# Supplementary material for: Similarities and differences in Alzheimer’s dementia comorbidities in racialized populations identified from electronic medical records
Source: Commun Med (Lond). 2023 Apr 8;3:50. doi: 10.1038/s43856-023-00280-2 (PMC10082816; doi:10.1038/s43856-023-00280-2)
Supplement: Supplementary file 2 — Supplementary Data 1 [file 43856_2023_280_MOESM2_ESM.xlsx]

## Sheet: UCSF_AD
Alzheimer's Dementia Status	UMAP Component 1		UMAP Component 2
	mean	standard deviation	mean	standard deviation
Alzheimer's dementia	9.29566	3.38006	-3.01801	0.982646
Control	9.40795	2.35004	-1.02674	1.47921

## Sheet: UCSF_RE
Identified Race and Ethnicity	UMAP Component 1		UMAP Component 2
	mean	standard deviation	mean	standard deviation
Asian	8.77799	2.75499	-1.89271	1.48556
Black	8.98668	2.5816	-2.04347	1.55701
Latine	9.41464	2.83319	-1.79599	1.72742
White	10.4142	2.98811	-2.01433	1.69618

## Sheet: UC-wide_AD
Alzheimer's Dementia Status	UMAP Component 1		UMAP Component 2
	mean	standard deviation	mean	standard deviation
Alzheimer's dementia	9.45768	1.36165	6.36942	1.95986
Control	8.0433	1.83883	4.79862	2.55281

## Sheet: UC-wide_RE
Identified Race and Ethnicity	UMAP Component 1		UMAP Component 2
	mean	standard deviation	mean	standard deviation
Asian	8.5083	1.8922	5.35427	2.50678
Black	8.71551	1.74762	5.62453	2.42152
Latine	8.54347	1.78924	5.23056	2.40795
White	8.46027	1.81036	5.26716	2.53385

## Sheet: UC-wide_UCLocation
UC Location	UMAP Component 1		UMAP Component 2
	mean	standard deviation	mean	standard deviation
UC Davis	8.67038	1.5922	5.73114	2.47049
UC Irvine	8.75252	1.79768	4.93376	2.22426
UC Los Angeles	8.41441	1.94017	5.32934	2.46542
UC San Diego	8.77221	1.68165	5.02929	2.51658
