# Supplementary material for: Similarities and differences in Alzheimer’s dementia comorbidities in racialized populations identified from electronic medical records
Source: Commun Med (Lond). 2023 Apr 8;3:50. doi: 10.1038/s43856-023-00280-2 (PMC10082816; doi:10.1038/s43856-023-00280-2)
Supplement: Supplementary file 3 — Supplementary Data 2 [file 43856_2023_280_MOESM3_ESM.csv]

phenotype	pvalue_A	-log_pvalue_A	Count_AD_A	Count_con_A	OddsRatio_A	OddsRatio_CI_lb_A	OddsRatio_CI_ub_A	log2_oddsratio_A	pvalue_B	-log_pvalue_B	Count_AD_B	Count_con_B	OddsRatio_B	OddsRatio_CI_lb_B	OddsRatio_CI_ub_B	log2_oddsratio_B	pvalue_L	-log_pvalue_L	Count_AD_L	Count_con_L	OddsRatio_L	OddsRatio_CI_lb_L	OddsRatio_CI_ub_L	log2_oddsratio_L	pvalue_W	-log_pvalue_W	Count_AD_W	Count_con_W	OddsRatio_W	OddsRatio_CI_lb_W	OddsRatio_CI_ub_W	log2_oddsratio_W	icd10_chapter	Sig_A	OddsRatio_A_AD	Sig_A_AD	Sig_B	OddsRatio_B_AD	Sig_B_AD	Sig_L	OddsRatio_L_AD	Sig_L_AD	Sig_W	OddsRatio_W_AD	Sig_W_AD	Significance
Abdominal aortic aneurysm	0.60250657	0.220038213	10	17	0.701640271	0.27459283	1.792832941	-0.511196539	0.026161509	1.582337209	10	10	3.389967638	1.223666605	9.39134936	1.761271501	0.592419916	0.22737035	10	10	1.674660272	0.508136626	5.51915938	0.743868454	0.921483314	0.035512524	10	10	1.252997602	0.407394138	3.853769221	0.325383654	['circulatory system']	FALSE	FALSE	FALSE	FALSE	TRUE	FALSE	FALSE	TRUE	FALSE	FALSE	TRUE	FALSE	()
Abdominal hernia	1	0	10	10	0.665874901	0.069055279	6.420789074	-0.586676934	0.019338461	1.7135781	10	10	6.072115385	1.22030195	30.21431313	2.602199206	0.061103843	1.213931475	10	10	3.242512077	1.054232528	9.97302236	1.697111948	0.40662588	0.390804984	10	10	2.007159905	0.403382893	9.987262614	1.005155557	['digestive']	FALSE	FALSE	FALSE	FALSE	TRUE	FALSE	FALSE	TRUE	FALSE	FALSE	TRUE	FALSE	()
Abdominal pain	1.07E-09	8.970021042	152	169	2.24852071	1.732653635	2.917978112	1.168976172	6.68E-24	23.17513996	127	69	4.835421272	3.503048488	6.674557593	2.273641586	2.05E-24	23.68782219	144	88	4.449967299	3.300863582	5.999099469	2.153794734	0.000268643	3.570824794	60	64	2.020027624	1.390275608	2.935037902	1.014375022	['symptoms']	TRUE	TRUE	TRUE	TRUE	TRUE	TRUE	TRUE	TRUE	TRUE	FALSE	TRUE	FALSE	('Sig_A_AD', 'Sig_B_AD', 'Sig_L_AD')
Abnormal coagulation profile	0.140264554	0.853052066	17	20	1.729382716	0.896151626	3.337342131	0.790257176	0.002025741	2.693416062	22	16	2.84625	1.478551102	5.479106575	1.509062386	0.006199762	2.207625014	21	17	2.547601584	1.329331224	4.882360179	1.349139674	0.413129423	0.383913874	10	13	1.551530993	0.674638741	3.568203659	0.633692516	['hematopoietic']	FALSE	TRUE	FALSE	FALSE	TRUE	FALSE	FALSE	TRUE	FALSE	FALSE	TRUE	FALSE	()
Abnormal electrocardiogram [ECG] [EKG]	1.07E-10	9.968961746	145	151	2.402395582	1.839259309	3.137950426	1.264473727	5.71E-16	15.24356563	93	54	4.135427221	2.8876665	5.92234536	2.048036378	3.43E-10	9.464235828	78	57	3.130660955	2.174884338	4.506464018	1.646467276	3.99E-05	4.399120487	52	47	2.383208741	1.576420258	3.602899591	1.25290532	['circulatory system']	TRUE	TRUE	TRUE	TRUE	TRUE	TRUE	TRUE	TRUE	TRUE	TRUE	TRUE	TRUE	('Sig_A_AD', 'Sig_B_AD', 'Sig_L_AD', 'Sig_W_AD')
Abnormal findings examination of lungs	2.54E-07	6.596017298	144	174	1.994542297	1.535814243	2.590286549	0.996057718	4.85E-13	12.31434769	87	57	3.585703064	2.50760424	5.127310864	1.842256022	4.85E-08	7.314346318	83	74	2.547636132	1.816234569	3.573574676	1.349159238	0.037434757	1.426724976	44	58	1.577449371	1.04625245	2.378342355	0.657593702	['respiratory']	TRUE	TRUE	TRUE	TRUE	TRUE	TRUE	TRUE	TRUE	TRUE	FALSE	TRUE	FALSE	('Sig_A_AD', 'Sig_B_AD', 'Sig_L_AD')
Abnormal findings on exam of gastrointestinal tract/ abdominal area	0.420816311	0.375907435	12	33	0.719290466	0.367591162	1.407484256	-0.475353614	1.71E-06	5.767246305	20	10	8.348258706	3.110818031	22.40356804	3.061475309	0.012962168	1.887322365	19	16	2.439826303	1.241499408	4.79480888	1.286778442	0.168360433	0.773759967	10	10	2.310559006	0.832184341	6.415264815	1.208241933	['digestive']	FALSE	FALSE	FALSE	TRUE	TRUE	TRUE	FALSE	TRUE	FALSE	FALSE	TRUE	FALSE	('Sig_B_AD',)
Abnormal function study of cardiovascular system	0.342295356	0.465598993	10	10	1.7928073	0.686706906	4.680538357	0.842220428	0.049280298	1.307326671	10	10	3.542168675	1.031125309	12.16821933	1.824632913	1	0	10	10	1.144224197	0.33309042	3.930611434	0.194369758	1	0	10	10	1.334920635	0.222205939	8.019646602	0.416753972	['circulatory system']	FALSE	TRUE	FALSE	FALSE	TRUE	FALSE	FALSE	TRUE	FALSE	FALSE	TRUE	FALSE	()
Abnormal glucose	0.45233461	0.344540181	10	10	2.009569378	0.500103628	8.075064568	1.006886386	0.099615968	1.001671042	10	10	4.028708134	0.734930689	22.08438085	2.010317291	0.34065203	0.467689019	10	10	3.014319809	0.501750202	18.10885948	1.59183249	4.80E-05	4.319014048	10	10	15731.09091	2.127364344	636.0451191	13.9413311	['endocrine/metabolic']	FALSE	TRUE	FALSE	FALSE	TRUE	FALSE	FALSE	TRUE	FALSE	TRUE	TRUE	TRUE	('Sig_W_AD',)
Abnormal granulation tissue	0.604469572	0.218625556	10	10	2.004761905	0.281412777	14.28176199	1.003430905	0.03686146	1.433427468	10	10	25.67317073	0.604022524	241.8277943	4.68218958	0.03686146	1.433427468	10	10	6121	0.604022524	241.8277943	12.57955165	1	0	10	10	2.002375297	0.124937658	32.09206004	1.001712398	['dermatologic']	FALSE	TRUE	FALSE	FALSE	TRUE	FALSE	FALSE	TRUE	FALSE	FALSE	TRUE	FALSE	()
Abnormal heart sounds	9.66E-06	5.015139891	53	45	2.550255947	1.682336553	3.865935971	1.350642045	1.04E-12	11.98433065	41	10	8.97480315	4.448723307	18.10566448	3.165880296	6.99E-06	5.155716117	28	14	4.21319797	2.193642791	8.092036315	2.074915707	0.091187475	1.040064812	14	14	2.034313725	0.960734612	4.307570771	1.024542184	['circulatory system']	TRUE	TRUE	TRUE	TRUE	TRUE	TRUE	TRUE	TRUE	TRUE	FALSE	TRUE	FALSE	('Sig_A_AD', 'Sig_B_AD', 'Sig_L_AD')
Abnormal involuntary movements	4.06E-08	7.391743597	60	43	3.087498394	2.047351818	4.656086095	1.626438386	5.83E-07	6.234624839	33	16	4.390102828	2.387492683	8.07248666	2.134254732	5.84E-13	12.23322634	53	20	5.917615176	3.487332248	10.04153516	2.565015881	8.77E-10	9.057189081	34	10	7.308247423	3.574108061	14.94372287	2.869525478	['neurological']	TRUE	TRUE	TRUE	TRUE	TRUE	TRUE	TRUE	TRUE	TRUE	TRUE	TRUE	TRUE	('Sig_A_AD', 'Sig_B_AD', 'Sig_L_AD', 'Sig_W_AD')
Abnormal mammogram	0.066379785	1.177964157	16	16	2.039408867	1.009653293	4.119422534	1.02815104	0.000153556	3.813733407	24	14	3.575017947	1.829598281	6.985551665	1.837950484	0.012420494	1.90586114	16	12	2.732348112	1.2806158	5.82979392	1.4501413	0.274419726	0.561584674	11	13	1.710836609	0.759865001	3.851949885	0.774701984	['genitourinary']	FALSE	TRUE	FALSE	FALSE	TRUE	FALSE	FALSE	TRUE	FALSE	FALSE	TRUE	FALSE	()
Abnormal results of function study of kidney	0.208036779	0.681859879	10	10	2.021791768	0.796566578	5.131576025	1.015634416	0.047076613	1.327194794	10	10	2.90221914	1.096824337	7.67932991	1.537156458	0.238903613	0.621777283	10	10	2.420192308	0.73434581	7.976256866	1.275121688	0.604469572	0.218625556	10	10	2.004761905	0.281412777	14.28176199	1.003430905	['genitourinary']	FALSE	TRUE	FALSE	FALSE	TRUE	FALSE	FALSE	TRUE	FALSE	FALSE	TRUE	FALSE	()
Abnormal results of function study of liver	0.205943615	0.686251669	11	12	1.855636659	0.811884552	4.241227895	0.891914252	0.044812052	1.348605169	10	10	5.047961631	0.975277138	26.12787242	2.335700945	0.665992606	0.176530593	10	10	1.406746988	0.531660295	3.722183334	0.492362874	0.017605357	1.754355153	10	10	10.10791367	1.177132674	86.79558475	3.337413342	['digestive']	FALSE	TRUE	FALSE	FALSE	TRUE	FALSE	FALSE	TRUE	FALSE	FALSE	TRUE	FALSE	()
Abnormal results of function study of pulmonary system	0.483804486	0.315330109	10	12	1.510895884	0.63155189	3.614598277	0.595404247	0.40662588	0.390804984	10	10	2.007159905	0.403382893	9.987262614	1.005155557	0.45233461	0.344540181	10	10	2.009569378	0.500103628	8.075064568	1.006886386	0.230730037	0.636895864	10	10	2.68261563	0.597654064	12.04112387	1.423640357	['respiratory']	FALSE	TRUE	FALSE	FALSE	TRUE	FALSE	FALSE	TRUE	FALSE	FALSE	TRUE	FALSE	()
Abnormal results of function study of thyroid	0.175509548	0.755699252	10	10	2.024271845	0.8359195	4.901998939	1.017403046	0.259083404	0.586560405	10	10	4.014285714	0.362964948	44.39682093	2.005143303	0.004900032	2.309801106	14	10	3.585784314	1.49225555	8.616385542	1.842288712	0.45233461	0.344540181	10	10	2.009569378	0.500103628	8.075064568	1.006886386	['endocrine/metabolic']	FALSE	TRUE	FALSE	FALSE	TRUE	FALSE	FALSE	TRUE	FALSE	FALSE	TRUE	FALSE	()
Abnormal results of other function studies (bladder, pancreas, placenta, spleen, etc)	0.45233461	0.344540181	10	10	2.009569378	0.500103628	8.075064568	1.006886386	0.044942228	1.347345406	10	10	8.066985646	0.898830385	72.40104304	3.012029689	1	0	10	10	2.002375297	0.124937658	32.09206004	1.001712398	1	0	10	10	1.334920635	0.222205939	8.019646602	0.416753972	['symptoms']	FALSE	TRUE	FALSE	FALSE	TRUE	FALSE	FALSE	TRUE	FALSE	FALSE	TRUE	FALSE	()
Abnormal sputum	0.690302556	0.160960519	10	12	1.339774557	0.54344383	3.303001646	0.42199026	0.738947915	0.131386172	10	10	1.336523126	0.375119073	4.7619388	0.418484801	0.099615968	1.001671042	10	10	4.028708134	0.734930689	22.08438085	2.010317291	0.604469572	0.218625556	10	10	2.004761905	0.281412777	14.28176199	1.003430905	['respiratory']	FALSE	TRUE	FALSE	FALSE	TRUE	FALSE	FALSE	TRUE	FALSE	FALSE	TRUE	FALSE	()
Abnormality of gait	8.06E-12	11.09366713	59	29	4.567778094	2.879593144	7.245675231	2.191492565	1.25E-08	7.904070044	30	10	7.100340136	3.33888806	15.09928729	2.827888137	5.64E-07	6.248531383	28	11	5.381633595	2.652052521	10.92059072	2.428044169	0.00045197	3.344890177	18	10	4.133663366	1.840879794	9.282068759	2.047420905	['neurological']	TRUE	TRUE	TRUE	TRUE	TRUE	TRUE	TRUE	TRUE	TRUE	FALSE	TRUE	FALSE	('Sig_A_AD', 'Sig_B_AD', 'Sig_L_AD')
Abnormality of red blood cells	0.002517419	2.59904444	10	10	14.21927711	1.743710368	115.952652	3.829776217	0.004050421	2.392499869	10	10	25.67317073	1.103170929	371.3384964	4.68218958	0.099615968	1.001671042	10	10	4.028708134	0.734930689	22.08438085	2.010317291	1	0	10	10	2.002375297	0.124937658	32.09206004	1.001712398	['hematopoietic']	FALSE	TRUE	FALSE	FALSE	TRUE	FALSE	FALSE	TRUE	FALSE	FALSE	TRUE	FALSE	()
Acidosis	0.001739624	2.759544689	48	52	1.954751131	1.29580862	2.948778026	0.966984943	0.000132609	3.877426071	35	27	2.736625514	1.632861354	4.586500371	1.452398027	0.001451589	2.838156406	31	27	2.399071706	1.412344193	4.075171675	1.262476279	0.857666804	0.066681399	11	25	0.876788321	0.427218186	1.799449988	-0.189699513	['endocrine/metabolic']	FALSE	TRUE	FALSE	FALSE	TRUE	FALSE	FALSE	TRUE	FALSE	FALSE	FALSE	FALSE	()
Acne	1	0	10	10	2.002375297	0.124937658	32.09206004	1.001712398	0.34065203	0.467689019	10	10	3.014319809	0.501750202	18.10885948	1.59183249	0.044812052	1.348605169	10	10	5.047961631	0.975277138	26.12787242	2.335700945	1	0	10	10	2.002375297	0.124937658	32.09206004	1.001712398	['dermatologic']	FALSE	TRUE	FALSE	FALSE	TRUE	FALSE	FALSE	TRUE	FALSE	FALSE	TRUE	FALSE	()
Acquired absence of breast	0.408523511	0.388782944	10	10	1.762650602	0.634851714	4.893957248	0.817746528	1	0	10	10	1.201431981	0.285750811	5.051390052	0.264754973	0.669999333	0.173925629	10	10	0.398574822	0.046417356	3.422467439	-1.327077518	0.669999333	0.173925629	10	10	0.398574822	0.046417356	3.422467439	-1.327077518	['neoplasms']	FALSE	TRUE	FALSE	FALSE	TRUE	FALSE	FALSE	FALSE	FALSE	FALSE	FALSE	FALSE	()
Acquired foot deformities	0.604469572	0.218625556	10	10	2.004761905	0.281412777	14.28176199	1.003430905	0.01925785	1.715392198	10	10	4.728514056	1.216534642	18.37912741	2.241386885	0.049280298	1.307326671	10	10	3.542168675	1.031125309	12.16821933	1.824632913	0.491507832	0.308469558	10	10	1.605741627	0.428946183	6.01102486	0.683239773	['musculoskeletal']	FALSE	TRUE	FALSE	FALSE	TRUE	FALSE	FALSE	TRUE	FALSE	FALSE	TRUE	FALSE	()
Acquired hypothyroidism	0.339958624	0.468573938	17	24	1.434156379	0.761826954	2.699831643	0.520202342	5.34E-05	4.272474616	15	10	7.73955774	2.552510543	23.4673875	2.952251129	4.90E-07	6.30987516	26	10	6.091470258	2.82781792	13.12178187	2.606790484	3.79E-07	6.4210435	24	10	7.210337401	3.080751054	16.87541918	2.850066771	['endocrine/metabolic']	FALSE	TRUE	FALSE	TRUE	TRUE	TRUE	TRUE	TRUE	TRUE	TRUE	TRUE	TRUE	('Sig_B_AD', 'Sig_L_AD', 'Sig_W_AD')
Acquired spondylolisthesis	0.958085794	0.018595599	16	31	1.033529318	0.558781406	1.911629199	0.047579315	0.053794495	1.269262168	10	10	3.043583535	1.076101339	8.608297748	1.605770963	0.815451673	0.088601772	10	13	1.23522854	0.507972703	3.003684127	0.304777991	0.726111017	0.138996974	10	16	1.256067961	0.565023305	2.792286106	0.328914525	['musculoskeletal']	FALSE	TRUE	FALSE	FALSE	TRUE	FALSE	FALSE	TRUE	FALSE	FALSE	TRUE	FALSE	()
Actinic keratosis	0.238903613	0.621777283	10	10	2.420192308	0.73434581	7.976256866	1.275121688	0.017605357	1.754355153	10	10	10.10791367	1.177132674	86.79558475	3.337413342	0.026713322	1.573272106	17	15	2.319835391	1.146934451	4.692191638	1.214022439	0.000246796	3.607661008	34	27	2.651584574	1.577236244	4.457734713	1.406854765	['dermatologic']	FALSE	TRUE	FALSE	FALSE	TRUE	FALSE	FALSE	TRUE	FALSE	FALSE	TRUE	FALSE	()
Acute bronchitis and bronchiolitis	0.019708366	1.705349391	26	27	1.986719042	1.144233877	3.449515552	0.990387864	0.000406135	3.391329627	20	11	3.767526006	1.788047114	7.938410625	1.91361747	1.31E-06	5.883312029	32	16	4.246153846	2.302387258	7.830925238	2.086156644	0.006466232	2.189348722	17	12	2.910288066	1.376841828	6.151597414	1.541161961	['respiratory']	FALSE	TRUE	FALSE	FALSE	TRUE	FALSE	TRUE	TRUE	TRUE	FALSE	TRUE	FALSE	('Sig_L_AD',)
Acute bronchospasm	0.725895311	0.139126009	10	10	0.569387755	0.117769592	2.752853357	-0.812516627	0.259083404	0.586560405	10	10	4.014285714	0.362964948	44.39682093	2.005143303	0.019338461	1.7135781	10	10	6.072115385	1.22030195	30.21431313	2.602199206	1	0	10	10	2.002375297	0.124937658	32.09206004	1.001712398	['respiratory']	FALSE	FALSE	FALSE	FALSE	TRUE	FALSE	FALSE	TRUE	FALSE	FALSE	TRUE	FALSE	()
Acute cystitis	3.17E-05	4.499502002	27	15	3.777721519	1.987104192	7.181898126	1.917516355	0.000431267	3.365253687	19	10	3.932009926	1.811677514	8.53391508	1.975266963	3.86E-05	4.413385031	21	10	4.858686617	2.205319079	10.70449889	2.280566382	0.001076304	2.968064894	15	10	4.406809407	1.782857071	10.89261134	2.139734502	['genitourinary']	TRUE	TRUE	TRUE	FALSE	TRUE	FALSE	TRUE	TRUE	TRUE	FALSE	TRUE	FALSE	('Sig_A_AD', 'Sig_L_AD')
Acute dermatitis due to solar radiation	0.691999378	0.159894296	10	10	1.503579952	0.334981126	6.74889567	0.588401585	0.333333333	0.477121255	10	10	25.67317073	0.13424295	119.753773	4.68218958	0.259083404	0.586560405	10	10	4.014285714	0.362964948	44.39682093	2.005143303	1	0	10	10	2.002375297	0.124937658	32.09206004	1.001712398	['dermatologic']	FALSE	TRUE	FALSE	FALSE	TRUE	FALSE	FALSE	TRUE	FALSE	FALSE	TRUE	FALSE	()
Acute gastritis	0.169676528	0.770378231	10	10	2.517985612	0.672632205	9.426030288	1.332270039	1	0	10	10	0.665874901	0.069055279	6.420789074	-0.586676934	0.003289296	2.482897046	10	10	8.1352657	1.719890908	38.48066625	3.024189466	1	0	10	10	1.334920635	0.222205939	8.019646602	0.416753972	['digestive']	FALSE	TRUE	FALSE	FALSE	FALSE	FALSE	FALSE	TRUE	FALSE	FALSE	TRUE	FALSE	()
Acute osteomyelitis	0.691999378	0.159894296	10	10	1.503579952	0.334981126	6.74889567	0.588401585	0.230730037	0.636895864	10	10	2.68261563	0.597654064	12.04112387	1.423640357	0.67013013	0.173840855	10	10	0.498812352	0.055578719	4.476781187	-1.003430905	0.110935441	0.954929684	10	10	15731.09091	0.361681139	178.6407088	13.9413311	['musculoskeletal']	FALSE	TRUE	FALSE	FALSE	TRUE	FALSE	FALSE	FALSE	FALSE	FALSE	TRUE	FALSE	()
Acute pain	0.765147203	0.116255005	40	86	0.922927067	0.621912138	1.369637798	-0.11571145	7.61E-05	4.118659763	39	31	2.670512928	1.640937218	4.346076878	1.417116869	0.000139322	3.855979683	49	46	2.278936939	1.496264856	3.471012202	1.188361004	0.73937831	0.131133294	21	37	1.142212037	0.65984545	1.977202901	0.191830494	['neurological']	FALSE	FALSE	FALSE	FALSE	TRUE	FALSE	FALSE	TRUE	FALSE	FALSE	TRUE	FALSE	()
Acute pancreatitis	0.123990267	0.906612404	10	10	2.830361446	0.892931963	8.971507629	1.500986301	0.092786511	1.032515153	10	10	3.028846154	0.850088609	10.79170915	1.5987683	0.092786511	1.032515153	10	10	3.028846154	0.850088609	10.79170915	1.5987683	1	0	10	10	1.201431981	0.285750811	5.051390052	0.264754973	['digestive']	FALSE	TRUE	FALSE	FALSE	TRUE	FALSE	FALSE	TRUE	FALSE	FALSE	TRUE	FALSE	()
Acute periodontitis	0.259083404	0.586560405	10	10	4.014285714	0.362964948	44.39682093	2.005143303	0.110759494	0.955619038	10	10	6.035799523	0.625944623	58.20143592	2.593544888	0.230730037	0.636895864	10	10	2.68261563	0.597654064	12.04112387	1.423640357	0.333333333	0.477121255	10	10	15731.09091	0.13424295	119.753773	13.9413311	['digestive']	FALSE	TRUE	FALSE	FALSE	TRUE	FALSE	FALSE	TRUE	FALSE	FALSE	TRUE	FALSE	()
Acute pharyngitis	0.008217749	2.085247138	19	15	2.605624483	1.310391315	5.181108017	1.381629181	0.001062794	2.973550771	13	10	5.333496333	1.888636266	15.0617584	2.415081591	8.04E-05	4.094726391	17	10	5.86255144	2.294126771	14.98152143	2.551528676	0.432023834	0.364492293	10	10	2.011990408	0.579253091	6.988491664	1.008623427	['respiratory']	FALSE	TRUE	FALSE	FALSE	TRUE	FALSE	FALSE	TRUE	FALSE	FALSE	TRUE	FALSE	()
Acute posthemorrhagic anemia	0.014223303	1.846999541	43	52	1.728029227	1.132976497	2.635610726	0.789127618	0.001198495	2.921363753	26	20	2.705050505	1.491805312	4.904995428	1.43565553	0.266349304	0.574548434	23	33	1.41664768	0.820853924	2.444881591	0.502481005	0.486205255	0.313180352	13	19	1.380131257	0.674912173	2.822237266	0.464805481	['hematopoietic']	FALSE	TRUE	FALSE	FALSE	TRUE	FALSE	FALSE	TRUE	FALSE	FALSE	TRUE	FALSE	()
Acute reaction to stress	0.047076613	1.327194794	10	10	2.90221914	1.096824337	7.67932991	1.537156458	5.34E-05	4.272474616	15	10	7.73955774	2.552510543	23.4673875	2.952251129	0.002495611	2.602823064	13	10	4.439282804	1.675244138	11.76379691	2.150326618	0.45233461	0.344540181	10	10	2.009569378	0.500103628	8.075064568	1.006886386	['mental disorders']	FALSE	TRUE	FALSE	TRUE	TRUE	TRUE	FALSE	TRUE	FALSE	FALSE	TRUE	FALSE	('Sig_B_AD',)
Acute renal failure	5.00E-07	6.301395617	112	124	2.097814776	1.572693302	2.798274038	1.068887303	3.37E-18	17.47220379	111	68	4.073009268	2.930395533	5.661148575	2.026095097	2.67E-08	7.574281455	76	63	2.72300211	1.9052334	3.891775408	1.4451981	2.75E-05	4.560836688	49	42	2.508489723	1.631702242	3.856414809	1.326819028	['genitourinary']	TRUE	TRUE	TRUE	TRUE	TRUE	TRUE	TRUE	TRUE	TRUE	TRUE	TRUE	TRUE	('Sig_A_AD', 'Sig_B_AD', 'Sig_L_AD', 'Sig_W_AD')
Acute sinusitis	2.89E-05	4.539701725	17	10	7.04345679	2.580403755	19.22578336	2.816283649	0.026161509	1.582337209	10	10	3.389967638	1.223666605	9.39134936	1.761271501	0.030959161	1.509210822	13	10	2.650855746	1.152612752	6.096614993	1.406458164	0.432023834	0.364492293	10	10	2.011990408	0.579253091	6.988491664	1.008623427	['respiratory']	TRUE	TRUE	TRUE	FALSE	TRUE	FALSE	FALSE	TRUE	FALSE	FALSE	TRUE	FALSE	('Sig_A_AD',)
Acute upper respiratory infections of multiple or unspecified sites	7.33E-09	8.13471473	81	67	2.754716155	1.945476997	3.900565829	1.461903672	4.86E-11	10.31353583	54	26	4.616638796	2.845985123	7.488919602	2.206842861	1.28E-10	9.892422616	68	43	3.578242018	2.39415711	5.347943076	1.839250969	0.018333667	1.736750658	22	21	2.15547619	1.171458679	3.966061878	1.108006627	['respiratory']	TRUE	TRUE	TRUE	TRUE	TRUE	TRUE	TRUE	TRUE	TRUE	FALSE	TRUE	FALSE	('Sig_A_AD', 'Sig_B_AD', 'Sig_L_AD')
Acute, but ill-defined cerebrovascular disease	0.148517626	0.828222001	11	11	2.02676399	0.871446672	4.713739125	1.019178102	0.00019631	3.70705815	20	10	4.149253731	1.924307395	8.946754855	2.052851882	0.001703058	2.768770529	11	10	5.620437956	1.77885768	17.75820696	2.490682553	0.200070523	0.698816892	10	10	2.355823293	0.786737121	7.054330148	1.236231329	['circulatory system']	FALSE	TRUE	FALSE	FALSE	TRUE	FALSE	FALSE	TRUE	FALSE	FALSE	TRUE	FALSE	()
Adjustment reaction	0.000723361	3.140645209	21	13	3.347592557	1.659254421	6.753862328	1.743123945	0.001085997	2.964171508	14	10	4.79248366	1.828311752	12.5623541	2.260773513	7.25E-05	4.139703603	25	14	3.733357323	1.919782444	7.260175207	1.900473597	0.924300566	0.034186781	10	10	1.112443379	0.370479878	3.340344093	0.153731907	['mental disorders']	FALSE	TRUE	FALSE	FALSE	TRUE	FALSE	FALSE	TRUE	FALSE	FALSE	TRUE	FALSE	()
Adult failure to thrive	1.14E-07	6.942474159	52	35	3.248494208	2.079994983	5.073432728	1.699771133	7.67E-16	15.11497976	52	13	8.983783784	4.832869838	16.69988512	3.167323206	1.96E-08	7.706670951	35	14	5.361757106	2.851555032	10.08167086	2.422705865	8.90E-05	4.050441739	20	10	4.61580984	2.083059735	10.22807945	2.20658379	['endocrine/metabolic']	TRUE	TRUE	TRUE	TRUE	TRUE	TRUE	TRUE	TRUE	TRUE	FALSE	TRUE	FALSE	('Sig_A_AD', 'Sig_B_AD', 'Sig_L_AD')
Adverse drug events and drug allergies	0.40662588	0.390804984	10	10	2.007159905	0.403382893	9.987262614	1.005155557	0.669999333	0.173925629	10	10	0.398574822	0.046417356	3.422467439	-1.327077518	0.110935441	0.954929684	10	10	6121	0.361681139	178.6407088	12.57955165	0.012228782	1.912616796	10	10	15731.09091	0.85199937	306.2478372	13.9413311	['injuries & poisonings']	FALSE	TRUE	FALSE	FALSE	FALSE	FALSE	FALSE	TRUE	FALSE	FALSE	TRUE	FALSE	()
Agorophobia, social phobia, and panic disorder	0.230730037	0.636895864	10	10	2.68261563	0.597654064	12.04112387	1.423640357	0.34065203	0.467689019	10	10	3.014319809	0.501750202	18.10885948	1.59183249	0.049280298	1.307326671	10	10	3.542168675	1.031125309	12.16821933	1.824632913	1	0	10	10	0.665874901	0.069055279	6.420789074	-0.586676934	['mental disorders']	FALSE	TRUE	FALSE	FALSE	TRUE	FALSE	FALSE	TRUE	FALSE	FALSE	FALSE	FALSE	()
Alcohol-related disorders	0.110935441	0.954929684	10	10	1703.1875	0.361681139	178.6407088	10.73402155	0.247526148	0.606378916	10	10	2.019323671	0.75256144	5.418385626	1.013872175	0.047076613	1.327194794	10	10	2.90221914	1.096824337	7.67932991	1.537156458	0.049280298	1.307326671	10	10	3.542168675	1.031125309	12.16821933	1.824632913	['mental disorders']	FALSE	TRUE	FALSE	FALSE	TRUE	FALSE	FALSE	TRUE	FALSE	FALSE	TRUE	FALSE	()
Alcoholic liver damage	0.333333333	0.477121255	10	10	1703.1875	0.13424295	119.753773	10.73402155	0.00672268	2.172457584	10	10	12.15865385	1.459046836	101.3215338	3.603911604	0.67013013	0.173840855	10	10	0.498812352	0.055578719	4.476781187	-1.003430905	1	0	10	10	1.334920635	0.222205939	8.019646602	0.416753972	['mental disorders']	FALSE	TRUE	FALSE	FALSE	TRUE	FALSE	FALSE	FALSE	FALSE	FALSE	TRUE	FALSE	()
Alcoholism	0.110935441	0.954929684	10	10	1703.1875	0.361681139	178.6407088	10.73402155	0.533504266	0.272862103	10	10	1.564926372	0.57875264	4.231504757	0.646094782	0.025796271	1.588443067	10	10	4.057971014	1.214944496	13.55381156	2.02075856	0.00010514	3.978232526	13	10	8.910350448	2.525108653	31.44195201	3.155482175	['mental disorders']	FALSE	TRUE	FALSE	FALSE	TRUE	FALSE	FALSE	TRUE	FALSE	FALSE	TRUE	FALSE	()
Alkalosis	0.106244612	0.973693084	10	10	2.698872786	0.93034891	7.829228625	1.432356975	0.432023834	0.364492293	10	10	2.011990408	0.579253091	6.988491664	1.008623427	1	0	10	10	1.201431981	0.285750811	5.051390052	0.264754973	0.435332193	0.361179216	10	10	0.331749802	0.039810979	2.764512043	-1.59183249	['endocrine/metabolic']	FALSE	TRUE	FALSE	FALSE	TRUE	FALSE	FALSE	TRUE	FALSE	FALSE	FALSE	FALSE	()
Allergic conjunctivitis	0.936484687	0.02849932	10	14	0.855082418	0.326233407	2.241235646	-0.225864613	0.169676528	0.770378231	10	10	2.517985612	0.672632205	9.426030288	1.332270039	0.026161509	1.582337209	10	10	3.389967638	1.223666605	9.39134936	1.761271501	0.34065203	0.467689019	10	10	3.014319809	0.501750202	18.10885948	1.59183249	['sense organs']	FALSE	FALSE	FALSE	FALSE	TRUE	FALSE	FALSE	TRUE	FALSE	FALSE	TRUE	FALSE	()
Allergic rhinitis	3.54E-05	4.451083565	60	58	2.246142122	1.533319163	3.290348518	1.167449216	1.10E-07	6.95696635	36	17	4.537031393	2.516765927	8.179010069	2.181748642	2.16E-08	7.665988209	56	37	3.337173239	2.163889895	5.146622871	1.738626581	1.56E-09	8.807278729	31	10	8.28516624	3.773512289	18.19100466	3.050530645	['respiratory']	TRUE	TRUE	TRUE	TRUE	TRUE	TRUE	TRUE	TRUE	TRUE	TRUE	TRUE	TRUE	('Sig_A_AD', 'Sig_B_AD', 'Sig_L_AD', 'Sig_W_AD')
Allergies, other	0.005377429	2.26942534	22	18	2.523888889	1.338493978	4.759091359	1.335648399	0.00019631	3.70705815	20	10	4.149253731	1.924307395	8.946754855	2.052851882	0.008217749	2.085247138	19	15	2.605624483	1.310391315	5.181108017	1.381629181	0.000736018	3.133111408	12	10	6.146341463	1.970184768	19.17460433	2.619727919	['injuries & poisonings']	FALSE	TRUE	FALSE	FALSE	TRUE	FALSE	FALSE	TRUE	FALSE	FALSE	TRUE	FALSE	()
Alopecia	1	0	10	10	1	0.299405342	3.339953762	0	0.028858582	1.539725014	10	10	3.656658596	1.217749149	10.98021879	1.870525936	0.092786511	1.032515153	10	10	3.028846154	0.850088609	10.79170915	1.5987683	0.758350393	0.120130084	10	10	1.433710175	0.452318274	4.54442145	0.519753412	['dermatologic']	FALSE	FALSE	FALSE	FALSE	TRUE	FALSE	FALSE	TRUE	FALSE	FALSE	TRUE	FALSE	()
Alteration of consciousness	4.39E-14	13.35729743	79	44	4.187649086	2.835882581	6.183755626	2.066140553	3.24E-13	12.48906171	73	40	4.204297994	2.802719417	6.306775311	2.071864929	1.11E-17	16.95364688	70	25	6.514772727	4.057788281	10.45945741	2.70371485	6.36E-13	12.19653156	55	22	5.599455041	3.364107461	9.320123426	2.485286426	['mental disorders']	TRUE	TRUE	TRUE	TRUE	TRUE	TRUE	TRUE	TRUE	TRUE	TRUE	TRUE	TRUE	('Sig_A_AD', 'Sig_B_AD', 'Sig_L_AD', 'Sig_W_AD')
Altered mental status	3.08E-21	20.51180754	147	103	3.845613416	2.885111947	5.125881704	1.943213742	5.53E-41	40.25742859	138	40	9.766901408	6.698845343	14.24012023	3.287900934	2.19E-23	22.65898077	105	46	5.74612536	3.968363375	8.320295683	2.522589468	2.55E-15	14.59369065	76	37	4.790813935	3.171197474	7.2376124	2.260270783	['mental disorders']	TRUE	TRUE	TRUE	TRUE	TRUE	TRUE	TRUE	TRUE	TRUE	TRUE	TRUE	TRUE	('Sig_A_AD', 'Sig_B_AD', 'Sig_L_AD', 'Sig_W_AD')
Althete's foot	0.000177288	3.751320608	22	12	3.813333333	1.868420636	7.782782332	1.931052646	4.42E-06	5.35408759	19	10	7.911166253	2.932962068	21.3390252	2.98389039	2.69E-06	5.570565434	23	10	6.023809524	2.670963948	13.58546273	2.590676152	0.000646912	3.189154491	11	10	7.502838605	2.08181971	27.0400875	2.907436524	['infectious diseases']	FALSE	TRUE	FALSE	TRUE	TRUE	TRUE	TRUE	TRUE	TRUE	FALSE	TRUE	FALSE	('Sig_B_AD', 'Sig_L_AD')
Alzheimer's disease	1.07E-260	259.9703191	422	10	1703.1875	28219.90653	71924062.02	10.73402155	2.62E-13	12.58208073	422	10	25.67317073	28219.90653	71924062.02	4.68218958	1.81E-299	298.7419345	422	10	6121	28219.90653	71924062.02	12.57955165	0.00E+00	308.7880945	422	10	15731.09091	28219.90653	71924062.02	13.9413311	['mental disorders']	TRUE	TRUE	TRUE	TRUE	TRUE	TRUE	TRUE	TRUE	TRUE	TRUE	TRUE	TRUE	('Sig_A_AD', 'Sig_B_AD', 'Sig_L_AD', 'Sig_W_AD')
Amyloidosis	0.028858582	1.539725014	10	10	3.656658596	1.217749149	10.98021879	1.870525936	0.019338461	1.7135781	10	10	6.072115385	1.22030195	30.21431313	2.602199206	0.044942228	1.347345406	10	10	8.066985646	0.898830385	72.40104304	3.012029689	0.099615968	1.001671042	10	10	4.028708134	0.734930689	22.08438085	2.010317291	['endocrine/metabolic']	FALSE	TRUE	FALSE	FALSE	TRUE	FALSE	FALSE	TRUE	FALSE	FALSE	TRUE	FALSE	()
Anal and rectal conditions	0.033906932	1.4697115	18	17	2.167443215	1.105278454	4.250340783	1.115994197	0.009214366	2.035534555	14	10	3.183551198	1.366539849	7.416540569	1.670636966	0.005285286	2.276931535	13	10	3.800558854	1.504898842	9.598151851	1.926211576	0.200070523	0.698816892	10	10	2.355823293	0.786737121	7.054330148	1.236231329	['digestive']	FALSE	TRUE	FALSE	FALSE	TRUE	FALSE	FALSE	TRUE	FALSE	FALSE	TRUE	FALSE	()
Anal and rectal polyp	0.432023834	0.364492293	10	10	2.011990408	0.579253091	6.988491664	1.008623427	1	0	10	10	1	0.090418621	11.05966875	0	0.110759494	0.955619038	10	10	6.035799523	0.625944623	58.20143592	2.593544888	1	0	10	10	1	0.090418621	11.05966875	0	['digestive']	FALSE	TRUE	FALSE	FALSE	FALSE	FALSE	FALSE	TRUE	FALSE	FALSE	FALSE	FALSE	()
Anaphylactic shock NOS	0.40662588	0.390804984	10	10	2.007159905	0.403382893	9.987262614	1.005155557	0.092786511	1.032515153	10	10	3.028846154	0.850088609	10.79170915	1.5987683	0.110759494	0.955619038	10	10	6.035799523	0.625944623	58.20143592	2.593544888	1	0	10	10	2.002375297	0.124937658	32.09206004	1.001712398	['injuries & poisonings']	FALSE	TRUE	FALSE	FALSE	TRUE	FALSE	FALSE	TRUE	FALSE	FALSE	TRUE	FALSE	()
Anemia in chronic kidney disease	0.008334438	2.079123675	22	19	2.388157895	1.27785053	4.463196593	1.255898225	3.37E-05	4.472287109	26	14	3.892496392	2.010521252	7.536119378	1.960695702	0.950988982	0.021824515	12	22	1.093569845	0.535883784	2.231631261	0.129045366	0.125855255	0.900128647	10	10	3.361310951	0.799451224	14.13270875	1.749024011	['hematopoietic']	FALSE	TRUE	FALSE	TRUE	TRUE	TRUE	FALSE	TRUE	FALSE	FALSE	TRUE	FALSE	('Sig_B_AD',)
Anemia in neoplastic disease	0.40801564	0.389323189	10	11	0.542200043	0.150452655	1.953976066	-0.883102866	1	0	10	10	1.144224197	0.33309042	3.930611434	0.194369758	0.726004212	0.13906086	10	10	0.665079365	0.133662542	3.309308305	-0.588401585	0.125855255	0.900128647	10	10	3.361310951	0.799451224	14.13270875	1.749024011	['hematopoietic']	FALSE	FALSE	FALSE	FALSE	TRUE	FALSE	FALSE	FALSE	FALSE	FALSE	TRUE	FALSE	()
Anemia of chronic disease	0.010778172	1.967454888	23	21	2.259100131	1.235458299	4.130882772	1.175748217	3.58E-08	7.445631562	30	10	6.382653061	3.08919828	13.18732448	2.67415623	0.036209519	1.441177242	15	13	2.355887356	1.110507248	4.997900952	1.23627056	0.247526148	0.606378916	10	10	2.019323671	0.75256144	5.418385626	1.013872175	['hematopoietic']	FALSE	TRUE	FALSE	TRUE	TRUE	TRUE	FALSE	TRUE	FALSE	FALSE	TRUE	FALSE	('Sig_B_AD',)
Aneurysm and dissection of heart	1	0	10	10	2.002375297	0.124937658	32.09206004	1.001712398	0.110935441	0.954929684	10	10	25.67317073	0.361681139	178.6407088	4.68218958	1	0	10	10	2.002375297	0.124937658	32.09206004	1.001712398	0.110759494	0.955619038	10	10	6.035799523	0.625944623	58.20143592	2.593544888	['circulatory system']	FALSE	TRUE	FALSE	FALSE	TRUE	FALSE	FALSE	TRUE	FALSE	FALSE	TRUE	FALSE	()
Aneurysm of other specified artery	1	0	10	10	1.334920635	0.222205939	8.019646602	0.416753972	0.259083404	0.586560405	10	10	4.014285714	0.362964948	44.39682093	2.005143303	0.45233461	0.344540181	10	10	2.009569378	0.500103628	8.075064568	1.006886386	0.34065203	0.467689019	10	10	3.014319809	0.501750202	18.10885948	1.59183249	['circulatory system']	FALSE	TRUE	FALSE	FALSE	TRUE	FALSE	FALSE	TRUE	FALSE	FALSE	TRUE	FALSE	()
Angina pectoris	0.964598443	0.015653443	22	45	0.976555556	0.578367865	1.648882678	-0.034225975	0.003420056	2.4659668	28	25	2.328121827	1.339810292	4.045461716	1.219166554	7.34E-06	5.134389988	25	11	4.768719945	2.323170387	9.78864488	2.253602059	0.815451673	0.088601772	10	13	1.23522854	0.507972703	3.003684127	0.304777991	['circulatory system']	FALSE	FALSE	FALSE	FALSE	TRUE	FALSE	TRUE	TRUE	TRUE	FALSE	TRUE	FALSE	('Sig_L_AD',)
Angiodysplasia of intestine (without mention of hemorrhage)	0.110759494	0.955619038	10	10	6.035799523	0.625944623	58.20143592	2.593544888	0.017605357	1.754355153	10	10	10.10791367	1.177132674	86.79558475	3.337413342	0.259083404	0.586560405	10	10	4.014285714	0.362964948	44.39682093	2.005143303	1	0	10	10	2.002375297	0.124937658	32.09206004	1.001712398	['digestive']	FALSE	TRUE	FALSE	FALSE	TRUE	FALSE	FALSE	TRUE	FALSE	FALSE	TRUE	FALSE	()
Anorexia	0.000699665	3.155110105	41	39	2.221212733	1.409208862	3.501103448	1.151347571	7.16E-13	12.14498538	45	13	7.630075495	4.067672031	14.31237613	2.931697332	1.64E-13	12.78596996	50	16	6.955645161	3.90968906	12.37464127	2.798184336	0.006466232	2.189348722	17	12	2.910288066	1.376841828	6.151597414	1.541161961	['endocrine/metabolic']	FALSE	TRUE	FALSE	TRUE	TRUE	TRUE	TRUE	TRUE	TRUE	FALSE	TRUE	FALSE	('Sig_B_AD', 'Sig_L_AD')
Anxiety disorder	1.79E-07	6.747621273	53	37	3.132718084	2.022477772	4.852425441	1.647414946	6.12E-10	9.213283452	50	25	4.403225806	2.682779399	7.226981654	2.138560831	2.11E-14	13.67564857	79	43	4.290392569	2.897950492	6.351891948	2.10110966	2.41E-06	5.618813448	41	27	3.256245747	1.973523733	5.372692603	1.703209583	['mental disorders']	TRUE	TRUE	TRUE	TRUE	TRUE	TRUE	TRUE	TRUE	TRUE	TRUE	TRUE	TRUE	('Sig_A_AD', 'Sig_B_AD', 'Sig_L_AD', 'Sig_W_AD')
Anxiety disorders	0.00672268	2.172457584	10	10	12.15865385	1.459046836	101.3215338	3.603911604	0.005824178	2.234765352	11	10	4.490997567	1.550198398	13.01063088	2.167035941	0.001703058	2.768770529	11	10	5.620437956	1.77885768	17.75820696	2.490682553	0.001563899	2.80579134	10	10	6.80420712	1.862579867	24.85650969	2.766427057	['mental disorders']	FALSE	TRUE	FALSE	FALSE	TRUE	FALSE	FALSE	TRUE	FALSE	FALSE	TRUE	FALSE	()
Aortic aneurysm	0.479434138	0.319271046	10	23	0.689771057	0.30589508	1.555383337	-0.535810502	0.356036803	0.448505108	10	10	2.014423077	0.64575038	6.284007655	1.010366716	0.049280298	1.307326671	10	10	3.542168675	1.031125309	12.16821933	1.824632913	0.281494974	0.550529355	10	10	0.284017645	0.034829916	2.315998212	-1.815947533	['circulatory system']	FALSE	FALSE	FALSE	FALSE	TRUE	FALSE	FALSE	TRUE	FALSE	FALSE	FALSE	FALSE	()
Aortic ectasia	1	0	10	10	1	0.339618191	2.944483026	0	0.34065203	0.467689019	10	10	3.014319809	0.501750202	18.10885948	1.59183249	1	0	10	10	1	0.090418621	11.05966875	0	1	0	10	10	2.002375297	0.124937658	32.09206004	1.001712398	['circulatory system']	FALSE	FALSE	FALSE	FALSE	TRUE	FALSE	FALSE	FALSE	FALSE	FALSE	TRUE	FALSE	()
Aortic valve disease	0.604469572	0.218625556	10	10	2.004761905	0.281412777	14.28176199	1.003430905	0.099615968	1.001671042	10	10	4.028708134	0.734930689	22.08438085	2.010317291	0.34065203	0.467689019	10	10	3.014319809	0.501750202	18.10885948	1.59183249	0.67013013	0.173840855	10	10	0.498812352	0.055578719	4.476781187	-1.003430905	['circulatory system']	FALSE	TRUE	FALSE	FALSE	TRUE	FALSE	FALSE	TRUE	FALSE	FALSE	FALSE	FALSE	()
Aphakia and other disorders of lens	0.929119871	0.031928252	10	10	1.202884615	0.434216124	3.332283897	0.266498261	0.259083404	0.586560405	10	10	4.014285714	0.362964948	44.39682093	2.005143303	0.110759494	0.955619038	10	10	6.035799523	0.625944623	58.20143592	2.593544888	1	0	10	10	2.002375297	0.124937658	32.09206004	1.001712398	['sense organs']	FALSE	TRUE	FALSE	FALSE	TRUE	FALSE	FALSE	TRUE	FALSE	FALSE	TRUE	FALSE	()
Aphasia	0.770919124	0.112991181	14	24	1.172385621	0.600076191	2.290522545	0.229447179	4.90E-07	6.30987516	26	10	6.091470258	2.82781792	13.12178187	2.606790484	8.90E-05	4.050441739	20	10	4.61580984	2.083059735	10.22807945	2.20658379	8.54E-09	8.068648791	28	10	8.497461929	3.680025648	19.62129239	3.087031993	['mental disorders']	FALSE	TRUE	FALSE	TRUE	TRUE	TRUE	FALSE	TRUE	FALSE	TRUE	TRUE	TRUE	('Sig_B_AD', 'Sig_W_AD')
Aphasia/speech disturbance	0.604766062	0.218412589	15	24	1.259213759	0.653462116	2.426490003	0.33252321	1.68E-08	7.775921199	22	10	15.41833333	4.587902917	51.81561316	3.946574918	1.66E-05	4.780136585	25	12	4.366078925	2.171119473	8.780099583	2.12633821	1.71E-06	5.767246305	20	10	8.348258706	3.110818031	22.40356804	3.061475309	['mental disorders']	FALSE	TRUE	FALSE	TRUE	TRUE	TRUE	TRUE	TRUE	TRUE	TRUE	TRUE	TRUE	('Sig_B_AD', 'Sig_L_AD', 'Sig_W_AD')
Aplastic anemia	0.432023834	0.364492293	10	10	2.011990408	0.579253091	6.988491664	1.008623427	0.003703932	2.43133696	10	10	6.108958838	1.645126515	22.68480736	2.61092652	1	0	10	10	1.144224197	0.33309042	3.930611434	0.194369758	0.726004212	0.13906086	10	10	0.665079365	0.133662542	3.309308305	-0.588401585	['hematopoietic']	FALSE	TRUE	FALSE	FALSE	TRUE	FALSE	FALSE	TRUE	FALSE	FALSE	FALSE	FALSE	()
Apnea	0.490220567	0.309608472	10	10	1.724587912	0.575937808	5.164105262	0.786251673	0.002517419	2.59904444	10	10	14.21927711	1.743710368	115.952652	3.829776217	0.691999378	0.159894296	10	10	1.503579952	0.334981126	6.74889567	0.588401585	0.110935441	0.954929684	10	10	15731.09091	0.361681139	178.6407088	13.9413311	['respiratory']	FALSE	TRUE	FALSE	FALSE	TRUE	FALSE	FALSE	TRUE	FALSE	FALSE	TRUE	FALSE	()
Arrhythmia (cardiac) NOS	4.97E-06	5.303526365	48	37	2.799248446	1.7920956	4.372418449	1.485039538	1.46E-17	16.83516416	48	10	15.3460657	6.879651544	34.23163672	3.939796931	2.03E-08	7.69317935	40	19	4.546707082	2.598672898	7.955039398	2.184822063	0.000141219	3.850106433	25	15	3.480268682	1.814674746	6.674623166	1.799198689	['circulatory system']	TRUE	TRUE	TRUE	TRUE	TRUE	TRUE	TRUE	TRUE	TRUE	FALSE	TRUE	FALSE	('Sig_A_AD', 'Sig_B_AD', 'Sig_L_AD')
Arterial embolism and thrombosis of lower extremity artery	1	0	10	10	1	0.090418621	11.05966875	0	0.726004212	0.13906086	10	10	0.665079365	0.133662542	3.309308305	-0.588401585	0.604469572	0.218625556	10	10	2.004761905	0.281412777	14.28176199	1.003430905	1	0	10	10	1.334920635	0.222205939	8.019646602	0.416753972	['circulatory system']	FALSE	FALSE	FALSE	FALSE	FALSE	FALSE	FALSE	TRUE	FALSE	FALSE	TRUE	FALSE	()
Arteritis NOS	0.67013013	0.173840855	10	10	0.498812352	0.055578719	4.476781187	-1.003430905	0.259083404	0.586560405	10	10	4.014285714	0.362964948	44.39682093	2.005143303	0.333333333	0.477121255	10	10	6121	0.13424295	119.753773	12.57955165	1	0	10	10	2.002375297	0.124937658	32.09206004	1.001712398	['circulatory system']	FALSE	FALSE	FALSE	FALSE	TRUE	FALSE	FALSE	TRUE	FALSE	FALSE	TRUE	FALSE	()
Arthropathy NOS	0.039911188	1.39890534	42	55	1.585550239	1.041922305	2.412818641	0.664983591	3.17E-12	11.49900627	62	31	4.516666667	2.883889449	7.073876492	2.175258446	8.11E-05	4.09118108	50	46	2.331697055	1.533716087	3.544861531	1.221380359	0.078824714	1.103337597	17	18	1.926200274	0.982270663	3.777215015	0.945757713	['musculoskeletal']	FALSE	TRUE	FALSE	TRUE	TRUE	TRUE	FALSE	TRUE	FALSE	FALSE	TRUE	FALSE	('Sig_B_AD',)
Ascites (non malignant)	0.951673752	0.021511909	12	23	1.044750795	0.51470091	2.120657265	0.063158857	0.247526148	0.606378916	10	10	2.019323671	0.75256144	5.418385626	1.013872175	0.936484687	0.02849932	10	14	0.855082418	0.326233407	2.241235646	-0.225864613	1	0	10	10	1	0.339618191	2.944483026	0	['digestive']	FALSE	TRUE	FALSE	FALSE	TRUE	FALSE	FALSE	FALSE	FALSE	FALSE	FALSE	FALSE	()
Asthma	0.031640617	1.49975506	39	49	1.652102094	1.066248755	2.559854177	0.724302843	8.40E-09	8.075503196	43	21	4.446412866	2.602082328	7.597986874	2.152641914	0.000951126	3.021761862	39	37	2.220944182	1.393724083	3.539146031	1.151173135	0.761870621	0.118118773	13	22	1.187597244	0.5922099	2.381566423	0.24804565	['respiratory']	FALSE	TRUE	FALSE	TRUE	TRUE	TRUE	FALSE	TRUE	FALSE	FALSE	TRUE	FALSE	('Sig_B_AD',)
Asthma with exacerbation	0.140264554	0.853052066	17	20	1.729382716	0.896151626	3.337342131	0.790257176	0.008079862	2.092596045	10	10	7.101204819	1.468742479	34.33352723	2.828063819	1.34E-06	5.874431308	19	10	9.900744417	3.346362729	29.29292129	3.307537003	1	0	10	10	0.799047619	0.154380057	4.135748557	-0.323646612	['respiratory']	FALSE	TRUE	FALSE	FALSE	TRUE	FALSE	TRUE	TRUE	TRUE	FALSE	FALSE	FALSE	('Sig_L_AD',)
Astigmatism	0.01415383	1.849126019	26	26	2.065656566	1.183844515	3.604305289	1.046600413	0.00013008	3.885788326	14	10	7.205882353	2.357085574	22.02921314	2.849175098	0.147334648	0.831695109	20	25	1.629850746	0.894497761	2.969726219	0.704739856	0.929119871	0.031928252	10	10	1.202884615	0.434216124	3.332283897	0.266498261	['sense organs']	FALSE	TRUE	FALSE	FALSE	TRUE	FALSE	FALSE	TRUE	FALSE	FALSE	TRUE	FALSE	()
Atherosclerosis	0.126606467	0.897544111	14	15	1.896405229	0.906678861	3.96651223	0.923267276	1.58E-05	4.801269624	21	10	5.472568579	2.403138519	12.4624555	2.452218128	0.413129423	0.383913874	10	13	1.551530993	0.674638741	3.568203659	0.633692516	1	0	10	10	1	0.299405342	3.339953762	0	['circulatory system']	FALSE	TRUE	FALSE	TRUE	TRUE	TRUE	FALSE	TRUE	FALSE	FALSE	FALSE	FALSE	('Sig_B_AD',)
Atherosclerosis of aorta	0.105432314	0.977026261	36	50	1.481036269	0.948762719	2.311925192	0.566606972	1.58E-05	4.801269624	21	10	5.472568579	2.403138519	12.4624555	2.452218128	3.55E-05	4.449173817	25	13	4.025382678	2.037748151	7.951770533	2.009125941	0.190316921	0.720522598	15	18	1.691236691	0.84370356	3.390149908	0.758078581	['circulatory system']	FALSE	TRUE	FALSE	TRUE	TRUE	TRUE	TRUE	TRUE	TRUE	FALSE	TRUE	FALSE	('Sig_B_AD', 'Sig_L_AD')
Atherosclerosis of native arteries of the extremities with intermittent claudication	0.107093521	0.970236801	13	13	2.031784841	0.933412177	4.422643866	1.022747634	0.148639451	0.827865908	13	14	1.884387007	0.877625143	4.046049068	0.914095289	0.148639451	0.827865908	13	14	1.884387007	0.877625143	4.046049068	0.914095289	0.106244612	0.973693084	10	10	2.698872786	0.93034891	7.829228625	1.432356975	['circulatory system']	FALSE	TRUE	FALSE	FALSE	TRUE	FALSE	FALSE	TRUE	FALSE	FALSE	TRUE	FALSE	()
Atherosclerosis of native arteries of the extremities with ulceration or gangrene	0.491507832	0.308469558	10	10	1.605741627	0.428946183	6.01102486	0.683239773	0.01420158	1.847663322	15	11	2.790931427	1.270453861	6.13111461	1.480746678	0.044812052	1.348605169	10	10	5.047961631	0.975277138	26.12787242	2.335700945	0.691999378	0.159894296	10	10	1.503579952	0.334981126	6.74889567	0.588401585	['circulatory system']	FALSE	TRUE	FALSE	FALSE	TRUE	FALSE	FALSE	TRUE	FALSE	FALSE	TRUE	FALSE	()
Atherosclerosis of renal artery	0.435332193	0.361179216	10	10	0.331749802	0.039810979	2.764512043	-1.59183249	0.099615968	1.001671042	10	10	4.028708134	0.734930689	22.08438085	2.010317291	1	0	10	10	1	0.248862077	4.018290023	0	0.67013013	0.173840855	10	10	0.498812352	0.055578719	4.476781187	-1.003430905	['circulatory system']	FALSE	FALSE	FALSE	FALSE	TRUE	FALSE	FALSE	FALSE	FALSE	FALSE	FALSE	FALSE	()
Atherosclerosis of the extremities	0.196689782	0.7062182	18	23	1.590400344	0.848569236	2.980750597	0.669389974	0.002926604	2.533636041	19	13	3.013743081	1.473672079	6.163275728	1.591556434	0.815451673	0.088601772	10	13	1.23522854	0.507972703	3.003684127	0.304777991	0.295931699	0.528808513	10	10	2.01686747	0.702797309	5.787948161	1.012116286	['circulatory system']	FALSE	TRUE	FALSE	FALSE	TRUE	FALSE	FALSE	TRUE	FALSE	FALSE	TRUE	FALSE	()
Atopic/contact dermatitis due to other or unspecified	2.88E-12	11.54008422	91	65	3.294864048	2.337476446	4.644380102	1.720218938	1.59E-09	8.797425361	45	21	4.677908299	2.747614532	7.964299867	2.225863581	6.64E-06	5.17796547	42	30	2.998947368	1.848129969	4.866370585	1.584456203	0.000330864	3.480350139	28	20	2.927918782	1.629135966	5.262119658	1.549875535	['dermatologic']	TRUE	TRUE	TRUE	TRUE	TRUE	TRUE	TRUE	TRUE	TRUE	FALSE	TRUE	FALSE	('Sig_A_AD', 'Sig_B_AD', 'Sig_L_AD')
Atrial fibrillation	0.000718279	3.143706617	102	136	1.659375	1.243286499	2.214715106	0.730639956	1.17E-09	8.932753023	77	58	3.024587706	2.10277901	4.350495581	1.596738496	1.50E-05	4.822525022	63	60	2.293036212	1.576031503	3.336237289	1.197259138	1.86E-07	6.730561886	80	73	2.470559962	1.755235707	3.477405626	1.304838071	['circulatory system']	FALSE	TRUE	FALSE	TRUE	TRUE	TRUE	TRUE	TRUE	TRUE	TRUE	TRUE	TRUE	('Sig_B_AD', 'Sig_L_AD', 'Sig_W_AD')
Atrial flutter	0.034334088	1.464274487	30	35	1.768950437	1.070407341	2.923359667	0.822893627	0.001076304	2.968064894	15	10	4.406809407	1.782857071	10.89261134	2.139734502	0.041036852	1.386825963	11	10	2.796836983	1.116445047	7.006432723	1.483796167	0.16334293	0.786899659	16	19	1.711174488	0.870761304	3.36271044	0.774986879	['circulatory system']	FALSE	TRUE	FALSE	FALSE	TRUE	FALSE	FALSE	TRUE	FALSE	FALSE	TRUE	FALSE	()
Atrioventricular [AV] block	0.491507832	0.308469558	10	10	1.605741627	0.428946183	6.01102486	0.683239773	0.003289296	2.482897046	10	10	8.1352657	1.719890908	38.48066625	3.024189466	0.259083404	0.586560405	10	10	4.014285714	0.362964948	44.39682093	2.005143303	0.230730037	0.636895864	10	10	2.68261563	0.597654064	12.04112387	1.423640357	['circulatory system']	FALSE	TRUE	FALSE	FALSE	TRUE	FALSE	FALSE	TRUE	FALSE	FALSE	TRUE	FALSE	()
Atrioventricular block, complete	0.322888885	0.490946904	10	12	1.682847896	0.721095061	3.927328303	0.750904785	0.028858582	1.539725014	10	10	3.656658596	1.217749149	10.98021879	1.870525936	0.028858582	1.539725014	10	10	3.656658596	1.217749149	10.98021879	1.870525936	0.230730037	0.636895864	10	10	2.68261563	0.597654064	12.04112387	1.423640357	['circulatory system']	FALSE	TRUE	FALSE	FALSE	TRUE	FALSE	FALSE	TRUE	FALSE	FALSE	TRUE	FALSE	()
Atrophic gastritis	0.012534956	1.901877197	22	20	2.266	1.222385692	4.200602178	1.180147861	0.002495611	2.602823064	13	10	4.439282804	1.675244138	11.76379691	2.150326618	0.000320023	3.494818328	23	14	3.417472252	1.739975297	6.71223127	1.772929624	0.175509548	0.755699252	10	10	2.024271845	0.8359195	4.901998939	1.017403046	['digestive']	FALSE	TRUE	FALSE	FALSE	TRUE	FALSE	FALSE	TRUE	FALSE	FALSE	TRUE	FALSE	()
Autoimmune disease NEC	0.110935441	0.954929684	10	10	1703.1875	0.361681139	178.6407088	10.73402155	0.333333333	0.477121255	10	10	25.67317073	0.13424295	119.753773	4.68218958	1	0	10	10	1	0.090418621	11.05966875	0	0.110935441	0.954929684	10	10	15731.09091	0.361681139	178.6407088	13.9413311	['endocrine/metabolic']	FALSE	TRUE	FALSE	FALSE	TRUE	FALSE	FALSE	FALSE	FALSE	FALSE	TRUE	FALSE	()
Back pain	1.45E-06	5.839595342	127	152	1.959946476	1.492892887	2.573118422	0.970814257	2.73E-13	12.56382164	95	66	3.424613104	2.438522668	4.809459047	1.775941008	3.98E-17	16.39993303	116	78	3.722808782	2.713812994	5.106949247	1.896391515	2.95E-10	9.529970706	79	58	3.121242586	2.173563277	4.482112567	1.642120489	['symptoms']	TRUE	TRUE	TRUE	TRUE	TRUE	TRUE	TRUE	TRUE	TRUE	TRUE	TRUE	TRUE	('Sig_A_AD', 'Sig_B_AD', 'Sig_L_AD', 'Sig_W_AD')
Bacteremia	0.180442076	0.743662185	17	21	1.645032334	0.858420704	3.152453533	0.718115941	2.89E-05	4.539701725	17	10	7.04345679	2.580403755	19.22578336	2.816283649	0.017368754	1.760231328	17	14	2.488536155	1.214616041	5.098576001	1.315297348	0.026161509	1.582337209	10	10	3.389967638	1.223666605	9.39134936	1.761271501	['infectious diseases']	FALSE	TRUE	FALSE	TRUE	TRUE	TRUE	FALSE	TRUE	FALSE	FALSE	TRUE	FALSE	('Sig_B_AD',)
Bacterial enteritis	0.020091118	1.696995891	16	13	2.519136036	1.200234598	5.28733831	1.332929031	0.106244612	0.973693084	10	10	2.698872786	0.93034891	7.829228625	1.432356975	0.000431267	3.365253687	19	10	3.932009926	1.811677514	8.53391508	1.975266963	0.067498673	1.170704765	10	10	4.043269231	1.006198377	16.24731907	2.015522272	['infectious diseases']	FALSE	TRUE	FALSE	FALSE	TRUE	FALSE	FALSE	TRUE	FALSE	FALSE	TRUE	FALSE	()
Bacterial infection NOS	0.027560104	1.559719145	35	42	1.726959518	1.085101892	2.748487676	0.788234264	1.41E-11	10.85052574	43	14	6.726347531	3.635754681	12.44411548	2.749823321	8.01E-05	4.096109962	35	26	2.845358776	1.688822317	4.793912588	1.508610576	0.000349295	3.456807887	22	13	3.515769231	1.752978919	7.051216161	1.813840377	['infectious diseases']	FALSE	TRUE	FALSE	TRUE	TRUE	TRUE	FALSE	TRUE	FALSE	FALSE	TRUE	FALSE	('Sig_B_AD',)
Bacterial pneumonia	0.017078006	1.767562826	29	31	1.935237626	1.150005808	3.25663109	0.952510725	3.23E-11	10.49103599	31	10	13.30383632	5.134025786	34.47432252	3.733770419	0.000378349	3.422107727	21	12	3.630922693	1.768778724	7.453504177	1.860336214	0.274419726	0.561584674	11	13	1.710836609	0.759865001	3.851949885	0.774701984	['respiratory']	FALSE	TRUE	FALSE	TRUE	TRUE	TRUE	FALSE	TRUE	FALSE	FALSE	TRUE	FALSE	('Sig_B_AD',)
Benign neoplasm of adrenal gland	0.34065203	0.467689019	10	10	3.014319809	0.501750202	18.10885948	1.59183249	0.40662588	0.390804984	10	10	2.007159905	0.403382893	9.987262614	1.005155557	0.110935441	0.954929684	10	10	6121	0.361681139	178.6407088	12.57955165	0.110935441	0.954929684	10	10	15731.09091	0.361681139	178.6407088	13.9413311	['neoplasms']	FALSE	TRUE	FALSE	FALSE	TRUE	FALSE	FALSE	TRUE	FALSE	FALSE	TRUE	FALSE	()
Benign neoplasm of brain, cranial nerves, meninges	0.106244612	0.973693084	10	10	2.698872786	0.93034891	7.829228625	1.432356975	1	0	10	10	1	0.182425177	5.481699491	0	1	0	10	12	1	0.372684199	2.683236914	0	1	0	10	10	0.856120014	0.220264795	3.327547095	-0.224115042	['neoplasms']	FALSE	TRUE	FALSE	FALSE	FALSE	FALSE	FALSE	FALSE	FALSE	FALSE	FALSE	FALSE	()
Benign neoplasm of colon	0.001255257	2.901267389	44	45	2.066784245	1.340197767	3.187288636	1.047387791	1.89E-05	4.724545474	33	21	3.324641939	1.898595586	5.821800125	1.733198972	2.02E-13	12.69499936	52	18	6.449249249	3.721496782	11.17636755	2.689131228	0.00023752	3.62430054	26	17	3.193998812	1.71313876	5.954934092	1.675363776	['neoplasms']	FALSE	TRUE	FALSE	TRUE	TRUE	TRUE	TRUE	TRUE	TRUE	FALSE	TRUE	FALSE	('Sig_B_AD', 'Sig_L_AD')
Benign neoplasm of other parts of digestive system	0.929119871	0.031928252	10	10	1.202884615	0.434216124	3.332283897	0.266498261	0.230730037	0.636895864	10	10	2.68261563	0.597654064	12.04112387	1.423640357	0.026161509	1.582337209	10	10	3.389967638	1.223666605	9.39134936	1.761271501	0.40662588	0.390804984	10	10	2.007159905	0.403382893	9.987262614	1.005155557	['neoplasms']	FALSE	TRUE	FALSE	FALSE	TRUE	FALSE	FALSE	TRUE	FALSE	FALSE	TRUE	FALSE	()
Benign neoplasm of skin	0.007684763	2.114369544	30	30	2.076530612	1.234283635	3.493507701	1.05417514	1.28E-06	5.891655382	26	10	5.475757576	2.61503243	11.46598439	2.453058577	0.001260146	2.899579053	29	24	2.521204411	1.448712305	4.387670111	1.334113092	0.003969981	2.40121157	27	24	2.335443038	1.330292501	4.10007136	1.223696258	['neoplasms']	FALSE	TRUE	FALSE	TRUE	TRUE	TRUE	FALSE	TRUE	FALSE	FALSE	TRUE	FALSE	('Sig_B_AD',)
Benign neoplasm of unspecified sites	0.000202402	3.693784796	17	10	5.019047619	2.064903144	12.19952571	2.327413634	0.230730037	0.636895864	10	10	2.68261563	0.597654064	12.04112387	1.423640357	0.003856365	2.413821884	10	10	5.097087379	1.58909043	16.3491638	2.349673085	0.604469572	0.218625556	10	10	2.004761905	0.281412777	14.28176199	1.003430905	['neoplasms']	FALSE	TRUE	FALSE	FALSE	TRUE	FALSE	FALSE	TRUE	FALSE	FALSE	TRUE	FALSE	()
Bipolar	0.000187711	3.726510916	21	11	3.9657674	1.893733452	8.304923297	1.987600063	0.00019631	3.70705815	20	10	4.149253731	1.924307395	8.946754855	2.052851882	1.38E-09	8.861311941	38	14	5.866815476	3.141566977	10.95616426	2.552577617	1.24E-07	6.905458517	20	10	13.94693201	4.120454718	47.20763258	3.801875893	['mental disorders']	FALSE	TRUE	FALSE	FALSE	TRUE	FALSE	TRUE	TRUE	TRUE	TRUE	TRUE	TRUE	('Sig_L_AD', 'Sig_W_AD')
Blindness and low vision	0.000452528	3.344354194	33	27	2.566980863	1.521941031	4.329596624	1.36007254	8.89E-08	7.051205238	29	10	6.154198473	2.969647939	12.75375385	2.621570971	0.000817029	3.087762548	32	27	2.482811016	1.466976606	4.202078285	1.311974452	0.000194519	3.711038293	16	10	5.50410509	2.137800452	14.17118835	2.460508016	['sense organs']	FALSE	TRUE	FALSE	TRUE	TRUE	TRUE	FALSE	TRUE	FALSE	FALSE	TRUE	FALSE	('Sig_B_AD',)
Blister	0.432023834	0.364492293	10	10	2.011990408	0.579253091	6.988491664	1.008623427	0.002517419	2.59904444	10	10	14.21927711	1.743710368	115.952652	3.829776217	0.110759494	0.955619038	10	10	6.035799523	0.625944623	58.20143592	2.593544888	0.333333333	0.477121255	10	10	15731.09091	0.13424295	119.753773	13.9413311	['injuries & poisonings']	FALSE	TRUE	FALSE	FALSE	TRUE	FALSE	FALSE	TRUE	FALSE	FALSE	TRUE	FALSE	()
Blood in stool	1.15E-06	5.939194799	58	47	2.702010755	1.803708009	4.047696237	1.434033417	8.40E-09	8.075503196	43	21	4.446412866	2.602082328	7.597986874	2.152641914	8.88E-09	8.051610014	39	17	4.953616956	2.766986832	8.868246375	2.308482315	0.077754425	1.109274887	15	15	2.036855037	0.986062502	4.207419338	1.026343307	['digestive']	TRUE	TRUE	TRUE	TRUE	TRUE	TRUE	TRUE	TRUE	TRUE	FALSE	TRUE	FALSE	('Sig_A_AD', 'Sig_B_AD', 'Sig_L_AD')
Breast cancer [female]	0.738947915	0.131386172	10	10	1.336523126	0.375119073	4.7619388	0.418484801	1	0	10	10	1.201431981	0.285750811	5.051390052	0.264754973	0.604469572	0.218625556	10	10	2.004761905	0.281412777	14.28176199	1.003430905	0.758350393	0.120130084	10	10	1.433710175	0.452318274	4.54442145	0.519753412	['neoplasms']	FALSE	TRUE	FALSE	FALSE	TRUE	FALSE	FALSE	TRUE	FALSE	FALSE	TRUE	FALSE	()
Breast disorder NOS	1	0	10	10	0.665874901	0.069055279	6.420789074	-0.586676934	0.017605357	1.754355153	10	10	10.10791367	1.177132674	86.79558475	3.337413342	0.333333333	0.477121255	10	10	6121	0.13424295	119.753773	12.57955165	1	0	10	10	1.334920635	0.222205939	8.019646602	0.416753972	['genitourinary']	FALSE	FALSE	FALSE	FALSE	TRUE	FALSE	FALSE	TRUE	FALSE	FALSE	TRUE	FALSE	()
Bronchiectasis	0.60250657	0.220038213	10	17	0.701640271	0.27459283	1.792832941	-0.511196539	0.019338461	1.7135781	10	10	6.072115385	1.22030195	30.21431313	2.602199206	0.061103843	1.213931475	10	10	3.242512077	1.054232528	9.97302236	1.697111948	1	0	10	10	0.799047619	0.154380057	4.135748557	-0.323646612	['respiratory']	FALSE	FALSE	FALSE	FALSE	TRUE	FALSE	FALSE	TRUE	FALSE	FALSE	FALSE	FALSE	()
Bronchitis	0.145387289	0.83747356	15	17	1.792889146	0.886432724	3.626278003	0.842286289	0.061103843	1.213931475	10	10	3.242512077	1.054232528	9.97302236	1.697111948	2.16E-05	4.665179488	16	10	8.275862069	2.74918286	24.91281827	3.0489096	0.738947915	0.131386172	10	10	1.336523126	0.375119073	4.7619388	0.418484801	['respiratory']	FALSE	TRUE	FALSE	FALSE	TRUE	FALSE	TRUE	TRUE	TRUE	FALSE	TRUE	FALSE	('Sig_L_AD',)
Bundle branch block	0.230730037	0.636895864	10	10	2.68261563	0.597654064	12.04112387	1.423640357	0.008079862	2.092596045	10	10	7.101204819	1.468742479	34.33352723	2.828063819	0.00092815	3.032381873	10	10	16.28985507	2.030661719	130.676309	4.025901863	0.125855255	0.900128647	10	10	3.361310951	0.799451224	14.13270875	1.749024011	['circulatory system']	FALSE	TRUE	FALSE	FALSE	TRUE	FALSE	FALSE	TRUE	FALSE	FALSE	TRUE	FALSE	()
Bursitis	0.125855255	0.900128647	10	10	3.361310951	0.799451224	14.13270875	1.749024011	0.286174343	0.543369306	10	10	0.248218527	0.030943303	1.991139659	-2.010317291	0.491507832	0.308469558	10	10	1.605741627	0.428946183	6.01102486	0.683239773	0.67013013	0.173840855	10	10	0.498812352	0.055578719	4.476781187	-1.003430905	['musculoskeletal']	FALSE	TRUE	FALSE	FALSE	FALSE	FALSE	FALSE	TRUE	FALSE	FALSE	FALSE	FALSE	()
Bursitis disorders	0.40801564	0.389323189	10	11	0.542200043	0.150452655	1.953976066	-0.883102866	0.092786511	1.032515153	10	10	3.028846154	0.850088609	10.79170915	1.5987683	0.380715938	0.419398942	10	11	1.650231125	0.678490683	4.013706941	0.722668097	0.00672268	2.172457584	10	10	12.15865385	1.459046836	101.3215338	3.603911604	['musculoskeletal']	FALSE	FALSE	FALSE	FALSE	TRUE	FALSE	FALSE	TRUE	FALSE	FALSE	TRUE	FALSE	()
Cachexia	1.38E-06	5.861571444	28	12	4.927241963	2.479327037	9.792057682	2.30078032	0.041036852	1.386825963	11	10	2.796836983	1.116445047	7.006432723	1.483796167	0.120470999	0.919117488	10	10	2.25188781	0.908036521	5.584575722	1.171134954	0.432023834	0.364492293	10	10	2.011990408	0.579253091	6.988491664	1.008623427	['endocrine/metabolic']	TRUE	TRUE	TRUE	FALSE	TRUE	FALSE	FALSE	TRUE	FALSE	FALSE	TRUE	FALSE	('Sig_A_AD',)
Calcaneal spur; Exostosis NOS	0.001076304	2.968064894	15	10	4.406809407	1.782857071	10.89261134	2.139734502	0.592419916	0.22737035	10	10	1.674660272	0.508136626	5.51915938	0.743868454	0.801198417	0.096259918	10	11	1.277327492	0.491570642	3.319086583	0.353128463	1	0	10	10	1.144224197	0.33309042	3.930611434	0.194369758	['musculoskeletal']	FALSE	TRUE	FALSE	FALSE	TRUE	FALSE	FALSE	TRUE	FALSE	FALSE	TRUE	FALSE	()
Calculus of bile duct	0.148517626	0.828222001	11	11	2.02676399	0.871446672	4.713739125	1.019178102	0.003856365	2.413821884	10	10	5.097087379	1.58909043	16.3491638	2.349673085	0.243212606	0.614013919	10	11	1.8380406	0.774321672	4.363035891	0.878168634	0.001339433	2.8730789	10	10	15731.09091	1.356620634	436.9203832	13.9413311	['digestive']	FALSE	TRUE	FALSE	FALSE	TRUE	FALSE	FALSE	TRUE	FALSE	FALSE	TRUE	FALSE	()
Calculus of kidney	0.450015437	0.346772588	10	10	1.611594203	0.631342726	4.113828776	0.688488521	0.009214366	2.035534555	14	10	3.183551198	1.366539849	7.416540569	1.670636966	0.002133199	2.670968643	16	10	3.656267105	1.601957391	8.344971731	1.870371469	0.174791419	0.757479891	12	13	1.870919325	0.846157243	4.136747806	0.90374735	['genitourinary']	FALSE	TRUE	FALSE	FALSE	TRUE	FALSE	FALSE	TRUE	FALSE	FALSE	TRUE	FALSE	()
Calculus of lower urinary tract	0.044812052	1.348605169	10	10	5.047961631	0.975277138	26.12787242	2.335700945	0.259083404	0.586560405	10	10	4.014285714	0.362964948	44.39682093	2.005143303	1	0	10	10	0.665874901	0.069055279	6.420789074	-0.586676934	0.34065203	0.467689019	10	10	3.014319809	0.501750202	18.10885948	1.59183249	['genitourinary']	FALSE	TRUE	FALSE	FALSE	TRUE	FALSE	FALSE	FALSE	FALSE	FALSE	TRUE	FALSE	()
Calculus of ureter	0.604469572	0.218625556	10	10	2.004761905	0.281412777	14.28176199	1.003430905	0.34065203	0.467689019	10	10	3.014319809	0.501750202	18.10885948	1.59183249	0.230730037	0.636895864	10	10	2.68261563	0.597654064	12.04112387	1.423640357	1	0	10	10	1	0.090418621	11.05966875	0	['genitourinary']	FALSE	TRUE	FALSE	FALSE	TRUE	FALSE	FALSE	TRUE	FALSE	FALSE	FALSE	FALSE	()
Cancer of bladder	0.604469572	0.218625556	10	10	2.004761905	0.281412777	14.28176199	1.003430905	0.604469572	0.218625556	10	10	2.004761905	0.281412777	14.28176199	1.003430905	1	0	10	10	1	0.090418621	11.05966875	0	0.435332193	0.361179216	10	10	0.331749802	0.039810979	2.764512043	-1.59183249	['neoplasms']	FALSE	TRUE	FALSE	FALSE	TRUE	FALSE	FALSE	FALSE	FALSE	FALSE	FALSE	FALSE	()
Cancer of bronchus; lung	0.479434138	0.319271046	10	23	0.689771057	0.30589508	1.555383337	-0.535810502	0.943064001	0.025458833	10	16	1.127723971	0.494137511	2.573699276	0.173413988	1	0	10	10	1.144224197	0.33309042	3.930611434	0.194369758	0.06957739	1.157531867	10	15	0.263174603	0.059904272	1.156192525	-1.925907822	['neoplasms']	FALSE	FALSE	FALSE	FALSE	TRUE	FALSE	FALSE	TRUE	FALSE	FALSE	FALSE	FALSE	()
Cancer of other female genital organs (excluding uterus and ovary)	1	0	10	10	0.665874901	0.069055279	6.420789074	-0.586676934	1	0	10	10	2.002375297	0.124937658	32.09206004	1.001712398	1	0	10	10	1	0.090418621	11.05966875	0	1	0	10	10	0.665874901	0.069055279	6.420789074	-0.586676934	['neoplasms']	FALSE	FALSE	FALSE	FALSE	TRUE	FALSE	FALSE	FALSE	FALSE	FALSE	FALSE	FALSE	()
Cancer of prostate	0.475766284	0.322606338	17	26	1.320607787	0.708417009	2.461833788	0.401202058	0.00059072	3.228617992	23	15	3.185797828	1.644368756	6.172160449	1.671654716	0.170095716	0.769306624	14	16	1.775735294	0.858309827	3.673773428	0.828416538	0.227186751	0.643616999	17	22	1.568350168	0.823676368	2.9862727	0.649247709	['neoplasms']	FALSE	TRUE	FALSE	FALSE	TRUE	FALSE	FALSE	TRUE	FALSE	FALSE	TRUE	FALSE	()
Cancer, suspected or other	0.815451673	0.088601772	10	15	0.797115385	0.307031687	2.069470235	-0.327139522	0.691999378	0.159894296	10	10	1.503579952	0.334981126	6.74889567	0.588401585	1	0	10	10	1	0.339618191	2.944483026	0	0.289336179	0.538597259	10	13	0.457683128	0.129711752	1.614918019	-1.127578984	['neoplasms']	FALSE	FALSE	FALSE	FALSE	TRUE	FALSE	FALSE	FALSE	FALSE	FALSE	FALSE	FALSE	()
Candidiasis	0.11565241	0.936845313	20	24	1.699834163	0.927968108	3.11372358	0.765394002	0.002297075	2.638824834	21	15	2.894264339	1.476245253	5.674372905	1.533196692	0.000722161	3.141365974	26	19	2.850877193	1.559030967	5.213174685	1.511405894	0.709893206	0.14880698	10	14	1.291940505	0.554593951	3.009607776	0.369539634	['infectious diseases']	FALSE	TRUE	FALSE	FALSE	TRUE	FALSE	FALSE	TRUE	FALSE	FALSE	TRUE	FALSE	()
Candidiasis of skin and nails	0.00092815	3.032381873	10	10	16.28985507	2.030661719	130.676309	4.025901863	0.001310708	2.88249398	10	10	9.17433414	1.973321126	42.65317278	3.197603453	0.000441029	3.355532513	14	10	5.757843137	2.059813937	16.09502538	2.525528486	0.004900032	2.309801106	14	10	3.585784314	1.49225555	8.616385542	1.842288712	['infectious diseases']	FALSE	TRUE	FALSE	FALSE	TRUE	FALSE	FALSE	TRUE	FALSE	FALSE	TRUE	FALSE	()
Cardiac arrest	0.946130587	0.024048917	10	19	0.946221486	0.424377557	2.109760719	-0.079750174	0.408523511	0.388782944	10	10	1.762650602	0.634851714	4.893957248	0.817746528	1	0	10	10	1	0.299405342	3.339953762	0	0.099615968	1.001671042	10	10	4.028708134	0.734930689	22.08438085	2.010317291	['circulatory system']	FALSE	FALSE	FALSE	FALSE	TRUE	FALSE	FALSE	FALSE	FALSE	FALSE	TRUE	FALSE	()
Cardiac complications, not elsewhere classified	0.160635662	0.794158032	10	12	0.33015873	0.073555202	1.481945307	-1.5987683	0.34065203	0.467689019	10	10	3.014319809	0.501750202	18.10885948	1.59183249	0.725895311	0.139126009	10	10	0.569387755	0.117769592	2.752853357	-0.812516627	1	0	10	10	0.799047619	0.154380057	4.135748557	-0.323646612	['circulatory system']	FALSE	FALSE	FALSE	FALSE	TRUE	FALSE	FALSE	FALSE	FALSE	FALSE	FALSE	FALSE	()
Cardiac conduction disorders	0.099615968	1.001671042	10	10	4.028708134	0.734930689	22.08438085	2.010317291	0.34065203	0.467689019	10	10	3.014319809	0.501750202	18.10885948	1.59183249	0.03686146	1.433427468	10	10	6121	0.604022524	241.8277943	12.57955165	0.110935441	0.954929684	10	10	15731.09091	0.361681139	178.6407088	13.9413311	['circulatory system']	FALSE	TRUE	FALSE	FALSE	TRUE	FALSE	FALSE	TRUE	FALSE	FALSE	TRUE	FALSE	()
Cardiac congenital anomalies	0.230730037	0.636895864	10	10	2.68261563	0.597654064	12.04112387	1.423640357	0.049280298	1.307326671	10	10	3.542168675	1.031125309	12.16821933	1.824632913	0.40662588	0.390804984	10	10	2.007159905	0.403382893	9.987262614	1.005155557	1	0	10	10	2.002375297	0.124937658	32.09206004	1.001712398	['congenital anomalies']	FALSE	TRUE	FALSE	FALSE	TRUE	FALSE	FALSE	TRUE	FALSE	FALSE	TRUE	FALSE	()
Cardiac pacemaker in situ	1	0	10	10	2.002375297	0.124937658	32.09206004	1.001712398	0.34065203	0.467689019	10	10	3.014319809	0.501750202	18.10885948	1.59183249	0.333333333	0.477121255	10	10	6121	0.13424295	119.753773	12.57955165	0.110935441	0.954929684	10	10	15731.09091	0.361681139	178.6407088	13.9413311	['circulatory system']	FALSE	TRUE	FALSE	FALSE	TRUE	FALSE	FALSE	TRUE	FALSE	FALSE	TRUE	FALSE	()
Cardiac shunt/ heart septal defect	0.435332193	0.361179216	10	10	0.331749802	0.039810979	2.764512043	-1.59183249	0.017605357	1.754355153	10	10	10.10791367	1.177132674	86.79558475	3.337413342	0.123990267	0.906612404	10	10	2.830361446	0.892931963	8.971507629	1.500986301	0.604469572	0.218625556	10	10	2.004761905	0.281412777	14.28176199	1.003430905	['congenital anomalies']	FALSE	FALSE	FALSE	FALSE	TRUE	FALSE	FALSE	TRUE	FALSE	FALSE	TRUE	FALSE	()
Cardiogenic shock	0.738947915	0.131386172	10	10	1.336523126	0.375119073	4.7619388	0.418484801	0.738947915	0.131386172	10	10	1.336523126	0.375119073	4.7619388	0.418484801	0.178875235	0.747449782	10	10	0.220374769	0.027827566	1.74521331	-2.181969037	0.725895311	0.139126009	10	10	0.569387755	0.117769592	2.752853357	-0.812516627	['symptoms']	FALSE	TRUE	FALSE	FALSE	TRUE	FALSE	FALSE	FALSE	FALSE	FALSE	FALSE	FALSE	()
Cardiomegaly	0.034928432	1.456820904	49	66	1.548541717	1.048803918	2.286396351	0.630910249	9.77E-08	7.010146263	48	30	3.482352941	2.171473175	5.584587528	1.800062429	0.002220607	2.653528281	25	20	2.594458438	1.423786548	4.727685198	1.375433425	0.007141451	2.146213524	20	16	2.574626866	1.319962407	5.021888096	1.364363361	['circulatory system']	FALSE	TRUE	FALSE	TRUE	TRUE	TRUE	FALSE	TRUE	FALSE	FALSE	TRUE	FALSE	('Sig_B_AD',)
Cataract	7.19E-09	8.143115332	113	113	2.365695793	1.765378581	3.17015095	1.242264568	1.96E-18	17.70756845	75	28	6.298888431	4.008818115	9.897180249	2.655097258	2.09E-11	10.67952351	89	66	3.150514151	2.235103408	4.440841251	1.65558729	0.007684763	2.114369544	30	30	2.076530612	1.234283635	3.493507701	1.05417514	['sense organs']	TRUE	TRUE	TRUE	TRUE	TRUE	TRUE	TRUE	TRUE	TRUE	FALSE	TRUE	FALSE	('Sig_A_AD', 'Sig_B_AD', 'Sig_L_AD')
Cellulitis and abscess of arm/hand	0.408523511	0.388782944	10	10	1.762650602	0.634851714	4.893957248	0.817746528	0.45233461	0.344540181	10	10	2.009569378	0.500103628	8.075064568	1.006886386	0.491507832	0.308469558	10	10	1.605741627	0.428946183	6.01102486	0.683239773	0.238903613	0.621777283	10	10	2.420192308	0.73434581	7.976256866	1.275121688	['dermatologic']	FALSE	TRUE	FALSE	FALSE	TRUE	FALSE	FALSE	TRUE	FALSE	FALSE	TRUE	FALSE	()
Cellulitis and abscess of face/neck	0.45233461	0.344540181	10	10	2.009569378	0.500103628	8.075064568	1.006886386	0.691999378	0.159894296	10	10	1.503579952	0.334981126	6.74889567	0.588401585	0.125855255	0.900128647	10	10	3.361310951	0.799451224	14.13270875	1.749024011	0.691999378	0.159894296	10	10	1.503579952	0.334981126	6.74889567	0.588401585	['dermatologic']	FALSE	TRUE	FALSE	FALSE	TRUE	FALSE	FALSE	TRUE	FALSE	FALSE	TRUE	FALSE	()
Cellulitis and abscess of fingers/toes	0.026828764	1.571399329	14	11	2.598484848	1.169299263	5.774504203	1.377670647	0.001563899	2.80579134	10	10	6.80420712	1.862579867	24.85650969	2.766427057	2.84E-08	7.545918163	23	10	12.10526316	4.158649023	35.23677889	3.597562538	0.092786511	1.032515153	10	10	3.028846154	0.850088609	10.79170915	1.5987683	['dermatologic']	FALSE	TRUE	FALSE	FALSE	TRUE	FALSE	TRUE	TRUE	TRUE	FALSE	TRUE	FALSE	('Sig_L_AD',)
Cellulitis and abscess of foot, toe	0.168360433	0.773759967	10	10	2.310559006	0.832184341	6.415264815	1.208241933	0.053794495	1.269262168	10	10	3.043583535	1.076101339	8.608297748	1.605770963	0.003703932	2.43133696	10	10	6.108958838	1.645126515	22.68480736	2.61092652	0.008079862	2.092596045	10	10	7.101204819	1.468742479	34.33352723	2.828063819	['dermatologic']	FALSE	TRUE	FALSE	FALSE	TRUE	FALSE	FALSE	TRUE	FALSE	FALSE	TRUE	FALSE	()
Cellulitis and abscess of leg, except foot	0.369865639	0.431956013	15	21	1.444366444	0.736770736	2.831538121	0.530436809	0.302221413	0.519674768	12	15	1.617560976	0.750256838	3.487477055	0.693820097	0.000466046	3.331570819	17	10	4.386419753	1.877327665	10.24897177	2.133043876	0.00019631	3.70705815	20	10	4.149253731	1.924307395	8.946754855	2.052851882	['dermatologic']	FALSE	TRUE	FALSE	FALSE	TRUE	FALSE	FALSE	TRUE	FALSE	FALSE	TRUE	FALSE	()
Cellulitis and abscess of trunk	0.592419916	0.22737035	10	10	1.674660272	0.508136626	5.51915938	0.743868454	0.008079862	2.092596045	10	10	7.101204819	1.468742479	34.33352723	2.828063819	0.026161509	1.582337209	10	10	3.389967638	1.223666605	9.39134936	1.761271501	0.432023834	0.364492293	10	10	2.011990408	0.579253091	6.988491664	1.008623427	['dermatologic']	FALSE	TRUE	FALSE	FALSE	TRUE	FALSE	FALSE	TRUE	FALSE	FALSE	TRUE	FALSE	()
Central origin vertigo	0.102302481	0.990113835	11	10	2.232116788	0.940327027	5.298524036	1.158412514	0.123990267	0.906612404	10	10	2.830361446	0.892931963	8.971507629	1.500986301	0.005824178	2.234765352	11	10	4.490997567	1.550198398	13.01063088	2.167035941	0.002517419	2.59904444	10	10	14.21927711	1.743710368	115.952652	3.829776217	['sense organs']	FALSE	TRUE	FALSE	FALSE	TRUE	FALSE	FALSE	TRUE	FALSE	FALSE	TRUE	FALSE	()
Cerebral aneurysm	0.003856365	2.413821884	10	10	5.097087379	1.58909043	16.3491638	2.349673085	0.34065203	0.467689019	10	10	3.014319809	0.501750202	18.10885948	1.59183249	0.380715938	0.419398942	10	11	1.650231125	0.678490683	4.013706941	0.722668097	0.295931699	0.528808513	10	10	2.01686747	0.702797309	5.787948161	1.012116286	['circulatory system']	FALSE	TRUE	FALSE	FALSE	TRUE	FALSE	FALSE	TRUE	FALSE	FALSE	TRUE	FALSE	()
Cerebral artery occlusion, with cerebral infarction	0.015754965	1.802582554	58	77	1.587198516	1.10416456	2.281543187	0.666482582	4.51E-14	13.34609297	60	24	5.662983425	3.471839271	9.237000555	2.501562307	2.03E-07	6.693310487	47	30	3.400711111	2.116813442	5.463323236	1.765836455	5.41E-07	6.266431159	35	18	4.15015791	2.320972092	7.420946909	2.053166231	['circulatory system']	FALSE	TRUE	FALSE	TRUE	TRUE	TRUE	TRUE	TRUE	TRUE	TRUE	TRUE	TRUE	('Sig_B_AD', 'Sig_L_AD', 'Sig_W_AD')
Cerebral atherosclerosis	1.19E-07	6.923289854	46	28	3.565349544	2.194261462	5.793164394	1.834043524	4.11E-12	11.38615232	42	12	7.663157895	3.988834616	14.72209168	2.937939032	3.24E-12	11.48888702	36	10	11.15173945	4.91869267	25.28340377	3.479196855	2.84E-08	7.545918163	23	10	12.10526316	4.158649023	35.23677889	3.597562538	['circulatory system']	TRUE	TRUE	TRUE	TRUE	TRUE	TRUE	TRUE	TRUE	TRUE	TRUE	TRUE	TRUE	('Sig_A_AD', 'Sig_B_AD', 'Sig_L_AD', 'Sig_W_AD')
Cerebral cysts	1	0	10	10	2.002375297	0.124937658	32.09206004	1.001712398	0.333333333	0.477121255	10	10	25.67317073	0.13424295	119.753773	4.68218958	0.259083404	0.586560405	10	10	4.014285714	0.362964948	44.39682093	2.005143303	1	0	10	10	2.002375297	0.124937658	32.09206004	1.001712398	['neurological']	FALSE	TRUE	FALSE	FALSE	TRUE	FALSE	FALSE	TRUE	FALSE	FALSE	TRUE	FALSE	()
Cerebral degeneration, unspecified	2.37E-06	5.625130373	17	10	11.76707819	3.428823322	40.38240414	3.556684233	0.001310708	2.88249398	10	10	9.17433414	1.973321126	42.65317278	3.197603453	1.69E-06	5.771293601	12	10	6121	2.911374991	838.3811713	12.57955165	0.000442226	3.354356115	10	10	15731.09091	1.611930422	502.9195049	13.9413311	['neurological']	TRUE	TRUE	TRUE	FALSE	TRUE	FALSE	TRUE	TRUE	TRUE	FALSE	TRUE	FALSE	('Sig_A_AD', 'Sig_L_AD')
Cerebral edema and compression of brain	0.944145363	0.024961135	10	18	0.886741814	0.382377385	2.056374345	-0.173413988	0.67013013	0.173840855	10	10	0.498812352	0.055578719	4.476781187	-1.003430905	1	0	10	10	1	0.339618191	2.944483026	0	1	0	10	10	0.856120014	0.220264795	3.327547095	-0.224115042	['neurological']	FALSE	FALSE	FALSE	FALSE	FALSE	FALSE	FALSE	FALSE	FALSE	FALSE	FALSE	FALSE	()
Cerebral ischemia	0.005821664	2.234952882	34	35	2.025478645	1.244308678	3.29706271	1.018262875	8.06E-11	10.0935113	40	13	6.693515908	3.538813563	12.66050172	2.742764215	8.79E-05	4.056092235	21	10	4.367581047	2.037668722	9.361563044	2.126834475	0.036209519	1.441177242	15	13	2.355887356	1.110507248	4.997900952	1.23627056	['circulatory system']	FALSE	TRUE	FALSE	TRUE	TRUE	TRUE	FALSE	TRUE	FALSE	FALSE	TRUE	FALSE	('Sig_B_AD',)
Cerebral laceration and contusion	1	0	10	10	1	0.090418621	11.05966875	0	0.110935441	0.954929684	10	10	25.67317073	0.361681139	178.6407088	4.68218958	0.03686146	1.433427468	10	10	6121	0.604022524	241.8277943	12.57955165	0.03686146	1.433427468	10	10	15731.09091	0.604022524	241.8277943	13.9413311	['injuries & poisonings']	FALSE	FALSE	FALSE	FALSE	TRUE	FALSE	FALSE	TRUE	FALSE	FALSE	TRUE	FALSE	()
Cerebrovascular disease	1.32E-10	9.880922829	36	10	7.778238342	3.820598806	15.83547365	2.959443443	3.27E-12	11.48594862	32	10	17.23076923	6.051788497	49.05977935	4.106915204	6.64E-09	8.177984296	27	10	9.546835443	3.910077219	23.30953121	3.255022592	3.79E-07	6.4210435	24	10	7.210337401	3.080751054	16.87541918	2.850066771	['circulatory system']	TRUE	TRUE	TRUE	TRUE	TRUE	TRUE	TRUE	TRUE	TRUE	TRUE	TRUE	TRUE	('Sig_A_AD', 'Sig_B_AD', 'Sig_L_AD', 'Sig_W_AD')
Certain early complications of trauma or procedure	0.604469572	0.218625556	10	10	2.004761905	0.281412777	14.28176199	1.003430905	0.110935441	0.954929684	10	10	25.67317073	0.361681139	178.6407088	4.68218958	0.34065203	0.467689019	10	10	3.014319809	0.501750202	18.10885948	1.59183249	1	0	10	10	1	0.090418621	11.05966875	0	['injuries & poisonings']	FALSE	TRUE	FALSE	FALSE	TRUE	FALSE	FALSE	TRUE	FALSE	FALSE	FALSE	FALSE	()
Cervical intraepithelial neoplasia [CIN] [Cervical dysplasia]	0.333333333	0.477121255	10	10	1703.1875	0.13424295	119.753773	10.73402155	0.333333333	0.477121255	10	10	25.67317073	0.13424295	119.753773	4.68218958	1	0	10	10	2.002375297	0.124937658	32.09206004	1.001712398	0.259083404	0.586560405	10	10	4.014285714	0.362964948	44.39682093	2.005143303	['neoplasms']	FALSE	TRUE	FALSE	FALSE	TRUE	FALSE	FALSE	TRUE	FALSE	FALSE	TRUE	FALSE	()
Cervical radiculitis	0.936484687	0.02849932	10	14	0.855082418	0.326233407	2.241235646	-0.225864613	0.247526148	0.606378916	10	10	2.019323671	0.75256144	5.418385626	1.013872175	0.665992606	0.176530593	10	10	1.406746988	0.531660295	3.722183334	0.492362874	0.40662588	0.390804984	10	10	2.007159905	0.403382893	9.987262614	1.005155557	['symptoms']	FALSE	FALSE	FALSE	FALSE	TRUE	FALSE	FALSE	TRUE	FALSE	FALSE	TRUE	FALSE	()
Cervicalgia	0.006000953	2.221779777	54	66	1.729743083	1.18240934	2.530435976	0.790557772	6.17E-08	7.209456776	46	27	3.701930654	2.266502166	6.04644936	1.88827787	6.75E-07	6.171001493	55	42	2.861684183	1.879891165	4.356228975	1.516864464	0.005377429	2.26942534	22	18	2.523888889	1.338493978	4.759091359	1.335648399	['symptoms']	FALSE	TRUE	FALSE	TRUE	TRUE	TRUE	TRUE	TRUE	TRUE	FALSE	TRUE	FALSE	('Sig_B_AD', 'Sig_L_AD')
Cholangitis	0.634722988	0.197415773	10	10	1.507211538	0.519570528	4.372239182	0.591881915	0.40662588	0.390804984	10	10	2.007159905	0.403382893	9.987262614	1.005155557	0.017605357	1.754355153	10	10	10.10791367	1.177132674	86.79558475	3.337413342	1	0	10	10	2.002375297	0.124937658	32.09206004	1.001712398	['digestive']	FALSE	TRUE	FALSE	FALSE	TRUE	FALSE	FALSE	TRUE	FALSE	FALSE	TRUE	FALSE	()
Cholecystitis without cholelithiasis	0.948737653	0.022853863	11	20	1.102676399	0.523379941	2.323159805	0.141009467	0.00856553	2.067245758	10	10	5.417069243	1.429672818	20.52542289	2.437512532	0.00010514	3.978232526	13	10	8.910350448	2.525108653	31.44195201	3.155482175	1	0	10	10	1.334920635	0.222205939	8.019646602	0.416753972	['digestive']	FALSE	TRUE	FALSE	FALSE	TRUE	FALSE	FALSE	TRUE	FALSE	FALSE	TRUE	FALSE	()
Cholelithiasis	0.186350181	0.72967018	30	43	1.425605126	0.880692271	2.307673226	0.511574429	8.17E-05	4.087724355	23	12	3.996658312	1.968697536	8.113627094	1.998794237	0.004393451	2.357194258	20	15	2.749585406	1.393027753	5.427185418	1.4592141	0.295931699	0.528808513	10	10	2.01686747	0.702797309	5.787948161	1.012116286	['digestive']	FALSE	TRUE	FALSE	FALSE	TRUE	FALSE	FALSE	TRUE	FALSE	FALSE	TRUE	FALSE	()
Cholelithiasis with acute cholecystitis	0.206017203	0.686096512	10	15	0.395704057	0.11392289	1.374453376	-1.337506237	0.604469572	0.218625556	10	10	2.004761905	0.281412777	14.28176199	1.003430905	0.017605357	1.754355153	10	10	10.10791367	1.177132674	86.79558475	3.337413342	1	0	10	10	2.002375297	0.124937658	32.09206004	1.001712398	['digestive']	FALSE	FALSE	FALSE	FALSE	TRUE	FALSE	FALSE	TRUE	FALSE	FALSE	TRUE	FALSE	()
Cholelithiasis with other cholecystitis	0.929119871	0.031928252	10	11	0.908000872	0.313437859	2.630395662	-0.139234412	0.691999378	0.159894296	10	10	1.503579952	0.334981126	6.74889567	0.588401585	0.049280298	1.307326671	10	10	3.542168675	1.031125309	12.16821933	1.824632913	0.34065203	0.467689019	10	10	3.014319809	0.501750202	18.10885948	1.59183249	['digestive']	FALSE	FALSE	FALSE	FALSE	TRUE	FALSE	FALSE	TRUE	FALSE	FALSE	TRUE	FALSE	()
Cholesteatoma	1	0	10	10	1	0.090418621	11.05966875	0	0.333333333	0.477121255	10	10	25.67317073	0.13424295	119.753773	4.68218958	0.110935441	0.954929684	10	10	6121	0.361681139	178.6407088	12.57955165	1	0	10	10	2.002375297	0.124937658	32.09206004	1.001712398	['sense organs']	FALSE	FALSE	FALSE	FALSE	TRUE	FALSE	FALSE	TRUE	FALSE	FALSE	TRUE	FALSE	()
Chondrocalcinosis	0.004488123	2.347935259	15	10	3.419328419	1.483790326	7.879689358	1.773712997	0.000312068	3.505750776	13	10	6.674816626	2.162955804	20.59828356	2.738728203	0.020834062	1.681226045	12	10	3.058536585	1.24056678	7.54062272	1.612841533	0.40662588	0.390804984	10	10	2.007159905	0.403382893	9.987262614	1.005155557	['endocrine/metabolic']	FALSE	TRUE	FALSE	FALSE	TRUE	FALSE	FALSE	TRUE	FALSE	FALSE	TRUE	FALSE	()
Chronic Kidney Disease, Stage III	0.000129142	3.888934029	47	43	2.334697674	1.516611735	3.594072962	1.223235744	0.003420056	2.4659668	28	25	2.328121827	1.339810292	4.045461716	1.219166554	0.007969252	2.098582429	25	23	2.247837039	1.260045254	4.009991971	1.168537448	0.001967837	2.706010981	17	10	3.500740741	1.58868719	7.714033203	1.807660222	['genitourinary']	FALSE	TRUE	FALSE	FALSE	TRUE	FALSE	FALSE	TRUE	FALSE	FALSE	TRUE	FALSE	()
Chronic Kidney Disease, Stage IV	0.001317834	2.880139456	21	14	3.104738155	1.562446676	6.169425911	1.634471601	0.004072537	2.390134912	16	10	3.286699507	1.47837579	7.306933543	1.716639561	0.091187475	1.040064812	14	14	2.034313725	0.960734612	4.307570771	1.024542184	0.049280298	1.307326671	10	10	3.542168675	1.031125309	12.16821933	1.824632913	['genitourinary']	FALSE	TRUE	FALSE	FALSE	TRUE	FALSE	FALSE	TRUE	FALSE	FALSE	TRUE	FALSE	()
Chronic airway obstruction	0.000463775	3.333692543	46	45	2.172222222	1.414696241	3.335379884	1.119171701	8.34E-06	5.078756026	51	42	2.624951868	1.713485807	4.021260215	1.392290969	9.63E-06	5.016371848	39	27	3.081230055	1.858652681	5.107989647	1.623506403	0.055144799	1.258495438	25	29	1.769738556	1.022900249	3.061857263	0.823536247	['respiratory']	FALSE	TRUE	FALSE	TRUE	TRUE	TRUE	TRUE	TRUE	TRUE	FALSE	TRUE	FALSE	('Sig_B_AD', 'Sig_L_AD')
Chronic bronchitis	0.017368754	1.760231328	17	14	2.488536155	1.214616041	5.098576001	1.315297348	0.142206114	0.847081733	10	10	2.277239709	0.872253484	5.945313821	1.187286162	0.026161509	1.582337209	10	10	3.389967638	1.223666605	9.39134936	1.761271501	0.634722988	0.197415773	10	10	1.507211538	0.519570528	4.372239182	0.591881915	['respiratory']	FALSE	TRUE	FALSE	FALSE	TRUE	FALSE	FALSE	TRUE	FALSE	FALSE	TRUE	FALSE	()
Chronic fatigue syndrome	0.230730037	0.636895864	10	10	2.68261563	0.597654064	12.04112387	1.423640357	0.34065203	0.467689019	10	10	3.014319809	0.501750202	18.10885948	1.59183249	0.169676528	0.770378231	10	10	2.517985612	0.672632205	9.426030288	1.332270039	0.099615968	1.001671042	10	10	4.028708134	0.734930689	22.08438085	2.010317291	['symptoms']	FALSE	TRUE	FALSE	FALSE	TRUE	FALSE	FALSE	TRUE	FALSE	FALSE	TRUE	FALSE	()
Chronic glomerulonephritis, NOS	0.110935441	0.954929684	10	10	1703.1875	0.361681139	178.6407088	10.73402155	0.013157257	1.880834636	10	10	4.072815534	1.38314823	11.99280454	2.026026473	1	0	10	10	1	0.090418621	11.05966875	0	1	0	10	10	1.334920635	0.222205939	8.019646602	0.416753972	['genitourinary']	FALSE	TRUE	FALSE	FALSE	TRUE	FALSE	FALSE	FALSE	FALSE	FALSE	TRUE	FALSE	()
Chronic kidney disease, Stage I or II	0.077754425	1.109274887	15	15	2.036855037	0.986062502	4.207419338	1.026343307	0.0572973	1.241865846	12	10	2.44097561	1.045929181	5.696716406	1.28745788	0.175509548	0.755699252	10	10	2.024271845	0.8359195	4.901998939	1.017403046	1	0	10	10	0.799047619	0.154380057	4.135748557	-0.323646612	['genitourinary']	FALSE	TRUE	FALSE	FALSE	TRUE	FALSE	FALSE	TRUE	FALSE	FALSE	FALSE	FALSE	()
Chronic lymphocytic thyroiditis	0.091010268	1.040909604	10	10	2.605672778	0.963632782	7.045765513	1.381655921	0.169676528	0.770378231	10	10	2.517985612	0.672632205	9.426030288	1.332270039	0.691999378	0.159894296	10	10	1.503579952	0.334981126	6.74889567	0.588401585	1	0	10	10	1	0.182425177	5.481699491	0	['endocrine/metabolic']	FALSE	TRUE	FALSE	FALSE	TRUE	FALSE	FALSE	TRUE	FALSE	FALSE	FALSE	FALSE	()
Chronic osteomyelitis	0.099615968	1.001671042	10	10	4.028708134	0.734930689	22.08438085	2.010317291	0.004050421	2.392499869	10	10	25.67317073	1.103170929	371.3384964	4.68218958	1	0	10	10	2.002375297	0.124937658	32.09206004	1.001712398	0.110935441	0.954929684	10	10	15731.09091	0.361681139	178.6407088	13.9413311	['musculoskeletal']	FALSE	TRUE	FALSE	FALSE	TRUE	FALSE	FALSE	TRUE	FALSE	FALSE	TRUE	FALSE	()
Chronic pain	0.097309814	1.011843359	45	65	1.430524383	0.959405936	2.132986605	0.516544088	1.52E-05	4.817350281	50	42	2.56656426	1.672476674	3.93862121	1.359838382	1.12E-05	4.949666844	49	40	2.640482574	1.708530834	4.080785716	1.40080162	0.009659258	2.015056223	21	18	2.40315877	1.266206721	4.56100254	1.264931966	['neurological']	FALSE	TRUE	FALSE	TRUE	TRUE	TRUE	TRUE	TRUE	TRUE	FALSE	TRUE	FALSE	('Sig_B_AD', 'Sig_L_AD')
Chronic pain syndrome	1	0	10	10	0.665874901	0.069055279	6.420789074	-0.586676934	0.123990267	0.906612404	10	10	2.830361446	0.892931963	8.971507629	1.500986301	0.00672268	2.172457584	10	10	12.15865385	1.459046836	101.3215338	3.603911604	0.110935441	0.954929684	10	10	15731.09091	0.361681139	178.6407088	13.9413311	['neurological']	FALSE	FALSE	FALSE	FALSE	TRUE	FALSE	FALSE	TRUE	FALSE	FALSE	TRUE	FALSE	()
Chronic pancreatitis	1	0	10	10	1.201431981	0.285750811	5.051390052	0.264754973	0.691999378	0.159894296	10	10	1.503579952	0.334981126	6.74889567	0.588401585	1	0	10	10	0.665874901	0.069055279	6.420789074	-0.586676934	0.691999378	0.159894296	10	10	1.503579952	0.334981126	6.74889567	0.588401585	['digestive']	FALSE	TRUE	FALSE	FALSE	TRUE	FALSE	FALSE	FALSE	FALSE	FALSE	TRUE	FALSE	()
Chronic pharyngitis and nasopharyngitis	0.020091118	1.696995891	16	13	2.519136036	1.200234598	5.28733831	1.332929031	0.001310708	2.88249398	10	10	9.17433414	1.973321126	42.65317278	3.197603453	0.001703058	2.768770529	11	10	5.620437956	1.77885768	17.75820696	2.490682553	0.000512967	3.289910703	10	10	10.2184466	2.228762637	46.8496058	3.353103991	['respiratory']	FALSE	TRUE	FALSE	FALSE	TRUE	FALSE	FALSE	TRUE	FALSE	FALSE	TRUE	FALSE	()
Chronic pulmonary heart disease	0.694374699	0.158406112	12	29	0.82253995	0.415409858	1.628685396	-0.281842345	0.033906932	1.4697115	18	17	2.167443215	1.105278454	4.250340783	1.115994197	0.092215373	1.035196674	16	17	1.917125471	0.958761163	3.833457396	0.938944761	0.533504266	0.272862103	10	10	1.564926372	0.57875264	4.231504757	0.646094782	['circulatory system']	FALSE	FALSE	FALSE	FALSE	TRUE	FALSE	FALSE	TRUE	FALSE	FALSE	TRUE	FALSE	()
Chronic renal failure [CKD]	0.001950805	2.709786205	85	112	1.64847393	1.208991645	2.247713049	0.721131071	7.39E-13	12.13141349	96	69	3.30754868	2.365296112	4.625162242	1.72576239	8.66E-05	4.062523187	61	62	2.131266196	1.465065513	3.100404424	1.091710798	0.000163438	3.786647755	40	34	2.49461041	1.554318452	4.003736227	1.318814523	['genitourinary']	FALSE	TRUE	FALSE	TRUE	TRUE	TRUE	FALSE	TRUE	FALSE	FALSE	TRUE	FALSE	('Sig_B_AD',)
Chronic sinusitis	0.00019631	3.70705815	20	10	4.149253731	1.924307395	8.946754855	2.052851882	0.030959161	1.509210822	13	10	2.650855746	1.152612752	6.096614993	1.406458164	0.002133199	2.670968643	16	10	3.656267105	1.601957391	8.344971731	1.870371469	0.120470999	0.919117488	10	10	2.25188781	0.908036521	5.584575722	1.171134954	['respiratory']	FALSE	TRUE	FALSE	FALSE	TRUE	FALSE	FALSE	TRUE	FALSE	FALSE	TRUE	FALSE	()
Chronic ulcer of leg or foot	0.078824714	1.103337597	17	18	1.926200274	0.982270663	3.777215015	0.945757713	1.17E-10	9.931303926	45	18	5.477453581	3.128714277	9.589401613	2.453505353	0.000655476	3.183442994	22	14	3.260714286	1.650921503	6.440195753	1.705188033	8.17E-05	4.087724355	23	12	3.996658312	1.968697536	8.113627094	1.998794237	['dermatologic']	FALSE	TRUE	FALSE	TRUE	TRUE	TRUE	FALSE	TRUE	FALSE	FALSE	TRUE	FALSE	('Sig_B_AD',)
Chronic ulcer of unspecified site	0.022953928	1.639142988	18	16	2.305693069	1.163612408	4.568721075	1.205200476	0.000655476	3.183442994	22	14	3.260714286	1.650921503	6.440195753	1.705188033	2.16E-05	4.665179488	16	10	8.275862069	2.74918286	24.91281827	3.0489096	0.001085997	2.964171508	14	10	4.79248366	1.828311752	12.5623541	2.260773513	['dermatologic']	FALSE	TRUE	FALSE	FALSE	TRUE	FALSE	TRUE	TRUE	TRUE	FALSE	TRUE	FALSE	('Sig_L_AD',)
Chronic venous hypertension	0.003289296	2.482897046	10	10	8.1352657	1.719890908	38.48066625	3.024189466	0.00672268	2.172457584	10	10	12.15865385	1.459046836	101.3215338	3.603911604	0.604469572	0.218625556	10	10	2.004761905	0.281412777	14.28176199	1.003430905	0.000197687	3.70402135	11	10	11.2676399	2.486036704	51.06912089	3.494113458	['circulatory system']	FALSE	TRUE	FALSE	FALSE	TRUE	FALSE	FALSE	TRUE	FALSE	FALSE	TRUE	FALSE	()
Chronic venous insufficiency [CVI]	0.857666804	0.066681399	13	23	1.134580631	0.568877299	2.262831037	0.182159141	0.015007726	1.823685117	18	15	2.462376238	1.228353228	4.936118209	1.300051215	6.74E-05	4.171527512	26	15	3.628619529	1.900626871	6.927651022	1.859420794	0.190316921	0.720522598	15	18	1.691236691	0.84370356	3.390149908	0.758078581	['circulatory system']	FALSE	TRUE	FALSE	FALSE	TRUE	FALSE	FALSE	TRUE	FALSE	FALSE	TRUE	FALSE	()
Circulatory disease NEC	0.000819219	3.086599744	25	18	2.889728519	1.558286711	5.35878979	1.530933963	2.91E-06	5.536575608	24	10	5.594639866	2.576612359	12.14773154	2.484045266	9.60E-07	6.017649874	23	10	6.892588614	2.933031021	16.19750268	2.78504591	0.00163096	2.787556691	19	12	3.268817204	1.571449991	6.799558357	1.708768702	['circulatory system']	FALSE	TRUE	FALSE	TRUE	TRUE	TRUE	TRUE	TRUE	TRUE	FALSE	TRUE	FALSE	('Sig_B_AD', 'Sig_L_AD')
Cirrhosis of liver without mention of alcohol	0.636236939	0.19638112	11	17	1.301989409	0.604297051	2.805203863	0.380717713	0.432023834	0.364492293	10	10	2.011990408	0.579253091	6.988491664	1.008623427	0.084606365	1.072596962	10	21	0.37502848	0.12790571	1.099609716	-1.414927934	0.760511732	0.118894082	10	10	0.748210024	0.197473758	2.834899404	-0.418484801	['digestive']	FALSE	TRUE	FALSE	FALSE	TRUE	FALSE	FALSE	FALSE	FALSE	FALSE	FALSE	FALSE	()
Colon cancer	0.949523486	0.022494289	11	21	1.048893523	0.500927684	2.196280338	0.068868233	0.342295356	0.465598993	10	10	1.7928073	0.686706906	4.680538357	0.842220428	0.123990267	0.906612404	10	10	2.830361446	0.892931963	8.971507629	1.500986301	0.342295356	0.465598993	10	10	1.7928073	0.686706906	4.680538357	0.842220428	['neoplasms']	FALSE	TRUE	FALSE	FALSE	TRUE	FALSE	FALSE	TRUE	FALSE	FALSE	TRUE	FALSE	()
Coma	1	0	10	10	1	0.299405342	3.339953762	0	0.017605357	1.754355153	10	10	10.10791367	1.177132674	86.79558475	3.337413342	0.726004212	0.13906086	10	10	0.665079365	0.133662542	3.309308305	-0.588401585	0.110759494	0.955619038	10	10	6.035799523	0.625944623	58.20143592	2.593544888	['neurological']	FALSE	FALSE	FALSE	FALSE	TRUE	FALSE	FALSE	FALSE	FALSE	FALSE	TRUE	FALSE	()
Complication due to other implant and internal device	0.826970853	0.082509797	10	17	0.820552799	0.337619261	1.994278687	-0.285331926	0.008079862	2.092596045	10	10	7.101204819	1.468742479	34.33352723	2.828063819	0.005285286	2.276931535	13	10	3.800558854	1.504898842	9.598151851	1.926211576	0.801198417	0.096259918	10	13	0.766463752	0.271429106	2.16434668	-0.38371053	['injuries & poisonings']	FALSE	FALSE	FALSE	FALSE	TRUE	FALSE	FALSE	TRUE	FALSE	FALSE	FALSE	FALSE	()
Complication of internal orthopedic device	0.944145363	0.024961135	10	18	0.886741814	0.382377385	2.056374345	-0.173413988	0.026828764	1.571399329	14	11	2.598484848	1.169299263	5.774504203	1.377670647	0.93938613	0.027155857	10	15	0.932208835	0.377171187	2.304028896	-0.101274908	0.665992606	0.176530593	10	10	1.406746988	0.531660295	3.722183334	0.492362874	['injuries & poisonings']	FALSE	FALSE	FALSE	FALSE	TRUE	FALSE	FALSE	FALSE	FALSE	FALSE	TRUE	FALSE	()
Complications of cardiac/vascular device, implant, and graft	0.465022456	0.332526075	12	17	1.423816356	0.673639449	3.00940365	0.509763079	0.010840228	1.964961565	17	13	2.683190883	1.290691777	5.578026796	1.423949692	0.60250657	0.220038213	10	17	0.701640271	0.27459283	1.792832941	-0.511196539	0.123990267	0.906612404	10	10	2.830361446	0.892931963	8.971507629	1.500986301	['injuries & poisonings']	FALSE	TRUE	FALSE	FALSE	TRUE	FALSE	FALSE	FALSE	FALSE	FALSE	TRUE	FALSE	()
Complications of transplants and reattached limbs	0.516393388	0.287019327	10	27	0.73444804	0.352118436	1.531910483	-0.445267666	0.465022456	0.332526075	12	17	1.423816356	0.673639449	3.00940365	0.509763079	0.952958271	0.020926116	12	25	0.958829268	0.476876602	1.927864696	-0.060654147	0.782933477	0.106275137	10	10	1.338141026	0.473129907	3.784629499	0.420230168	['injuries & poisonings']	FALSE	FALSE	FALSE	FALSE	TRUE	FALSE	FALSE	FALSE	FALSE	FALSE	TRUE	FALSE	()
Conduct disorders	0.01925785	1.715392198	10	10	4.728514056	1.216534642	18.37912741	2.241386885	0.125855255	0.900128647	10	10	3.361310951	0.799451224	14.13270875	1.749024011	1.01E-09	8.993795745	23	10	24.26817043	5.693692388	103.4379899	4.600993443	0.000121676	3.914796307	10	10	20.46116505	2.610463008	160.3774019	4.354816389	['mental disorders']	FALSE	TRUE	FALSE	FALSE	TRUE	FALSE	TRUE	TRUE	TRUE	FALSE	TRUE	FALSE	('Sig_L_AD',)
Conductive hearing loss	0.00241186	2.617647909	14	10	4.102941176	1.643341377	10.2438401	2.036658471	0.00092815	3.032381873	10	10	16.28985507	2.030661719	130.676309	4.025901863	0.002514585	2.599533763	12	10	4.911219512	1.71873457	14.03362539	2.296081307	0.110759494	0.955619038	10	10	6.035799523	0.625944623	58.20143592	2.593544888	['sense organs']	FALSE	TRUE	FALSE	FALSE	TRUE	FALSE	FALSE	TRUE	FALSE	FALSE	TRUE	FALSE	()
Congenital anomalies of great vessels	0.259083404	0.586560405	10	10	4.014285714	0.362964948	44.39682093	2.005143303	1	0	10	10	1.334920635	0.222205939	8.019646602	0.416753972	1	0	10	10	1	0.090418621	11.05966875	0	0.333333333	0.477121255	10	10	15731.09091	0.13424295	119.753773	13.9413311	['congenital anomalies']	FALSE	TRUE	FALSE	FALSE	TRUE	FALSE	FALSE	FALSE	FALSE	FALSE	TRUE	FALSE	()
Congenital anomalies of peripheral vascular system	0.001339433	2.8730789	10	10	1703.1875	1.356620634	436.9203832	10.73402155	0.259083404	0.586560405	10	10	4.014285714	0.362964948	44.39682093	2.005143303	0.092786511	1.032515153	10	10	3.028846154	0.850088609	10.79170915	1.5987683	1	0	10	10	2.002375297	0.124937658	32.09206004	1.001712398	['congenital anomalies']	FALSE	TRUE	FALSE	FALSE	TRUE	FALSE	FALSE	TRUE	FALSE	FALSE	TRUE	FALSE	()
Congenital anomalies of skin	1	0	10	10	1.334920635	0.222205939	8.019646602	0.416753972	0.34065203	0.467689019	10	10	3.014319809	0.501750202	18.10885948	1.59183249	0.003703932	2.43133696	10	10	6.108958838	1.645126515	22.68480736	2.61092652	0.03686146	1.433427468	10	10	15731.09091	0.604022524	241.8277943	13.9413311	['dermatologic']	FALSE	TRUE	FALSE	FALSE	TRUE	FALSE	FALSE	TRUE	FALSE	FALSE	TRUE	FALSE	()
Congenital anomalies of the integument	0.333333333	0.477121255	10	10	1703.1875	0.13424295	119.753773	10.73402155	0.110935441	0.954929684	10	10	25.67317073	0.361681139	178.6407088	4.68218958	0.333333333	0.477121255	10	10	6121	0.13424295	119.753773	12.57955165	0.333333333	0.477121255	10	10	15731.09091	0.13424295	119.753773	13.9413311	['congenital anomalies']	FALSE	TRUE	FALSE	FALSE	TRUE	FALSE	FALSE	TRUE	FALSE	FALSE	TRUE	FALSE	()
Congenital anomalies of urinary system	0.03686146	1.433427468	10	10	1703.1875	0.604022524	241.8277943	10.73402155	0.110759494	0.955619038	10	10	6.035799523	0.625944623	58.20143592	2.593544888	0.333333333	0.477121255	10	10	6121	0.13424295	119.753773	12.57955165	0.333333333	0.477121255	10	10	15731.09091	0.13424295	119.753773	13.9413311	['congenital anomalies']	FALSE	TRUE	FALSE	FALSE	TRUE	FALSE	FALSE	TRUE	FALSE	FALSE	TRUE	FALSE	()
Congenital anomaly of gallbladder, bile ducts, liver, pancreas	0.34065203	0.467689019	10	10	3.014319809	0.501750202	18.10885948	1.59183249	0.110935441	0.954929684	10	10	25.67317073	0.361681139	178.6407088	4.68218958	0.333333333	0.477121255	10	10	6121	0.13424295	119.753773	12.57955165	0.333333333	0.477121255	10	10	15731.09091	0.13424295	119.753773	13.9413311	['congenital anomalies']	FALSE	TRUE	FALSE	FALSE	TRUE	FALSE	FALSE	TRUE	FALSE	FALSE	TRUE	FALSE	()
Congenital deformities of feet	0.333333333	0.477121255	10	10	1703.1875	0.13424295	119.753773	10.73402155	0.110759494	0.955619038	10	10	6.035799523	0.625944623	58.20143592	2.593544888	0.259083404	0.586560405	10	10	4.014285714	0.362964948	44.39682093	2.005143303	1	0	10	10	2.002375297	0.124937658	32.09206004	1.001712398	['congenital anomalies']	FALSE	TRUE	FALSE	FALSE	TRUE	FALSE	FALSE	TRUE	FALSE	FALSE	TRUE	FALSE	()
Congenital osteodystrophies	0.124385894	0.905228867	16	18	1.808429119	0.91268234	3.583301367	0.854737053	0.567265005	0.246214007	10	11	1.463328942	0.58414984	3.665723152	0.549254109	0.012420494	1.90586114	16	12	2.732348112	1.2806158	5.82979392	1.4501413	0.665992606	0.176530593	10	10	1.406746988	0.531660295	3.722183334	0.492362874	['congenital anomalies']	FALSE	TRUE	FALSE	FALSE	TRUE	FALSE	FALSE	TRUE	FALSE	FALSE	TRUE	FALSE	()
Congestive heart failure (CHF) NOS	0.115902238	0.935908177	69	109	1.31806014	0.950292483	1.828155608	0.398416198	2.10E-12	11.67729536	93	67	3.27818355	2.33447695	4.603381236	1.712896635	4.33E-08	7.363144298	73	60	2.733142311	1.89908549	3.933507434	1.450560581	0.000301099	3.521290043	51	51	2.137466307	1.422451346	3.211893488	1.095901679	['circulatory system']	FALSE	TRUE	FALSE	TRUE	TRUE	TRUE	TRUE	TRUE	TRUE	FALSE	TRUE	FALSE	('Sig_B_AD', 'Sig_L_AD')
Conjunctivitis, infectious	0.147334648	0.831695109	20	25	1.629850746	0.894497761	2.969726219	0.704739856	0.000165721	3.780622513	23	13	3.684788895	1.847308904	7.349972262	1.881581968	2.07E-08	7.684847033	37	16	4.973376623	2.732792252	9.050989889	2.314225688	0.01420158	1.847663322	15	11	2.790931427	1.270453861	6.13111461	1.480746678	['sense organs']	FALSE	TRUE	FALSE	FALSE	TRUE	FALSE	TRUE	TRUE	TRUE	FALSE	TRUE	FALSE	('Sig_L_AD',)
Constipation	4.44E-14	13.35289844	133	114	2.946943483	2.216494818	3.918112428	1.559219393	2.33E-20	19.63211043	103	52	4.917771883	3.438369675	7.033705676	2.298004815	3.92E-17	16.40685616	108	68	3.925065568	2.820347663	5.462496667	1.972716754	2.73E-10	9.563971059	61	36	3.792551554	2.466580644	5.831330643	1.923168792	['digestive']	TRUE	TRUE	TRUE	TRUE	TRUE	TRUE	TRUE	TRUE	TRUE	TRUE	TRUE	TRUE	('Sig_A_AD', 'Sig_B_AD', 'Sig_L_AD', 'Sig_W_AD')
Contracture of joint	0.092786511	1.032515153	10	10	3.028846154	0.850088609	10.79170915	1.5987683	1.41E-06	5.849697303	16	10	16.591133	3.796702622	72.50125223	4.052340506	0.092786511	1.032515153	10	10	3.028846154	0.850088609	10.79170915	1.5987683	0.110759494	0.955619038	10	10	6.035799523	0.625944623	58.20143592	2.593544888	['musculoskeletal']	FALSE	TRUE	FALSE	TRUE	TRUE	TRUE	FALSE	TRUE	FALSE	FALSE	TRUE	FALSE	('Sig_B_AD',)
Contusion	1.88E-06	5.72595389	71	66	2.384442718	1.666837058	3.410991522	1.253652125	4.25E-07	6.371934031	39	22	3.804652267	2.224966074	6.505887455	1.927764602	7.53E-15	14.1230041	63	25	5.748969359	3.558758091	9.287129905	2.523303342	1.89E-05	4.724545474	33	21	3.324641939	1.898595586	5.821800125	1.733198972	['injuries & poisonings']	TRUE	TRUE	TRUE	TRUE	TRUE	TRUE	TRUE	TRUE	TRUE	TRUE	TRUE	TRUE	('Sig_A_AD', 'Sig_B_AD', 'Sig_L_AD', 'Sig_W_AD')
Convulsions	6.74E-05	4.171527512	26	15	3.628619529	1.900626871	6.927651022	1.859420794	2.14E-16	15.66910981	44	10	16.25749559	6.868791867	38.47927962	4.023033127	5.69E-09	8.245007835	32	10	6.843076923	3.330310913	14.06106006	2.774645165	7.32E-06	5.135279004	26	12	4.552188552	2.273250393	9.115766869	2.186560315	['neurological']	FALSE	TRUE	FALSE	TRUE	TRUE	TRUE	TRUE	TRUE	TRUE	TRUE	TRUE	TRUE	('Sig_B_AD', 'Sig_L_AD', 'Sig_W_AD')
Corneal degenerations	0.327122676	0.48528935	13	17	1.546239034	0.743821105	3.21428786	0.628763363	0.758350393	0.120130084	10	10	1.433710175	0.452318274	4.54442145	0.519753412	0.175509548	0.755699252	10	10	2.024271845	0.8359195	4.901998939	1.017403046	0.491507832	0.308469558	10	10	1.605741627	0.428946183	6.01102486	0.683239773	['sense organs']	FALSE	TRUE	FALSE	FALSE	TRUE	FALSE	FALSE	TRUE	FALSE	FALSE	TRUE	FALSE	()
Corneal dystrophy	0.092786511	1.032515153	10	10	3.028846154	0.850088609	10.79170915	1.5987683	0.028858582	1.539725014	10	10	3.656658596	1.217749149	10.98021879	1.870525936	1	0	10	10	1	0.248862077	4.018290023	0	0.691999378	0.159894296	10	10	1.503579952	0.334981126	6.74889567	0.588401585	['sense organs']	FALSE	TRUE	FALSE	FALSE	TRUE	FALSE	FALSE	FALSE	FALSE	FALSE	TRUE	FALSE	()
Corneal opacity and other disorders of cornea	0.943064001	0.025458833	10	17	0.940039784	0.402361198	2.196222699	-0.08920628	0.026161509	1.582337209	10	10	3.389967638	1.223666605	9.39134936	1.761271501	0.020834062	1.681226045	12	10	3.058536585	1.24056678	7.54062272	1.612841533	1	0	10	10	1.201431981	0.285750811	5.051390052	0.264754973	['sense organs']	FALSE	FALSE	FALSE	FALSE	TRUE	FALSE	FALSE	TRUE	FALSE	FALSE	TRUE	FALSE	()
Corns and callosities	0.208036779	0.681859879	10	10	2.021791768	0.796566578	5.131576025	1.015634416	0.008079862	2.092596045	10	10	7.101204819	1.468742479	34.33352723	2.828063819	0.00856553	2.067245758	10	10	5.417069243	1.429672818	20.52542289	2.437512532	0.00672268	2.172457584	10	10	12.15865385	1.459046836	101.3215338	3.603911604	['dermatologic']	FALSE	TRUE	FALSE	FALSE	TRUE	FALSE	FALSE	TRUE	FALSE	FALSE	TRUE	FALSE	()
Coronary atherosclerosis	0.07880247	1.103460171	91	146	1.314364938	0.980904834	1.761185317	0.394365901	3.78E-15	14.42264986	99	64	3.735487616	2.658639487	5.248499393	1.901296579	1.29E-06	5.887908481	80	78	2.297195981	1.640119927	3.217514335	1.199873943	4.63E-05	4.33469373	56	53	2.283534385	1.537583429	3.391379738	1.191268514	['circulatory system']	FALSE	TRUE	FALSE	TRUE	TRUE	TRUE	TRUE	TRUE	TRUE	TRUE	TRUE	TRUE	('Sig_B_AD', 'Sig_L_AD', 'Sig_W_AD')
Cough	4.47E-16	15.34977672	166	153	2.928564134	2.252832416	3.806979972	1.550193489	6.26E-27	26.20323979	122	55	5.833818182	4.131744317	8.237062115	2.544440424	1.05E-26	25.9773988	134	69	5.225946055	3.793417189	7.199448626	2.385692232	1.20E-11	10.92169878	77	50	3.544231884	2.429236002	5.171000116	1.825472996	['respiratory']	TRUE	TRUE	TRUE	TRUE	TRUE	TRUE	TRUE	TRUE	TRUE	TRUE	TRUE	TRUE	('Sig_A_AD', 'Sig_B_AD', 'Sig_L_AD', 'Sig_W_AD')
Curvature of spine	0.208036779	0.681859879	10	10	2.021791768	0.796566578	5.131576025	1.015634416	0.110759494	0.955619038	10	10	6.035799523	0.625944623	58.20143592	2.593544888	0.169676528	0.770378231	10	10	2.517985612	0.672632205	9.426030288	1.332270039	0.281494974	0.550529355	10	10	0.284017645	0.034829916	2.315998212	-1.815947533	['musculoskeletal']	FALSE	TRUE	FALSE	FALSE	TRUE	FALSE	FALSE	TRUE	FALSE	FALSE	FALSE	FALSE	()
Cyst and pseudocyst of pancreas	0.061103843	1.213931475	10	10	3.242512077	1.054232528	9.97302236	1.697111948	0.099615968	1.001671042	10	10	4.028708134	0.734930689	22.08438085	2.010317291	0.604469572	0.218625556	10	10	2.004761905	0.281412777	14.28176199	1.003430905	1	0	10	10	0.887825625	0.271820959	2.899829146	-0.171651746	['digestive']	FALSE	TRUE	FALSE	FALSE	TRUE	FALSE	FALSE	TRUE	FALSE	FALSE	FALSE	FALSE	()
Cyst of kidney, acquired	0.092215373	1.035196674	16	17	1.917125471	0.958761163	3.833457396	0.938944761	1.14E-05	4.944765832	18	10	7.476237624	2.756151246	20.27977568	2.902312424	0.047076613	1.327194794	10	10	2.90221914	1.096824337	7.67932991	1.537156458	0.061103843	1.213931475	10	10	3.242512077	1.054232528	9.97302236	1.697111948	['genitourinary']	FALSE	TRUE	FALSE	TRUE	TRUE	TRUE	FALSE	TRUE	FALSE	FALSE	TRUE	FALSE	('Sig_B_AD',)
Cystic kidney disease	0.208036779	0.681859879	10	10	2.021791768	0.796566578	5.131576025	1.015634416	0.01925785	1.715392198	10	10	4.728514056	1.216534642	18.37912741	2.241386885	0.45233461	0.344540181	10	10	2.009569378	0.500103628	8.075064568	1.006886386	0.45233461	0.344540181	10	10	2.009569378	0.500103628	8.075064568	1.006886386	['congenital anomalies']	FALSE	TRUE	FALSE	FALSE	TRUE	FALSE	FALSE	TRUE	FALSE	FALSE	TRUE	FALSE	()
Cystic mastopathy	0.044812052	1.348605169	10	10	5.047961631	0.975277138	26.12787242	2.335700945	0.491507832	0.308469558	10	10	1.605741627	0.428946183	6.01102486	0.683239773	0.592419916	0.22737035	10	10	1.674660272	0.508136626	5.51915938	0.743868454	0.691999378	0.159894296	10	10	1.503579952	0.334981126	6.74889567	0.588401585	['genitourinary']	FALSE	TRUE	FALSE	FALSE	TRUE	FALSE	FALSE	TRUE	FALSE	FALSE	TRUE	FALSE	()
Cystitis	0.001076304	2.968064894	15	10	4.406809407	1.782857071	10.89261134	2.139734502	0.047076613	1.327194794	10	10	2.90221914	1.096824337	7.67932991	1.537156458	0.092786511	1.032515153	10	10	3.028846154	0.850088609	10.79170915	1.5987683	0.726004212	0.13906086	10	10	0.665079365	0.133662542	3.309308305	-0.588401585	['genitourinary']	FALSE	TRUE	FALSE	FALSE	TRUE	FALSE	FALSE	TRUE	FALSE	FALSE	FALSE	FALSE	()
Cystoid macular degeneration of retina	0.322888885	0.490946904	10	12	1.682847896	0.721095061	3.927328303	0.750904785	0.125855255	0.900128647	10	10	3.361310951	0.799451224	14.13270875	1.749024011	0.199223582	0.700659256	13	15	1.756642217	0.828057124	3.72654469	0.812820381	1	0	10	10	1	0.299405342	3.339953762	0	['sense organs']	FALSE	TRUE	FALSE	FALSE	TRUE	FALSE	FALSE	TRUE	FALSE	FALSE	FALSE	FALSE	()
Decreased white blood cell count	0.053794495	1.269262168	10	10	3.043583535	1.076101339	8.608297748	1.605770963	0.01925785	1.715392198	10	10	4.728514056	1.216534642	18.37912741	2.241386885	0.230730037	0.636895864	10	10	2.68261563	0.597654064	12.04112387	1.423640357	0.259083404	0.586560405	10	10	4.014285714	0.362964948	44.39682093	2.005143303	['hematopoietic']	FALSE	TRUE	FALSE	FALSE	TRUE	FALSE	FALSE	TRUE	FALSE	FALSE	TRUE	FALSE	()
Decubitus ulcer	1.11E-06	5.954308133	55	43	2.791648185	1.838531691	4.238871499	1.481117138	2.77E-19	18.55794008	76	27	6.646542496	4.209486521	10.49451683	2.732604052	3.57E-15	14.44776338	54	16	7.59375	4.289165673	13.44434873	2.924812504	2.16E-12	11.66517779	39	10	9.447345518	4.530876206	19.69869254	3.239909023	['dermatologic']	TRUE	TRUE	TRUE	TRUE	TRUE	TRUE	TRUE	TRUE	TRUE	TRUE	TRUE	TRUE	('Sig_A_AD', 'Sig_B_AD', 'Sig_L_AD', 'Sig_W_AD')
Deep vein thrombosis [DVT]	0.617120472	0.209630046	10	15	1.341423948	0.597443729	3.01186224	0.423765264	0.000723361	3.140645209	21	13	3.347592557	1.659254421	6.753862328	1.743123945	0.288035127	0.540554546	10	10	1.817433414	0.732856853	4.50710695	0.861902509	0.921483314	0.035512524	10	10	1.252997602	0.407394138	3.853769221	0.325383654	['circulatory system']	FALSE	TRUE	FALSE	FALSE	TRUE	FALSE	FALSE	TRUE	FALSE	FALSE	TRUE	FALSE	()
Deficiency anemias	0.148517626	0.828222001	11	11	2.02676399	0.871446672	4.713739125	1.019178102	0.169676528	0.770378231	10	10	2.517985612	0.672632205	9.426030288	1.332270039	0.356036803	0.448505108	10	10	2.014423077	0.64575038	6.284007655	1.010366716	0.67013013	0.173840855	10	10	0.498812352	0.055578719	4.476781187	-1.003430905	['hematopoietic']	FALSE	TRUE	FALSE	FALSE	TRUE	FALSE	FALSE	TRUE	FALSE	FALSE	FALSE	FALSE	()
Degeneration of intervertebral disc	0.00129518	2.887669793	71	87	1.760061565	1.255203256	2.467980143	0.815625893	3.31E-07	6.480408979	48	32	3.256684492	2.048165457	5.178289597	1.703403958	9.35E-06	5.02913558	56	49	2.482435597	1.659220011	3.714086409	1.31175629	0.040394931	1.393673129	34	42	1.67329406	1.047778803	2.672236738	0.742691003	['musculoskeletal']	FALSE	TRUE	FALSE	TRUE	TRUE	TRUE	TRUE	TRUE	TRUE	FALSE	TRUE	FALSE	('Sig_B_AD', 'Sig_L_AD')
Degenerative and vascular disorders of ear	0.208036779	0.681859879	10	10	2.021791768	0.796566578	5.131576025	1.015634416	0.019338461	1.7135781	10	10	6.072115385	1.22030195	30.21431313	2.602199206	0.00010514	3.978232526	13	10	8.910350448	2.525108653	31.44195201	3.155482175	0.110759494	0.955619038	10	10	6.035799523	0.625944623	58.20143592	2.593544888	['sense organs']	FALSE	TRUE	FALSE	FALSE	TRUE	FALSE	FALSE	TRUE	FALSE	FALSE	TRUE	FALSE	()
Degenerative disease of the spinal cord	0.634722988	0.197415773	10	10	1.507211538	0.519570528	4.372239182	0.591881915	0.00092815	3.032381873	10	10	16.28985507	2.030661719	130.676309	4.025901863	0.921483314	0.035512524	10	10	1.252997602	0.407394138	3.853769221	0.325383654	0.669999333	0.173925629	10	10	0.398574822	0.046417356	3.422467439	-1.327077518	['neurological']	FALSE	TRUE	FALSE	FALSE	TRUE	FALSE	FALSE	TRUE	FALSE	FALSE	FALSE	FALSE	()
Delirium dementia and amnestic and other cognitive disorders	1.62E-09	8.789620459	43	19	4.926399111	2.832487137	8.568232451	2.300533512	1.58E-05	4.801269624	21	10	5.472568579	2.403138519	12.4624555	2.452218128	9.41E-08	7.026418351	23	10	9.672681704	3.650533888	25.62933922	3.273915925	1.62E-05	4.791763953	15	10	10.33169533	2.974243166	35.88944228	3.369005101	['mental disorders']	TRUE	TRUE	TRUE	TRUE	TRUE	TRUE	TRUE	TRUE	TRUE	TRUE	TRUE	TRUE	('Sig_A_AD', 'Sig_B_AD', 'Sig_L_AD', 'Sig_W_AD')
Delirium due to conditions classified elsewhere	1.12E-10	9.950023069	44	17	5.662620604	3.193452539	10.04094212	2.501469872	1.62E-17	16.78936471	52	10	11.72108108	5.892220402	23.31612403	3.551033736	4.20E-13	12.37643828	49	16	6.798257373	3.816124254	12.11079625	2.765164981	1.38E-09	8.861311941	38	14	5.866815476	3.141566977	10.95616426	2.552577617	['mental disorders']	TRUE	TRUE	TRUE	TRUE	TRUE	TRUE	TRUE	TRUE	TRUE	TRUE	TRUE	TRUE	('Sig_A_AD', 'Sig_B_AD', 'Sig_L_AD', 'Sig_W_AD')
Dementia with cerebral degenerations	1.45E-23	22.83872991	61	10	20.20459042	9.15303762	44.5999996	4.336611201	1.19E-33	32.92466004	85	10	23.40092318	11.63700156	47.05707075	4.548493541	3.96E-34	33.40242594	83	10	29.27560051	13.39792601	63.96966102	4.871626859	1.71E-23	22.76717182	56	10	32.13114754	11.56574218	89.26453884	5.005900601	['mental disorders']	TRUE	TRUE	TRUE	TRUE	TRUE	TRUE	TRUE	TRUE	TRUE	TRUE	TRUE	TRUE	('Sig_A_AD', 'Sig_B_AD', 'Sig_L_AD', 'Sig_W_AD')
Dementias	2.14E-260	259.6692891	419	64	1702.1875	531.5491609	5450.939439	10.73317425	2.81E-241	240.551478	414	30	1404.15	638.0217779	3090.23499	10.45548135	3.62E-299	298.4409045	420	28	6120	1450.915514	25814.32181	12.57931594	0.00E+00	308.4870645	421	22	15730.09091	2113.02857	117100.0542	13.94123939	['mental disorders']	TRUE	TRUE	TRUE	TRUE	TRUE	TRUE	TRUE	TRUE	TRUE	TRUE	TRUE	TRUE	('Sig_A_AD', 'Sig_B_AD', 'Sig_L_AD', 'Sig_W_AD')
Dental caries	1	0	10	10	1	0.182425177	5.481699491	0	0.01350009	1.869663321	10	10	4.576271186	1.401043533	14.94761403	2.194172548	0.002517419	2.59904444	10	10	14.21927711	1.743710368	115.952652	3.829776217	0.099615968	1.001671042	10	10	4.028708134	0.734930689	22.08438085	2.010317291	['digestive']	FALSE	FALSE	FALSE	FALSE	TRUE	FALSE	FALSE	TRUE	FALSE	FALSE	TRUE	FALSE	()
Dependence on respirator [Ventilator] or supplemental oxygen	0.802324158	0.095650131	16	36	0.884510126	0.485019574	1.613044512	-0.177049436	0.015007726	1.823685117	18	15	2.462376238	1.228353228	4.936118209	1.300051215	0.944145363	0.024961135	10	18	0.886741814	0.382377385	2.056374345	-0.173413988	0.205943615	0.686251669	11	12	1.855636659	0.811884552	4.241227895	0.891914252	['respiratory']	FALSE	FALSE	FALSE	FALSE	TRUE	FALSE	FALSE	FALSE	FALSE	FALSE	TRUE	FALSE	()
Dermatitis due to solar radiation	0.34065203	0.467689019	10	10	3.014319809	0.501750202	18.10885948	1.59183249	0.110935441	0.954929684	10	10	25.67317073	0.361681139	178.6407088	4.68218958	0.110759494	0.955619038	10	10	6.035799523	0.625944623	58.20143592	2.593544888	1	0	10	10	1	0.090418621	11.05966875	0	['dermatologic']	FALSE	TRUE	FALSE	FALSE	TRUE	FALSE	FALSE	TRUE	FALSE	FALSE	FALSE	FALSE	()
Dermatochalasis	0.071307106	1.14686719	25	30	1.708648195	0.99158518	2.94425402	0.772855381	0.125855255	0.900128647	10	10	3.361310951	0.799451224	14.13270875	1.749024011	0.001317834	2.880139456	21	14	3.104738155	1.562446676	6.169425911	1.634471601	0.295931699	0.528808513	10	10	2.01686747	0.702797309	5.787948161	1.012116286	['sense organs']	FALSE	TRUE	FALSE	FALSE	TRUE	FALSE	FALSE	TRUE	FALSE	FALSE	TRUE	FALSE	()
Dermatomycoses	0.230730037	0.636895864	10	10	2.68261563	0.597654064	12.04112387	1.423640357	0.40662588	0.390804984	10	10	2.007159905	0.403382893	9.987262614	1.005155557	0.110759494	0.955619038	10	10	6.035799523	0.625944623	58.20143592	2.593544888	0.017605357	1.754355153	10	10	10.10791367	1.177132674	86.79558475	3.337413342	['infectious diseases']	FALSE	TRUE	FALSE	FALSE	TRUE	FALSE	FALSE	TRUE	FALSE	FALSE	TRUE	FALSE	()
Dermatomyositis	0.110935441	0.954929684	10	10	1703.1875	0.361681139	178.6407088	10.73402155	0.333333333	0.477121255	10	10	25.67317073	0.13424295	119.753773	4.68218958	1	0	10	10	2.002375297	0.124937658	32.09206004	1.001712398	0.333333333	0.477121255	10	10	15731.09091	0.13424295	119.753773	13.9413311	['dermatologic']	FALSE	TRUE	FALSE	FALSE	TRUE	FALSE	FALSE	TRUE	FALSE	FALSE	TRUE	FALSE	()
Dermatophytosis	0.01350009	1.869663321	10	10	4.576271186	1.401043533	14.94761403	2.194172548	0.067498673	1.170704765	10	10	4.043269231	1.006198377	16.24731907	2.015522272	0.45233461	0.344540181	10	10	2.009569378	0.500103628	8.075064568	1.006886386	0.110759494	0.955619038	10	10	6.035799523	0.625944623	58.20143592	2.593544888	['infectious diseases']	FALSE	TRUE	FALSE	FALSE	TRUE	FALSE	FALSE	TRUE	FALSE	FALSE	TRUE	FALSE	()
Dermatophytosis of nail	0.003216979	2.492551729	31	29	2.228150631	1.324019129	3.749685425	1.155846767	1.80E-10	9.743874007	38	12	6.861111111	3.545547204	13.27717358	2.77844223	8.74E-12	11.05846534	50	20	5.537634409	3.250320384	9.434576049	2.469269811	0.001967837	2.706010981	17	10	3.500740741	1.58868719	7.714033203	1.807660222	['infectious diseases']	FALSE	TRUE	FALSE	TRUE	TRUE	TRUE	TRUE	TRUE	TRUE	FALSE	TRUE	FALSE	('Sig_B_AD', 'Sig_L_AD')
Dermatophytosis of the body	0.023441107	1.630021885	11	10	3.200208551	1.231534223	8.315915686	1.678165925	0.025796271	1.588443067	10	10	4.057971014	1.214944496	13.55381156	2.02075856	0.004900032	2.309801106	14	10	3.585784314	1.49225555	8.616385542	1.842288712	0.019338461	1.7135781	10	10	6.072115385	1.22030195	30.21431313	2.602199206	['infectious diseases']	FALSE	TRUE	FALSE	FALSE	TRUE	FALSE	FALSE	TRUE	FALSE	FALSE	TRUE	FALSE	()
Develomental delays and disorders	1.28E-06	5.891655382	26	10	5.475757576	2.61503243	11.46598439	2.453058577	5.24E-13	12.28105074	32	10	23.0017094	7.000993331	75.5719382	4.523669176	9.60E-07	6.017649874	23	10	6.892588614	2.933031021	16.19750268	2.78504591	1.62E-05	4.791763953	15	10	10.33169533	2.974243166	35.88944228	3.369005101	['mental disorders']	TRUE	TRUE	TRUE	TRUE	TRUE	TRUE	TRUE	TRUE	TRUE	TRUE	TRUE	TRUE	('Sig_A_AD', 'Sig_B_AD', 'Sig_L_AD', 'Sig_W_AD')
Diabetes mellitus	1.80E-07	6.74359842	57	42	2.981996086	1.964532015	4.52642186	1.576278364	1.02E-10	9.990026754	55	28	4.367458155	2.725862322	6.997672107	2.126793881	2.65E-08	7.577555552	48	28	3.74025974	2.310073273	6.055887095	1.903138461	0.005010218	2.300143339	19	14	2.795108118	1.387283969	5.631600715	1.482904089	['endocrine/metabolic']	TRUE	TRUE	TRUE	TRUE	TRUE	TRUE	TRUE	TRUE	TRUE	FALSE	TRUE	FALSE	('Sig_A_AD', 'Sig_B_AD', 'Sig_L_AD')
Diabetes type 2 with peripheral circulatory disorders	0.247526148	0.606378916	10	10	2.019323671	0.75256144	5.418385626	1.013872175	0.000466046	3.331570819	17	10	4.386419753	1.877327665	10.24897177	2.133043876	0.380715938	0.419398942	10	11	1.650231125	0.678490683	4.013706941	0.722668097	0.125855255	0.900128647	10	10	3.361310951	0.799451224	14.13270875	1.749024011	['endocrine/metabolic']	FALSE	TRUE	FALSE	FALSE	TRUE	FALSE	FALSE	TRUE	FALSE	FALSE	TRUE	FALSE	()
Diabetic retinopathy	0.012534956	1.901877197	22	20	2.266	1.222385692	4.200602178	1.180147861	0.003358837	2.473811125	22	17	2.675588235	1.405084359	5.094905767	1.419856107	0.011596031	1.935690638	25	24	2.151553317	1.213376924	3.815122557	1.105378591	0.028858582	1.539725014	10	10	3.656658596	1.217749149	10.98021879	1.870525936	['endocrine/metabolic']	FALSE	TRUE	FALSE	FALSE	TRUE	FALSE	FALSE	TRUE	FALSE	FALSE	TRUE	FALSE	()
Diaphragmatic hernia	0.11565241	0.936845313	20	24	1.699834163	0.927968108	3.11372358	0.765394002	4.86E-07	6.313120884	37	20	3.959480519	2.26790234	6.912769438	1.985311162	6.07E-06	5.216543655	38	25	3.241875	1.92913612	5.447906658	1.696828465	0.012534956	1.901877197	22	20	2.266	1.222385692	4.200602178	1.180147861	['digestive']	FALSE	TRUE	FALSE	TRUE	TRUE	TRUE	TRUE	TRUE	TRUE	FALSE	TRUE	FALSE	('Sig_B_AD', 'Sig_L_AD')
Diarrhea	1.04E-05	4.984576337	74	75	2.180306513	1.543823987	3.0791959	1.124530967	4.40E-12	11.35699015	68	38	4.074338388	2.687293274	6.177306162	2.026565806	6.09E-13	12.21544186	74	42	4.060481664	2.724537127	6.051490794	2.021650873	1.33E-06	5.875812121	46	32	3.104388298	1.945217064	4.954319433	1.634309022	['digestive']	TRUE	TRUE	TRUE	TRUE	TRUE	TRUE	TRUE	TRUE	TRUE	TRUE	TRUE	TRUE	('Sig_A_AD', 'Sig_B_AD', 'Sig_L_AD', 'Sig_W_AD')
Difficulty in walking	1.47E-05	4.833650329	28	15	3.927580372	2.074102406	7.437379917	1.973640798	0.247526148	0.606378916	10	10	2.019323671	0.75256144	5.418385626	1.013872175	0.011292482	1.947210591	12	10	3.499651568	1.367599366	8.955518263	1.807211292	0.008079862	2.092596045	10	10	7.101204819	1.468742479	34.33352723	2.828063819	['musculoskeletal']	TRUE	TRUE	TRUE	FALSE	TRUE	FALSE	FALSE	TRUE	FALSE	FALSE	TRUE	FALSE	('Sig_A_AD',)
Diplopia and disorders of binocular vision	0.45233461	0.344540181	10	10	2.009569378	0.500103628	8.075064568	1.006886386	0.03686146	1.433427468	10	10	25.67317073	0.604022524	241.8277943	4.68218958	0.169676528	0.770378231	10	10	2.517985612	0.672632205	9.426030288	1.332270039	0.008079862	2.092596045	10	10	7.101204819	1.468742479	34.33352723	2.828063819	['sense organs']	FALSE	TRUE	FALSE	FALSE	TRUE	FALSE	FALSE	TRUE	FALSE	FALSE	TRUE	FALSE	()
Disease of capillaries	0.333333333	0.477121255	10	10	1703.1875	0.13424295	119.753773	10.73402155	0.333333333	0.477121255	10	10	25.67317073	0.13424295	119.753773	4.68218958	0.110759494	0.955619038	10	10	6.035799523	0.625944623	58.20143592	2.593544888	0.333333333	0.477121255	10	10	15731.09091	0.13424295	119.753773	13.9413311	['circulatory system']	FALSE	TRUE	FALSE	FALSE	TRUE	FALSE	FALSE	TRUE	FALSE	FALSE	TRUE	FALSE	()
Disease of tricuspid valve	0.091010268	1.040909604	10	10	2.605672778	0.963632782	7.045765513	1.381655921	0.665992606	0.176530593	10	10	1.406746988	0.531660295	3.722183334	0.492362874	0.356036803	0.448505108	10	10	2.014423077	0.64575038	6.284007655	1.010366716	1	0	10	10	1.334920635	0.222205939	8.019646602	0.416753972	['circulatory system']	FALSE	TRUE	FALSE	FALSE	TRUE	FALSE	FALSE	TRUE	FALSE	FALSE	TRUE	FALSE	()
Diseases of esophagus	0.665992606	0.176530593	10	10	1.406746988	0.531660295	3.722183334	0.492362874	0.123990267	0.906612404	10	10	2.830361446	0.892931963	8.971507629	1.500986301	0.921483314	0.035512524	10	10	1.252997602	0.407394138	3.853769221	0.325383654	0.738947915	0.131386172	10	10	1.336523126	0.375119073	4.7619388	0.418484801	['digestive']	FALSE	TRUE	FALSE	FALSE	TRUE	FALSE	FALSE	TRUE	FALSE	FALSE	TRUE	FALSE	()
Diseases of hair and hair follicles	0.259083404	0.586560405	10	10	4.014285714	0.362964948	44.39682093	2.005143303	0.012228782	1.912616796	10	10	25.67317073	0.85199937	306.2478372	4.68218958	0.333333333	0.477121255	10	10	6121	0.13424295	119.753773	12.57955165	1	0	10	10	2.002375297	0.124937658	32.09206004	1.001712398	['dermatologic']	FALSE	TRUE	FALSE	FALSE	TRUE	FALSE	FALSE	TRUE	FALSE	FALSE	TRUE	FALSE	()
Diseases of nail, NOS	0.023225853	1.634028329	15	12	2.555282555	1.18515031	5.509401533	1.353482829	3.25E-09	8.487959951	29	10	8.823336968	3.831930991	20.31646067	3.141324383	3.57E-05	4.447142305	19	10	5.637362637	2.350729657	13.51914603	2.495020375	1	0	10	10	1.144224197	0.33309042	3.930611434	0.194369758	['dermatologic']	FALSE	TRUE	FALSE	TRUE	TRUE	TRUE	TRUE	TRUE	TRUE	FALSE	TRUE	FALSE	('Sig_B_AD', 'Sig_L_AD')
Diseases of pancreas	0.148517626	0.828222001	11	11	2.02676399	0.871446672	4.713739125	1.019178102	0.092786511	1.032515153	10	10	3.028846154	0.850088609	10.79170915	1.5987683	0.342295356	0.465598993	10	10	1.7928073	0.686706906	4.680538357	0.842220428	0.665992606	0.176530593	10	10	1.406746988	0.531660295	3.722183334	0.492362874	['digestive']	FALSE	TRUE	FALSE	FALSE	TRUE	FALSE	FALSE	TRUE	FALSE	FALSE	TRUE	FALSE	()
Diseases of the jaws	0.356036803	0.448505108	10	10	2.014423077	0.64575038	6.284007655	1.010366716	1	0	10	10	1	0.090418621	11.05966875	0	1	0	10	10	2.002375297	0.124937658	32.09206004	1.001712398	0.333333333	0.477121255	10	10	15731.09091	0.13424295	119.753773	13.9413311	['digestive']	FALSE	TRUE	FALSE	FALSE	FALSE	FALSE	FALSE	TRUE	FALSE	FALSE	TRUE	FALSE	()
Diseases of the larynx and vocal cords	0.929119871	0.031928252	10	10	1.202884615	0.434216124	3.332283897	0.266498261	0.019338461	1.7135781	10	10	6.072115385	1.22030195	30.21431313	2.602199206	0.782933477	0.106275137	10	10	1.338141026	0.473129907	3.784629499	0.420230168	0.784498617	0.105407817	10	10	0.798086124	0.248825623	2.559790487	-0.325383654	['respiratory']	FALSE	TRUE	FALSE	FALSE	TRUE	FALSE	FALSE	TRUE	FALSE	FALSE	FALSE	FALSE	()
Diseases of the oral soft tissues, excluding lesions specific for gingiva and tongue	0.801198417	0.096259918	10	11	1.277327492	0.491570642	3.319086583	0.353128463	0.01350009	1.869663321	10	10	4.576271186	1.401043533	14.94761403	2.194172548	0.247526148	0.606378916	10	10	2.019323671	0.75256144	5.418385626	1.013872175	1	0	10	10	0.799047619	0.154380057	4.135748557	-0.323646612	['digestive']	FALSE	TRUE	FALSE	FALSE	TRUE	FALSE	FALSE	TRUE	FALSE	FALSE	FALSE	FALSE	()
Diseases of white blood cells	0.025796271	1.588443067	10	10	4.057971014	1.214944496	13.55381156	2.02075856	0.019338461	1.7135781	10	10	6.072115385	1.22030195	30.21431313	2.602199206	0.067498673	1.170704765	10	10	4.043269231	1.006198377	16.24731907	2.015522272	0.03686146	1.433427468	10	10	15731.09091	0.604022524	241.8277943	13.9413311	['hematopoietic']	FALSE	TRUE	FALSE	FALSE	TRUE	FALSE	FALSE	TRUE	FALSE	FALSE	TRUE	FALSE	()
Dislocation	0.031096389	1.507290035	16	14	2.336382829	1.129274053	4.833799827	1.224276687	0.102302481	0.990113835	11	10	2.232116788	0.940327027	5.298524036	1.158412514	0.0572973	1.241865846	12	10	2.44097561	1.045929181	5.696716406	1.28745788	1	0	10	10	1.144224197	0.33309042	3.930611434	0.194369758	['injuries & poisonings']	FALSE	TRUE	FALSE	FALSE	TRUE	FALSE	FALSE	TRUE	FALSE	FALSE	TRUE	FALSE	()
Disorder of skin and subcutaneous tissue NOS	0.002167133	2.664114502	36	35	2.155736491	1.332874307	3.486600197	1.10818084	5.10E-10	9.292152495	38	13	6.325721154	3.331304857	12.01173409	2.661229961	1.58E-09	8.800605117	41	17	5.234985333	2.936150821	9.33367293	2.388185495	6.22E-05	4.206549786	27	16	3.537341772	1.884210337	6.640865176	1.822665617	['dermatologic']	FALSE	TRUE	FALSE	TRUE	TRUE	TRUE	TRUE	TRUE	TRUE	FALSE	TRUE	FALSE	('Sig_B_AD', 'Sig_L_AD')
Disorders of acoustic nerve	1	0	10	10	1.201431981	0.285750811	5.051390052	0.264754973	0.259083404	0.586560405	10	10	4.014285714	0.362964948	44.39682093	2.005143303	0.169676528	0.770378231	10	10	2.517985612	0.672632205	9.426030288	1.332270039	0.03686146	1.433427468	10	10	15731.09091	0.604022524	241.8277943	13.9413311	['sense organs']	FALSE	TRUE	FALSE	FALSE	TRUE	FALSE	FALSE	TRUE	FALSE	FALSE	TRUE	FALSE	()
Disorders of adrenal glands	0.634722988	0.197415773	10	10	1.507211538	0.519570528	4.372239182	0.591881915	0.017605357	1.754355153	10	10	10.10791367	1.177132674	86.79558475	3.337413342	0.019338461	1.7135781	10	10	6.072115385	1.22030195	30.21431313	2.602199206	0.604469572	0.218625556	10	10	2.004761905	0.281412777	14.28176199	1.003430905	['endocrine/metabolic']	FALSE	TRUE	FALSE	FALSE	TRUE	FALSE	FALSE	TRUE	FALSE	FALSE	TRUE	FALSE	()
Disorders of bilirubin excretion	0.567265005	0.246214007	10	11	1.463328942	0.58414984	3.665723152	0.549254109	0.40662588	0.390804984	10	10	2.007159905	0.403382893	9.987262614	1.005155557	0.061103843	1.213931475	10	10	3.242512077	1.054232528	9.97302236	1.697111948	1	0	10	10	1.334920635	0.222205939	8.019646602	0.416753972	['endocrine/metabolic']	FALSE	TRUE	FALSE	FALSE	TRUE	FALSE	FALSE	TRUE	FALSE	FALSE	TRUE	FALSE	()
Disorders of calcium/phosphorus metabolism	0.00241186	2.617647909	14	10	4.102941176	1.643341377	10.2438401	2.036658471	8.56E-05	4.067363365	18	10	5.327439887	2.20735788	12.85773186	2.413442409	0.35317331	0.452012124	11	14	1.58672228	0.714036748	3.525991626	0.666049639	1	0	10	10	0.799047619	0.154380057	4.135748557	-0.323646612	['endocrine/metabolic']	FALSE	TRUE	FALSE	FALSE	TRUE	FALSE	FALSE	TRUE	FALSE	FALSE	FALSE	FALSE	()
Disorders of conjunctiva	0.02208278	1.655946263	33	38	1.799350561	1.111395625	2.913150249	0.847476289	0.000320023	3.494818328	23	14	3.417472252	1.739975297	6.71223127	1.772929624	3.42E-05	4.46537487	33	22	3.16966581	1.823657293	5.509138905	1.664330739	0.005609749	2.251056608	12	10	4.087804878	1.523381513	10.96911613	2.031326334	['sense organs']	FALSE	TRUE	FALSE	FALSE	TRUE	FALSE	TRUE	TRUE	TRUE	FALSE	TRUE	FALSE	('Sig_L_AD',)
Disorders of diaphragm	0.125855255	0.900128647	10	10	3.361310951	0.799451224	14.13270875	1.749024011	0.333333333	0.477121255	10	10	25.67317073	0.13424295	119.753773	4.68218958	0.017605357	1.754355153	10	10	10.10791367	1.177132674	86.79558475	3.337413342	0.333333333	0.477121255	10	10	15731.09091	0.13424295	119.753773	13.9413311	['respiratory']	FALSE	TRUE	FALSE	FALSE	TRUE	FALSE	FALSE	TRUE	FALSE	FALSE	TRUE	FALSE	()
Disorders of esophageal motility	0.169676528	0.770378231	10	10	2.517985612	0.672632205	9.426030288	1.332270039	0.491507832	0.308469558	10	10	1.605741627	0.428946183	6.01102486	0.683239773	0.45233461	0.344540181	10	10	2.009569378	0.500103628	8.075064568	1.006886386	0.691999378	0.159894296	10	10	1.503579952	0.334981126	6.74889567	0.588401585	['digestive']	FALSE	TRUE	FALSE	FALSE	TRUE	FALSE	FALSE	TRUE	FALSE	FALSE	TRUE	FALSE	()
Disorders of external ear	0.34065203	0.467689019	10	10	3.014319809	0.501750202	18.10885948	1.59183249	0.110935441	0.954929684	10	10	25.67317073	0.361681139	178.6407088	4.68218958	0.03686146	1.433427468	10	10	6121	0.604022524	241.8277943	12.57955165	0.012228782	1.912616796	10	10	15731.09091	0.85199937	306.2478372	13.9413311	['sense organs']	FALSE	TRUE	FALSE	FALSE	TRUE	FALSE	FALSE	TRUE	FALSE	FALSE	TRUE	FALSE	()
Disorders of iris and ciliary body	0.801198417	0.096259918	10	13	0.766463752	0.271429106	2.16434668	-0.38371053	0.432023834	0.364492293	10	10	2.011990408	0.579253091	6.988491664	1.008623427	0.091010268	1.040909604	10	10	2.605672778	0.963632782	7.045765513	1.381655921	0.259083404	0.586560405	10	10	4.014285714	0.362964948	44.39682093	2.005143303	['sense organs']	FALSE	FALSE	FALSE	FALSE	TRUE	FALSE	FALSE	TRUE	FALSE	FALSE	TRUE	FALSE	()
Disorders of lacrimal system	0.533504266	0.272862103	10	10	1.564926372	0.57875264	4.231504757	0.646094782	0.230730037	0.636895864	10	10	2.68261563	0.597654064	12.04112387	1.423640357	0.356036803	0.448505108	10	10	2.014423077	0.64575038	6.284007655	1.010366716	0.604469572	0.218625556	10	10	2.004761905	0.281412777	14.28176199	1.003430905	['sense organs']	FALSE	TRUE	FALSE	FALSE	TRUE	FALSE	FALSE	TRUE	FALSE	FALSE	TRUE	FALSE	()
Disorders of magnesium metabolism	0.026713322	1.573272106	17	15	2.319835391	1.146934451	4.692191638	1.214022439	0.844621759	0.073337735	11	19	1.16212063	0.547884908	2.464978206	0.216759831	0.056726625	1.246213054	17	17	2.041975309	1.031719697	4.041468991	1.029965421	0.380715938	0.419398942	10	11	1.650231125	0.678490683	4.013706941	0.722668097	['endocrine/metabolic']	FALSE	TRUE	FALSE	FALSE	TRUE	FALSE	FALSE	TRUE	FALSE	FALSE	TRUE	FALSE	()
Disorders of menstruation and other abnormal bleeding from female genital tract	0.490220567	0.309608472	10	10	1.724587912	0.575937808	5.164105262	0.786251673	0.000442226	3.354356115	10	10	25.67317073	1.611930422	502.9195049	4.68218958	1	0	10	10	0.665874901	0.069055279	6.420789074	-0.586676934	1	0	10	10	0.665874901	0.069055279	6.420789074	-0.586676934	['genitourinary']	FALSE	TRUE	FALSE	FALSE	TRUE	FALSE	FALSE	FALSE	FALSE	FALSE	FALSE	FALSE	()
Disorders of penis	1	0	10	10	1	0.090418621	11.05966875	0	0.259083404	0.586560405	10	10	4.014285714	0.362964948	44.39682093	2.005143303	1	0	10	10	1	0.182425177	5.481699491	0	0.604469572	0.218625556	10	10	2.004761905	0.281412777	14.28176199	1.003430905	['genitourinary']	FALSE	FALSE	FALSE	FALSE	TRUE	FALSE	FALSE	FALSE	FALSE	FALSE	TRUE	FALSE	()
Disorders of phosphorus metabolism	0.001798333	2.745129847	18	11	3.373987399	1.578775199	7.210520518	1.754454585	0.93120339	0.030955452	10	12	0.831334932	0.290951137	2.375374013	-0.266498261	0.815451673	0.088601772	10	15	0.797115385	0.307031687	2.069470235	-0.327139522	1	0	10	10	1	0.182425177	5.481699491	0	['endocrine/metabolic']	FALSE	TRUE	FALSE	FALSE	FALSE	FALSE	FALSE	FALSE	FALSE	FALSE	FALSE	FALSE	()
Disorders of refraction and accommodation; blindness and low vision	0.356036803	0.448505108	10	10	2.014423077	0.64575038	6.284007655	1.010366716	0.34065203	0.467689019	10	10	3.014319809	0.501750202	18.10885948	1.59183249	0.725895311	0.139126009	10	10	0.569387755	0.117769592	2.752853357	-0.812516627	0.604469572	0.218625556	10	10	2.004761905	0.281412777	14.28176199	1.003430905	['sense organs']	FALSE	TRUE	FALSE	FALSE	TRUE	FALSE	FALSE	FALSE	FALSE	FALSE	TRUE	FALSE	()
Disorders of sacrum	0.599312223	0.222346865	10	12	0.663476874	0.212687465	2.069710885	-0.591881915	0.008079862	2.092596045	10	10	7.101204819	1.468742479	34.33352723	2.828063819	0.758350393	0.120130084	10	10	1.433710175	0.452318274	4.54442145	0.519753412	0.230730037	0.636895864	10	10	2.68261563	0.597654064	12.04112387	1.423640357	['musculoskeletal']	FALSE	FALSE	FALSE	FALSE	TRUE	FALSE	FALSE	TRUE	FALSE	FALSE	TRUE	FALSE	()
Disorders of sweat glands	0.03686146	1.433427468	10	10	1703.1875	0.604022524	241.8277943	10.73402155	1	0	10	10	2.002375297	0.124937658	32.09206004	1.001712398	0.012228782	1.912616796	10	10	6121	0.85199937	306.2478372	12.57955165	1	0	10	10	2.002375297	0.124937658	32.09206004	1.001712398	['dermatologic']	FALSE	TRUE	FALSE	FALSE	TRUE	FALSE	FALSE	TRUE	FALSE	FALSE	TRUE	FALSE	()
Disorders of the globe	1	0	10	10	2.002375297	0.124937658	32.09206004	1.001712398	0.333333333	0.477121255	10	10	25.67317073	0.13424295	119.753773	4.68218958	0.110935441	0.954929684	10	10	6121	0.361681139	178.6407088	12.57955165	0.333333333	0.477121255	10	10	15731.09091	0.13424295	119.753773	13.9413311	['sense organs']	FALSE	TRUE	FALSE	FALSE	TRUE	FALSE	FALSE	TRUE	FALSE	FALSE	TRUE	FALSE	()
Disorders of the orbit	1	0	10	10	1.334920635	0.222205939	8.019646602	0.416753972	0.259083404	0.586560405	10	10	4.014285714	0.362964948	44.39682093	2.005143303	0.34065203	0.467689019	10	10	3.014319809	0.501750202	18.10885948	1.59183249	1	0	10	10	1	0.090418621	11.05966875	0	['sense organs']	FALSE	TRUE	FALSE	FALSE	TRUE	FALSE	FALSE	TRUE	FALSE	FALSE	FALSE	FALSE	()
Disorders of the pituitary gland and its hypothalamic control	0.020834062	1.681226045	12	10	3.058536585	1.24056678	7.54062272	1.612841533	0.40662588	0.390804984	10	10	2.007159905	0.403382893	9.987262614	1.005155557	0.030959161	1.509210822	13	10	2.650855746	1.152612752	6.096614993	1.406458164	0.169676528	0.770378231	10	10	2.517985612	0.672632205	9.426030288	1.332270039	['endocrine/metabolic']	FALSE	TRUE	FALSE	FALSE	TRUE	FALSE	FALSE	TRUE	FALSE	FALSE	TRUE	FALSE	()
Disorders of vitreous body	8.11E-05	4.09118108	50	46	2.331697055	1.533716087	3.544861531	1.221380359	0.001781999	2.749092482	23	17	2.804216423	1.481350543	5.308419257	1.487597698	0.000944646	3.024730843	31	26	2.494393075	1.460940889	4.258897029	1.318688828	0.074182838	1.129696559	13	12	2.203748981	0.996674602	4.872713282	1.139959903	['sense organs']	FALSE	TRUE	FALSE	FALSE	TRUE	FALSE	FALSE	TRUE	FALSE	FALSE	TRUE	FALSE	()
Disorders resulting from impaired renal function	0.691999378	0.159894296	10	10	1.503579952	0.334981126	6.74889567	0.588401585	1.05E-05	4.978594181	14	10	14.44607843	3.26780945	63.8621025	3.852606003	0.044942228	1.347345406	10	10	8.066985646	0.898830385	72.40104304	3.012029689	0.604469572	0.218625556	10	10	2.004761905	0.281412777	14.28176199	1.003430905	['genitourinary']	FALSE	TRUE	FALSE	TRUE	TRUE	TRUE	FALSE	TRUE	FALSE	FALSE	TRUE	FALSE	('Sig_B_AD',)
Disorders secondary to childbirth, surgery, trauma	0.93938613	0.027155857	10	15	0.932208835	0.377171187	2.304028896	-0.101274908	0.061103843	1.213931475	10	10	3.242512077	1.054232528	9.97302236	1.697111948	0.247526148	0.606378916	10	10	2.019323671	0.75256144	5.418385626	1.013872175	1	0	10	10	1.334920635	0.222205939	8.019646602	0.416753972	['genitourinary']	FALSE	FALSE	FALSE	FALSE	TRUE	FALSE	FALSE	TRUE	FALSE	FALSE	TRUE	FALSE	()
Displacement of intervertebral disc	0.44314132	0.353457753	15	22	1.377038195	0.706795492	2.682861185	0.461568576	0.004900032	2.309801106	14	10	3.585784314	1.49225555	8.616385542	1.842288712	0.002133199	2.670968643	16	10	3.656267105	1.601957391	8.344971731	1.870371469	0.782933477	0.106275137	10	10	1.338141026	0.473129907	3.784629499	0.420230168	['musculoskeletal']	FALSE	TRUE	FALSE	FALSE	TRUE	FALSE	FALSE	TRUE	FALSE	FALSE	TRUE	FALSE	()
Disturbance of salivary secretion	0.175509548	0.755699252	10	10	2.024271845	0.8359195	4.901998939	1.017403046	0.008079862	2.092596045	10	10	7.101204819	1.468742479	34.33352723	2.828063819	0.782933477	0.106275137	10	10	1.338141026	0.473129907	3.784629499	0.420230168	1	0	10	10	1.144224197	0.33309042	3.930611434	0.194369758	['digestive']	FALSE	TRUE	FALSE	FALSE	TRUE	FALSE	FALSE	TRUE	FALSE	FALSE	TRUE	FALSE	()
Disturbance of skin sensation	0.000361169	3.442290032	52	53	2.097501275	1.403206567	3.135327116	1.068671688	0.000929801	3.031609833	34	30	2.37766323	1.434042173	3.942200964	1.249544388	1.56E-07	6.805818824	43	25	3.716833773	2.236946107	6.175764921	1.894074168	0.212111915	0.673434935	19	25	1.544516129	0.840618505	2.837827216	0.627154937	['dermatologic']	FALSE	TRUE	FALSE	FALSE	TRUE	FALSE	TRUE	TRUE	TRUE	FALSE	TRUE	FALSE	('Sig_L_AD',)
Disturbances of sensation of smell and taste	1	0	10	10	1.201431981	0.285750811	5.051390052	0.264754973	0.34065203	0.467689019	10	10	3.014319809	0.501750202	18.10885948	1.59183249	0.45233461	0.344540181	10	10	2.009569378	0.500103628	8.075064568	1.006886386	0.03686146	1.433427468	10	10	15731.09091	0.604022524	241.8277943	13.9413311	['neurological']	FALSE	TRUE	FALSE	FALSE	TRUE	FALSE	FALSE	TRUE	FALSE	FALSE	TRUE	FALSE	()
Diverticulitis	0.106244612	0.973693084	10	10	2.698872786	0.93034891	7.829228625	1.432356975	0.125855255	0.900128647	10	10	3.361310951	0.799451224	14.13270875	1.749024011	0.049149359	1.308482141	13	11	2.406979329	1.069032746	5.419431269	1.267223752	0.356036803	0.448505108	10	10	2.014423077	0.64575038	6.284007655	1.010366716	['digestive']	FALSE	TRUE	FALSE	FALSE	TRUE	FALSE	FALSE	TRUE	FALSE	FALSE	TRUE	FALSE	()
Diverticulosis	0.003580394	2.446069126	35	35	2.090439276	1.28845772	3.391602457	1.063806136	6.09E-13	12.2155977	63	30	4.761559889	3.029569877	7.483719965	2.251434278	7.86E-15	14.10475555	67	29	5.304031083	3.37140452	8.344518008	2.40708923	0.026255079	1.580786663	30	34	1.823229292	1.099730457	3.022708909	0.866496008	['digestive']	FALSE	TRUE	FALSE	TRUE	TRUE	TRUE	TRUE	TRUE	TRUE	FALSE	TRUE	FALSE	('Sig_B_AD', 'Sig_L_AD')
Dizziness and giddiness (Light-headedness and vertigo)	3.77E-10	9.423979836	130	131	2.423141274	1.834597752	3.200491021	1.276878519	1.30E-16	15.88440516	85	43	4.69843351	3.186733354	6.927243356	2.232179833	1.13E-17	16.94638522	102	59	4.240995763	3.000761414	5.993827091	2.084403042	1.26E-09	8.89947695	59	36	3.647995103	2.366862759	5.622577066	1.867103793	['sense organs']	TRUE	TRUE	TRUE	TRUE	TRUE	TRUE	TRUE	TRUE	TRUE	TRUE	TRUE	TRUE	('Sig_A_AD', 'Sig_B_AD', 'Sig_L_AD', 'Sig_W_AD')
Drusen (degenerative) of retina	0.184324639	0.734416607	20	26	1.56525067	0.863298575	2.837963285	0.646393719	0.01925785	1.715392198	10	10	4.728514056	1.216534642	18.37912741	2.241386885	0.483804486	0.315330109	10	12	1.510895884	0.63155189	3.614598277	0.595404247	0.40662588	0.390804984	10	10	2.007159905	0.403382893	9.987262614	1.005155557	['sense organs']	FALSE	TRUE	FALSE	FALSE	TRUE	FALSE	FALSE	TRUE	FALSE	FALSE	TRUE	FALSE	()
Dry eyes	4.29E-05	4.367408587	43	35	2.622465134	1.651260503	4.164893041	1.390923592	0.001317834	2.880139456	21	14	3.104738155	1.562446676	6.169425911	1.634471601	1.08E-05	4.966844203	46	36	2.745862884	1.745635116	4.319209043	1.457259586	0.25885069	0.586950674	13	16	1.644865526	0.783718938	3.452235831	0.717969643	['sense organs']	TRUE	TRUE	TRUE	FALSE	TRUE	FALSE	TRUE	TRUE	TRUE	FALSE	TRUE	FALSE	('Sig_A_AD', 'Sig_L_AD')
Duodenal ulcer	0.726004212	0.13906086	10	10	0.665079365	0.133662542	3.309308305	-0.588401585	0.333333333	0.477121255	10	10	25.67317073	0.13424295	119.753773	4.68218958	0.03686146	1.433427468	10	10	6121	0.604022524	241.8277943	12.57955165	1	0	10	10	1	0.090418621	11.05966875	0	['digestive']	FALSE	FALSE	FALSE	FALSE	TRUE	FALSE	FALSE	TRUE	FALSE	FALSE	FALSE	FALSE	()
Duodenitis	0.604469572	0.218625556	10	10	2.004761905	0.281412777	14.28176199	1.003430905	0.432023834	0.364492293	10	10	2.011990408	0.579253091	6.988491664	1.008623427	0.00672268	2.172457584	10	10	12.15865385	1.459046836	101.3215338	3.603911604	1	0	10	10	1.201431981	0.285750811	5.051390052	0.264754973	['digestive']	FALSE	TRUE	FALSE	FALSE	TRUE	FALSE	FALSE	TRUE	FALSE	FALSE	TRUE	FALSE	()
Dysmetabolic syndrome X	0.333333333	0.477121255	10	10	1703.1875	0.13424295	119.753773	10.73402155	1	0	10	10	1	0.090418621	11.05966875	0	0.230730037	0.636895864	10	10	2.68261563	0.597654064	12.04112387	1.423640357	1	0	10	10	1	0.090418621	11.05966875	0	['endocrine/metabolic']	FALSE	TRUE	FALSE	FALSE	FALSE	FALSE	FALSE	TRUE	FALSE	FALSE	FALSE	FALSE	()
Dyspepsia and other specified disorders of function of stomach	0.001595125	2.797205196	38	37	2.158361486	1.350737782	3.448873919	1.10993651	0.002552209	2.593083787	24	19	2.618354933	1.417519734	4.83646357	1.388660676	2.76E-06	5.558862256	32	17	3.991553544	2.189682917	7.276167512	1.996950364	0.005824178	2.234765352	11	10	4.490997567	1.550198398	13.01063088	2.167035941	['digestive']	FALSE	TRUE	FALSE	FALSE	TRUE	FALSE	TRUE	TRUE	TRUE	FALSE	TRUE	FALSE	('Sig_L_AD',)
Dysphagia	6.89E-13	12.1615409	106	82	3.117165792	2.27105859	4.278499294	1.640234889	3.44E-17	16.46325153	76	32	5.573699422	3.619334013	8.583381676	2.478635203	1.07E-15	14.97122239	77	37	4.867920094	3.224677379	7.348532351	2.283305487	2.18E-10	9.66060741	55	29	4.211688434	2.641920169	6.714176934	2.074398715	['digestive']	TRUE	TRUE	TRUE	TRUE	TRUE	TRUE	TRUE	TRUE	TRUE	TRUE	TRUE	TRUE	('Sig_A_AD', 'Sig_B_AD', 'Sig_L_AD', 'Sig_W_AD')
Dysthymic disorder	0.004072537	2.390134912	16	10	3.286699507	1.47837579	7.306933543	1.716639561	0.001076304	2.968064894	15	10	4.406809407	1.782857071	10.89261134	2.139734502	1.21E-07	6.916315393	24	10	8.422110553	3.415561188	20.76728896	3.074181813	0.000736018	3.133111408	12	10	6.146341463	1.970184768	19.17460433	2.619727919	['mental disorders']	FALSE	TRUE	FALSE	FALSE	TRUE	FALSE	TRUE	TRUE	TRUE	FALSE	TRUE	FALSE	('Sig_L_AD',)
Dystrophy of female genital tract	1	0	10	10	2.002375297	0.124937658	32.09206004	1.001712398	0.259083404	0.586560405	10	10	4.014285714	0.362964948	44.39682093	2.005143303	1	0	10	10	2.002375297	0.124937658	32.09206004	1.001712398	1	0	10	10	2.002375297	0.124937658	32.09206004	1.001712398	['genitourinary']	FALSE	TRUE	FALSE	FALSE	TRUE	FALSE	FALSE	TRUE	FALSE	FALSE	TRUE	FALSE	()
Dysuria	6.98E-07	6.156448734	51	37	2.998251621	1.929535813	4.658899162	1.584121463	0.000213042	3.671534111	27	18	3.136708861	1.707180513	5.763270142	1.649251629	6.17E-08	7.209456776	46	27	3.701930654	2.266502166	6.04644936	1.88827787	0.851588707	0.069770106	12	21	1.147038328	0.558833823	2.354361656	0.197913599	['genitourinary']	TRUE	TRUE	TRUE	FALSE	TRUE	FALSE	TRUE	TRUE	TRUE	FALSE	TRUE	FALSE	('Sig_A_AD', 'Sig_L_AD')
E. coli	0.010721359	1.969750143	36	40	1.874611399	1.175931711	2.98841154	0.90659156	3.14E-09	8.503197094	36	13	5.961737744	3.126074366	11.36963257	2.575732913	4.62E-08	7.335494515	39	19	4.421464889	2.521604502	7.752743045	2.144524433	0.000655476	3.183442994	22	14	3.260714286	1.650921503	6.440195753	1.705188033	['infectious diseases']	FALSE	TRUE	FALSE	TRUE	TRUE	TRUE	TRUE	TRUE	TRUE	FALSE	TRUE	FALSE	('Sig_B_AD', 'Sig_L_AD')
Ectropion or entropion	0.667010762	0.175867159	13	21	1.245663057	0.617483059	2.5129053	0.316913883	0.169676528	0.770378231	10	10	2.517985612	0.672632205	9.426030288	1.332270039	0.063307392	1.198545578	14	13	2.193438914	1.021549794	4.709681599	1.133194529	0.200070523	0.698816892	10	10	2.355823293	0.786737121	7.054330148	1.236231329	['sense organs']	FALSE	TRUE	FALSE	FALSE	TRUE	FALSE	FALSE	TRUE	FALSE	FALSE	TRUE	FALSE	()
Edema	0.000821111	3.085598197	91	118	1.691484459	1.249624986	2.289582641	0.758289922	2.13E-22	21.67178336	110	54	5.157882241	3.63088711	7.327065922	2.366778836	5.24E-14	13.2806521	84	50	3.946508876	2.719153685	5.72786025	1.980576994	1.97E-06	5.704747034	51	39	2.837445573	1.837163319	4.382352564	1.504592719	['symptoms']	FALSE	TRUE	FALSE	TRUE	TRUE	TRUE	TRUE	TRUE	TRUE	TRUE	TRUE	TRUE	('Sig_B_AD', 'Sig_L_AD', 'Sig_W_AD')
Electrolyte imbalance	0.233641201	0.631450569	12	14	1.735191638	0.795366623	3.785537301	0.795095005	0.001703058	2.768770529	11	10	5.620437956	1.77885768	17.75820696	2.490682553	0.561650597	0.250533775	10	10	0.597136038	0.163467095	2.181304124	-0.743868454	0.432023834	0.364492293	10	10	2.011990408	0.579253091	6.988491664	1.008623427	['endocrine/metabolic']	FALSE	TRUE	FALSE	FALSE	TRUE	FALSE	FALSE	FALSE	FALSE	FALSE	TRUE	FALSE	()
Elevated C-reactive protein (CRP)	0.726004212	0.13906086	10	10	0.665079365	0.133662542	3.309308305	-0.588401585	0.110935441	0.954929684	10	10	25.67317073	0.361681139	178.6407088	4.68218958	1	0	10	10	0.665874901	0.069055279	6.420789074	-0.586676934	0.604469572	0.218625556	10	10	2.004761905	0.281412777	14.28176199	1.003430905	['symptoms']	FALSE	FALSE	FALSE	FALSE	TRUE	FALSE	FALSE	FALSE	FALSE	FALSE	TRUE	FALSE	()
Elevated prostate specific antigen [PSA]	0.243212606	0.614013919	10	11	1.8380406	0.774321672	4.363035891	0.878168634	0.001703058	2.768770529	11	10	5.620437956	1.77885768	17.75820696	2.490682553	0.450015437	0.346772588	10	10	1.611594203	0.631342726	4.113828776	0.688488521	0.450015437	0.346772588	10	10	1.611594203	0.631342726	4.113828776	0.688488521	['genitourinary']	FALSE	TRUE	FALSE	FALSE	TRUE	FALSE	FALSE	TRUE	FALSE	FALSE	TRUE	FALSE	()
Elevated sedimentation rate	0.044812052	1.348605169	10	10	5.047961631	0.975277138	26.12787242	2.335700945	1	0	10	10	1.334920635	0.222205939	8.019646602	0.416753972	1	0	10	10	0.665874901	0.069055279	6.420789074	-0.586676934	1	0	10	10	2.002375297	0.124937658	32.09206004	1.001712398	['symptoms']	FALSE	TRUE	FALSE	FALSE	TRUE	FALSE	FALSE	FALSE	FALSE	FALSE	TRUE	FALSE	()
Elevated white blood cell count	0.003164918	2.499637488	46	51	1.902273675	1.253631304	2.886530612	0.927724818	0.001453797	2.837496265	28	23	2.536746855	1.442527904	4.460977558	1.342979558	6.07E-06	5.216543655	38	25	3.241875	1.92913612	5.447906658	1.696828465	0.955236511	0.019889086	13	28	0.926301083	0.474743413	1.807363035	-0.110446895	['hematopoietic']	FALSE	TRUE	FALSE	FALSE	TRUE	FALSE	TRUE	TRUE	TRUE	FALSE	FALSE	FALSE	('Sig_L_AD',)
Emphysema	0.535910552	0.270907692	11	16	1.385036496	0.636992186	3.011537878	0.469923992	0.054087915	1.26689976	15	14	2.184977185	1.044633836	4.570142318	1.127618216	0.238903613	0.621777283	10	10	2.420192308	0.73434581	7.976256866	1.275121688	0.511975615	0.290750724	10	14	1.438973648	0.633735543	3.267364726	0.525040172	['respiratory']	FALSE	TRUE	FALSE	FALSE	TRUE	FALSE	FALSE	TRUE	FALSE	FALSE	TRUE	FALSE	()
Empyema and pneumothorax	0.784412555	0.105455464	10	11	0.724662897	0.229366169	2.289510767	-0.464618065	0.005824178	2.234765352	11	10	4.490997567	1.550198398	13.01063088	2.167035941	1	0	10	10	1	0.182425177	5.481699491	0	1	0	10	10	1	0.248862077	4.018290023	0	['respiratory']	FALSE	FALSE	FALSE	FALSE	TRUE	FALSE	FALSE	FALSE	FALSE	FALSE	FALSE	FALSE	()
Encephalopathy, not elsewhere classified	3.32E-09	8.479069262	80	64	2.850877193	2.004127742	4.055380602	1.511405894	2.34E-13	12.63032904	54	20	6.045652174	3.567220544	10.24604724	2.595897978	2.14E-05	4.66934622	37	26	3.023576424	1.804801209	5.065385786	1.596256045	4.71E-05	4.327103198	30	19	3.323039742	1.847400963	5.977366769	1.732503547	['neurological']	TRUE	TRUE	TRUE	TRUE	TRUE	TRUE	TRUE	TRUE	TRUE	TRUE	TRUE	TRUE	('Sig_A_AD', 'Sig_B_AD', 'Sig_L_AD', 'Sig_W_AD')
End stage renal disease	0.700984202	0.154291769	16	27	1.192483124	0.635292771	2.238363263	0.253968849	0.42290887	0.373753206	23	36	1.293790031	0.756402175	2.21296646	0.371603501	0.160103022	0.795600472	11	37	0.583744328	0.29470557	1.156264	-0.776591467	0.921483314	0.035512524	10	10	1.252997602	0.407394138	3.853769221	0.325383654	['genitourinary']	FALSE	TRUE	FALSE	FALSE	TRUE	FALSE	FALSE	FALSE	FALSE	FALSE	TRUE	FALSE	()
Endocarditis	0.077972195	1.108060242	10	10	2.536407767	0.993620803	6.474667541	1.3427867	0.067498673	1.170704765	10	10	4.043269231	1.006198377	16.24731907	2.015522272	0.025796271	1.588443067	10	10	4.057971014	1.214944496	13.55381156	2.02075856	0.259083404	0.586560405	10	10	4.014285714	0.362964948	44.39682093	2.005143303	['circulatory system']	FALSE	TRUE	FALSE	FALSE	TRUE	FALSE	FALSE	TRUE	FALSE	FALSE	TRUE	FALSE	()
Enthesopathy	3.00E-06	5.523247735	48	36	2.88057041	1.838238563	4.513933096	1.526354522	6.78E-10	9.168761183	43	18	5.206391088	2.963534484	9.146682215	2.380283687	0.000817029	3.087762548	32	27	2.482811016	1.466976606	4.202078285	1.311974452	0.012534956	1.901877197	22	20	2.266	1.222385692	4.200602178	1.180147861	['musculoskeletal']	TRUE	TRUE	TRUE	TRUE	TRUE	TRUE	FALSE	TRUE	FALSE	FALSE	TRUE	FALSE	('Sig_A_AD', 'Sig_B_AD')
Epilepsy	0.091010268	1.040909604	10	10	2.605672778	0.963632782	7.045765513	1.381655921	0.099615968	1.001671042	10	10	4.028708134	0.734930689	22.08438085	2.010317291	0.003703932	2.43133696	10	10	6.108958838	1.645126515	22.68480736	2.61092652	0.044942228	1.347345406	10	10	8.066985646	0.898830385	72.40104304	3.012029689	['neurological']	FALSE	TRUE	FALSE	FALSE	TRUE	FALSE	FALSE	TRUE	FALSE	FALSE	TRUE	FALSE	()
Epilepsy, recurrent seizures, convulsions	0.009214366	2.035534555	14	10	3.183551198	1.366539849	7.416540569	1.670636966	1.14E-05	4.944765832	18	10	7.476237624	2.756151246	20.27977568	2.902312424	5.26E-06	5.27860706	20	10	6.948590381	2.769061262	17.43656197	2.796720337	0.000646912	3.189154491	11	10	7.502838605	2.08181971	27.0400875	2.907436524	['neurological']	FALSE	TRUE	FALSE	TRUE	TRUE	TRUE	TRUE	TRUE	TRUE	FALSE	TRUE	FALSE	('Sig_B_AD', 'Sig_L_AD')
Epiphora	0.943064001	0.025458833	10	16	1.127723971	0.494137511	2.573699276	0.173413988	0.044942228	1.347345406	10	10	8.066985646	0.898830385	72.40104304	3.012029689	0.001563899	2.80579134	10	10	6.80420712	1.862579867	24.85650969	2.766427057	1	0	10	10	0.665874901	0.069055279	6.420789074	-0.586676934	['sense organs']	FALSE	TRUE	FALSE	FALSE	TRUE	FALSE	FALSE	TRUE	FALSE	FALSE	FALSE	FALSE	()
Epistaxis or throat hemorrhage	0.354378324	0.450532851	22	33	1.351666667	0.77782366	2.348865007	0.434739414	0.000194519	3.711038293	16	10	5.50410509	2.137800452	14.17118835	2.460508016	9.60E-07	6.017649874	23	10	6.892588614	2.933031021	16.19750268	2.78504591	0.238903613	0.621777283	10	10	2.420192308	0.73434581	7.976256866	1.275121688	['respiratory']	FALSE	TRUE	FALSE	FALSE	TRUE	FALSE	TRUE	TRUE	TRUE	FALSE	TRUE	FALSE	('Sig_L_AD',)
Erectile dysfunction [ED]	0.001563899	2.80579134	10	10	6.80420712	1.862579867	24.85650969	2.766427057	0.200070523	0.698816892	10	10	2.355823293	0.786737121	7.054330148	1.236231329	0.01925785	1.715392198	10	10	4.728514056	1.216534642	18.37912741	2.241386885	0.053794495	1.269262168	10	10	3.043583535	1.076101339	8.608297748	1.605770963	['genitourinary']	FALSE	TRUE	FALSE	FALSE	TRUE	FALSE	FALSE	TRUE	FALSE	FALSE	TRUE	FALSE	()
Esophageal bleeding (varices/hemorrhage)	0.092786511	1.032515153	10	10	3.028846154	0.850088609	10.79170915	1.5987683	0.099615968	1.001671042	10	10	4.028708134	0.734930689	22.08438085	2.010317291	0.760416318	0.118948572	10	10	0.664280032	0.178895705	2.466621322	-0.590136547	1	0	10	10	1	0.248862077	4.018290023	0	['digestive']	FALSE	TRUE	FALSE	FALSE	TRUE	FALSE	FALSE	FALSE	FALSE	FALSE	FALSE	FALSE	()
Esophagitis, GERD and related diseases	0.592419916	0.22737035	10	10	1.674660272	0.508136626	5.51915938	0.743868454	0.110759494	0.955619038	10	10	6.035799523	0.625944623	58.20143592	2.593544888	0.125855255	0.900128647	10	10	3.361310951	0.799451224	14.13270875	1.749024011	0.669999333	0.173925629	10	10	0.398574822	0.046417356	3.422467439	-1.327077518	['digestive']	FALSE	TRUE	FALSE	FALSE	TRUE	FALSE	FALSE	TRUE	FALSE	FALSE	FALSE	FALSE	()
Essential hypertension	1.19E-11	10.92327457	292	413	2.344049171	1.831363657	3.000259667	1.229002834	4.32E-72	71.36409767	325	203	10.57970646	8.025650553	13.9465565	3.403227695	9.02E-27	26.04478999	269	270	3.737739046	2.92385723	4.778172148	1.902165849	4.53E-22	21.34424277	192	164	3.461293743	2.678245131	4.473285226	1.791311381	['circulatory system']	TRUE	TRUE	TRUE	TRUE	TRUE	TRUE	TRUE	TRUE	TRUE	TRUE	TRUE	TRUE	('Sig_A_AD', 'Sig_B_AD', 'Sig_L_AD', 'Sig_W_AD')
Essential tremor	1	0	10	10	1	0.248862077	4.018290023	0	0.049280298	1.307326671	10	10	3.542168675	1.031125309	12.16821933	1.824632913	0.002495611	2.602823064	13	10	4.439282804	1.675244138	11.76379691	2.150326618	0.01350009	1.869663321	10	10	4.576271186	1.401043533	14.94761403	2.194172548	['neurological']	FALSE	FALSE	FALSE	FALSE	TRUE	FALSE	FALSE	TRUE	FALSE	FALSE	TRUE	FALSE	()
Extrapyramidal disease and abnormal movement disorders	0.230730037	0.636895864	10	10	2.68261563	0.597654064	12.04112387	1.423640357	0.110935441	0.954929684	10	10	25.67317073	0.361681139	178.6407088	4.68218958	0.019338461	1.7135781	10	10	6.072115385	1.22030195	30.21431313	2.602199206	0.45233461	0.344540181	10	10	2.009569378	0.500103628	8.075064568	1.006886386	['neurological']	FALSE	TRUE	FALSE	FALSE	TRUE	FALSE	FALSE	TRUE	FALSE	FALSE	TRUE	FALSE	()
Facial nerve disorders [CN7]	0.450015437	0.346772588	10	10	1.611594203	0.631342726	4.113828776	0.688488521	0.003289296	2.482897046	10	10	8.1352657	1.719890908	38.48066625	3.024189466	0.000262859	3.580276362	12	10	8.204878049	2.302697809	29.23528373	3.036481891	0.67013013	0.173840855	10	10	0.498812352	0.055578719	4.476781187	-1.003430905	['neurological']	FALSE	TRUE	FALSE	FALSE	TRUE	FALSE	FALSE	TRUE	FALSE	FALSE	FALSE	FALSE	()
Facial weakness	0.863029027	0.063974597	12	27	0.885636856	0.444095468	1.766180244	-0.175212833	5.12E-07	6.290497486	17	10	17.67160494	4.063366615	76.85391221	4.143361167	0.004488123	2.347935259	15	10	3.419328419	1.483790326	7.879689358	1.773712997	0.169676528	0.770378231	10	10	2.517985612	0.672632205	9.426030288	1.332270039	['symptoms']	FALSE	FALSE	FALSE	TRUE	TRUE	TRUE	FALSE	TRUE	FALSE	FALSE	TRUE	FALSE	('Sig_B_AD',)
Failure to thrive (childhood)	0.003703932	2.43133696	10	10	6.108958838	1.645126515	22.68480736	2.61092652	5.17E-07	6.286569452	20	10	10.44776119	3.547739188	30.76768279	3.385121921	0.000262859	3.580276362	12	10	8.204878049	2.302697809	29.23528373	3.036481891	0.002517419	2.59904444	10	10	14.21927711	1.743710368	115.952652	3.829776217	['endocrine/metabolic']	FALSE	TRUE	FALSE	TRUE	TRUE	TRUE	FALSE	TRUE	FALSE	FALSE	TRUE	FALSE	('Sig_B_AD',)
Fasciitis	0.288035127	0.540554546	10	10	1.817433414	0.732856853	4.50710695	0.861902509	0.45233461	0.344540181	10	10	2.009569378	0.500103628	8.075064568	1.006886386	0.099615968	1.001671042	10	10	4.028708134	0.734930689	22.08438085	2.010317291	1	0	10	10	1.334920635	0.222205939	8.019646602	0.416753972	['musculoskeletal']	FALSE	TRUE	FALSE	FALSE	TRUE	FALSE	FALSE	TRUE	FALSE	FALSE	TRUE	FALSE	()
Fever of unknown origin	1.28E-19	18.89159295	170	142	3.33501006	2.557962234	4.348106456	1.737691113	7.73E-32	31.11184613	139	61	6.304639981	4.531242557	8.772093922	2.65641399	1.17E-20	19.93040781	137	92	3.92921434	2.918729618	5.28953598	1.97424087	4.14E-15	14.382733	88	51	4.096747681	2.835825416	5.918326802	2.03447904	['symptoms']	TRUE	TRUE	TRUE	TRUE	TRUE	TRUE	TRUE	TRUE	TRUE	TRUE	TRUE	TRUE	('Sig_A_AD', 'Sig_B_AD', 'Sig_L_AD', 'Sig_W_AD')
Fibroadenosis of breast	0.259083404	0.586560405	10	10	4.014285714	0.362964948	44.39682093	2.005143303	0.333333333	0.477121255	10	10	25.67317073	0.13424295	119.753773	4.68218958	0.34065203	0.467689019	10	10	3.014319809	0.501750202	18.10885948	1.59183249	1	0	10	10	0.665874901	0.069055279	6.420789074	-0.586676934	['genitourinary']	FALSE	TRUE	FALSE	FALSE	TRUE	FALSE	FALSE	TRUE	FALSE	FALSE	FALSE	FALSE	()
First degree AV block	0.93938613	0.027155857	10	14	1.145617667	0.476786899	2.752675967	0.196125647	0.00104241	2.981961236	16	10	4.118226601	1.748034287	9.702206909	2.042023215	0.000337863	3.471258862	10	10	18.37046005	2.319633756	145.4858128	4.199315851	0.001310708	2.88249398	10	10	9.17433414	1.973321126	42.65317278	3.197603453	['circulatory system']	FALSE	TRUE	FALSE	FALSE	TRUE	FALSE	FALSE	TRUE	FALSE	FALSE	TRUE	FALSE	()
Flatulence	0.002261012	2.645697165	38	38	2.098958333	1.31740015	3.344182164	1.069673528	0.033906932	1.4697115	18	17	2.167443215	1.105278454	4.250340783	1.115994197	0.0003739	3.427244043	27	19	2.968021319	1.6304615	5.402857136	1.569501455	0.380715938	0.419398942	10	11	1.650231125	0.678490683	4.013706941	0.722668097	['digestive']	FALSE	TRUE	FALSE	FALSE	TRUE	FALSE	FALSE	TRUE	FALSE	FALSE	TRUE	FALSE	()
Fluid overload	0.890963587	0.050140045	22	41	1.077195122	0.632972277	1.833175595	0.107279602	0.124385894	0.905228867	16	18	1.808429119	0.91268234	3.583301367	0.854737053	0.356386919	0.448078245	18	26	1.401751714	0.759610285	2.586731518	0.487230833	1	0	10	18	1	0.445381829	2.245264479	0	['endocrine/metabolic']	FALSE	TRUE	FALSE	FALSE	TRUE	FALSE	FALSE	TRUE	FALSE	FALSE	FALSE	FALSE	()
Fracture of ankle and foot	0.01925785	1.715392198	10	10	4.728514056	1.216534642	18.37912741	2.241386885	0.490220567	0.309608472	10	10	1.724587912	0.575937808	5.164105262	0.786251673	0.533504266	0.272862103	10	10	1.564926372	0.57875264	4.231504757	0.646094782	0.028858582	1.539725014	10	10	3.656658596	1.217749149	10.98021879	1.870525936	['injuries & poisonings']	FALSE	TRUE	FALSE	FALSE	TRUE	FALSE	FALSE	TRUE	FALSE	FALSE	TRUE	FALSE	()
Fracture of clavicle or scapula	0.041036852	1.386825963	11	10	2.796836983	1.116445047	7.006432723	1.483796167	0.03686146	1.433427468	10	10	25.67317073	0.604022524	241.8277943	4.68218958	0.019338461	1.7135781	10	10	6.072115385	1.22030195	30.21431313	2.602199206	0.067498673	1.170704765	10	10	4.043269231	1.006198377	16.24731907	2.015522272	['injuries & poisonings']	FALSE	TRUE	FALSE	FALSE	TRUE	FALSE	FALSE	TRUE	FALSE	FALSE	TRUE	FALSE	()
Fracture of foot	0.491507832	0.308469558	10	10	1.605741627	0.428946183	6.01102486	0.683239773	0.691999378	0.159894296	10	10	1.503579952	0.334981126	6.74889567	0.588401585	0.921483314	0.035512524	10	10	1.252997602	0.407394138	3.853769221	0.325383654	0.067498673	1.170704765	10	10	4.043269231	1.006198377	16.24731907	2.015522272	['injuries & poisonings']	FALSE	TRUE	FALSE	FALSE	TRUE	FALSE	FALSE	TRUE	FALSE	FALSE	TRUE	FALSE	()
Fracture of hand or wrist	0.0572973	1.241865846	12	10	2.44097561	1.045929181	5.696716406	1.28745788	0.061103843	1.213931475	10	10	3.242512077	1.054232528	9.97302236	1.697111948	0.000202268	3.694072824	19	10	4.374138406	1.961574133	9.753945303	2.128998871	4.80E-05	4.319014048	10	10	15731.09091	2.127364344	636.0451191	13.9413311	['injuries & poisonings']	FALSE	TRUE	FALSE	FALSE	TRUE	FALSE	FALSE	TRUE	FALSE	TRUE	TRUE	TRUE	('Sig_W_AD',)
Fracture of humerus	0.020091118	1.696995891	16	13	2.519136036	1.200234598	5.28733831	1.332929031	0.091010268	1.040909604	10	10	2.605672778	0.963632782	7.045765513	1.381655921	0.000930407	3.031327099	18	10	3.715841584	1.699796808	8.123017181	1.893688997	0.00104241	2.981961236	16	10	4.118226601	1.748034287	9.702206909	2.042023215	['injuries & poisonings']	FALSE	TRUE	FALSE	FALSE	TRUE	FALSE	FALSE	TRUE	FALSE	FALSE	TRUE	FALSE	()
Fracture of lower limb	1	0	10	10	1	0.248862077	4.018290023	0	0.003289296	2.482897046	10	10	8.1352657	1.719890908	38.48066625	3.024189466	0.760511732	0.118894082	10	10	0.748210024	0.197473758	2.834899404	-0.418484801	0.067498673	1.170704765	10	10	4.043269231	1.006198377	16.24731907	2.015522272	['injuries & poisonings']	FALSE	FALSE	FALSE	FALSE	TRUE	FALSE	FALSE	FALSE	FALSE	FALSE	TRUE	FALSE	()
Fracture of neck of femur	3.22E-05	4.49175402	38	28	2.883928571	1.743971414	4.769025419	1.528035433	6.55E-07	6.183884339	21	10	8.787531172	3.289705209	23.4734419	3.135457902	3.71E-05	4.430814664	24	12	4.180904523	2.069599759	8.446059464	2.063815098	1.68E-05	4.773613489	23	10	4.807518797	2.266531111	10.19718497	2.265292498	['injuries & poisonings']	TRUE	TRUE	TRUE	TRUE	TRUE	TRUE	TRUE	TRUE	TRUE	TRUE	TRUE	TRUE	('Sig_A_AD', 'Sig_B_AD', 'Sig_L_AD', 'Sig_W_AD')
Fracture of patella	0.230730037	0.636895864	10	10	2.68261563	0.597654064	12.04112387	1.423640357	1	0	10	10	1.334920635	0.222205939	8.019646602	0.416753972	0.230730037	0.636895864	10	10	2.68261563	0.597654064	12.04112387	1.423640357	1	0	10	10	1.334920635	0.222205939	8.019646602	0.416753972	['injuries & poisonings']	FALSE	TRUE	FALSE	FALSE	TRUE	FALSE	FALSE	TRUE	FALSE	FALSE	TRUE	FALSE	()
Fracture of pelvis	0.221877967	0.653885821	14	17	1.669261822	0.814770976	3.419899719	0.739210258	0.604469572	0.218625556	10	10	2.004761905	0.281412777	14.28176199	1.003430905	0.061103843	1.213931475	10	10	3.242512077	1.054232528	9.97302236	1.697111948	0.00092815	3.032381873	10	10	16.28985507	2.030661719	130.676309	4.025901863	['injuries & poisonings']	FALSE	TRUE	FALSE	FALSE	TRUE	FALSE	FALSE	TRUE	FALSE	FALSE	TRUE	FALSE	()
Fracture of radius and ulna	0.005010218	2.300143339	19	14	2.795108118	1.387283969	5.631600715	1.482904089	0.123990267	0.906612404	10	10	2.830361446	0.892931963	8.971507629	1.500986301	1.28E-06	5.891655382	26	10	5.475757576	2.61503243	11.46598439	2.453058577	1.62E-05	4.791763953	15	10	10.33169533	2.974243166	35.88944228	3.369005101	['injuries & poisonings']	FALSE	TRUE	FALSE	FALSE	TRUE	FALSE	TRUE	TRUE	TRUE	TRUE	TRUE	TRUE	('Sig_L_AD', 'Sig_W_AD')
Fracture of ribs	0.029056898	1.536750746	19	18	2.163496002	1.123164243	4.167435868	1.113364455	0.002517419	2.59904444	10	10	14.21927711	1.743710368	115.952652	3.829776217	0.000512967	3.289910703	10	10	10.2184466	2.228762637	46.8496058	3.353103991	0.001085997	2.964171508	14	10	4.79248366	1.828311752	12.5623541	2.260773513	['injuries & poisonings']	FALSE	TRUE	FALSE	FALSE	TRUE	FALSE	FALSE	TRUE	FALSE	FALSE	TRUE	FALSE	()
Fracture of tibia and fibula	0.230730037	0.636895864	10	10	2.68261563	0.597654064	12.04112387	1.423640357	0.110759494	0.955619038	10	10	6.035799523	0.625944623	58.20143592	2.593544888	0.044942228	1.347345406	10	10	8.066985646	0.898830385	72.40104304	3.012029689	1	0	10	10	1.334920635	0.222205939	8.019646602	0.416753972	['injuries & poisonings']	FALSE	TRUE	FALSE	FALSE	TRUE	FALSE	FALSE	TRUE	FALSE	FALSE	TRUE	FALSE	()
Fracture of unspecified bones	0.002926604	2.533636041	19	13	3.013743081	1.473672079	6.163275728	1.591556434	0.012293847	1.910312207	11	10	3.738037307	1.3728151	10.17829925	1.902280968	0.00104241	2.981961236	16	10	4.118226601	1.748034287	9.702206909	2.042023215	0.432023834	0.364492293	10	10	2.011990408	0.579253091	6.988491664	1.008623427	['injuries & poisonings']	FALSE	TRUE	FALSE	FALSE	TRUE	FALSE	FALSE	TRUE	FALSE	FALSE	TRUE	FALSE	()
Fracture of unspecified part of femur	0.049439275	1.30592791	22	24	1.879166667	1.04091412	3.392467536	0.910093028	0.01350009	1.869663321	10	10	4.576271186	1.401043533	14.94761403	2.194172548	0.066825664	1.175056715	11	10	2.483103541	1.020905596	6.039542953	1.312144421	0.023441107	1.630021885	11	10	3.200208551	1.231534223	8.315915686	1.678165925	['injuries & poisonings']	FALSE	TRUE	FALSE	FALSE	TRUE	FALSE	FALSE	TRUE	FALSE	FALSE	TRUE	FALSE	()
Fracture of upper limb	0.102302481	0.990113835	11	10	2.232116788	0.940327027	5.298524036	1.158412514	0.432023834	0.364492293	10	10	2.011990408	0.579253091	6.988491664	1.008623427	1.32E-05	4.87906503	19	10	6.584780811	2.609779725	16.61417548	2.719135418	0.000121676	3.914796307	10	10	20.46116505	2.610463008	160.3774019	4.354816389	['injuries & poisonings']	FALSE	TRUE	FALSE	FALSE	TRUE	FALSE	TRUE	TRUE	TRUE	FALSE	TRUE	FALSE	('Sig_L_AD',)
Fracture of vertebral column without mention of spinal cord injury	0.001108502	2.955263414	38	36	2.221064815	1.385731288	3.559946256	1.151251494	0.011292482	1.947210591	12	10	3.499651568	1.367599366	8.955518263	1.807211292	3.82E-05	4.418015116	23	11	4.36523126	2.107133881	9.043205145	2.126058087	0.302221413	0.519674768	12	15	1.617560976	0.750256838	3.487477055	0.693820097	['injuries & poisonings']	FALSE	TRUE	FALSE	FALSE	TRUE	FALSE	TRUE	TRUE	TRUE	FALSE	TRUE	FALSE	('Sig_L_AD',)
Frequency of urination and polyuria	6.23E-11	10.2056863	82	59	3.20887338	2.243285492	4.590083787	1.682066863	1.11E-13	12.95447549	64	29	5.024080139	3.184350122	7.926697841	2.328859477	1.27E-19	18.89548064	81	31	6.229590389	4.04099068	9.603535244	2.639137306	8.42E-08	7.074597099	42	23	3.945308924	2.339117288	6.654417284	1.98013827	['genitourinary']	TRUE	TRUE	TRUE	TRUE	TRUE	TRUE	TRUE	TRUE	TRUE	TRUE	TRUE	TRUE	('Sig_A_AD', 'Sig_B_AD', 'Sig_L_AD', 'Sig_W_AD')
Fuchs' dystrophy	1	0	10	10	1.334920635	0.222205939	8.019646602	0.416753972	0.34065203	0.467689019	10	10	3.014319809	0.501750202	18.10885948	1.59183249	0.110759494	0.955619038	10	10	6.035799523	0.625944623	58.20143592	2.593544888	1	0	10	10	1.334920635	0.222205939	8.019646602	0.416753972	['sense organs']	FALSE	TRUE	FALSE	FALSE	TRUE	FALSE	FALSE	TRUE	FALSE	FALSE	TRUE	FALSE	()
Functional digestive disorders	0.142206114	0.847081733	10	10	2.277239709	0.872253484	5.945313821	1.187286162	0.092786511	1.032515153	10	10	3.028846154	0.850088609	10.79170915	1.5987683	0.295931699	0.528808513	10	10	2.01686747	0.702797309	5.787948161	1.012116286	0.604469572	0.218625556	10	10	2.004761905	0.281412777	14.28176199	1.003430905	['digestive']	FALSE	TRUE	FALSE	FALSE	TRUE	FALSE	FALSE	TRUE	FALSE	FALSE	TRUE	FALSE	()
Functional disorders of bladder	4.27E-08	7.369752481	32	12	5.688888889	2.898662107	11.16496356	2.508146904	0.000863023	3.063977621	19	11	3.570268441	1.683055097	7.573618218	1.836032552	2.47E-07	6.607108806	30	12	5.306122449	2.687802288	10.47507682	2.407657969	1.69E-05	4.773316561	24	11	4.566468707	2.214826684	9.415019517	2.191078947	['genitourinary']	TRUE	TRUE	TRUE	FALSE	TRUE	FALSE	TRUE	TRUE	TRUE	TRUE	TRUE	TRUE	('Sig_A_AD', 'Sig_L_AD', 'Sig_W_AD')
GERD	0.000104577	3.980562758	100	124	1.803245843	1.343406449	2.420485306	0.850596098	5.34E-12	11.27260986	73	44	3.803073717	2.562987926	5.643167316	1.927165904	8.84E-12	11.05375177	111	94	2.847711569	2.099379035	3.862790399	1.50980303	0.026384501	1.578651113	37	45	1.706378066	1.086256682	2.680513872	0.770937327	['digestive']	FALSE	TRUE	FALSE	TRUE	TRUE	TRUE	TRUE	TRUE	TRUE	FALSE	TRUE	FALSE	('Sig_B_AD', 'Sig_L_AD')
Ganglion and cyst of synovium, tendon, and bursa	0.091010268	1.040909604	10	10	2.605672778	0.963632782	7.045765513	1.381655921	1	0	10	10	1	0.182425177	5.481699491	0	0.259083404	0.586560405	10	10	4.014285714	0.362964948	44.39682093	2.005143303	1	0	10	10	1	0.090418621	11.05966875	0	['musculoskeletal']	FALSE	TRUE	FALSE	FALSE	FALSE	FALSE	FALSE	TRUE	FALSE	FALSE	FALSE	FALSE	()
Gastric ulcer	0.274419726	0.561584674	11	13	1.710836609	0.759865001	3.851949885	0.774701984	0.000145769	3.836333748	10	10	25.67317073	1.868885006	569.3005412	4.68218958	0.200070523	0.698816892	10	10	2.355823293	0.786737121	7.054330148	1.236231329	0.726004212	0.13906086	10	10	0.665079365	0.133662542	3.309308305	-0.588401585	['digestive']	FALSE	TRUE	FALSE	FALSE	TRUE	FALSE	FALSE	TRUE	FALSE	FALSE	FALSE	FALSE	()
Gastritis and duodenitis, NOS	0.011596031	1.935690638	25	24	2.151553317	1.213376924	3.815122557	1.105378591	0.000406135	3.391329627	20	11	3.767526006	1.788047114	7.938410625	1.91361747	0.000213042	3.671534111	27	18	3.136708861	1.707180513	5.763270142	1.649251629	0.077972195	1.108060242	10	10	2.536407767	0.993620803	6.474667541	1.3427867	['digestive']	FALSE	TRUE	FALSE	FALSE	TRUE	FALSE	FALSE	TRUE	FALSE	FALSE	TRUE	FALSE	()
Gastrointestinal complications	0.432023834	0.364492293	10	10	2.011990408	0.579253091	6.988491664	1.008623427	0.019338461	1.7135781	10	10	6.072115385	1.22030195	30.21431313	2.602199206	0.019338461	1.7135781	10	10	6.072115385	1.22030195	30.21431313	2.602199206	0.691999378	0.159894296	10	10	1.503579952	0.334981126	6.74889567	0.588401585	['digestive']	FALSE	TRUE	FALSE	FALSE	TRUE	FALSE	FALSE	TRUE	FALSE	FALSE	TRUE	FALSE	()
Generalized anxiety disorder	3.60E-08	7.443460686	44	24	3.97707231	2.383279858	6.636696109	1.991706793	4.06E-08	7.390956842	42	22	4.129665072	2.430838896	7.015739971	2.046024779	2.39E-13	12.62156755	66	32	4.704353933	3.029186769	7.305903403	2.233996606	1.19E-05	4.923079924	31	18	3.638249503	2.010470537	6.583960919	1.863244483	['mental disorders']	TRUE	TRUE	TRUE	TRUE	TRUE	TRUE	TRUE	TRUE	TRUE	TRUE	TRUE	TRUE	('Sig_A_AD', 'Sig_B_AD', 'Sig_L_AD', 'Sig_W_AD')
Generalized convulsive epilepsy	0.259083404	0.586560405	10	10	4.014285714	0.362964948	44.39682093	2.005143303	1	0	10	10	2.002375297	0.124937658	32.09206004	1.001712398	0.019338461	1.7135781	10	10	6.072115385	1.22030195	30.21431313	2.602199206	0.012228782	1.912616796	10	10	15731.09091	0.85199937	306.2478372	13.9413311	['neurological']	FALSE	TRUE	FALSE	FALSE	TRUE	FALSE	FALSE	TRUE	FALSE	FALSE	TRUE	FALSE	()
Genital prolapse	0.092786511	1.032515153	10	10	3.028846154	0.850088609	10.79170915	1.5987683	0.40662588	0.390804984	10	10	2.007159905	0.403382893	9.987262614	1.005155557	1	0	10	10	0.799047619	0.154380057	4.135748557	-0.323646612	1	0	10	10	1.334920635	0.222205939	8.019646602	0.416753972	['genitourinary']	FALSE	TRUE	FALSE	FALSE	TRUE	FALSE	FALSE	FALSE	FALSE	FALSE	TRUE	FALSE	()
Gingival and periodontal diseases	0.322888885	0.490946904	10	12	1.682847896	0.721095061	3.927328303	0.750904785	0.092786511	1.032515153	10	10	3.028846154	0.850088609	10.79170915	1.5987683	0.017605357	1.754355153	10	10	10.10791367	1.177132674	86.79558475	3.337413342	0.34065203	0.467689019	10	10	3.014319809	0.501750202	18.10885948	1.59183249	['digestive']	FALSE	TRUE	FALSE	FALSE	TRUE	FALSE	FALSE	TRUE	FALSE	FALSE	TRUE	FALSE	()
Gingivitis	0.34065203	0.467689019	10	10	3.014319809	0.501750202	18.10885948	1.59183249	0.03686146	1.433427468	10	10	25.67317073	0.604022524	241.8277943	4.68218958	0.259083404	0.586560405	10	10	4.014285714	0.362964948	44.39682093	2.005143303	0.333333333	0.477121255	10	10	15731.09091	0.13424295	119.753773	13.9413311	['digestive']	FALSE	TRUE	FALSE	FALSE	TRUE	FALSE	FALSE	TRUE	FALSE	FALSE	TRUE	FALSE	()
Glaucoma	4.72E-05	4.32621959	82	92	1.971355499	1.425711231	2.725827235	0.979187964	1.18E-21	20.92883285	90	35	6.265920826	4.155048152	9.449171794	2.64752654	6.93E-06	5.15899773	70	68	2.269385027	1.588532603	3.24205395	1.182301399	0.002256975	2.646473198	28	24	2.428087986	1.389316313	4.243534187	1.279820701	['sense organs']	TRUE	TRUE	TRUE	TRUE	TRUE	TRUE	TRUE	TRUE	TRUE	FALSE	TRUE	FALSE	('Sig_A_AD', 'Sig_B_AD', 'Sig_L_AD')
Glucocorticoid deficiency	0.099615968	1.001671042	10	10	4.028708134	0.734930689	22.08438085	2.010317291	1	0	10	10	1.334920635	0.222205939	8.019646602	0.416753972	1	0	10	10	1.334920635	0.222205939	8.019646602	0.416753972	0.604469572	0.218625556	10	10	2.004761905	0.281412777	14.28176199	1.003430905	['endocrine/metabolic']	FALSE	TRUE	FALSE	FALSE	TRUE	FALSE	FALSE	TRUE	FALSE	FALSE	TRUE	FALSE	()
Gout	0.233027014	0.63259373	36	55	1.337918041	0.863858004	2.072128377	0.419989741	0.001251842	2.902450645	32	28	2.391208791	1.419715365	4.027482989	1.257740106	0.007310222	2.136069415	16	11	2.984326019	1.372444399	6.489298798	1.57740515	0.018409131	1.734966713	13	10	2.948926922	1.250259766	6.955490555	1.560190071	['endocrine/metabolic']	FALSE	TRUE	FALSE	FALSE	TRUE	FALSE	FALSE	TRUE	FALSE	FALSE	TRUE	FALSE	()
Gouty arthropathy	0.420816311	0.375907435	18	27	1.348184818	0.733860851	2.476766953	0.431018285	0.012293847	1.910312207	11	10	3.738037307	1.3728151	10.17829925	1.902280968	0.061103843	1.213931475	10	10	3.242512077	1.054232528	9.97302236	1.697111948	0.491507832	0.308469558	10	10	1.605741627	0.428946183	6.01102486	0.683239773	['endocrine/metabolic']	FALSE	TRUE	FALSE	FALSE	TRUE	FALSE	FALSE	TRUE	FALSE	FALSE	TRUE	FALSE	()
Gram negative septicemia	0.000406135	3.391329627	20	11	3.767526006	1.788047114	7.938410625	1.91361747	0.091010268	1.040909604	10	10	2.605672778	0.963632782	7.045765513	1.381655921	0.001563899	2.80579134	10	10	6.80420712	1.862579867	24.85650969	2.766427057	0.053794495	1.269262168	10	10	3.043583535	1.076101339	8.608297748	1.605770963	['infectious diseases']	FALSE	TRUE	FALSE	FALSE	TRUE	FALSE	FALSE	TRUE	FALSE	FALSE	TRUE	FALSE	()
Gram positive septicemia	0.169676528	0.770378231	10	10	2.517985612	0.672632205	9.426030288	1.332270039	0.002517419	2.59904444	10	10	14.21927711	1.743710368	115.952652	3.829776217	0.259083404	0.586560405	10	10	4.014285714	0.362964948	44.39682093	2.005143303	0.604469572	0.218625556	10	10	2.004761905	0.281412777	14.28176199	1.003430905	['infectious diseases']	FALSE	TRUE	FALSE	FALSE	TRUE	FALSE	FALSE	TRUE	FALSE	FALSE	TRUE	FALSE	()
Graves' disease	0.077972195	1.108060242	10	10	2.536407767	0.993620803	6.474667541	1.3427867	0.230730037	0.636895864	10	10	2.68261563	0.597654064	12.04112387	1.423640357	0.012228782	1.912616796	10	10	6121	0.85199937	306.2478372	12.57955165	0.017605357	1.754355153	10	10	10.10791367	1.177132674	86.79558475	3.337413342	['endocrine/metabolic']	FALSE	TRUE	FALSE	FALSE	TRUE	FALSE	FALSE	TRUE	FALSE	FALSE	TRUE	FALSE	()
Gross hematuria	0.03567697	1.44761204	12	10	2.715447154	1.135018769	6.496503361	1.441189787	0.634722988	0.197415773	10	10	1.507211538	0.519570528	4.372239182	0.591881915	0.200070523	0.698816892	10	10	2.355823293	0.786737121	7.054330148	1.236231329	1	0	10	10	1	0.339618191	2.944483026	0	['genitourinary']	FALSE	TRUE	FALSE	FALSE	TRUE	FALSE	FALSE	TRUE	FALSE	FALSE	FALSE	FALSE	()
H. pylori	0.063307392	1.198545578	14	13	2.193438914	1.021549794	4.709681599	1.133194529	0.026161509	1.582337209	10	10	3.389967638	1.223666605	9.39134936	1.761271501	0.001967837	2.706010981	17	10	3.500740741	1.58868719	7.714033203	1.807660222	0.125855255	0.900128647	10	10	3.361310951	0.799451224	14.13270875	1.749024011	['infectious diseases']	FALSE	TRUE	FALSE	FALSE	TRUE	FALSE	FALSE	TRUE	FALSE	FALSE	TRUE	FALSE	()
Hallucinations	2.82E-05	4.548993359	13	10	13.38141809	3.005632493	59.57559702	3.742159108	8.04E-05	4.094726391	17	10	5.86255144	2.294126771	14.98152143	2.551528676	0.002285398	2.641038239	15	10	3.851351351	1.6196627	9.158022364	1.945364743	1	0	10	10	1.201431981	0.285750811	5.051390052	0.264754973	['mental disorders']	TRUE	TRUE	TRUE	FALSE	TRUE	FALSE	FALSE	TRUE	FALSE	FALSE	TRUE	FALSE	('Sig_A_AD',)
Hallux valgus (Bunion)	0.077972195	1.108060242	10	10	2.536407767	0.993620803	6.474667541	1.3427867	0.002495611	2.602823064	13	10	4.439282804	1.675244138	11.76379691	2.150326618	0.001085997	2.964171508	14	10	4.79248366	1.828311752	12.5623541	2.260773513	1	0	10	10	1.201431981	0.285750811	5.051390052	0.264754973	['musculoskeletal']	FALSE	TRUE	FALSE	FALSE	TRUE	FALSE	FALSE	TRUE	FALSE	FALSE	TRUE	FALSE	()
Hammer toe (acquired)	0.003703932	2.43133696	10	10	6.108958838	1.645126515	22.68480736	2.61092652	0.001563899	2.80579134	10	10	6.80420712	1.862579867	24.85650969	2.766427057	0.00856553	2.067245758	10	10	5.417069243	1.429672818	20.52542289	2.437512532	0.00672268	2.172457584	10	10	12.15865385	1.459046836	101.3215338	3.603911604	['musculoskeletal']	FALSE	TRUE	FALSE	FALSE	TRUE	FALSE	FALSE	TRUE	FALSE	FALSE	TRUE	FALSE	()
Hearing loss	3.85E-10	9.41450138	90	73	2.86309622	2.049202728	4.000248417	1.517576156	2.57E-10	9.590225318	52	26	4.421621622	2.718246854	7.192407025	2.144575572	7.47E-15	14.12693158	70	32	5.046164773	3.261176227	7.808157898	2.335187315	8.81E-09	8.054861927	41	19	4.672606714	2.676175199	8.15837973	2.224227613	['sense organs']	TRUE	TRUE	TRUE	TRUE	TRUE	TRUE	TRUE	TRUE	TRUE	TRUE	TRUE	TRUE	('Sig_A_AD', 'Sig_B_AD', 'Sig_L_AD', 'Sig_W_AD')
Heart failure NOS	0.253819943	0.595474259	22	31	1.442419355	0.824469009	2.523531597	0.528490661	0.005345181	2.272037565	25	22	2.352873826	1.310357867	4.224811697	1.234423958	0.078824714	1.103337597	17	18	1.926200274	0.982270663	3.777215015	0.945757713	0.379744738	0.420508236	12	16	1.514634146	0.709921991	3.231505187	0.598969359	['circulatory system']	FALSE	TRUE	FALSE	FALSE	TRUE	FALSE	FALSE	TRUE	FALSE	FALSE	TRUE	FALSE	()
Heart failure with preserved EF [Diastolic heart failure]	0.423806114	0.372832782	35	58	1.225608126	0.791859506	1.896946703	0.293497768	0.001682449	2.774058042	30	26	2.407770801	1.404825408	4.126747848	1.267698066	0.003493306	2.456763325	25	21	2.467914118	1.3647631	4.462752616	1.30329219	0.322180131	0.491901246	16	22	1.472458576	0.764966139	2.834287882	0.558227048	['circulatory system']	FALSE	TRUE	FALSE	FALSE	TRUE	FALSE	FALSE	TRUE	FALSE	FALSE	TRUE	FALSE	()
Heart failure with reduced EF [Systolic or combined heart failure]	0.673837897	0.171444568	18	42	0.850777935	0.483569201	1.496834566	-0.233145478	0.000557554	3.25371277	28	21	2.785109983	1.561885615	4.966328869	1.4777343	0.078824714	1.103337597	17	18	1.926200274	0.982270663	3.777215015	0.945757713	0.322888885	0.490946904	10	12	1.682847896	0.721095061	3.927328303	0.750904785	['circulatory system']	FALSE	FALSE	FALSE	FALSE	TRUE	FALSE	FALSE	TRUE	FALSE	FALSE	TRUE	FALSE	()
Heart valve replaced	0.286174343	0.543369306	10	10	0.248218527	0.030943303	1.991139659	-2.010317291	0.008079862	2.092596045	10	10	7.101204819	1.468742479	34.33352723	2.828063819	0.238903613	0.621777283	10	10	2.420192308	0.73434581	7.976256866	1.275121688	0.408523511	0.388782944	10	10	1.762650602	0.634851714	4.893957248	0.817746528	['circulatory system']	FALSE	FALSE	FALSE	FALSE	TRUE	FALSE	FALSE	TRUE	FALSE	FALSE	TRUE	FALSE	()
Heartburn	0.077754425	1.109274887	15	15	2.036855037	0.986062502	4.207419338	1.026343307	0.047076613	1.327194794	10	10	2.90221914	1.096824337	7.67932991	1.537156458	0.00163096	2.787556691	19	12	3.268817204	1.571449991	6.799558357	1.708768702	0.200070523	0.698816892	10	10	2.355823293	0.786737121	7.054330148	1.236231329	['digestive']	FALSE	TRUE	FALSE	FALSE	TRUE	FALSE	FALSE	TRUE	FALSE	FALSE	TRUE	FALSE	()
Hemangioma and lymphangioma, any site	0.230730037	0.636895864	10	10	2.68261563	0.597654064	12.04112387	1.423640357	0.259083404	0.586560405	10	10	4.014285714	0.362964948	44.39682093	2.005143303	0.726004212	0.13906086	10	10	0.665079365	0.133662542	3.309308305	-0.588401585	1	0	10	10	1	0.248862077	4.018290023	0	['neoplasms']	FALSE	TRUE	FALSE	FALSE	TRUE	FALSE	FALSE	FALSE	FALSE	FALSE	FALSE	FALSE	()
Hemangioma of skin and subcutaneous tissue	0.123990267	0.906612404	10	10	2.830361446	0.892931963	8.971507629	1.500986301	0.333333333	0.477121255	10	10	25.67317073	0.13424295	119.753773	4.68218958	0.125855255	0.900128647	10	10	3.361310951	0.799451224	14.13270875	1.749024011	1	0	10	10	1	0.248862077	4.018290023	0	['neoplasms']	FALSE	TRUE	FALSE	FALSE	TRUE	FALSE	FALSE	TRUE	FALSE	FALSE	FALSE	FALSE	()
Hematemesis	0.030959161	1.509210822	13	10	2.650855746	1.152612752	6.096614993	1.406458164	0.003856365	2.413821884	10	10	5.097087379	1.58909043	16.3491638	2.349673085	0.000512967	3.289910703	10	10	10.2184466	2.228762637	46.8496058	3.353103991	1	0	10	10	0.665874901	0.069055279	6.420789074	-0.586676934	['digestive']	FALSE	TRUE	FALSE	FALSE	TRUE	FALSE	FALSE	TRUE	FALSE	FALSE	FALSE	FALSE	()
Hematuria	1.04E-05	4.984951728	58	52	2.426880811	1.636008119	3.600074111	1.279103257	2.05E-10	9.688985835	56	30	4.15154827	2.620060973	6.578225931	2.053649472	4.56E-10	9.341118361	55	30	4.066303361	2.562872471	6.45167608	2.023717849	0.001675818	2.775773189	27	22	2.553970081	1.436305341	4.541348548	1.352741624	['genitourinary']	TRUE	TRUE	TRUE	TRUE	TRUE	TRUE	TRUE	TRUE	TRUE	FALSE	TRUE	FALSE	('Sig_A_AD', 'Sig_B_AD', 'Sig_L_AD')
Hemiplegia	1	0	16	32	1	0.542360373	1.843792523	0	0.002285398	2.641038239	15	10	3.851351351	1.6196627	9.158022364	1.945364743	0.380715938	0.419398942	10	11	1.650231125	0.678490683	4.013706941	0.722668097	1	0	10	10	1.144224197	0.33309042	3.930611434	0.194369758	['neurological']	FALSE	FALSE	FALSE	FALSE	TRUE	FALSE	FALSE	TRUE	FALSE	FALSE	TRUE	FALSE	()
Hemoptysis	0.956253159	0.019427117	14	29	0.964334009	0.504014907	1.845064639	-0.052395166	8.56E-05	4.067363365	18	10	5.327439887	2.20735788	12.85773186	2.413442409	2.82E-05	4.548993359	13	10	13.38141809	3.005632493	59.57559702	3.742159108	0.409451793	0.387797223	10	12	0.496420048	0.139328538	1.768717794	-1.010366716	['respiratory']	FALSE	FALSE	FALSE	FALSE	TRUE	FALSE	TRUE	TRUE	TRUE	FALSE	FALSE	FALSE	('Sig_L_AD',)
Hemorrhage NOS	0.145387289	0.83747356	15	17	1.792889146	0.886432724	3.626278003	0.842286289	0.002495611	2.602823064	13	10	4.439282804	1.675244138	11.76379691	2.150326618	3.87E-06	5.412289516	15	10	15.51597052	3.531509679	68.17065872	3.955682034	0.432023834	0.364492293	10	10	2.011990408	0.579253091	6.988491664	1.008623427	['circulatory system']	FALSE	TRUE	FALSE	FALSE	TRUE	FALSE	TRUE	TRUE	TRUE	FALSE	TRUE	FALSE	('Sig_L_AD',)
Hemorrhage from gastrointestinal ulcer	0.934864365	0.029251394	10	12	1.169477912	0.457031171	2.992528021	0.225864613	0.00092815	3.032381873	10	10	16.28985507	2.030661719	130.676309	4.025901863	0.432023834	0.364492293	10	10	2.011990408	0.579253091	6.988491664	1.008623427	1	0	10	10	0.665874901	0.069055279	6.420789074	-0.586676934	['digestive']	FALSE	TRUE	FALSE	FALSE	TRUE	FALSE	FALSE	TRUE	FALSE	FALSE	FALSE	FALSE	()
Hemorrhage of gastrointestinal tract	0.000632611	3.198863068	44	43	2.168327796	1.399666881	3.35911744	1.116582872	2.09E-07	6.679353018	39	21	3.990675121	2.315877066	6.876655138	1.996632835	8.76E-09	8.05764776	38	16	5.12109375	2.820338698	9.29874175	2.35645197	0.001798333	2.745129847	18	11	3.373987399	1.578775199	7.210520518	1.754454585	['digestive']	FALSE	TRUE	FALSE	TRUE	TRUE	TRUE	TRUE	TRUE	TRUE	FALSE	TRUE	FALSE	('Sig_B_AD', 'Sig_L_AD')
Hemorrhage of rectum and anus	0.000186237	3.729933135	36	29	2.621046989	1.583680806	4.337924218	1.390143218	1.76E-08	7.754704428	26	10	9.17003367	3.744328099	22.45783897	3.196927031	1.60E-08	7.795099342	32	11	6.213519814	3.099435777	12.45640538	2.635410753	0.002514585	2.599533763	12	10	4.911219512	1.71873457	14.03362539	2.296081307	['digestive']	FALSE	TRUE	FALSE	TRUE	TRUE	TRUE	TRUE	TRUE	TRUE	FALSE	TRUE	FALSE	('Sig_B_AD', 'Sig_L_AD')
Hemorrhage or hematoma complicating a procedure	0.243212606	0.614013919	10	11	1.8380406	0.774321672	4.363035891	0.878168634	0.634722988	0.197415773	10	10	1.507211538	0.519570528	4.372239182	0.591881915	0.077972195	1.108060242	10	10	2.536407767	0.993620803	6.474667541	1.3427867	1	0	10	10	0.799047619	0.154380057	4.135748557	-0.323646612	['injuries & poisonings']	FALSE	TRUE	FALSE	FALSE	TRUE	FALSE	FALSE	TRUE	FALSE	FALSE	FALSE	FALSE	()
Hemorrhagic disorder due to intrinsic circulating anticoagulants	0.295931699	0.528808513	10	10	2.01686747	0.702797309	5.787948161	1.012116286	0.342295356	0.465598993	10	10	1.7928073	0.686706906	4.680538357	0.842220428	0.001703058	2.768770529	11	10	5.620437956	1.77885768	17.75820696	2.490682553	0.00672268	2.172457584	10	10	12.15865385	1.459046836	101.3215338	3.603911604	['hematopoietic']	FALSE	TRUE	FALSE	FALSE	TRUE	FALSE	FALSE	TRUE	FALSE	FALSE	TRUE	FALSE	()
Hemorrhoids	2.91E-06	5.536703672	73	70	2.312812116	1.627556679	3.28658286	1.209648072	9.42E-09	8.025946994	52	31	3.685789015	2.32349885	5.846803265	1.881973489	2.42E-15	14.61665033	60	21	6.495659037	3.892492996	10.8397334	2.699475906	0.001675818	2.775773189	27	22	2.553970081	1.436305341	4.541348548	1.352741624	['circulatory system']	TRUE	TRUE	TRUE	TRUE	TRUE	TRUE	TRUE	TRUE	TRUE	FALSE	TRUE	FALSE	('Sig_A_AD', 'Sig_B_AD', 'Sig_L_AD')
Hepatitis NOS	0.041036852	1.386825963	11	10	2.796836983	1.116445047	7.006432723	1.483796167	0.230730037	0.636895864	10	10	2.68261563	0.597654064	12.04112387	1.423640357	0.168360433	0.773759967	10	10	2.310559006	0.832184341	6.415264815	1.208241933	0.110935441	0.954929684	10	10	15731.09091	0.361681139	178.6407088	13.9413311	['infectious diseases']	FALSE	TRUE	FALSE	FALSE	TRUE	FALSE	FALSE	TRUE	FALSE	FALSE	TRUE	FALSE	()
Hepatomegaly	0.432023834	0.364492293	10	10	2.011990408	0.579253091	6.988491664	1.008623427	0.604469572	0.218625556	10	10	2.004761905	0.281412777	14.28176199	1.003430905	0.169676528	0.770378231	10	10	2.517985612	0.672632205	9.426030288	1.332270039	0.435332193	0.361179216	10	10	0.331749802	0.039810979	2.764512043	-1.59183249	['digestive']	FALSE	TRUE	FALSE	FALSE	TRUE	FALSE	FALSE	TRUE	FALSE	FALSE	FALSE	FALSE	()
Hereditary and idiopathic peripheral neuropathy	1.90E-08	7.720285497	42	21	4.331578947	2.529925747	7.416255675	2.114893012	6.78E-10	9.168761183	43	18	5.206391088	2.963534484	9.146682215	2.380283687	2.93E-10	9.533801852	47	21	4.911873016	2.894783484	8.3344736	2.296273264	1.08E-07	6.967389589	37	18	4.41010101	2.47891113	7.845779821	2.1408117	['neurological']	TRUE	TRUE	TRUE	TRUE	TRUE	TRUE	TRUE	TRUE	TRUE	TRUE	TRUE	TRUE	('Sig_A_AD', 'Sig_B_AD', 'Sig_L_AD', 'Sig_W_AD')
Herpes simplex	0.028858582	1.539725014	10	10	3.656658596	1.217749149	10.98021879	1.870525936	0.044942228	1.347345406	10	10	8.066985646	0.898830385	72.40104304	3.012029689	0.169676528	0.770378231	10	10	2.517985612	0.672632205	9.426030288	1.332270039	1	0	10	10	0.665874901	0.069055279	6.420789074	-0.586676934	['infectious diseases']	FALSE	TRUE	FALSE	FALSE	TRUE	FALSE	FALSE	TRUE	FALSE	FALSE	FALSE	FALSE	()
Herpes zoster	0.055144799	1.258495438	25	29	1.769738556	1.022900249	3.061857263	0.823536247	0.001703058	2.768770529	11	10	5.620437956	1.77885768	17.75820696	2.490682553	0.000406135	3.391329627	20	11	3.767526006	1.788047114	7.938410625	1.91361747	0.142206114	0.847081733	10	10	2.277239709	0.872253484	5.945313821	1.187286162	['infectious diseases']	FALSE	TRUE	FALSE	FALSE	TRUE	FALSE	FALSE	TRUE	FALSE	FALSE	TRUE	FALSE	()
Herpes zoster with nervous system complications	0.120470999	0.919117488	10	10	2.25188781	0.908036521	5.584575722	1.171134954	0.110759494	0.955619038	10	10	6.035799523	0.625944623	58.20143592	2.593544888	0.432023834	0.364492293	10	10	2.011990408	0.579253091	6.988491664	1.008623427	0.259083404	0.586560405	10	10	4.014285714	0.362964948	44.39682093	2.005143303	['infectious diseases']	FALSE	TRUE	FALSE	FALSE	TRUE	FALSE	FALSE	TRUE	FALSE	FALSE	TRUE	FALSE	()
Hydrocele	1	0	10	10	2.002375297	0.124937658	32.09206004	1.001712398	1	0	10	10	2.002375297	0.124937658	32.09206004	1.001712398	0.110935441	0.954929684	10	10	6121	0.361681139	178.6407088	12.57955165	0.333333333	0.477121255	10	10	15731.09091	0.13424295	119.753773	13.9413311	['genitourinary']	FALSE	TRUE	FALSE	FALSE	TRUE	FALSE	FALSE	TRUE	FALSE	FALSE	TRUE	FALSE	()
Hydrocephalus	0.008229248	2.084639827	15	10	3.073710074	1.36889633	6.901686714	1.61998109	0.003856365	2.413821884	10	10	5.097087379	1.58909043	16.3491638	2.349673085	0.142206114	0.847081733	10	10	2.277239709	0.872253484	5.945313821	1.187286162	0.208036779	0.681859879	10	10	2.021791768	0.796566578	5.131576025	1.015634416	['neurological']	FALSE	TRUE	FALSE	FALSE	TRUE	FALSE	FALSE	TRUE	FALSE	FALSE	TRUE	FALSE	()
Hydronephrosis	0.782933477	0.106275137	10	10	1.338141026	0.473129907	3.784629499	0.420230168	0.001703058	2.768770529	11	10	5.620437956	1.77885768	17.75820696	2.490682553	0.106244612	0.973693084	10	10	2.698872786	0.93034891	7.829228625	1.432356975	1	0	10	10	1	0.248862077	4.018290023	0	['genitourinary']	FALSE	TRUE	FALSE	FALSE	TRUE	FALSE	FALSE	TRUE	FALSE	FALSE	FALSE	FALSE	()
Hypercalcemia	0.001062794	2.973550771	13	10	5.333496333	1.888636266	15.0617584	2.415081591	0.000406135	3.391329627	20	11	3.767526006	1.788047114	7.938410625	1.91361747	0.002285398	2.641038239	15	10	3.851351351	1.6196627	9.158022364	1.945364743	0.087044605	1.060258142	12	11	2.216407982	0.969720346	5.065856735	1.148223468	['endocrine/metabolic']	FALSE	TRUE	FALSE	FALSE	TRUE	FALSE	FALSE	TRUE	FALSE	FALSE	TRUE	FALSE	()
Hypercholesterolemia	5.52E-05	4.258043927	104	128	1.829402516	1.3681828	2.446101181	0.87137254	3.43E-20	19.46495816	98	47	5.129104282	3.53946486	7.432680298	2.358706904	1.19E-05	4.923651817	83	89	2.076994465	1.500131961	2.875684352	1.054497371	8.42E-07	6.074459743	63	53	2.619067641	1.780326261	3.852954067	1.38905332	['endocrine/metabolic']	FALSE	TRUE	FALSE	TRUE	TRUE	TRUE	TRUE	TRUE	TRUE	TRUE	TRUE	TRUE	('Sig_B_AD', 'Sig_L_AD', 'Sig_W_AD')
Hyperchylomicronemia	0.110759494	0.955619038	10	10	6.035799523	0.625944623	58.20143592	2.593544888	0.333333333	0.477121255	10	10	25.67317073	0.13424295	119.753773	4.68218958	1	0	10	10	1	0.090418621	11.05966875	0	1	0	10	10	1	0.090418621	11.05966875	0	['endocrine/metabolic']	FALSE	TRUE	FALSE	FALSE	TRUE	FALSE	FALSE	FALSE	FALSE	FALSE	FALSE	FALSE	()
Hypercoagulable state	1	0	10	10	0.665874901	0.069055279	6.420789074	-0.586676934	0.259083404	0.586560405	10	10	4.014285714	0.362964948	44.39682093	2.005143303	0.259083404	0.586560405	10	10	4.014285714	0.362964948	44.39682093	2.005143303	0.333333333	0.477121255	10	10	15731.09091	0.13424295	119.753773	13.9413311	['hematopoietic']	FALSE	FALSE	FALSE	FALSE	TRUE	FALSE	FALSE	TRUE	FALSE	FALSE	TRUE	FALSE	()
Hyperglyceridemia	0.205943615	0.686251669	11	12	1.855636659	0.811884552	4.241227895	0.891914252	0.259083404	0.586560405	10	10	4.014285714	0.362964948	44.39682093	2.005143303	0.01350009	1.869663321	10	10	4.576271186	1.401043533	14.94761403	2.194172548	0.012228782	1.912616796	10	10	15731.09091	0.85199937	306.2478372	13.9413311	['endocrine/metabolic']	FALSE	TRUE	FALSE	FALSE	TRUE	FALSE	FALSE	TRUE	FALSE	FALSE	TRUE	FALSE	()
Hyperhidrosis	0.413129423	0.383913874	10	13	1.551530993	0.674638741	3.568203659	0.633692516	0.010246794	1.989411998	13	10	3.321515892	1.365867053	8.077263304	1.731841817	1.14E-05	4.944765832	18	10	7.476237624	2.756151246	20.27977568	2.902312424	0.067498673	1.170704765	10	10	4.043269231	1.006198377	16.24731907	2.015522272	['dermatologic']	FALSE	TRUE	FALSE	FALSE	TRUE	FALSE	TRUE	TRUE	TRUE	FALSE	TRUE	FALSE	('Sig_L_AD',)
Hyperlipidemia	4.32E-12	11.36476246	219	267	2.33137765	1.83427264	2.963202758	1.221182719	8.55E-36	35.06822053	164	79	6.155431263	4.545260126	8.336010037	2.621859939	1.06E-23	22.97265197	162	114	3.989878543	3.020638052	5.270121912	1.996344829	2.85E-13	12.54550713	108	83	3.153556903	2.301764902	4.320563378	1.656979965	['endocrine/metabolic']	TRUE	TRUE	TRUE	TRUE	TRUE	TRUE	TRUE	TRUE	TRUE	TRUE	TRUE	TRUE	('Sig_A_AD', 'Sig_B_AD', 'Sig_L_AD', 'Sig_W_AD')
Hypermetropia	0.44314132	0.353457753	15	22	1.377038195	0.706795492	2.682861185	0.461568576	3.28E-05	4.484267997	18	10	6.222772277	2.451461627	15.79583967	2.637557452	0.770919124	0.112991181	14	24	1.172385621	0.600076191	2.290522545	0.229447179	1	0	10	10	1	0.248862077	4.018290023	0	['sense organs']	FALSE	TRUE	FALSE	TRUE	TRUE	TRUE	FALSE	TRUE	FALSE	FALSE	FALSE	FALSE	('Sig_B_AD',)
Hyperosmolality and/or hypernatremia	8.53E-06	5.069273566	40	28	3.051608078	1.854615602	5.021154707	1.609569687	1.30E-12	11.88756996	42	11	8.369856459	4.262252778	16.43602592	3.065202881	0.091187475	1.040064812	14	14	2.034313725	0.960734612	4.307570771	1.024542184	4.42E-06	5.35408759	19	10	7.911166253	2.932962068	21.3390252	2.98389039	['endocrine/metabolic']	TRUE	TRUE	TRUE	TRUE	TRUE	TRUE	FALSE	TRUE	FALSE	TRUE	TRUE	TRUE	('Sig_A_AD', 'Sig_B_AD', 'Sig_W_AD')
Hyperparathyroidism	0.929119871	0.031928252	10	10	1.202884615	0.434216124	3.332283897	0.266498261	0.170095716	0.769306624	14	16	1.775735294	0.858309827	3.673773428	0.828416538	0.168360433	0.773759967	10	10	2.310559006	0.832184341	6.415264815	1.208241933	0.205943615	0.686251669	11	12	1.855636659	0.811884552	4.241227895	0.891914252	['endocrine/metabolic']	FALSE	TRUE	FALSE	FALSE	TRUE	FALSE	FALSE	TRUE	FALSE	FALSE	TRUE	FALSE	()
Hyperplasia of prostate	5.24E-06	5.280841938	51	41	2.692327921	1.752903053	4.13521422	1.428854138	1.61E-09	8.792541207	42	18	5.071929825	2.881631099	8.927052514	2.342534784	9.09E-07	6.041355079	38	22	3.697443182	2.157116685	6.337666468	1.886527978	1.10E-05	4.958785218	32	19	3.562753036	1.994205748	6.365044938	1.832992482	['genitourinary']	TRUE	TRUE	TRUE	TRUE	TRUE	TRUE	TRUE	TRUE	TRUE	TRUE	TRUE	TRUE	('Sig_A_AD', 'Sig_B_AD', 'Sig_L_AD', 'Sig_W_AD')
Hyperpotassemia	0.000100834	3.996391527	46	41	2.396081993	1.545617373	3.714508529	1.260677277	2.76E-07	6.559509846	44	27	3.522241819	2.14831158	5.774854794	1.81649396	0.003220264	2.492108495	42	45	1.96245614	1.26656526	3.040691408	0.972660411	0.000466046	3.331570819	17	10	4.386419753	1.877327665	10.24897177	2.133043876	['endocrine/metabolic']	FALSE	TRUE	FALSE	TRUE	TRUE	TRUE	FALSE	TRUE	FALSE	FALSE	TRUE	FALSE	('Sig_B_AD',)
Hypersomnia	0.142206114	0.847081733	10	10	2.277239709	0.872253484	5.945313821	1.187286162	0.018409131	1.734966713	13	10	2.948926922	1.250259766	6.955490555	1.560190071	0.012293847	1.910312207	11	10	3.738037307	1.3728151	10.17829925	1.902280968	0.000262859	3.580276362	12	10	8.204878049	2.302697809	29.23528373	3.036481891	['neurological']	FALSE	TRUE	FALSE	FALSE	TRUE	FALSE	FALSE	TRUE	FALSE	FALSE	TRUE	FALSE	()
Hypertensive chronic kidney disease	0.002592707	2.58624658	71	90	1.694650206	1.211160513	2.371146755	0.760987516	0.000227341	3.643323001	63	68	2.002621661	1.390416402	2.884383061	1.001889891	0.063293938	1.198637885	40	54	1.531898391	0.999783761	2.347220239	0.615320608	0.016492632	1.782710022	25	25	2.062972292	1.169968054	3.637581952	1.044724444	['circulatory system']	FALSE	TRUE	FALSE	FALSE	TRUE	FALSE	FALSE	TRUE	FALSE	FALSE	TRUE	FALSE	()
Hypertensive heart and/or renal disease	0.349551967	0.45648825	14	19	1.48993808	0.739541403	3.001746047	0.575252376	0.048518905	1.314089008	18	18	2.044554455	1.052439313	3.971918256	1.031786489	0.168360433	0.773759967	10	10	2.310559006	0.832184341	6.415264815	1.208241933	0.726004212	0.13906086	10	10	0.665079365	0.133662542	3.309308305	-0.588401585	['circulatory system']	FALSE	TRUE	FALSE	FALSE	TRUE	FALSE	FALSE	TRUE	FALSE	FALSE	FALSE	FALSE	()
Hypertensive heart disease	0.014848334	1.828322282	41	49	1.745942471	1.132981668	2.690524656	0.804006023	1.70E-05	4.769587975	34	22	3.274133083	1.88957771	5.673197451	1.711112964	0.147334648	0.831695109	20	25	1.629850746	0.894497761	2.969726219	0.704739856	0.056726625	1.246213054	17	17	2.041975309	1.031719697	4.041468991	1.029965421	['circulatory system']	FALSE	TRUE	FALSE	TRUE	TRUE	TRUE	FALSE	TRUE	FALSE	FALSE	TRUE	FALSE	('Sig_B_AD',)
Hypertrophic obstructive cardiomyopathy	0.40662588	0.390804984	10	10	2.007159905	0.403382893	9.987262614	1.005155557	0.012228782	1.912616796	10	10	25.67317073	0.85199937	306.2478372	4.68218958	0.259083404	0.586560405	10	10	4.014285714	0.362964948	44.39682093	2.005143303	0.333333333	0.477121255	10	10	15731.09091	0.13424295	119.753773	13.9413311	['circulatory system']	FALSE	TRUE	FALSE	FALSE	TRUE	FALSE	FALSE	TRUE	FALSE	FALSE	TRUE	FALSE	()
Hypertrophy of breast (Gynecomastia)	1	0	10	10	1	0.090418621	11.05966875	0	0.044942228	1.347345406	10	10	8.066985646	0.898830385	72.40104304	3.012029689	0.03686146	1.433427468	10	10	6121	0.604022524	241.8277943	12.57955165	1	0	10	10	2.002375297	0.124937658	32.09206004	1.001712398	['genitourinary']	FALSE	FALSE	FALSE	FALSE	TRUE	FALSE	FALSE	TRUE	FALSE	FALSE	TRUE	FALSE	()
Hypertrophy of female genital organs	0.110759494	0.955619038	10	10	6.035799523	0.625944623	58.20143592	2.593544888	0.03686146	1.433427468	10	10	25.67317073	0.604022524	241.8277943	4.68218958	0.67013013	0.173840855	10	10	0.498812352	0.055578719	4.476781187	-1.003430905	1	0	10	10	1	0.090418621	11.05966875	0	['genitourinary']	FALSE	TRUE	FALSE	FALSE	TRUE	FALSE	FALSE	FALSE	FALSE	FALSE	FALSE	FALSE	()
Hyperventilation	0.106504625	0.972631532	17	19	1.822612086	0.937274209	3.544229409	0.866007539	0.238903613	0.621777283	10	10	2.420192308	0.73434581	7.976256866	1.275121688	0.025796271	1.588443067	10	10	4.057971014	1.214944496	13.55381156	2.02075856	0.106244612	0.973693084	10	10	2.698872786	0.93034891	7.829228625	1.432356975	['respiratory']	FALSE	TRUE	FALSE	FALSE	TRUE	FALSE	FALSE	TRUE	FALSE	FALSE	TRUE	FALSE	()
Hypocalcemia	0.018333667	1.736750658	22	21	2.15547619	1.171458679	3.966061878	1.108006627	0.025796271	1.588443067	10	10	4.057971014	1.214944496	13.55381156	2.02075856	0.077972195	1.108060242	10	10	2.536407767	0.993620803	6.474667541	1.3427867	0.491507832	0.308469558	10	10	1.605741627	0.428946183	6.01102486	0.683239773	['endocrine/metabolic']	FALSE	TRUE	FALSE	FALSE	TRUE	FALSE	FALSE	TRUE	FALSE	FALSE	TRUE	FALSE	()
Hypoglycemia	0.170095716	0.769306624	14	16	1.775735294	0.858309827	3.673773428	0.828416538	1.32E-08	7.879717894	25	10	10.56675063	4.015394073	27.80703882	3.401459898	0.01925785	1.715392198	10	10	4.728514056	1.216534642	18.37912741	2.241386885	0.01925785	1.715392198	10	10	4.728514056	1.216534642	18.37912741	2.241386885	['endocrine/metabolic']	FALSE	TRUE	FALSE	TRUE	TRUE	TRUE	FALSE	TRUE	FALSE	FALSE	TRUE	FALSE	('Sig_B_AD',)
Hypoparathyroidism	0.012228782	1.912616796	10	10	1703.1875	0.85199937	306.2478372	10.73402155	0.333333333	0.477121255	10	10	25.67317073	0.13424295	119.753773	4.68218958	1	0	10	10	1	0.090418621	11.05966875	0	1	0	10	10	2.002375297	0.124937658	32.09206004	1.001712398	['endocrine/metabolic']	FALSE	TRUE	FALSE	FALSE	TRUE	FALSE	FALSE	FALSE	FALSE	FALSE	TRUE	FALSE	()
Hypopotassemia	5.13E-06	5.290051912	74	73	2.245866793	1.587055798	3.17816025	1.167272361	4.98E-08	7.303027444	54	36	3.293478261	2.122475165	5.110542273	1.719612027	8.45E-07	6.072979491	45	30	3.23872679	2.008420429	5.222686978	1.695426772	0.009267891	2.033019073	24	22	2.2530836	1.247996469	4.067628262	1.171900845	['endocrine/metabolic']	TRUE	TRUE	TRUE	TRUE	TRUE	TRUE	TRUE	TRUE	TRUE	FALSE	TRUE	FALSE	('Sig_A_AD', 'Sig_B_AD', 'Sig_L_AD')
Hyposmolality and/or hyponatremia	5.79E-05	4.237564519	91	107	1.893638648	1.391507694	2.576965506	0.921161056	5.84E-10	9.233677109	51	26	4.324901514	2.654914059	7.045340334	2.11266728	4.02E-12	11.39584227	69	39	4.034648071	2.671977606	6.092261038	2.012442838	0.016432487	1.784296702	35	40	1.817829457	1.136635413	2.907268151	0.862216857	['endocrine/metabolic']	FALSE	TRUE	FALSE	TRUE	TRUE	TRUE	TRUE	TRUE	TRUE	FALSE	TRUE	FALSE	('Sig_B_AD', 'Sig_L_AD')
Hypotension	1	0	10	20	1	0.463825061	2.155985274	0	0.012293847	1.910312207	11	10	3.738037307	1.3728151	10.17829925	1.902280968	0.066825664	1.175056715	11	10	2.483103541	1.020905596	6.039542953	1.312144421	4.34E-05	4.362336019	11	10	22.5620438	2.90304543	175.3488991	4.495825856	['circulatory system']	FALSE	FALSE	FALSE	FALSE	TRUE	FALSE	FALSE	TRUE	FALSE	TRUE	TRUE	TRUE	('Sig_W_AD',)
Hypotension NOS	0.016787578	1.775011961	59	79	1.573909405	1.098476774	2.255114421	0.654352501	2.00E-08	7.698519877	51	31	3.605164768	2.269183913	5.72770366	1.850065197	0.000411558	3.385568595	42	39	2.281376518	1.450898129	3.587211751	1.189904569	0.022959475	1.639038049	25	26	1.981205193	1.129486431	3.475184746	0.986378307	['circulatory system']	FALSE	TRUE	FALSE	TRUE	TRUE	TRUE	FALSE	TRUE	FALSE	FALSE	TRUE	FALSE	('Sig_B_AD',)
Hypothermia/Chills	0.208036779	0.681859879	10	10	2.021791768	0.796566578	5.131576025	1.015634416	0.008079862	2.092596045	10	10	7.101204819	1.468742479	34.33352723	2.828063819	0.067498673	1.170704765	10	10	4.043269231	1.006198377	16.24731907	2.015522272	0.099615968	1.001671042	10	10	4.028708134	0.734930689	22.08438085	2.010317291	['symptoms']	FALSE	TRUE	FALSE	FALSE	TRUE	FALSE	FALSE	TRUE	FALSE	FALSE	TRUE	FALSE	()
Hypothyroidism NOS	0.001015775	2.993202274	66	78	1.820656871	1.281607038	2.586433551	0.864459051	1.01E-09	8.99677088	54	30	3.981521739	2.506006111	6.32580874	1.993319935	8.71E-08	7.059780153	77	67	2.588319273	1.821870277	3.677208385	1.372015587	2.48E-12	11.60599903	66	35	4.285232745	2.792136695	6.576762416	2.099373564	['endocrine/metabolic']	FALSE	TRUE	FALSE	TRUE	TRUE	TRUE	TRUE	TRUE	TRUE	TRUE	TRUE	TRUE	('Sig_B_AD', 'Sig_L_AD', 'Sig_W_AD')
Hypovolemia	3.87E-10	9.412135002	98	84	2.736625514	1.988936445	3.765388897	1.452398027	1.86E-20	19.73000822	93	41	5.536288828	3.75146166	8.170280484	2.46891921	3.54E-14	13.4507431	72	36	4.617142857	3.035882374	7.022013878	2.207000371	2.45E-10	9.61106147	53	27	4.346180869	2.690833429	7.019865276	2.119748214	['endocrine/metabolic']	TRUE	TRUE	TRUE	TRUE	TRUE	TRUE	TRUE	TRUE	TRUE	TRUE	TRUE	TRUE	('Sig_A_AD', 'Sig_B_AD', 'Sig_L_AD', 'Sig_W_AD')
Iatrogenic hypotension	0.095463682	1.020161818	10	17	0.348308297	0.101503843	1.195212582	-1.521563255	0.238903613	0.621777283	10	10	2.420192308	0.73434581	7.976256866	1.275121688	0.491507832	0.308469558	10	10	1.605741627	0.428946183	6.01102486	0.683239773	0.725895311	0.139126009	10	10	0.569387755	0.117769592	2.752853357	-0.812516627	['circulatory system']	FALSE	FALSE	FALSE	FALSE	TRUE	FALSE	FALSE	TRUE	FALSE	FALSE	FALSE	FALSE	()
Idiopathic fibrosing alveolitis	0.110759494	0.955619038	10	10	6.035799523	0.625944623	58.20143592	2.593544888	0.34065203	0.467689019	10	10	3.014319809	0.501750202	18.10885948	1.59183249	0.726004212	0.13906086	10	10	0.665079365	0.133662542	3.309308305	-0.588401585	0.34065203	0.467689019	10	10	3.014319809	0.501750202	18.10885948	1.59183249	['respiratory']	FALSE	TRUE	FALSE	FALSE	TRUE	FALSE	FALSE	FALSE	FALSE	FALSE	TRUE	FALSE	()
Immunity deficiency	0.690302556	0.160960519	10	12	1.339774557	0.54344383	3.303001646	0.42199026	0.760511732	0.118894082	10	10	0.748210024	0.197473758	2.834899404	-0.418484801	0.40801564	0.389323189	10	11	0.542200043	0.150452655	1.953976066	-0.883102866	0.34065203	0.467689019	10	10	3.014319809	0.501750202	18.10885948	1.59183249	['endocrine/metabolic']	FALSE	TRUE	FALSE	FALSE	FALSE	FALSE	FALSE	FALSE	FALSE	FALSE	TRUE	FALSE	()
Impacted cerumen	9.31E-10	9.031216463	55	31	3.93029797	2.488298945	6.20795269	1.974638692	2.36E-21	20.62637841	67	15	10.43061033	5.878242379	18.50853109	3.382751672	2.90E-15	14.53708292	63	24	5.995821727	3.687065701	9.750267854	2.583957488	1.80E-10	9.743874007	38	12	6.861111111	3.545547204	13.27717358	2.77844223	['sense organs']	TRUE	TRUE	TRUE	TRUE	TRUE	TRUE	TRUE	TRUE	TRUE	TRUE	TRUE	TRUE	('Sig_A_AD', 'Sig_B_AD', 'Sig_L_AD', 'Sig_W_AD')
Impaction of intestine	0.169676528	0.770378231	10	10	2.517985612	0.672632205	9.426030288	1.332270039	0.028858582	1.539725014	10	10	3.656658596	1.217749149	10.98021879	1.870525936	0.45233461	0.344540181	10	10	2.009569378	0.500103628	8.075064568	1.006886386	0.110759494	0.955619038	10	10	6.035799523	0.625944623	58.20143592	2.593544888	['digestive']	FALSE	TRUE	FALSE	FALSE	TRUE	FALSE	FALSE	TRUE	FALSE	FALSE	TRUE	FALSE	()
Impaired fasting glucose	1.79E-07	6.747621273	53	37	3.132718084	2.022477772	4.852425441	1.647414946	0.000991767	3.003590372	17	10	3.894375857	1.720998506	8.812420967	1.961392129	1.38E-05	4.860144849	29	16	3.81870229	2.050004499	7.11339277	1.93308245	0.026828764	1.571399329	14	11	2.598484848	1.169299263	5.774504203	1.377670647	['endocrine/metabolic']	TRUE	TRUE	TRUE	FALSE	TRUE	FALSE	TRUE	TRUE	TRUE	FALSE	TRUE	FALSE	('Sig_A_AD', 'Sig_L_AD')
Impetigo	0.34065203	0.467689019	10	10	3.014319809	0.501750202	18.10885948	1.59183249	0.259083404	0.586560405	10	10	4.014285714	0.362964948	44.39682093	2.005143303	0.34065203	0.467689019	10	10	3.014319809	0.501750202	18.10885948	1.59183249	0.004050421	2.392499869	10	10	15731.09091	1.103170929	371.3384964	13.9413311	['dermatologic']	FALSE	TRUE	FALSE	FALSE	TRUE	FALSE	FALSE	TRUE	FALSE	FALSE	TRUE	FALSE	()
Infection of the eye	0.238903613	0.621777283	10	10	2.420192308	0.73434581	7.976256866	1.275121688	0.604469572	0.218625556	10	10	2.004761905	0.281412777	14.28176199	1.003430905	0.200070523	0.698816892	10	10	2.355823293	0.786737121	7.054330148	1.236231329	1	0	10	10	2.002375297	0.124937658	32.09206004	1.001712398	['sense organs']	FALSE	TRUE	FALSE	FALSE	TRUE	FALSE	FALSE	TRUE	FALSE	FALSE	TRUE	FALSE	()
Infection with drug-resistant microorganisms	1	0	10	10	1.144224197	0.33309042	3.930611434	0.194369758	0.049280298	1.307326671	10	10	3.542168675	1.031125309	12.16821933	1.824632913	0.760511732	0.118894082	10	10	0.748210024	0.197473758	2.834899404	-0.418484801	0.691999378	0.159894296	10	10	1.503579952	0.334981126	6.74889567	0.588401585	['infectious diseases']	FALSE	TRUE	FALSE	FALSE	TRUE	FALSE	FALSE	FALSE	FALSE	FALSE	TRUE	FALSE	()
Infection/inflammation of internal prosthetic device; implant; and graft	0.599312223	0.222346865	10	12	0.663476874	0.212687465	2.069710885	-0.591881915	0.690302556	0.160960519	10	12	1.339774557	0.54344383	3.303001646	0.42199026	0.944145363	0.024961135	10	18	0.886741814	0.382377385	2.056374345	-0.173413988	0.168360433	0.773759967	10	10	2.310559006	0.832184341	6.415264815	1.208241933	['infectious diseases']	FALSE	FALSE	FALSE	FALSE	TRUE	FALSE	FALSE	FALSE	FALSE	FALSE	TRUE	FALSE	()
Inflammation of eyelids	0.21838532	0.660776559	34	51	1.362542955	0.868263717	2.138202104	0.446301713	3.12E-06	5.505856274	29	14	4.37477281	2.286018052	8.372041123	2.129208097	1.80E-06	5.74389631	55	44	2.72479564	1.798870624	4.127318097	1.446148032	0.002929834	2.533156979	23	18	2.645224172	1.411275844	4.958074602	1.40338999	['sense organs']	FALSE	TRUE	FALSE	TRUE	TRUE	TRUE	TRUE	TRUE	TRUE	FALSE	TRUE	FALSE	('Sig_B_AD', 'Sig_L_AD')
Inflammatory and toxic neuropathy	0.036463408	1.438142748	24	26	1.897178199	1.075492428	3.3466392	0.923855195	0.000177288	3.751320608	22	12	3.813333333	1.868420636	7.782782332	1.931052646	8.17E-05	4.087724355	23	12	3.996658312	1.968697536	8.113627094	1.998794237	3.18E-06	5.497853718	28	13	4.542756736	2.327757383	8.865459482	2.183568051	['neurological']	FALSE	TRUE	FALSE	FALSE	TRUE	FALSE	FALSE	TRUE	FALSE	TRUE	TRUE	TRUE	('Sig_W_AD',)
Influenza	0.148639451	0.827865908	13	14	1.884387007	0.877625143	4.046049068	0.914095289	1	0	10	10	1.201431981	0.285750811	5.051390052	0.264754973	0.000262859	3.580276362	12	10	8.204878049	2.302697809	29.23528373	3.036481891	0.40662588	0.390804984	10	10	2.007159905	0.403382893	9.987262614	1.005155557	['respiratory']	FALSE	TRUE	FALSE	FALSE	TRUE	FALSE	FALSE	TRUE	FALSE	FALSE	TRUE	FALSE	()
Ingrowing nail	0.003703932	2.43133696	10	10	6.108958838	1.645126515	22.68480736	2.61092652	0.169676528	0.770378231	10	10	2.517985612	0.672632205	9.426030288	1.332270039	0.106244612	0.973693084	10	10	2.698872786	0.93034891	7.829228625	1.432356975	0.099615968	1.001671042	10	10	4.028708134	0.734930689	22.08438085	2.010317291	['dermatologic']	FALSE	TRUE	FALSE	FALSE	TRUE	FALSE	FALSE	TRUE	FALSE	FALSE	TRUE	FALSE	()
Inguinal hernia	0.013157257	1.880834636	10	10	4.072815534	1.38314823	11.99280454	2.026026473	0.023441107	1.630021885	11	10	3.200208551	1.231534223	8.315915686	1.678165925	0.018409131	1.734966713	13	10	2.948926922	1.250259766	6.955490555	1.560190071	0.592419916	0.22737035	10	10	1.674660272	0.508136626	5.51915938	0.743868454	['digestive']	FALSE	TRUE	FALSE	FALSE	TRUE	FALSE	FALSE	TRUE	FALSE	FALSE	TRUE	FALSE	()
Insect bite	0.34065203	0.467689019	10	10	3.014319809	0.501750202	18.10885948	1.59183249	0.604469572	0.218625556	10	10	2.004761905	0.281412777	14.28176199	1.003430905	0.099615968	1.001671042	10	10	4.028708134	0.734930689	22.08438085	2.010317291	0.604469572	0.218625556	10	10	2.004761905	0.281412777	14.28176199	1.003430905	['injuries & poisonings']	FALSE	TRUE	FALSE	FALSE	TRUE	FALSE	FALSE	TRUE	FALSE	FALSE	TRUE	FALSE	()
Insomnia	1.56E-12	11.80666849	83	54	3.581885721	2.485205615	5.162512606	1.840719309	1.44E-13	12.84279667	49	15	7.26023235	4.020025695	13.11209872	2.86001572	1.52E-20	19.81812535	79	27	6.969333765	4.422754823	10.98220794	2.801020748	0.000115628	3.936936506	36	28	2.717986677	1.634605851	4.519408498	1.442538384	['neurological']	TRUE	TRUE	TRUE	TRUE	TRUE	TRUE	TRUE	TRUE	TRUE	FALSE	TRUE	FALSE	('Sig_A_AD', 'Sig_B_AD', 'Sig_L_AD')
Internal derangement of knee	0.00013008	3.885788326	14	10	7.205882353	2.357085574	22.02921314	2.849175098	0.026161509	1.582337209	10	10	3.389967638	1.223666605	9.39134936	1.761271501	0.247526148	0.606378916	10	10	2.019323671	0.75256144	5.418385626	1.013872175	0.169676528	0.770378231	10	10	2.517985612	0.672632205	9.426030288	1.332270039	['injuries & poisonings']	FALSE	TRUE	FALSE	FALSE	TRUE	FALSE	FALSE	TRUE	FALSE	FALSE	TRUE	FALSE	()
Intestinal disaccharidase deficiencies and disaccharide malabsorption	0.014527634	1.837805096	28	29	1.99719937	1.172003357	3.403407762	0.997978357	4.42E-06	5.35408759	19	10	7.911166253	2.932962068	21.3390252	2.98389039	0.004393451	2.357194258	20	15	2.749585406	1.393027753	5.427185418	1.4592141	0.123990267	0.906612404	10	10	2.830361446	0.892931963	8.971507629	1.500986301	['endocrine/metabolic']	FALSE	TRUE	FALSE	TRUE	TRUE	TRUE	FALSE	TRUE	FALSE	FALSE	TRUE	FALSE	('Sig_B_AD',)
Intestinal infection	0.00010514	3.978232526	13	10	8.910350448	2.525108653	31.44195201	3.155482175	0.67013013	0.173840855	10	10	0.498812352	0.055578719	4.476781187	-1.003430905	0.01925785	1.715392198	10	10	4.728514056	1.216534642	18.37912741	2.241386885	1	0	10	10	1	0.090418621	11.05966875	0	['infectious diseases']	FALSE	TRUE	FALSE	FALSE	FALSE	FALSE	FALSE	TRUE	FALSE	FALSE	FALSE	FALSE	()
Intestinal infection due to C. difficile	0.047076613	1.327194794	10	10	2.90221914	1.096824337	7.67932991	1.537156458	0.001563899	2.80579134	10	10	6.80420712	1.862579867	24.85650969	2.766427057	1	0	10	10	1	0.339618191	2.944483026	0	0.921483314	0.035512524	10	10	1.252997602	0.407394138	3.853769221	0.325383654	['infectious diseases']	FALSE	TRUE	FALSE	FALSE	TRUE	FALSE	FALSE	FALSE	FALSE	FALSE	TRUE	FALSE	()
Intestinal malabsorption (non-celiac)	0.099615968	1.001671042	10	10	4.028708134	0.734930689	22.08438085	2.010317291	0.099615968	1.001671042	10	10	4.028708134	0.734930689	22.08438085	2.010317291	0.03686146	1.433427468	10	10	6121	0.604022524	241.8277943	12.57955165	0.333333333	0.477121255	10	10	15731.09091	0.13424295	119.753773	13.9413311	['digestive']	FALSE	TRUE	FALSE	FALSE	TRUE	FALSE	FALSE	TRUE	FALSE	FALSE	TRUE	FALSE	()
Intracerebral hemorrhage	0.082477738	1.083663256	24	29	1.694680298	0.973864953	2.949013931	0.761013134	0.053794495	1.269262168	10	10	3.043583535	1.076101339	8.608297748	1.605770963	0.274419726	0.561584674	11	13	1.710836609	0.759865001	3.851949885	0.774701984	1	0	10	10	1	0.248862077	4.018290023	0	['circulatory system']	FALSE	TRUE	FALSE	FALSE	TRUE	FALSE	FALSE	TRUE	FALSE	FALSE	FALSE	FALSE	()
Intracranial hemorrhage	0.567265005	0.246214007	10	11	1.463328942	0.58414984	3.665723152	0.549254109	0.259083404	0.586560405	10	10	4.014285714	0.362964948	44.39682093	2.005143303	0.169676528	0.770378231	10	10	2.517985612	0.672632205	9.426030288	1.332270039	1	0	10	10	1	0.090418621	11.05966875	0	['circulatory system']	FALSE	TRUE	FALSE	FALSE	TRUE	FALSE	FALSE	TRUE	FALSE	FALSE	FALSE	FALSE	()
Intracranial hemorrhage (injury)	6.99E-07	6.155698742	41	25	3.525354331	2.112768243	5.882388283	1.817768269	0.026161509	1.582337209	10	10	3.389967638	1.223666605	9.39134936	1.761271501	0.003668229	2.435543578	17	11	3.178675645	1.475229308	6.84909038	1.66842581	0.002514585	2.599533763	12	10	4.911219512	1.71873457	14.03362539	2.296081307	['injuries & poisonings']	TRUE	TRUE	TRUE	FALSE	TRUE	FALSE	FALSE	TRUE	FALSE	FALSE	TRUE	FALSE	('Sig_A_AD',)
Iron deficiency anemia secondary to blood loss (chronic)	0.001198495	2.921363753	26	20	2.705050505	1.491805312	4.904995428	1.43565553	3.03E-06	5.519103076	30	15	4.229591837	2.2496487	7.952106969	2.080518447	0.001176263	2.929495712	22	15	3.039666667	1.560029527	5.922691389	1.603913125	0.012293847	1.910312207	11	10	3.738037307	1.3728151	10.17829925	1.902280968	['hematopoietic']	FALSE	TRUE	FALSE	TRUE	TRUE	TRUE	FALSE	TRUE	FALSE	FALSE	TRUE	FALSE	('Sig_B_AD',)
Iron deficiency anemias, unspecified or not due to blood loss	4.32E-05	4.364289305	46	39	2.52523186	1.620101513	3.936047154	1.336415859	2.12E-11	10.67266843	49	20	5.41233244	3.172192073	9.234416381	2.436250456	4.01E-09	8.397262846	54	32	3.723505435	2.364116202	5.864556366	1.896661463	8.04E-05	4.094726391	17	10	5.86255144	2.294126771	14.98152143	2.551528676	['hematopoietic']	TRUE	TRUE	TRUE	TRUE	TRUE	TRUE	TRUE	TRUE	TRUE	FALSE	TRUE	FALSE	('Sig_A_AD', 'Sig_B_AD', 'Sig_L_AD')
Irregular menstrual cycle/bleeding	1	0	10	10	1	0.182425177	5.481699491	0	0.110759494	0.955619038	10	10	6.035799523	0.625944623	58.20143592	2.593544888	1	0	10	10	1	0.090418621	11.05966875	0	0.333333333	0.477121255	10	10	15731.09091	0.13424295	119.753773	13.9413311	['genitourinary']	FALSE	FALSE	FALSE	FALSE	TRUE	FALSE	FALSE	FALSE	FALSE	FALSE	TRUE	FALSE	()
Irritable Bowel Syndrome	0.760511732	0.118894082	10	10	0.748210024	0.197473758	2.834899404	-0.418484801	0.40662588	0.390804984	10	10	2.007159905	0.403382893	9.987262614	1.005155557	2.49E-07	6.603695942	22	10	9.229	3.469613083	24.54868568	3.206174334	0.017605357	1.754355153	10	10	10.10791367	1.177132674	86.79558475	3.337413342	['digestive']	FALSE	FALSE	FALSE	FALSE	TRUE	FALSE	TRUE	TRUE	TRUE	FALSE	TRUE	FALSE	('Sig_L_AD',)
Jaundice (not of newborn)	0.533504266	0.272862103	10	10	1.564926372	0.57875264	4.231504757	0.646094782	1	0	10	10	0.665874901	0.069055279	6.420789074	-0.586676934	0.491507832	0.308469558	10	10	1.605741627	0.428946183	6.01102486	0.683239773	0.669999333	0.173925629	10	10	0.398574822	0.046417356	3.422467439	-1.327077518	['digestive']	FALSE	TRUE	FALSE	FALSE	FALSE	FALSE	FALSE	TRUE	FALSE	FALSE	FALSE	FALSE	()
Jaw disease NOS	0.230730037	0.636895864	10	10	2.68261563	0.597654064	12.04112387	1.423640357	0.044812052	1.348605169	10	10	5.047961631	0.975277138	26.12787242	2.335700945	0.044812052	1.348605169	10	10	5.047961631	0.975277138	26.12787242	2.335700945	1	0	10	10	1	0.090418621	11.05966875	0	['digestive']	FALSE	TRUE	FALSE	FALSE	TRUE	FALSE	FALSE	TRUE	FALSE	FALSE	FALSE	FALSE	()
Joint effusions	0.000215427	3.666700091	41	36	2.415281423	1.5187356	3.841079614	1.272191298	0.006852409	2.164156739	26	24	2.243265993	1.271644559	3.957271143	1.165600697	0.00302161	2.519761592	26	22	2.453168044	1.373129287	4.382714364	1.294646063	0.000202402	3.693784796	17	10	5.019047619	2.064903144	12.19952571	2.327413634	['musculoskeletal']	FALSE	TRUE	FALSE	FALSE	TRUE	FALSE	FALSE	TRUE	FALSE	FALSE	TRUE	FALSE	()
Joint/ligament sprain	0.778970512	0.108478982	15	26	1.15951616	0.607434366	2.213371187	0.213522926	0.000655476	3.183442994	22	14	3.260714286	1.650921503	6.440195753	1.705188033	0.002929834	2.533156979	23	18	2.645224172	1.411275844	4.958074602	1.40338999	0.001076304	2.968064894	15	10	4.406809407	1.782857071	10.89261134	2.139734502	['injuries & poisonings']	FALSE	TRUE	FALSE	FALSE	TRUE	FALSE	FALSE	TRUE	FALSE	FALSE	TRUE	FALSE	()
Keloid scar	1	0	10	10	0.799047619	0.154380057	4.135748557	-0.323646612	0.125855255	0.900128647	10	10	3.361310951	0.799451224	14.13270875	1.749024011	0.03686146	1.433427468	10	10	6121	0.604022524	241.8277943	12.57955165	0.110759494	0.955619038	10	10	6.035799523	0.625944623	58.20143592	2.593544888	['dermatologic']	FALSE	FALSE	FALSE	FALSE	TRUE	FALSE	FALSE	TRUE	FALSE	FALSE	TRUE	FALSE	()
Keratitis	0.178875235	0.747449782	10	10	0.220374769	0.027827566	1.74521331	-2.181969037	1	0	10	10	2.002375297	0.124937658	32.09206004	1.001712398	1	0	10	10	1.334920635	0.222205939	8.019646602	0.416753972	1	0	10	10	0.665874901	0.069055279	6.420789074	-0.586676934	['sense organs']	FALSE	FALSE	FALSE	FALSE	TRUE	FALSE	FALSE	TRUE	FALSE	FALSE	FALSE	FALSE	()
Keratoconjunctivitis sicca	0.726004212	0.13906086	10	10	0.665079365	0.133662542	3.309308305	-0.588401585	0.333333333	0.477121255	10	10	25.67317073	0.13424295	119.753773	4.68218958	0.044812052	1.348605169	10	10	5.047961631	0.975277138	26.12787242	2.335700945	0.03686146	1.433427468	10	10	15731.09091	0.604022524	241.8277943	13.9413311	['sense organs']	FALSE	FALSE	FALSE	FALSE	TRUE	FALSE	FALSE	TRUE	FALSE	FALSE	TRUE	FALSE	()
Keratoderma, acquired	1	0	10	10	1	0.299405342	3.339953762	0	0.01350009	1.869663321	10	10	4.576271186	1.401043533	14.94761403	2.194172548	0.000646912	3.189154491	11	10	7.502838605	2.08181971	27.0400875	2.907436524	0.123990267	0.906612404	10	10	2.830361446	0.892931963	8.971507629	1.500986301	['dermatologic']	FALSE	FALSE	FALSE	FALSE	TRUE	FALSE	FALSE	TRUE	FALSE	FALSE	TRUE	FALSE	()
Kyphoscoliosis and scoliosis	0.180442076	0.743662185	17	21	1.645032334	0.858420704	3.152453533	0.718115941	0.432023834	0.364492293	10	10	2.011990408	0.579253091	6.988491664	1.008623427	0.003668229	2.435543578	17	11	3.178675645	1.475229308	6.84909038	1.66842581	0.107988089	0.966624143	15	16	1.907248157	0.933636735	3.896157251	0.931492569	['musculoskeletal']	FALSE	TRUE	FALSE	FALSE	TRUE	FALSE	FALSE	TRUE	FALSE	FALSE	TRUE	FALSE	()
Kyphosis (acquired)	0.535910552	0.270907692	11	16	1.385036496	0.636992186	3.011537878	0.469923992	0.03686146	1.433427468	10	10	25.67317073	0.604022524	241.8277943	4.68218958	0.782933477	0.106275137	10	10	1.338141026	0.473129907	3.784629499	0.420230168	0.200070523	0.698816892	10	10	2.355823293	0.786737121	7.054330148	1.236231329	['musculoskeletal']	FALSE	TRUE	FALSE	FALSE	TRUE	FALSE	FALSE	TRUE	FALSE	FALSE	TRUE	FALSE	()
Labyrinthitis	1	0	10	10	1	0.090418621	11.05966875	0	0.259083404	0.586560405	10	10	4.014285714	0.362964948	44.39682093	2.005143303	1	0	10	10	1	0.090418621	11.05966875	0	1	0	10	10	1	0.090418621	11.05966875	0	['sense organs']	FALSE	FALSE	FALSE	FALSE	TRUE	FALSE	FALSE	FALSE	FALSE	FALSE	FALSE	FALSE	()
Lack of coordination	0.077972195	1.108060242	10	10	2.536407767	0.993620803	6.474667541	1.3427867	0.002517419	2.59904444	10	10	14.21927711	1.743710368	115.952652	3.829776217	0.000180122	3.744433006	15	10	6.184275184	2.232200067	17.13343715	2.628604517	0.067498673	1.170704765	10	10	4.043269231	1.006198377	16.24731907	2.015522272	['neurological']	FALSE	TRUE	FALSE	FALSE	TRUE	FALSE	FALSE	TRUE	FALSE	FALSE	TRUE	FALSE	()
Late effects of cerebrovascular disease	7.10E-06	5.148518227	55	47	2.541306742	1.689085632	3.823512459	1.345570523	4.56E-10	9.341118361	55	30	4.066303361	2.562872471	6.45167608	2.023717849	2.33E-07	6.632778925	37	19	4.172932331	2.368764952	7.351241929	2.061061526	0.000291305	3.53565268	24	15	3.332663317	1.729253177	6.422798541	1.736675576	['circulatory system']	TRUE	TRUE	TRUE	TRUE	TRUE	TRUE	TRUE	TRUE	TRUE	FALSE	TRUE	FALSE	('Sig_A_AD', 'Sig_B_AD', 'Sig_L_AD')
Left bundle branch block	0.60250657	0.220038213	10	17	0.701640271	0.27459283	1.792832941	-0.511196539	0.380715938	0.419398942	10	11	1.650231125	0.678490683	4.013706941	0.722668097	0.295931699	0.528808513	10	10	2.01686747	0.702797309	5.787948161	1.012116286	0.168360433	0.773759967	10	10	2.310559006	0.832184341	6.415264815	1.208241933	['circulatory system']	FALSE	FALSE	FALSE	FALSE	TRUE	FALSE	FALSE	TRUE	FALSE	FALSE	TRUE	FALSE	()
Lipoma	0.782933477	0.106275137	10	10	1.338141026	0.473129907	3.784629499	0.420230168	0.003856365	2.413821884	10	10	5.097087379	1.58909043	16.3491638	2.349673085	0.592419916	0.22737035	10	10	1.674660272	0.508136626	5.51915938	0.743868454	0.34065203	0.467689019	10	10	3.014319809	0.501750202	18.10885948	1.59183249	['neoplasms']	FALSE	TRUE	FALSE	FALSE	TRUE	FALSE	FALSE	TRUE	FALSE	FALSE	TRUE	FALSE	()
Lipoprotein disorders	0.000121676	3.914796307	10	10	20.46116505	2.610463008	160.3774019	4.354816389	0.01925785	1.715392198	10	10	4.728514056	1.216534642	18.37912741	2.241386885	0.356036803	0.448505108	10	10	2.014423077	0.64575038	6.284007655	1.010366716	1	0	10	10	2.002375297	0.124937658	32.09206004	1.001712398	['endocrine/metabolic']	FALSE	TRUE	FALSE	FALSE	TRUE	FALSE	FALSE	TRUE	FALSE	FALSE	TRUE	FALSE	()
Liver abscess and sequelae of chronic liver disease	1	0	10	10	0.887825625	0.271820959	2.899829146	-0.171651746	0.45233461	0.344540181	10	10	2.009569378	0.500103628	8.075064568	1.006886386	0.071745373	1.144206105	10	12	0.164687253	0.02134223	1.270808684	-2.602199206	1	0	10	10	1.334920635	0.222205939	8.019646602	0.416753972	['digestive']	FALSE	FALSE	FALSE	FALSE	TRUE	FALSE	FALSE	FALSE	FALSE	FALSE	TRUE	FALSE	()
Localized superficial swelling, mass, or lump	0.019221424	1.716214433	24	24	2.060301508	1.155494903	3.673614043	1.042855479	0.000165721	3.780622513	23	13	3.684788895	1.847308904	7.349972262	1.881581968	0.003358837	2.473811125	22	17	2.675588235	1.405084359	5.094905767	1.419856107	0.091010268	1.040909604	10	10	2.605672778	0.963632782	7.045765513	1.381655921	['dermatologic']	FALSE	TRUE	FALSE	FALSE	TRUE	FALSE	FALSE	TRUE	FALSE	FALSE	TRUE	FALSE	()
Lump or mass in breast	0.015007726	1.823685117	18	15	2.462376238	1.228353228	4.936118209	1.300051215	0.001675818	2.775773189	27	22	2.553970081	1.436305341	4.541348548	1.352741624	0.008229248	2.084639827	15	10	3.073710074	1.36889633	6.901686714	1.61998109	0.690302556	0.160960519	10	12	1.339774557	0.54344383	3.303001646	0.42199026	['genitourinary']	FALSE	TRUE	FALSE	FALSE	TRUE	FALSE	FALSE	TRUE	FALSE	FALSE	TRUE	FALSE	()
Lymphadenitis	0.879496738	0.055765767	18	33	1.094959496	0.609049776	1.968535816	0.130877504	0.054087915	1.26689976	15	14	2.184977185	1.044633836	4.570142318	1.127618216	0.826970853	0.082509797	10	15	1.204358354	0.522654212	2.775217363	0.268264726	0.682810114	0.165700055	10	14	0.710859884	0.254322398	1.986933824	-0.492362874	['hematopoietic']	FALSE	TRUE	FALSE	FALSE	TRUE	FALSE	FALSE	TRUE	FALSE	FALSE	FALSE	FALSE	()
Lymphoid leukemia, acute	0.110935441	0.954929684	10	10	1703.1875	0.361681139	178.6407088	10.73402155	0.333333333	0.477121255	10	10	25.67317073	0.13424295	119.753773	4.68218958	1	0	10	10	1	0.090418621	11.05966875	0	1	0	10	10	2.002375297	0.124937658	32.09206004	1.001712398	['neoplasms']	FALSE	TRUE	FALSE	FALSE	TRUE	FALSE	FALSE	FALSE	FALSE	FALSE	TRUE	FALSE	()
Macular degeneration (senile) of retina NOS	0.078824714	1.103337597	17	18	1.926200274	0.982270663	3.777215015	0.945757713	0.000337863	3.471258862	10	10	18.37046005	2.319633756	145.4858128	4.199315851	0.077754425	1.109274887	15	15	2.036855037	0.986062502	4.207419338	1.026343307	0.042177989	1.374914127	14	12	2.379084967	1.090486218	5.190386811	1.250406798	['sense organs']	FALSE	TRUE	FALSE	FALSE	TRUE	FALSE	FALSE	TRUE	FALSE	FALSE	TRUE	FALSE	()
Macular degeneration, dry	0.078824714	1.103337597	17	18	1.926200274	0.982270663	3.777215015	0.945757713	0.000512967	3.289910703	10	10	10.2184466	2.228762637	46.8496058	3.353103991	0.008229248	2.084639827	15	10	3.073710074	1.36889633	6.901686714	1.61998109	0.142206114	0.847081733	10	10	2.277239709	0.872253484	5.945313821	1.187286162	['sense organs']	FALSE	TRUE	FALSE	FALSE	TRUE	FALSE	FALSE	TRUE	FALSE	FALSE	TRUE	FALSE	()
Macular degeneration, wet	0.067498673	1.170704765	10	10	4.043269231	1.006198377	16.24731907	2.015522272	0.044942228	1.347345406	10	10	8.066985646	0.898830385	72.40104304	3.012029689	0.784498617	0.105407817	10	10	0.798086124	0.248825623	2.559790487	-0.325383654	0.230730037	0.636895864	10	10	2.68261563	0.597654064	12.04112387	1.423640357	['sense organs']	FALSE	TRUE	FALSE	FALSE	TRUE	FALSE	FALSE	FALSE	FALSE	FALSE	TRUE	FALSE	()
Macular puckering of retina	0.000930407	3.031327099	18	10	3.715841584	1.699796808	8.123017181	1.893688997	0.017605357	1.754355153	10	10	10.10791367	1.177132674	86.79558475	3.337413342	0.125987688	0.899671893	12	12	2.029268293	0.903779937	4.556341244	1.020959619	1	0	10	10	1.201431981	0.285750811	5.051390052	0.264754973	['sense organs']	FALSE	TRUE	FALSE	FALSE	TRUE	FALSE	FALSE	TRUE	FALSE	FALSE	TRUE	FALSE	()
Major depressive disorder	4.09E-18	17.38826738	98	53	4.514209178	3.154758989	6.459474264	2.174473271	2.43E-22	21.61480662	81	25	7.78170088	4.883684638	12.39942238	2.960085526	1.82E-30	29.73929386	134	59	6.190560264	4.429771755	8.651244014	2.630069983	2.15E-18	17.66710604	82	35	5.574621849	3.679264795	8.446363741	2.478873944	['mental disorders']	TRUE	TRUE	TRUE	TRUE	TRUE	TRUE	TRUE	TRUE	TRUE	TRUE	TRUE	TRUE	('Sig_A_AD', 'Sig_B_AD', 'Sig_L_AD', 'Sig_W_AD')
Malaise and fatigue	6.01E-20	19.22145221	183	160	3.27332636	2.528339595	4.237826864	1.71075745	1.60E-27	26.79685295	136	69	5.341035776	3.878947293	7.354228095	2.417119548	2.91E-38	37.53678066	166	75	6.648645833	4.890181597	9.039437603	2.733060529	2.38E-09	8.623818142	79	62	2.905012696	2.034993288	4.146990959	1.538544469	['symptoms']	TRUE	TRUE	TRUE	TRUE	TRUE	TRUE	TRUE	TRUE	TRUE	TRUE	TRUE	TRUE	('Sig_A_AD', 'Sig_B_AD', 'Sig_L_AD', 'Sig_W_AD')
Malignant neoplasm of bladder	0.408523511	0.388782944	10	10	1.762650602	0.634851714	4.893957248	0.817746528	0.092786511	1.032515153	10	10	3.028846154	0.850088609	10.79170915	1.5987683	0.599312223	0.222346865	10	12	0.663476874	0.212687465	2.069710885	-0.591881915	0.760511732	0.118894082	10	10	0.748210024	0.197473758	2.834899404	-0.418484801	['neoplasms']	FALSE	TRUE	FALSE	FALSE	TRUE	FALSE	FALSE	FALSE	FALSE	FALSE	FALSE	FALSE	()
Malignant neoplasm of female breast	0.190316921	0.720522598	15	18	1.691236691	0.84370356	3.390149908	0.758078581	0.590552856	0.228741226	14	22	1.282085561	0.649196842	2.531964546	0.358492545	0.574609939	0.240626866	13	20	1.309535452	0.644950458	2.658937722	0.389055117	0.049457518	1.305767687	20	21	1.949774935	1.044811532	3.638572297	0.963307601	['neoplasms']	FALSE	TRUE	FALSE	FALSE	TRUE	FALSE	FALSE	TRUE	FALSE	FALSE	TRUE	FALSE	()
Malignant neoplasm of head, face, and neck	0.259083404	0.586560405	10	10	4.014285714	0.362964948	44.39682093	2.005143303	1	0	10	10	2.002375297	0.124937658	32.09206004	1.001712398	1	0	10	10	1	0.182425177	5.481699491	0	0.435332193	0.361179216	10	10	0.331749802	0.039810979	2.764512043	-1.59183249	['neoplasms']	FALSE	TRUE	FALSE	FALSE	TRUE	FALSE	FALSE	FALSE	FALSE	FALSE	FALSE	FALSE	()
Malignant neoplasm of kidney, except pelvis	0.924300566	0.034186781	10	10	1.112443379	0.370479878	3.340344093	0.153731907	0.067498673	1.170704765	10	10	4.043269231	1.006198377	16.24731907	2.015522272	0.112236105	0.949867415	10	10	0.198099762	0.025274756	1.552676339	-2.335700945	0.725895311	0.139126009	10	10	0.569387755	0.117769592	2.752853357	-0.812516627	['neoplasms']	FALSE	TRUE	FALSE	FALSE	TRUE	FALSE	FALSE	FALSE	FALSE	FALSE	FALSE	FALSE	()
Malignant neoplasm of other urinary organs	0.691999378	0.159894296	10	10	1.503579952	0.334981126	6.74889567	0.588401585	0.230730037	0.636895864	10	10	2.68261563	0.597654064	12.04112387	1.423640357	0.286174343	0.543369306	10	10	0.248218527	0.030943303	1.991139659	-2.010317291	1	0	10	10	1	0.090418621	11.05966875	0	['neoplasms']	FALSE	TRUE	FALSE	FALSE	TRUE	FALSE	FALSE	FALSE	FALSE	FALSE	FALSE	FALSE	()
Malignant neoplasm of rectum, rectosigmoid junction, and anus	0.247526148	0.606378916	10	10	2.019323671	0.75256144	5.418385626	1.013872175	0.230730037	0.636895864	10	10	2.68261563	0.597654064	12.04112387	1.423640357	0.604469572	0.218625556	10	10	2.004761905	0.281412777	14.28176199	1.003430905	0.356036803	0.448505108	10	10	2.014423077	0.64575038	6.284007655	1.010366716	['neoplasms']	FALSE	TRUE	FALSE	FALSE	TRUE	FALSE	FALSE	TRUE	FALSE	FALSE	TRUE	FALSE	()
Malignant neoplasm of uterus	0.178875235	0.747449782	10	10	0.220374769	0.027827566	1.74521331	-2.181969037	0.238903613	0.621777283	10	10	2.420192308	0.73434581	7.976256866	1.275121688	0.200070523	0.698816892	10	10	2.355823293	0.786737121	7.054330148	1.236231329	1	0	10	10	0.887825625	0.271820959	2.899829146	-0.171651746	['neoplasms']	FALSE	FALSE	FALSE	FALSE	TRUE	FALSE	FALSE	TRUE	FALSE	FALSE	FALSE	FALSE	()
Malignant neoplasm, other	0.718397963	0.143634908	18	31	1.168476525	0.645823369	2.114103414	0.22462875	0.486205255	0.313180352	13	19	1.380131257	0.674912173	2.822237266	0.464805481	0.836528247	0.077519389	10	19	0.839054157	0.36424604	1.932792129	-0.253164162	0.274408946	0.561601734	10	24	0.576305221	0.246280626	1.34857424	-0.795095005	['neoplasms']	FALSE	TRUE	FALSE	FALSE	TRUE	FALSE	FALSE	FALSE	FALSE	FALSE	FALSE	FALSE	()
Malunion and nonunion of fracture	0.092786511	1.032515153	10	10	3.028846154	0.850088609	10.79170915	1.5987683	0.34065203	0.467689019	10	10	3.014319809	0.501750202	18.10885948	1.59183249	0.238903613	0.621777283	10	10	2.420192308	0.73434581	7.976256866	1.275121688	0.017605357	1.754355153	10	10	10.10791367	1.177132674	86.79558475	3.337413342	['musculoskeletal']	FALSE	TRUE	FALSE	FALSE	TRUE	FALSE	FALSE	TRUE	FALSE	FALSE	TRUE	FALSE	()
Mammographic microcalcification	0.34065203	0.467689019	10	10	3.014319809	0.501750202	18.10885948	1.59183249	1	0	10	10	1.201431981	0.285750811	5.051390052	0.264754973	1	0	10	10	0.799047619	0.154380057	4.135748557	-0.323646612	0.435332193	0.361179216	10	10	0.331749802	0.039810979	2.764512043	-1.59183249	['genitourinary']	FALSE	TRUE	FALSE	FALSE	TRUE	FALSE	FALSE	FALSE	FALSE	FALSE	FALSE	FALSE	()
Manlignant and unknown neoplasms of brain and nervous system	0.012228782	1.912616796	10	10	1703.1875	0.85199937	306.2478372	10.73402155	0.604469572	0.218625556	10	10	2.004761905	0.281412777	14.28176199	1.003430905	0.67013013	0.173840855	10	10	0.498812352	0.055578719	4.476781187	-1.003430905	0.726004212	0.13906086	10	10	0.665079365	0.133662542	3.309308305	-0.588401585	['neoplasms']	FALSE	TRUE	FALSE	FALSE	TRUE	FALSE	FALSE	FALSE	FALSE	FALSE	FALSE	FALSE	()
Mastodynia	0.003856365	2.413821884	10	10	5.097087379	1.58909043	16.3491638	2.349673085	0.000736018	3.133111408	12	10	6.146341463	1.970184768	19.17460433	2.619727919	0.047076613	1.327194794	10	10	2.90221914	1.096824337	7.67932991	1.537156458	1	0	10	10	1	0.182425177	5.481699491	0	['genitourinary']	FALSE	TRUE	FALSE	FALSE	TRUE	FALSE	FALSE	TRUE	FALSE	FALSE	FALSE	FALSE	()
Mastoiditis & related conditions	0.333333333	0.477121255	10	10	1703.1875	0.13424295	119.753773	10.73402155	0.110935441	0.954929684	10	10	25.67317073	0.361681139	178.6407088	4.68218958	0.110759494	0.955619038	10	10	6.035799523	0.625944623	58.20143592	2.593544888	0.259083404	0.586560405	10	10	4.014285714	0.362964948	44.39682093	2.005143303	['sense organs']	FALSE	TRUE	FALSE	FALSE	TRUE	FALSE	FALSE	TRUE	FALSE	FALSE	TRUE	FALSE	()
Mechanical complication of unspecified genitourinary device, implant, and graft	0.533504266	0.272862103	10	10	1.564926372	0.57875264	4.231504757	0.646094782	0.000262859	3.580276362	12	10	8.204878049	2.302697809	29.23528373	3.036481891	0.432023834	0.364492293	10	10	2.011990408	0.579253091	6.988491664	1.008623427	0.40662588	0.390804984	10	10	2.007159905	0.403382893	9.987262614	1.005155557	['injuries & poisonings']	FALSE	TRUE	FALSE	FALSE	TRUE	FALSE	FALSE	TRUE	FALSE	FALSE	TRUE	FALSE	()
Melanomas of skin	1	0	10	10	0.665874901	0.069055279	6.420789074	-0.586676934	0.333333333	0.477121255	10	10	25.67317073	0.13424295	119.753773	4.68218958	0.921483314	0.035512524	10	10	1.252997602	0.407394138	3.853769221	0.325383654	0.934864365	0.029251394	10	13	0.921967456	0.347942515	2.443001224	-0.117212269	['neoplasms']	FALSE	FALSE	FALSE	FALSE	TRUE	FALSE	FALSE	TRUE	FALSE	FALSE	FALSE	FALSE	()
Memory loss	2.68E-56	55.57204861	158	31	15.6957478	10.42402823	23.63352186	3.972301861	1.16E-48	47.93384608	126	17	20.70786963	12.2679278	34.95422142	4.372107236	2.95E-59	58.53023439	150	20	22.72058824	13.97111659	36.94945399	4.505928282	4.91E-40	39.30877766	109	17	16.94098854	9.997716135	28.70626538	4.082446156	['mental disorders']	TRUE	TRUE	TRUE	TRUE	TRUE	TRUE	TRUE	TRUE	TRUE	TRUE	TRUE	TRUE	('Sig_A_AD', 'Sig_B_AD', 'Sig_L_AD', 'Sig_W_AD')
Meningitis	0.169676528	0.770378231	10	10	2.517985612	0.672632205	9.426030288	1.332270039	0.004050421	2.392499869	10	10	25.67317073	1.103170929	371.3384964	4.68218958	0.012228782	1.912616796	10	10	6121	0.85199937	306.2478372	12.57955165	0.110759494	0.955619038	10	10	6.035799523	0.625944623	58.20143592	2.593544888	['neurological']	FALSE	TRUE	FALSE	FALSE	TRUE	FALSE	FALSE	TRUE	FALSE	FALSE	TRUE	FALSE	()
Methicillin resistant Staphylococcus aureus	0.019338461	1.7135781	10	10	6.072115385	1.22030195	30.21431313	2.602199206	0.259083404	0.586560405	10	10	4.014285714	0.362964948	44.39682093	2.005143303	0.604469572	0.218625556	10	10	2.004761905	0.281412777	14.28176199	1.003430905	0.333333333	0.477121255	10	10	15731.09091	0.13424295	119.753773	13.9413311	['infectious diseases']	FALSE	TRUE	FALSE	FALSE	TRUE	FALSE	FALSE	TRUE	FALSE	FALSE	TRUE	FALSE	()
Methicillin sensitive Staphylococcus aureus	0.408523511	0.388782944	10	10	1.762650602	0.634851714	4.893957248	0.817746528	0.125855255	0.900128647	10	10	3.361310951	0.799451224	14.13270875	1.749024011	0.003703932	2.43133696	10	10	6.108958838	1.645126515	22.68480736	2.61092652	0.67013013	0.173840855	10	10	0.498812352	0.055578719	4.476781187	-1.003430905	['infectious diseases']	FALSE	TRUE	FALSE	FALSE	TRUE	FALSE	FALSE	TRUE	FALSE	FALSE	FALSE	FALSE	()
Migrain with aura	1	0	10	10	1	0.090418621	11.05966875	0	0.099615968	1.001671042	10	10	4.028708134	0.734930689	22.08438085	2.010317291	0.004050421	2.392499869	10	10	6121	1.103170929	371.3384964	12.57955165	0.259083404	0.586560405	10	10	4.014285714	0.362964948	44.39682093	2.005143303	['neurological']	FALSE	FALSE	FALSE	FALSE	TRUE	FALSE	FALSE	TRUE	FALSE	FALSE	TRUE	FALSE	()
Migraine	0.091187475	1.040064812	14	14	2.034313725	0.960734612	4.307570771	1.024542184	0.000463545	3.333908345	15	10	5.147420147	1.982514978	13.36480908	2.363849544	6.97E-06	5.156901192	23	10	5.348092453	2.452105499	11.66429948	2.419024406	0.106244612	0.973693084	10	10	2.698872786	0.93034891	7.829228625	1.432356975	['neurological']	FALSE	TRUE	FALSE	FALSE	TRUE	FALSE	TRUE	TRUE	TRUE	FALSE	TRUE	FALSE	('Sig_L_AD',)
Mild cognitive impairment	4.41E-35	34.35553047	104	21	12.81701108	7.880143369	20.84680003	3.67998796	1.69E-21	20.7722955	71	18	9.282367838	5.452268057	15.80302945	3.214492869	7.78E-23	22.10929634	74	18	9.75798212	5.742971922	16.57995483	3.28658284	7.53E-36	35.12343014	88	10	27.53293413	13.20482687	57.40798192	4.783086458	['mental disorders']	TRUE	TRUE	TRUE	TRUE	TRUE	TRUE	TRUE	TRUE	TRUE	TRUE	TRUE	TRUE	('Sig_A_AD', 'Sig_B_AD', 'Sig_L_AD', 'Sig_W_AD')
Mineral deficiency NEC	1	0	10	10	0.799047619	0.154380057	4.135748557	-0.323646612	1	0	10	10	2.002375297	0.124937658	32.09206004	1.001712398	0.017605357	1.754355153	10	10	10.10791367	1.177132674	86.79558475	3.337413342	1	0	10	10	2.002375297	0.124937658	32.09206004	1.001712398	['endocrine/metabolic']	FALSE	FALSE	FALSE	FALSE	TRUE	FALSE	FALSE	TRUE	FALSE	FALSE	TRUE	FALSE	()
Mitral valve disease	0.003844816	2.415124403	21	16	2.710099751	1.39898435	5.249980574	1.438345954	0.015007726	1.823685117	18	15	2.462376238	1.228353228	4.936118209	1.300051215	0.302875843	0.518735364	15	20	1.518427518	0.769334365	2.996905162	0.602578044	0.450015437	0.346772588	10	10	1.611594203	0.631342726	4.113828776	0.688488521	['circulatory system']	FALSE	TRUE	FALSE	FALSE	TRUE	FALSE	FALSE	TRUE	FALSE	FALSE	TRUE	FALSE	()
Mitral valve stenosis and aortic valve stenosis	1	0	10	10	1	0.339618191	2.944483026	0	0.026161509	1.582337209	10	10	3.389967638	1.223666605	9.39134936	1.761271501	0.450015437	0.346772588	10	10	1.611594203	0.631342726	4.113828776	0.688488521	0.758350393	0.120130084	10	10	1.433710175	0.452318274	4.54442145	0.519753412	['circulatory system']	FALSE	FALSE	FALSE	FALSE	TRUE	FALSE	FALSE	TRUE	FALSE	FALSE	TRUE	FALSE	()
Mixed hyperlipidemia	3.12E-12	11.50523536	94	69	3.218893602	2.299227417	4.506416349	1.68656489	9.91E-22	21.00371077	85	30	6.84371909	4.429007899	10.57493959	2.774780544	7.10E-13	12.14847623	79	48	3.819484937	2.611029833	5.587245691	1.933378102	0.000103789	3.983850548	33	24	2.898457584	1.689965491	4.971140778	1.535285373	['endocrine/metabolic']	TRUE	TRUE	TRUE	TRUE	TRUE	TRUE	TRUE	TRUE	TRUE	FALSE	TRUE	FALSE	('Sig_A_AD', 'Sig_B_AD', 'Sig_L_AD')
Mood disorders	0.000121676	3.914796307	10	10	20.46116505	2.610463008	160.3774019	4.354816389	0.00856553	2.067245758	10	10	5.417069243	1.429672818	20.52542289	2.437512532	0.00856553	2.067245758	10	10	5.417069243	1.429672818	20.52542289	2.437512532	0.230730037	0.636895864	10	10	2.68261563	0.597654064	12.04112387	1.423640357	['mental disorders']	FALSE	TRUE	FALSE	FALSE	TRUE	FALSE	FALSE	TRUE	FALSE	FALSE	TRUE	FALSE	()
Morbid obesity	1	0	10	10	0.799047619	0.154380057	4.135748557	-0.323646612	0.041036852	1.386825963	11	10	2.796836983	1.116445047	7.006432723	1.483796167	0.760416318	0.118948572	10	10	0.664280032	0.178895705	2.466621322	-0.590136547	0.760511732	0.118894082	10	10	0.748210024	0.197473758	2.834899404	-0.418484801	['endocrine/metabolic']	FALSE	FALSE	FALSE	FALSE	TRUE	FALSE	FALSE	FALSE	FALSE	FALSE	FALSE	FALSE	()
Multiple myeloma	0.238903613	0.621777283	10	10	2.420192308	0.73434581	7.976256866	1.275121688	0.003703932	2.43133696	10	10	6.108958838	1.645126515	22.68480736	2.61092652	1	0	10	10	1	0.248862077	4.018290023	0	1	0	10	10	0.856120014	0.220264795	3.327547095	-0.224115042	['neoplasms']	FALSE	TRUE	FALSE	FALSE	TRUE	FALSE	FALSE	FALSE	FALSE	FALSE	FALSE	FALSE	()
Muscle weakness	0.002635827	2.579083086	37	37	2.096103896	1.308005972	3.359045477	1.067710228	1.35E-06	5.869792818	31	15	4.381756181	2.338192234	8.211380974	2.131509209	0.000292052	3.534540278	29	21	2.89191809	1.628418101	5.135775778	1.532026691	0.000431267	3.365253687	19	10	3.932009926	1.811677514	8.53391508	1.975266963	['symptoms']	FALSE	TRUE	FALSE	TRUE	TRUE	TRUE	FALSE	TRUE	FALSE	FALSE	TRUE	FALSE	('Sig_B_AD',)
Muscular wasting and disuse atrophy	0.003856365	2.413821884	10	10	5.097087379	1.58909043	16.3491638	2.349673085	0.044812052	1.348605169	10	10	5.047961631	0.975277138	26.12787242	2.335700945	0.044812052	1.348605169	10	10	5.047961631	0.975277138	26.12787242	2.335700945	0.044942228	1.347345406	10	10	8.066985646	0.898830385	72.40104304	3.012029689	['symptoms']	FALSE	TRUE	FALSE	FALSE	TRUE	FALSE	FALSE	TRUE	FALSE	FALSE	TRUE	FALSE	()
Musculoskeletal symptoms referable to limbs	6.42E-06	5.192253253	61	55	2.424024175	1.649205274	3.562863455	1.277404087	1.96E-07	6.70717613	40	22	3.912422656	2.293202304	6.674967582	1.968062232	2.88E-08	7.540840993	47	27	3.792493827	2.326100699	6.183313316	1.923146832	0.000291305	3.53565268	24	15	3.332663317	1.729253177	6.422798541	1.736675576	['symptoms']	TRUE	TRUE	TRUE	TRUE	TRUE	TRUE	TRUE	TRUE	TRUE	FALSE	TRUE	FALSE	('Sig_A_AD', 'Sig_B_AD', 'Sig_L_AD')
Myalgia and myositis unspecified	0.21729039	0.66295948	26	37	1.432022932	0.854964564	2.398566871	0.518054596	5.64E-07	6.248461279	34	17	4.262886598	2.352290617	7.725321869	2.091830677	8.01E-05	4.096109962	35	26	2.845358776	1.688822317	4.793912588	1.508610576	0.120470999	0.919117488	10	10	2.25188781	0.908036521	5.584575722	1.171134954	['symptoms']	FALSE	TRUE	FALSE	TRUE	TRUE	TRUE	FALSE	TRUE	FALSE	FALSE	TRUE	FALSE	('Sig_B_AD',)
Mycoses	0.592419916	0.22737035	10	10	1.674660272	0.508136626	5.51915938	0.743868454	0.34065203	0.467689019	10	10	3.014319809	0.501750202	18.10885948	1.59183249	0.003289296	2.482897046	10	10	8.1352657	1.719890908	38.48066625	3.024189466	0.604469572	0.218625556	10	10	2.004761905	0.281412777	14.28176199	1.003430905	['infectious diseases']	FALSE	TRUE	FALSE	FALSE	TRUE	FALSE	FALSE	TRUE	FALSE	FALSE	TRUE	FALSE	()
Myeloid leukemia, acute	0.34065203	0.467689019	10	10	3.014319809	0.501750202	18.10885948	1.59183249	1	0	10	10	0.665874901	0.069055279	6.420789074	-0.586676934	1	0	10	10	0.665874901	0.069055279	6.420789074	-0.586676934	1	0	10	10	0.665874901	0.069055279	6.420789074	-0.586676934	['neoplasms']	FALSE	TRUE	FALSE	FALSE	FALSE	FALSE	FALSE	FALSE	FALSE	FALSE	FALSE	FALSE	()
Myeloid leukemia, chronic	0.259083404	0.586560405	10	10	4.014285714	0.362964948	44.39682093	2.005143303	1	0	10	10	2.002375297	0.124937658	32.09206004	1.001712398	1	0	10	10	2.002375297	0.124937658	32.09206004	1.001712398	1	0	10	10	2.002375297	0.124937658	32.09206004	1.001712398	['neoplasms']	FALSE	TRUE	FALSE	FALSE	TRUE	FALSE	FALSE	TRUE	FALSE	FALSE	TRUE	FALSE	()
Myeloproliferative disease	0.483804486	0.315330109	10	16	0.620503597	0.225760627	1.705455552	-0.688488521	0.066825664	1.175056715	11	10	2.483103541	1.020905596	6.039542953	1.312144421	0.178875235	0.747449782	10	10	0.220374769	0.027827566	1.74521331	-2.181969037	1	0	10	10	1.201431981	0.285750811	5.051390052	0.264754973	['neoplasms']	FALSE	FALSE	FALSE	FALSE	TRUE	FALSE	FALSE	FALSE	FALSE	FALSE	TRUE	FALSE	()
Myocardial infarction	0.251988947	0.598618507	44	70	1.28707483	0.865670743	1.913616271	0.364095934	9.98E-15	14.00077196	79	42	4.398028599	2.962662315	6.52880872	2.136856986	0.001255257	2.901267389	44	45	2.066784245	1.340197767	3.187288636	1.047387791	0.000290823	3.536371681	39	34	2.42589464	1.507627423	3.903460971	1.278516893	['circulatory system']	FALSE	TRUE	FALSE	TRUE	TRUE	TRUE	FALSE	TRUE	FALSE	FALSE	TRUE	FALSE	('Sig_B_AD',)
Myoclonus	0.01925785	1.715392198	10	10	4.728514056	1.216534642	18.37912741	2.241386885	0.004050421	2.392499869	10	10	25.67317073	1.103170929	371.3384964	4.68218958	0.40662588	0.390804984	10	10	2.007159905	0.403382893	9.987262614	1.005155557	0.044942228	1.347345406	10	10	8.066985646	0.898830385	72.40104304	3.012029689	['neurological']	FALSE	TRUE	FALSE	FALSE	TRUE	FALSE	FALSE	TRUE	FALSE	FALSE	TRUE	FALSE	()
Myopathy	0.491507832	0.308469558	10	10	1.605741627	0.428946183	6.01102486	0.683239773	0.008079862	2.092596045	10	10	7.101204819	1.468742479	34.33352723	2.828063819	0.123990267	0.906612404	10	10	2.830361446	0.892931963	8.971507629	1.500986301	0.092786511	1.032515153	10	10	3.028846154	0.850088609	10.79170915	1.5987683	['neurological']	FALSE	TRUE	FALSE	FALSE	TRUE	FALSE	FALSE	TRUE	FALSE	FALSE	TRUE	FALSE	()
Myopia	0.002525288	2.597689101	35	34	2.154582763	1.323594194	3.507288644	1.107408517	0.008229248	2.084639827	15	10	3.073710074	1.36889633	6.901686714	1.61998109	0.012148353	1.915482611	27	27	2.06835443	1.19717311	3.573493268	1.048483425	0.690302556	0.160960519	10	12	1.339774557	0.54344383	3.303001646	0.42199026	['sense organs']	FALSE	TRUE	FALSE	FALSE	TRUE	FALSE	FALSE	TRUE	FALSE	FALSE	TRUE	FALSE	()
Nausea and vomiting	6.74E-07	6.171462693	88	88	2.263473054	1.639814153	3.124323726	1.178538132	7.15E-10	9.145554551	58	34	3.796056884	2.442269111	5.900270287	1.924501611	2.90E-12	11.53818625	83	55	3.51230893	2.441236534	5.053305507	1.812419745	3.00E-06	5.523247735	48	36	2.88057041	1.838238563	4.513933096	1.526354522	['symptoms']	TRUE	TRUE	TRUE	TRUE	TRUE	TRUE	TRUE	TRUE	TRUE	TRUE	TRUE	TRUE	('Sig_A_AD', 'Sig_B_AD', 'Sig_L_AD', 'Sig_W_AD')
Neoplasm of uncertain behavior	0.388822978	0.410248078	25	39	1.299812698	0.775599973	2.178330463	0.378303747	0.000213042	3.671534111	27	18	3.136708861	1.707180513	5.763270142	1.649251629	0.036084066	1.442684531	26	29	1.845175897	1.072271638	3.175197374	0.883758352	0.732948611	0.134926474	20	35	1.149964463	0.655389098	2.017760551	0.201589279	['neoplasms']	FALSE	TRUE	FALSE	FALSE	TRUE	FALSE	FALSE	TRUE	FALSE	FALSE	TRUE	FALSE	()
Neoplasm of uncertain behavior of skin	0.000320023	3.494818328	23	14	3.417472252	1.739975297	6.71223127	1.772929624	0.026161509	1.582337209	10	10	3.389967638	1.223666605	9.39134936	1.761271501	0.000153556	3.813733407	24	14	3.575017947	1.829598281	6.985551665	1.837950484	0.036463408	1.438142748	24	26	1.897178199	1.075492428	3.3466392	0.923855195	['neoplasms']	FALSE	TRUE	FALSE	FALSE	TRUE	FALSE	FALSE	TRUE	FALSE	FALSE	TRUE	FALSE	()
Neoplasm of unspecified nature of digestive system	0.599312223	0.222346865	10	12	0.663476874	0.212687465	2.069710885	-0.591881915	0.34065203	0.467689019	10	10	3.014319809	0.501750202	18.10885948	1.59183249	0.921483314	0.035512524	10	10	1.252997602	0.407394138	3.853769221	0.325383654	0.491507832	0.308469558	10	10	1.605741627	0.428946183	6.01102486	0.683239773	['neoplasms']	FALSE	FALSE	FALSE	FALSE	TRUE	FALSE	FALSE	TRUE	FALSE	FALSE	TRUE	FALSE	()
Nephritis and nephropathy in diseases classified elsewhere	0.000262859	3.580276362	12	10	8.204878049	2.302697809	29.23528373	3.036481891	0.784412555	0.105455464	10	11	0.724662897	0.229366169	2.289510767	-0.464618065	0.342295356	0.465598993	10	10	1.7928073	0.686706906	4.680538357	0.842220428	0.34065203	0.467689019	10	10	3.014319809	0.501750202	18.10885948	1.59183249	['genitourinary']	FALSE	TRUE	FALSE	FALSE	FALSE	FALSE	FALSE	TRUE	FALSE	FALSE	TRUE	FALSE	()
Nephritis and nephropathy with pathological lesion	0.023441107	1.630021885	11	10	3.200208551	1.231534223	8.315915686	1.678165925	0.432023834	0.364492293	10	10	2.011990408	0.579253091	6.988491664	1.008623427	1	0	10	10	1.144224197	0.33309042	3.930611434	0.194369758	0.230730037	0.636895864	10	10	2.68261563	0.597654064	12.04112387	1.423640357	['genitourinary']	FALSE	TRUE	FALSE	FALSE	TRUE	FALSE	FALSE	TRUE	FALSE	FALSE	TRUE	FALSE	()
Neuralgia, neuritis, and radiculitis NOS	0.952958271	0.020926116	12	25	0.958829268	0.476876602	1.927864696	-0.060654147	0.934864365	0.029251394	10	13	0.921967456	0.347942515	2.443001224	-0.117212269	0.168360433	0.773759967	10	10	2.310559006	0.832184341	6.415264815	1.208241933	1	0	10	10	1.144224197	0.33309042	3.930611434	0.194369758	['symptoms']	FALSE	FALSE	FALSE	FALSE	FALSE	FALSE	FALSE	TRUE	FALSE	FALSE	TRUE	FALSE	()
Neurological disorders	1.70E-27	26.76934947	96	28	8.581945662	5.526448567	13.3267849	3.101304766	2.43E-24	23.61505296	71	13	12.93030901	7.065911469	23.66190006	3.692684848	1.25E-26	25.90308787	86	21	10.03089569	6.122771658	16.43354905	3.32637853	7.92E-21	20.1013803	62	12	11.94074074	6.357177424	22.42839549	3.577820431	['mental disorders']	TRUE	TRUE	TRUE	TRUE	TRUE	TRUE	TRUE	TRUE	TRUE	TRUE	TRUE	TRUE	('Sig_A_AD', 'Sig_B_AD', 'Sig_L_AD', 'Sig_W_AD')
Neutropenia	0.102302481	0.990113835	11	10	2.232116788	0.940327027	5.298524036	1.158412514	0.490220567	0.309608472	10	10	1.724587912	0.575937808	5.164105262	0.786251673	0.40801564	0.389323189	10	11	0.542200043	0.150452655	1.953976066	-0.883102866	1	0	10	10	1.144224197	0.33309042	3.930611434	0.194369758	['hematopoietic']	FALSE	TRUE	FALSE	FALSE	TRUE	FALSE	FALSE	FALSE	FALSE	FALSE	TRUE	FALSE	()
Nevus, non-neoplastic	0.230730037	0.636895864	10	10	2.68261563	0.597654064	12.04112387	1.423640357	1	0	10	10	2.002375297	0.124937658	32.09206004	1.001712398	0.044812052	1.348605169	10	10	5.047961631	0.975277138	26.12787242	2.335700945	0.061103843	1.213931475	10	10	3.242512077	1.054232528	9.97302236	1.697111948	['neoplasms']	FALSE	TRUE	FALSE	FALSE	TRUE	FALSE	FALSE	TRUE	FALSE	FALSE	TRUE	FALSE	()
Non-Hodgkins lymphoma	0.936484687	0.02849932	10	13	1.078220575	0.42696426	2.722849935	0.108652344	1	0	10	10	0.799047619	0.154380057	4.135748557	-0.323646612	0.330385743	0.480978702	10	15	0.528867624	0.174435601	1.603462605	-0.919021436	0.356523358	0.447912011	10	10	0.397142857	0.086625306	1.820743347	-1.332270039	['neoplasms']	FALSE	TRUE	FALSE	FALSE	FALSE	FALSE	FALSE	FALSE	FALSE	FALSE	FALSE	FALSE	()
Noninfectious disorders of lymphatic channels	1	0	10	10	1	0.248862077	4.018290023	0	0.604469572	0.218625556	10	10	2.004761905	0.281412777	14.28176199	1.003430905	0.40662588	0.390804984	10	10	2.007159905	0.403382893	9.987262614	1.005155557	0.669999333	0.173925629	10	10	0.398574822	0.046417356	3.422467439	-1.327077518	['circulatory system']	FALSE	FALSE	FALSE	FALSE	TRUE	FALSE	FALSE	TRUE	FALSE	FALSE	FALSE	FALSE	()
Noninfectious gastroenteritis	0.000133305	3.875154357	31	22	2.962334341	1.692977327	5.183427212	1.566734478	0.030959161	1.509210822	13	10	2.650855746	1.152612752	6.096614993	1.406458164	2.55E-07	6.593180872	31	13	5.068070037	2.622892904	9.792749779	2.341436462	0.274419726	0.561584674	11	13	1.710836609	0.759865001	3.851949885	0.774701984	['digestive']	FALSE	TRUE	FALSE	FALSE	TRUE	FALSE	TRUE	TRUE	TRUE	FALSE	TRUE	FALSE	('Sig_L_AD',)
Noninflammatory disorders of cervix	0.017605357	1.754355153	10	10	10.10791367	1.177132674	86.79558475	3.337413342	0.259083404	0.586560405	10	10	4.014285714	0.362964948	44.39682093	2.005143303	1	0	10	10	1.334920635	0.222205939	8.019646602	0.416753972	0.604469572	0.218625556	10	10	2.004761905	0.281412777	14.28176199	1.003430905	['genitourinary']	FALSE	TRUE	FALSE	FALSE	TRUE	FALSE	FALSE	TRUE	FALSE	FALSE	TRUE	FALSE	()
Noninflammatory disorders of ovary, fallopian tube, and broad ligament	1	0	10	10	0.665874901	0.069055279	6.420789074	-0.586676934	0.012228782	1.912616796	10	10	25.67317073	0.85199937	306.2478372	4.68218958	0.008079862	2.092596045	10	10	7.101204819	1.468742479	34.33352723	2.828063819	1	0	10	10	2.002375297	0.124937658	32.09206004	1.001712398	['genitourinary']	FALSE	FALSE	FALSE	FALSE	TRUE	FALSE	FALSE	TRUE	FALSE	FALSE	TRUE	FALSE	()
Noninflammatory disorders of vagina	0.590552856	0.228741226	14	22	1.282085561	0.649196842	2.531964546	0.358492545	0.000463545	3.333908345	15	10	5.147420147	1.982514978	13.36480908	2.363849544	0.054087915	1.26689976	15	14	2.184977185	1.044633836	4.570142318	1.127618216	0.295931699	0.528808513	10	10	2.01686747	0.702797309	5.787948161	1.012116286	['genitourinary']	FALSE	TRUE	FALSE	FALSE	TRUE	FALSE	FALSE	TRUE	FALSE	FALSE	TRUE	FALSE	()
Noninflammatory disorders of vulva and perineum	0.00092815	3.032381873	10	10	16.28985507	2.030661719	130.676309	4.025901863	0.230730037	0.636895864	10	10	2.68261563	0.597654064	12.04112387	1.423640357	1	0	10	10	1	0.182425177	5.481699491	0	1	0	10	10	1.334920635	0.222205939	8.019646602	0.416753972	['genitourinary']	FALSE	TRUE	FALSE	FALSE	TRUE	FALSE	FALSE	FALSE	FALSE	FALSE	TRUE	FALSE	()
Noninflammatory female genital disorders	0.168360433	0.773759967	10	10	2.310559006	0.832184341	6.415264815	1.208241933	0.026161509	1.582337209	10	10	3.389967638	1.223666605	9.39134936	1.761271501	8.84E-05	4.053517815	19	10	4.926799007	2.138551578	11.3503685	2.300650617	1	0	10	10	0.799047619	0.154380057	4.135748557	-0.323646612	['genitourinary']	FALSE	TRUE	FALSE	FALSE	TRUE	FALSE	FALSE	TRUE	FALSE	FALSE	FALSE	FALSE	()
Nonrheumatic aortic valve disorders	0.004282653	2.368287075	44	49	1.88856495	1.234581239	2.88897762	0.9172904	2.98E-12	11.52593671	48	17	6.24347279	3.543245303	11.00148286	2.642348719	0.001091447	2.961997336	30	25	2.507142857	1.454851628	4.320554195	1.326044203	0.042389764	1.372739	21	22	1.956699161	1.063443227	3.600259524	0.968421961	['circulatory system']	FALSE	TRUE	FALSE	TRUE	TRUE	TRUE	FALSE	TRUE	FALSE	FALSE	TRUE	FALSE	('Sig_B_AD',)
Nonrheumatic mitral valve disorders	0.008334438	2.079123675	22	19	2.388157895	1.27785053	4.463196593	1.255898225	0.002025741	2.693416062	22	16	2.84625	1.478551102	5.479106575	1.509062386	0.091257275	1.039732502	18	20	1.835643564	0.960390888	3.508558168	0.876285951	0.205943615	0.686251669	11	12	1.855636659	0.811884552	4.241227895	0.891914252	['circulatory system']	FALSE	TRUE	FALSE	FALSE	TRUE	FALSE	FALSE	TRUE	FALSE	FALSE	TRUE	FALSE	()
Nonrheumatic tricuspid valve disorders	1	0	10	12	1	0.372684199	2.683236914	0	0.000262859	3.580276362	12	10	8.204878049	2.302697809	29.23528373	3.036481891	0.491507832	0.308469558	10	10	1.605741627	0.428946183	6.01102486	0.683239773	0.019338461	1.7135781	10	10	6.072115385	1.22030195	30.21431313	2.602199206	['circulatory system']	FALSE	FALSE	FALSE	FALSE	TRUE	FALSE	FALSE	TRUE	FALSE	FALSE	TRUE	FALSE	()
Nonsenile Cataract	0.003072253	2.512543055	36	36	2.093264249	1.298363907	3.374828266	1.065754445	1.10E-07	6.95696635	36	17	4.537031393	2.516765927	8.179010069	2.181748642	0.000944646	3.024730843	31	26	2.494393075	1.460940889	4.258897029	1.318688828	0.000312068	3.505750776	13	10	6.674816626	2.162955804	20.59828356	2.738728203	['sense organs']	FALSE	TRUE	FALSE	TRUE	TRUE	TRUE	FALSE	TRUE	FALSE	FALSE	TRUE	FALSE	('Sig_B_AD',)
Nonspecific abnormal findings in stool contents	8.33E-06	5.079524572	35	22	3.37914024	1.955884063	5.83807035	1.756656226	1.47E-05	4.833650329	28	15	3.927580372	2.074102406	7.437379917	1.973640798	1.56E-09	8.807278729	31	10	8.28516624	3.773512289	18.19100466	3.050530645	0.049149359	1.308482141	13	11	2.406979329	1.069032746	5.419431269	1.267223752	['digestive']	TRUE	TRUE	TRUE	TRUE	TRUE	TRUE	TRUE	TRUE	TRUE	FALSE	TRUE	FALSE	('Sig_A_AD', 'Sig_B_AD', 'Sig_L_AD')
Nonspecific abnormal findings on radiological and other examination of musculoskeletal system	0.001046595	2.980221293	27	21	2.678842676	1.49576302	4.797683849	1.421609857	0.00019631	3.70705815	20	10	4.149253731	1.924307395	8.946754855	2.052851882	0.010246794	1.989411998	13	10	3.321515892	1.365867053	8.077263304	1.731841817	0.102302481	0.990113835	11	10	2.232116788	0.940327027	5.298524036	1.158412514	['symptoms']	FALSE	TRUE	FALSE	FALSE	TRUE	FALSE	FALSE	TRUE	FALSE	FALSE	TRUE	FALSE	()
Nonspecific abnormal findings on radiological and other examination of other intrathoracic organs (echocardiogram, etc)	0.161074197	0.792974026	24	32	1.530150754	0.889316336	2.632765456	0.613673797	0.066825664	1.175056715	11	10	2.483103541	1.020905596	6.039542953	1.312144421	0.002133199	2.670968643	16	10	3.656267105	1.601957391	8.344971731	1.870371469	0.483804486	0.315330109	10	12	1.510895884	0.63155189	3.614598277	0.595404247	['symptoms']	FALSE	TRUE	FALSE	FALSE	TRUE	FALSE	FALSE	TRUE	FALSE	FALSE	TRUE	FALSE	()
Nonspecific abnormal findings on radiological and other examination of skull and head	1.32E-09	8.880664681	50	26	4.228701406	2.591936188	6.89905703	2.080214693	1.05E-08	7.978303192	29	10	7.711195929	3.49324025	17.0221738	2.946954625	4.27E-08	7.369752481	32	12	5.688888889	2.898662107	11.16496356	2.508146904	0.000793148	3.1006456	20	12	3.449419569	1.669783667	7.1257706	1.786353621	['neurological']	TRUE	TRUE	TRUE	TRUE	TRUE	TRUE	TRUE	TRUE	TRUE	FALSE	TRUE	FALSE	('Sig_A_AD', 'Sig_B_AD', 'Sig_L_AD')
Nonspecific abnormal results of function study of brain and central nervous system	0.000655476	3.183442994	22	14	3.260714286	1.650921503	6.440195753	1.705188033	0.000646912	3.189154491	11	10	7.502838605	2.08181971	27.0400875	2.907436524	0.023441107	1.630021885	11	10	3.200208551	1.231534223	8.315915686	1.678165925	0.012228782	1.912616796	10	10	15731.09091	0.85199937	306.2478372	13.9413311	['neurological']	FALSE	TRUE	FALSE	FALSE	TRUE	FALSE	FALSE	TRUE	FALSE	FALSE	TRUE	FALSE	()
Nonspecific chest pain	1.82E-09	8.74019748	184	225	2.12690943	1.663818395	2.718892722	1.088758601	7.59E-35	34.11963391	180	101	5.471728991	4.120650391	7.26579916	2.451996777	2.21E-30	29.65499242	167	98	4.98527411	3.74120521	6.643035213	2.317672832	2.00E-13	12.70003523	97	68	3.405972851	2.434099492	4.76589026	1.768066935	['circulatory system']	TRUE	TRUE	TRUE	TRUE	TRUE	TRUE	TRUE	TRUE	TRUE	TRUE	TRUE	TRUE	('Sig_A_AD', 'Sig_B_AD', 'Sig_L_AD', 'Sig_W_AD')
Nonspecific elevation of levels of transaminase or lactic acid dehydrogenase [LDH]	0.199223582	0.700659256	13	15	1.756642217	0.828057124	3.72654469	0.812820381	0.45233461	0.344540181	10	10	2.009569378	0.500103628	8.075064568	1.006886386	0.067498673	1.170704765	10	10	4.043269231	1.006198377	16.24731907	2.015522272	0.45233461	0.344540181	10	10	2.009569378	0.500103628	8.075064568	1.006886386	['digestive']	FALSE	TRUE	FALSE	FALSE	TRUE	FALSE	FALSE	TRUE	FALSE	FALSE	TRUE	FALSE	()
Nonspecific findings on examination of blood	0.420816311	0.375907435	18	27	1.348184818	0.733860851	2.476766953	0.431018285	0.023225853	1.634028329	15	12	2.555282555	1.18515031	5.509401533	1.353482829	0.020091118	1.696995891	16	13	2.519136036	1.200234598	5.28733831	1.332929031	0.929119871	0.031928252	10	11	0.908000872	0.313437859	2.630395662	-0.139234412	['symptoms']	FALSE	TRUE	FALSE	FALSE	TRUE	FALSE	FALSE	TRUE	FALSE	FALSE	FALSE	FALSE	()
Nontoxic multinodular goiter	0.049457518	1.305767687	20	21	1.949774935	1.044811532	3.638572297	0.963307601	0.380715938	0.419398942	10	11	1.650231125	0.678490683	4.013706941	0.722668097	0.168360433	0.773759967	10	10	2.310559006	0.832184341	6.415264815	1.208241933	0.061103843	1.213931475	10	10	3.242512077	1.054232528	9.97302236	1.697111948	['endocrine/metabolic']	FALSE	TRUE	FALSE	FALSE	TRUE	FALSE	FALSE	TRUE	FALSE	FALSE	TRUE	FALSE	()
Nontoxic nodular goiter	0.00104241	2.981961236	16	10	4.118226601	1.748034287	9.702206909	2.042023215	0.011292482	1.947210591	12	10	3.499651568	1.367599366	8.955518263	1.807211292	0.230730037	0.636895864	10	10	2.68261563	0.597654064	12.04112387	1.423640357	0.34065203	0.467689019	10	10	3.014319809	0.501750202	18.10885948	1.59183249	['endocrine/metabolic']	FALSE	TRUE	FALSE	FALSE	TRUE	FALSE	FALSE	TRUE	FALSE	FALSE	TRUE	FALSE	()
Nontoxic uninodular goiter	0.420816311	0.375907435	18	27	1.348184818	0.733860851	2.476766953	0.431018285	0.690302556	0.160960519	10	12	1.339774557	0.54344383	3.303001646	0.42199026	0.247526148	0.606378916	10	10	2.019323671	0.75256144	5.418385626	1.013872175	0.061103843	1.213931475	10	10	3.242512077	1.054232528	9.97302236	1.697111948	['endocrine/metabolic']	FALSE	TRUE	FALSE	FALSE	TRUE	FALSE	FALSE	TRUE	FALSE	FALSE	TRUE	FALSE	()
Obesity	0.75859646	0.119989188	10	24	0.829288026	0.392850628	1.750585542	-0.270054834	0.001425424	2.84605582	41	41	2.107611549	1.344238915	3.304491777	1.07560899	0.001859442	2.730617475	37	36	2.156998557	1.34191733	3.467160512	1.109025211	0.844621759	0.073337735	11	19	1.16212063	0.547884908	2.464978206	0.216759831	['endocrine/metabolic']	FALSE	FALSE	FALSE	FALSE	TRUE	FALSE	FALSE	TRUE	FALSE	FALSE	TRUE	FALSE	()
Obstruction of bile duct	0.934864365	0.029251394	10	12	1.169477912	0.457031171	2.992528021	0.225864613	0.490220567	0.309608472	10	10	1.724587912	0.575937808	5.164105262	0.786251673	1	0	10	10	0.887825625	0.271820959	2.899829146	-0.171651746	0.40662588	0.390804984	10	10	2.007159905	0.403382893	9.987262614	1.005155557	['digestive']	FALSE	TRUE	FALSE	FALSE	TRUE	FALSE	FALSE	FALSE	FALSE	FALSE	TRUE	FALSE	()
Obstructive chronic bronchitis	0.012534956	1.901877197	22	20	2.266	1.222385692	4.200602178	1.180147861	0.008217749	2.085247138	19	15	2.605624483	1.310391315	5.181108017	1.381629181	0.00045197	3.344890177	18	10	4.133663366	1.840879794	9.282068759	2.047420905	0.205943615	0.686251669	11	12	1.855636659	0.811884552	4.241227895	0.891914252	['respiratory']	FALSE	TRUE	FALSE	FALSE	TRUE	FALSE	FALSE	TRUE	FALSE	FALSE	TRUE	FALSE	()
Obstructive sleep apnea	0.057733507	1.238572064	19	20	1.942431762	1.025151537	3.680471629	0.957863917	0.006199762	2.207625014	21	17	2.547601584	1.329331224	4.882360179	1.349139674	3.55E-05	4.449173817	25	13	4.025382678	2.037748151	7.951770533	2.009125941	8.79E-05	4.056092235	21	10	4.367581047	2.037668722	9.361563044	2.126834475	['neurological']	FALSE	TRUE	FALSE	FALSE	TRUE	FALSE	TRUE	TRUE	TRUE	FALSE	TRUE	FALSE	('Sig_L_AD',)
Occlusion and stenosis of precerebral arteries	0.027520701	1.560340515	40	50	1.662827225	1.078106822	2.56467571	0.733638274	4.63E-10	9.334255727	31	10	9.480087687	4.138243007	21.71744443	3.244900404	0.001370347	2.863169338	25	19	2.734323214	1.488048558	5.024381361	1.451183788	4.81E-08	7.317781882	37	17	4.675171887	2.599704442	8.407583501	2.225019408	['circulatory system']	FALSE	TRUE	FALSE	TRUE	TRUE	TRUE	FALSE	TRUE	FALSE	TRUE	TRUE	TRUE	('Sig_B_AD', 'Sig_W_AD')
Occlusion of cerebral arteries	0.091187475	1.040064812	14	14	2.034313725	0.960734612	4.307570771	1.024542184	0.091010268	1.040909604	10	10	2.605672778	0.963632782	7.045765513	1.381655921	2.16E-05	4.665179488	16	10	8.275862069	2.74918286	24.91281827	3.0489096	0.003703932	2.43133696	10	10	6.108958838	1.645126515	22.68480736	2.61092652	['circulatory system']	FALSE	TRUE	FALSE	FALSE	TRUE	FALSE	TRUE	TRUE	TRUE	FALSE	TRUE	FALSE	('Sig_L_AD',)
Occlusion of cerebral arteries, with cerebral infarction	0.758350393	0.120130084	10	10	1.433710175	0.452318274	4.54442145	0.519753412	0.125855255	0.900128647	10	10	3.361310951	0.799451224	14.13270875	1.749024011	1	0	10	10	0.799047619	0.154380057	4.135748557	-0.323646612	1	0	10	10	0.665874901	0.069055279	6.420789074	-0.586676934	['circulatory system']	FALSE	TRUE	FALSE	FALSE	TRUE	FALSE	FALSE	FALSE	FALSE	FALSE	FALSE	FALSE	()
Oliguria and anuria	0.053794495	1.269262168	10	10	3.043583535	1.076101339	8.608297748	1.605770963	0.044942228	1.347345406	10	10	8.066985646	0.898830385	72.40104304	3.012029689	1	0	10	10	1.144224197	0.33309042	3.930611434	0.194369758	1	0	10	10	2.002375297	0.124937658	32.09206004	1.001712398	['genitourinary']	FALSE	TRUE	FALSE	FALSE	TRUE	FALSE	FALSE	TRUE	FALSE	FALSE	TRUE	FALSE	()
Open wound of finger(s)	5.17E-06	5.286491698	11	10	1703.1875	2.648643476	770.5895365	10.73402155	0.012228782	1.912616796	10	10	25.67317073	0.85199937	306.2478372	4.68218958	0.03686146	1.433427468	10	10	6121	0.604022524	241.8277943	12.57955165	0.012228782	1.912616796	10	10	15731.09091	0.85199937	306.2478372	13.9413311	['injuries & poisonings']	TRUE	TRUE	TRUE	FALSE	TRUE	FALSE	FALSE	TRUE	FALSE	FALSE	TRUE	FALSE	('Sig_A_AD',)
Open wound of hand except finger(s)	0.34065203	0.467689019	10	10	3.014319809	0.501750202	18.10885948	1.59183249	0.333333333	0.477121255	10	10	25.67317073	0.13424295	119.753773	4.68218958	0.008079862	2.092596045	10	10	7.101204819	1.468742479	34.33352723	2.828063819	0.099615968	1.001671042	10	10	4.028708134	0.734930689	22.08438085	2.010317291	['injuries & poisonings']	FALSE	TRUE	FALSE	FALSE	TRUE	FALSE	FALSE	TRUE	FALSE	FALSE	TRUE	FALSE	()
Open wound of lip and mouth	0.044942228	1.347345406	10	10	8.066985646	0.898830385	72.40104304	3.012029689	0.03686146	1.433427468	10	10	25.67317073	0.604022524	241.8277943	4.68218958	0.333333333	0.477121255	10	10	6121	0.13424295	119.753773	12.57955165	1	0	10	10	1	0.090418621	11.05966875	0	['injuries & poisonings']	FALSE	TRUE	FALSE	FALSE	TRUE	FALSE	FALSE	TRUE	FALSE	FALSE	FALSE	FALSE	()
Open wound of toe(s)	0.012228782	1.912616796	10	10	1703.1875	0.85199937	306.2478372	10.73402155	0.259083404	0.586560405	10	10	4.014285714	0.362964948	44.39682093	2.005143303	1	0	10	10	2.002375297	0.124937658	32.09206004	1.001712398	0.333333333	0.477121255	10	10	15731.09091	0.13424295	119.753773	13.9413311	['injuries & poisonings']	FALSE	TRUE	FALSE	FALSE	TRUE	FALSE	FALSE	TRUE	FALSE	FALSE	TRUE	FALSE	()
Open wound or laceration of eye or eyelid	0.238903613	0.621777283	10	10	2.420192308	0.73434581	7.976256866	1.275121688	1	0	10	10	2.002375297	0.124937658	32.09206004	1.001712398	0.110759494	0.955619038	10	10	6.035799523	0.625944623	58.20143592	2.593544888	0.03686146	1.433427468	10	10	15731.09091	0.604022524	241.8277943	13.9413311	['injuries & poisonings']	FALSE	TRUE	FALSE	FALSE	TRUE	FALSE	FALSE	TRUE	FALSE	FALSE	TRUE	FALSE	()
Open wounds of extremities	0.023441107	1.630021885	11	10	3.200208551	1.231534223	8.315915686	1.678165925	0.000262859	3.580276362	12	10	8.204878049	2.302697809	29.23528373	3.036481891	0.356036803	0.448505108	10	10	2.014423077	0.64575038	6.284007655	1.010366716	0.000180122	3.744433006	15	10	6.184275184	2.232200067	17.13343715	2.628604517	['injuries & poisonings']	FALSE	TRUE	FALSE	FALSE	TRUE	FALSE	FALSE	TRUE	FALSE	FALSE	TRUE	FALSE	()
Open wounds of head; neck; and trunk	0.00104241	2.981961236	16	10	4.118226601	1.748034287	9.702206909	2.042023215	0.295931699	0.528808513	10	10	2.01686747	0.702797309	5.787948161	1.012116286	3.76E-05	4.424461034	20	10	5.199004975	2.270433773	11.90506107	2.378235536	0.002133199	2.670968643	16	10	3.656267105	1.601957391	8.344971731	1.870371469	['injuries & poisonings']	FALSE	TRUE	FALSE	FALSE	TRUE	FALSE	TRUE	TRUE	TRUE	FALSE	TRUE	FALSE	('Sig_L_AD',)
Open-angle glaucoma	0.000140912	3.851053116	41	35	2.487364079	1.55895849	3.968662477	1.314617693	2.73E-05	4.564192601	29	17	3.589732076	1.949282722	6.610727235	1.843876171	0.000246796	3.607661008	34	27	2.651584574	1.577236244	4.457734713	1.406854765	0.018409131	1.734966713	13	10	2.948926922	1.250259766	6.955490555	1.560190071	['sense organs']	FALSE	TRUE	FALSE	TRUE	TRUE	TRUE	FALSE	TRUE	FALSE	FALSE	TRUE	FALSE	('Sig_B_AD',)
Optic atrophy	0.604469572	0.218625556	10	10	2.004761905	0.281412777	14.28176199	1.003430905	0.110935441	0.954929684	10	10	25.67317073	0.361681139	178.6407088	4.68218958	0.259083404	0.586560405	10	10	4.014285714	0.362964948	44.39682093	2.005143303	0.333333333	0.477121255	10	10	15731.09091	0.13424295	119.753773	13.9413311	['sense organs']	FALSE	TRUE	FALSE	FALSE	TRUE	FALSE	FALSE	TRUE	FALSE	FALSE	TRUE	FALSE	()
Optic neuritis/neuropathy	0.110759494	0.955619038	10	10	6.035799523	0.625944623	58.20143592	2.593544888	0.03686146	1.433427468	10	10	25.67317073	0.604022524	241.8277943	4.68218958	0.40662588	0.390804984	10	10	2.007159905	0.403382893	9.987262614	1.005155557	1	0	10	10	1	0.182425177	5.481699491	0	['sense organs']	FALSE	TRUE	FALSE	FALSE	TRUE	FALSE	FALSE	TRUE	FALSE	FALSE	FALSE	FALSE	()
Organic or persistent insomnia	0.003703932	2.43133696	10	10	6.108958838	1.645126515	22.68480736	2.61092652	0.067498673	1.170704765	10	10	4.043269231	1.006198377	16.24731907	2.015522272	0.005824178	2.234765352	11	10	4.490997567	1.550198398	13.01063088	2.167035941	0.510527341	0.291980995	10	10	0.497619048	0.105205902	2.353715075	-1.006886386	['neurological']	FALSE	TRUE	FALSE	FALSE	TRUE	FALSE	FALSE	TRUE	FALSE	FALSE	FALSE	FALSE	()
Orthopnea	1	0	10	10	1.334920635	0.222205939	8.019646602	0.416753972	0.259083404	0.586560405	10	10	4.014285714	0.362964948	44.39682093	2.005143303	0.110759494	0.955619038	10	10	6.035799523	0.625944623	58.20143592	2.593544888	0.110935441	0.954929684	10	10	15731.09091	0.361681139	178.6407088	13.9413311	['respiratory']	FALSE	TRUE	FALSE	FALSE	TRUE	FALSE	FALSE	TRUE	FALSE	FALSE	TRUE	FALSE	()
Orthostatic hypotension	0.000521733	3.28255199	32	26	2.581459566	1.51739971	4.391679691	1.368187001	9.68E-08	7.013947677	30	11	5.795454545	2.874482102	11.68464168	2.534921818	8.17E-05	4.087724355	23	12	3.996658312	1.968697536	8.113627094	1.998794237	1.43E-08	7.843631458	31	10	6.612276215	3.209419312	13.62308645	2.725146992	['circulatory system']	FALSE	TRUE	FALSE	TRUE	TRUE	TRUE	FALSE	TRUE	FALSE	TRUE	TRUE	TRUE	('Sig_B_AD', 'Sig_W_AD')
Osteitis deformans and osteopathies associated with other disorders classified elsewhere	0.00019631	3.70705815	20	10	4.149253731	1.924307395	8.946754855	2.052851882	0.125987688	0.899671893	12	12	2.029268293	0.903779937	4.556341244	1.020959619	0.007141451	2.146213524	20	16	2.574626866	1.319962407	5.021888096	1.364363361	0.00856553	2.067245758	10	10	5.417069243	1.429672818	20.52542289	2.437512532	['musculoskeletal']	FALSE	TRUE	FALSE	FALSE	TRUE	FALSE	FALSE	TRUE	FALSE	FALSE	TRUE	FALSE	()
Osteoarthritis; localized	1.02E-07	6.99016788	61	46	2.931350114	1.960198516	4.383644525	1.551565291	5.84E-06	5.233632212	43	31	2.975487276	1.845580488	4.797148965	1.573125948	0.00590233	2.228976535	36	38	1.978183801	1.234249219	3.170519448	0.984176479	2.90E-06	5.536951156	31	16	4.102941176	2.217770031	7.590564425	2.036658471	['musculoskeletal']	TRUE	TRUE	TRUE	TRUE	TRUE	TRUE	FALSE	TRUE	FALSE	TRUE	TRUE	TRUE	('Sig_A_AD', 'Sig_B_AD', 'Sig_W_AD')
Osteoarthrosis NOS	7.02E-13	12.15375204	145	138	2.678020196	2.04155799	3.51290152	1.42116684	2.03E-30	29.69323889	149	76	5.515326778	4.049775828	7.511237847	2.463446367	1.36E-23	22.86560851	155	105	4.085785625	3.074028182	5.430543634	2.03061351	9.14E-14	13.03920984	85	52	3.841588678	2.659215613	5.54968296	1.941703057	['musculoskeletal']	TRUE	TRUE	TRUE	TRUE	TRUE	TRUE	TRUE	TRUE	TRUE	TRUE	TRUE	TRUE	('Sig_A_AD', 'Sig_B_AD', 'Sig_L_AD', 'Sig_W_AD')
Osteoarthrosis involving more than one site, but not specified as generalized	0.000454343	3.342616167	36	31	2.445930135	1.490550522	4.013667527	1.290383196	2.72E-12	11.56498436	47	16	6.486	3.630537942	11.58731755	2.697329024	2.85E-10	9.545840651	49	23	4.68924117	2.815054864	7.811209306	2.22935448	1.90E-09	8.721272227	32	10	7.612535613	3.598727081	16.10311011	2.928377072	['musculoskeletal']	FALSE	TRUE	FALSE	TRUE	TRUE	TRUE	TRUE	TRUE	TRUE	TRUE	TRUE	TRUE	('Sig_B_AD', 'Sig_L_AD', 'Sig_W_AD')
Osteoarthrosis, generalized	5.24E-06	5.280841938	51	41	2.692327921	1.752903053	4.13521422	1.428854138	3.95E-14	13.40308733	57	21	6.120156556	3.655775832	10.24579131	2.613568558	1.36E-11	10.8653093	63	34	4.180730788	2.70548709	6.460393024	2.063755146	3.37E-09	8.47290861	37	14	5.697588126	3.044358004	10.66317115	2.510351334	['musculoskeletal']	TRUE	TRUE	TRUE	TRUE	TRUE	TRUE	TRUE	TRUE	TRUE	TRUE	TRUE	TRUE	('Sig_A_AD', 'Sig_B_AD', 'Sig_L_AD', 'Sig_W_AD')
Osteoarthrosis, localized, primary	5.80E-12	11.23668506	118	103	2.792475728	2.076815466	3.754748951	1.481544741	3.66E-14	13.43660061	92	59	3.709296353	2.610548919	5.27049286	1.891145536	3.93E-09	8.405954029	90	78	2.66218721	1.915018709	3.700872849	1.412612028	7.97E-07	6.098734924	50	36	3.016726404	1.93190668	4.710702795	1.59298386	['musculoskeletal']	TRUE	TRUE	TRUE	TRUE	TRUE	TRUE	TRUE	TRUE	TRUE	TRUE	TRUE	TRUE	('Sig_A_AD', 'Sig_B_AD', 'Sig_L_AD', 'Sig_W_AD')
Osteoarthrosis, localized, secondary	1	0	10	10	1.201431981	0.285750811	5.051390052	0.264754973	1	0	10	10	1	0.299405342	3.339953762	0	0.356036803	0.448505108	10	10	2.014423077	0.64575038	6.284007655	1.010366716	0.044942228	1.347345406	10	10	8.066985646	0.898830385	72.40104304	3.012029689	['musculoskeletal']	FALSE	TRUE	FALSE	FALSE	FALSE	FALSE	FALSE	TRUE	FALSE	FALSE	TRUE	FALSE	()
Osteopenia or other disorder of bone and cartilage	1.52E-13	12.81873197	117	94	3.060690617	2.262089713	4.141227027	1.613857221	3.06E-11	10.51470963	62	34	4.102941176	2.652242754	6.347128773	2.036658471	3.79E-12	11.42169844	76	47	3.724757102	2.534592153	5.473786169	1.897146348	5.13E-06	5.290108294	44	32	2.953703704	1.843436108	4.732665011	1.562525112	['musculoskeletal']	TRUE	TRUE	TRUE	TRUE	TRUE	TRUE	TRUE	TRUE	TRUE	TRUE	TRUE	TRUE	('Sig_A_AD', 'Sig_B_AD', 'Sig_L_AD', 'Sig_W_AD')
Osteoporosis NOS	7.31E-17	16.13634803	164	146	3.038972072	2.331945282	3.960363618	1.603583417	3.79E-16	15.4211984	81	40	4.774486804	3.202416241	7.118288979	2.25534567	1.18E-22	21.92975057	128	74	4.53024453	3.302179768	6.215020667	2.179588925	2.27E-13	12.64444664	83	51	3.806987102	2.626491818	5.518064321	1.928649682	['musculoskeletal']	TRUE	TRUE	TRUE	TRUE	TRUE	TRUE	TRUE	TRUE	TRUE	TRUE	TRUE	TRUE	('Sig_A_AD', 'Sig_B_AD', 'Sig_L_AD', 'Sig_W_AD')
Otalgia	0.053794495	1.269262168	10	10	3.043583535	1.076101339	8.608297748	1.605770963	0.049280298	1.307326671	10	10	3.542168675	1.031125309	12.16821933	1.824632913	1.71E-06	5.767246305	20	10	8.348258706	3.110818031	22.40356804	3.061475309	0.001339433	2.8730789	10	10	15731.09091	1.356620634	436.9203832	13.9413311	['sense organs']	FALSE	TRUE	FALSE	FALSE	TRUE	FALSE	TRUE	TRUE	TRUE	FALSE	TRUE	FALSE	('Sig_L_AD',)
Other abnormal blood chemistry	5.12E-05	4.29062443	85	97	1.942396525	1.412818351	2.670480785	0.957837746	4.65E-16	15.33263898	77	36	5.009339775	3.306832354	7.588375307	2.32462047	1.28E-10	9.892422616	68	43	3.578242018	2.39415711	5.347943076	1.839250969	0.004607139	2.336568696	26	23	2.343653931	1.320482222	4.159627183	1.228759554	['symptoms']	TRUE	TRUE	TRUE	TRUE	TRUE	TRUE	TRUE	TRUE	TRUE	FALSE	TRUE	FALSE	('Sig_A_AD', 'Sig_B_AD', 'Sig_L_AD')
Other abnormal glucose	8.41E-07	6.075344487	71	64	2.465277778	1.719018267	3.535503163	1.301750213	6.77E-06	5.16932638	37	24	3.283549784	1.937018675	5.566130734	1.715256329	2.63E-06	5.580527505	45	32	3.028846154	1.894181188	4.843205647	1.5987683	0.262350442	0.5811182	16	21	1.544452264	0.79731798	2.99169573	0.62709528	['endocrine/metabolic']	TRUE	TRUE	TRUE	TRUE	TRUE	TRUE	TRUE	TRUE	TRUE	FALSE	TRUE	FALSE	('Sig_A_AD', 'Sig_B_AD', 'Sig_L_AD')
Other abnormality of urination	3.03E-06	5.519103076	30	15	4.229591837	2.2496487	7.952106969	2.080518447	0.002926604	2.533636041	19	13	3.013743081	1.473672079	6.163275728	1.591556434	0.000129033	3.889298806	26	16	3.397727273	1.802059851	6.406308098	1.764570056	0.322888885	0.490946904	10	12	1.682847896	0.721095061	3.927328303	0.750904785	['genitourinary']	TRUE	TRUE	TRUE	FALSE	TRUE	FALSE	FALSE	TRUE	FALSE	FALSE	TRUE	FALSE	('Sig_A_AD',)
Other acquired deformities of limbs	0.356036803	0.448505108	10	10	2.014423077	0.64575038	6.284007655	1.010366716	0.738947915	0.131386172	10	10	1.336523126	0.375119073	4.7619388	0.418484801	0.432023834	0.364492293	10	10	2.011990408	0.579253091	6.988491664	1.008623427	0.40662588	0.390804984	10	10	2.007159905	0.403382893	9.987262614	1.005155557	['musculoskeletal']	FALSE	TRUE	FALSE	FALSE	TRUE	FALSE	FALSE	TRUE	FALSE	FALSE	TRUE	FALSE	()
Other acquired musculoskeletal deformity	0.483804486	0.315330109	10	12	1.510895884	0.63155189	3.614598277	0.595404247	0.017605357	1.754355153	10	10	10.10791367	1.177132674	86.79558475	3.337413342	0.169676528	0.770378231	10	10	2.517985612	0.672632205	9.426030288	1.332270039	0.432023834	0.364492293	10	10	2.011990408	0.579253091	6.988491664	1.008623427	['musculoskeletal']	FALSE	TRUE	FALSE	FALSE	TRUE	FALSE	FALSE	TRUE	FALSE	FALSE	TRUE	FALSE	()
Other acute and subacute forms of ischemic heart disease	0.001027345	2.98828367	36	33	2.292039567	1.407465912	3.732556028	1.196631949	0.00019631	3.70705815	20	10	4.149253731	1.924307395	8.946754855	2.052851882	0.000431267	3.365253687	19	10	3.932009926	1.811677514	8.53391508	1.975266963	0.408523511	0.388782944	10	10	1.762650602	0.634851714	4.893957248	0.817746528	['circulatory system']	FALSE	TRUE	FALSE	FALSE	TRUE	FALSE	FALSE	TRUE	FALSE	FALSE	TRUE	FALSE	()
Other allied disorders of spine	0.379744738	0.420508236	12	16	1.514634146	0.709921991	3.231505187	0.598969359	0.230730037	0.636895864	10	10	2.68261563	0.597654064	12.04112387	1.423640357	0.738947915	0.131386172	10	10	1.336523126	0.375119073	4.7619388	0.418484801	1	0	10	10	0.856120014	0.220264795	3.327547095	-0.224115042	['musculoskeletal']	FALSE	TRUE	FALSE	FALSE	TRUE	FALSE	FALSE	TRUE	FALSE	FALSE	FALSE	FALSE	()
Other alveolar and parietoalveolar pneumonopathy	1	0	10	10	0.799047619	0.154380057	4.135748557	-0.323646612	0.604469572	0.218625556	10	10	2.004761905	0.281412777	14.28176199	1.003430905	0.40801564	0.389323189	10	11	0.542200043	0.150452655	1.953976066	-0.883102866	0.67013013	0.173840855	10	10	0.498812352	0.055578719	4.476781187	-1.003430905	['respiratory']	FALSE	FALSE	FALSE	FALSE	TRUE	FALSE	FALSE	FALSE	FALSE	FALSE	FALSE	FALSE	()
Other and unspecified coagulation defects	0.776386178	0.109922205	12	28	0.852961672	0.429290357	1.69475881	-0.229447179	0.042177989	1.374914127	14	12	2.379084967	1.090486218	5.190386811	1.250406798	0.726111017	0.138996974	10	16	1.256067961	0.565023305	2.792286106	0.328914525	0.934864365	0.029251394	10	12	1.169477912	0.457031171	2.992528021	0.225864613	['hematopoietic']	FALSE	FALSE	FALSE	FALSE	TRUE	FALSE	FALSE	TRUE	FALSE	FALSE	TRUE	FALSE	()
Other and unspecified disc disorder	0.247526148	0.606378916	10	10	2.019323671	0.75256144	5.418385626	1.013872175	1	0	10	10	2.002375297	0.124937658	32.09206004	1.001712398	0.738947915	0.131386172	10	10	1.336523126	0.375119073	4.7619388	0.418484801	1	0	10	10	0.799047619	0.154380057	4.135748557	-0.323646612	['musculoskeletal']	FALSE	TRUE	FALSE	FALSE	TRUE	FALSE	FALSE	TRUE	FALSE	FALSE	FALSE	FALSE	()
Other and unspecified disorders of the nervous system	0.00016954	3.770727701	29	20	3.040203562	1.698439671	5.441958204	1.604167925	9.60E-07	6.017649874	23	10	6.892588614	2.933031021	16.19750268	2.78504591	7.23E-06	5.141134166	24	10	5.029145729	2.382011307	10.61804648	2.330313359	1.68E-05	4.773613489	23	10	4.807518797	2.266531111	10.19718497	2.265292498	['neurological']	FALSE	TRUE	FALSE	TRUE	TRUE	TRUE	TRUE	TRUE	TRUE	TRUE	TRUE	TRUE	('Sig_B_AD', 'Sig_L_AD', 'Sig_W_AD')
Other anemias	3.74E-12	11.42765415	167	177	2.467907389	1.910533979	3.187887233	1.303288257	7.56E-43	42.12161599	182	82	7.04695122	5.229230583	9.496525483	2.816999227	1.17E-23	22.9300411	138	83	4.455201086	3.285819798	6.040750235	2.155490549	5.21E-06	5.283069929	57	49	2.533687448	1.695951037	3.785234327	1.341238566	['hematopoietic']	TRUE	TRUE	TRUE	TRUE	TRUE	TRUE	TRUE	TRUE	TRUE	TRUE	TRUE	TRUE	('Sig_A_AD', 'Sig_B_AD', 'Sig_L_AD', 'Sig_W_AD')
Other aneurysm	0.01925785	1.715392198	10	10	4.728514056	1.216534642	18.37912741	2.241386885	0.259083404	0.586560405	10	10	4.014285714	0.362964948	44.39682093	2.005143303	0.34065203	0.467689019	10	10	3.014319809	0.501750202	18.10885948	1.59183249	1	0	10	10	1	0.090418621	11.05966875	0	['circulatory system']	FALSE	TRUE	FALSE	FALSE	TRUE	FALSE	FALSE	TRUE	FALSE	FALSE	FALSE	FALSE	()
Other benign neoplasm of connective and other soft tissue	0.738947915	0.131386172	10	10	1.336523126	0.375119073	4.7619388	0.418484801	0.230730037	0.636895864	10	10	2.68261563	0.597654064	12.04112387	1.423640357	1	0	10	10	1	0.248862077	4.018290023	0	0.67013013	0.173840855	10	10	0.498812352	0.055578719	4.476781187	-1.003430905	['neoplasms']	FALSE	TRUE	FALSE	FALSE	TRUE	FALSE	FALSE	FALSE	FALSE	FALSE	FALSE	FALSE	()
Other cardiac conduction disorders	0.123990267	0.906612404	10	10	2.830361446	0.892931963	8.971507629	1.500986301	0.001310708	2.88249398	10	10	9.17433414	1.973321126	42.65317278	3.197603453	0.067498673	1.170704765	10	10	4.043269231	1.006198377	16.24731907	2.015522272	1	0	10	10	1	0.090418621	11.05966875	0	['circulatory system']	FALSE	TRUE	FALSE	FALSE	TRUE	FALSE	FALSE	TRUE	FALSE	FALSE	FALSE	FALSE	()
Other cerebral degenerations	0.008079862	2.092596045	10	10	7.101204819	1.468742479	34.33352723	2.828063819	0.017605357	1.754355153	10	10	10.10791367	1.177132674	86.79558475	3.337413342	0.00672268	2.172457584	10	10	12.15865385	1.459046836	101.3215338	3.603911604	1.58E-05	4.802399274	10	10	15731.09091	2.387298002	703.1432597	13.9413311	['neurological']	FALSE	TRUE	FALSE	FALSE	TRUE	FALSE	FALSE	TRUE	FALSE	TRUE	TRUE	TRUE	('Sig_W_AD',)
Other chronic ischemic heart disease, unspecified	0.493075684	0.307086414	18	45	0.791089109	0.452080529	1.384315266	-0.338087885	0.00019631	3.70705815	20	10	4.149253731	1.924307395	8.946754855	2.052851882	0.00023752	3.62430054	26	17	3.193998812	1.71313876	5.954934092	1.675363776	1.47E-05	4.832535344	20	10	5.948827292	2.494997642	14.18379944	2.572605294	['circulatory system']	FALSE	FALSE	FALSE	FALSE	TRUE	FALSE	FALSE	TRUE	FALSE	TRUE	TRUE	TRUE	('Sig_W_AD',)
Other chronic nonalcoholic liver disease	0.966214676	0.01492637	24	50	0.95758794	0.5800066	1.580972807	-0.062523112	0.01420158	1.847663322	15	11	2.790931427	1.270453861	6.13111461	1.480746678	0.302875843	0.518735364	15	20	1.518427518	0.769334365	2.996905162	0.602578044	0.380715938	0.419398942	10	11	1.650231125	0.678490683	4.013706941	0.722668097	['digestive']	FALSE	FALSE	FALSE	FALSE	TRUE	FALSE	FALSE	TRUE	FALSE	FALSE	TRUE	FALSE	()
Other conditions of brain, NOS	6.90E-10	9.160925671	45	20	4.917771883	2.863993156	8.444321959	2.298004815	6.08E-16	15.21629162	43	10	15.84608619	6.687196645	37.5491347	3.98605465	1.38E-09	8.861311941	38	14	5.866815476	3.141566977	10.95616426	2.552577617	8.56E-14	13.06769702	46	12	8.482269504	4.441930522	16.19766351	3.084450322	['neurological']	TRUE	TRUE	TRUE	TRUE	TRUE	TRUE	TRUE	TRUE	TRUE	TRUE	TRUE	TRUE	('Sig_A_AD', 'Sig_B_AD', 'Sig_L_AD', 'Sig_W_AD')
Other degenerative diseases of the basal ganglia	0.000145769	3.836333748	10	10	1703.1875	1.868885006	569.3005412	10.73402155	5.17E-06	5.286491698	11	10	25.67317073	2.648643476	770.5895365	4.68218958	0.099615968	1.001671042	10	10	4.028708134	0.734930689	22.08438085	2.010317291	0.002517419	2.59904444	10	10	14.21927711	1.743710368	115.952652	3.829776217	['neurological']	FALSE	TRUE	FALSE	TRUE	TRUE	TRUE	FALSE	TRUE	FALSE	FALSE	TRUE	FALSE	('Sig_B_AD',)
Other derangement of joint	0.326065998	0.486694487	24	36	1.353433836	0.796431914	2.299987124	0.436624361	0.004072537	2.390134912	16	10	3.286699507	1.47837579	7.306933543	1.716639561	0.0363478	1.439521873	22	23	1.96326087	1.081145595	3.565101001	0.973251885	0.379744738	0.420508236	12	16	1.514634146	0.709921991	3.231505187	0.598969359	['musculoskeletal']	FALSE	TRUE	FALSE	FALSE	TRUE	FALSE	FALSE	TRUE	FALSE	FALSE	TRUE	FALSE	()
Other diseases of blood and blood-forming organs	0.077972195	1.108060242	10	10	2.536407767	0.993620803	6.474667541	1.3427867	0.002514585	2.599533763	12	10	4.911219512	1.71873457	14.03362539	2.296081307	0.45233461	0.344540181	10	10	2.009569378	0.500103628	8.075064568	1.006886386	0.491507832	0.308469558	10	10	1.605741627	0.428946183	6.01102486	0.683239773	['hematopoietic']	FALSE	TRUE	FALSE	FALSE	TRUE	FALSE	FALSE	TRUE	FALSE	FALSE	TRUE	FALSE	()
Other diseases of lung	0.969312241	0.013536303	31	60	1.03597613	0.66044511	1.625035185	0.050990762	0.000373277	3.427968202	31	24	2.708866155	1.568609253	4.678001124	1.437689112	0.161074197	0.792974026	24	32	1.530150754	0.889316336	2.632765456	0.613673797	0.210678569	0.67637964	22	30	1.492333333	0.84987008	2.62046968	0.577569818	['respiratory']	FALSE	TRUE	FALSE	FALSE	TRUE	FALSE	FALSE	TRUE	FALSE	FALSE	TRUE	FALSE	()
Other diseases of respiratory system, NEC	0.934864365	0.029251394	10	12	1.169477912	0.457031171	2.992528021	0.225864613	0.592419916	0.22737035	10	10	1.674660272	0.508136626	5.51915938	0.743868454	0.45233461	0.344540181	10	10	2.009569378	0.500103628	8.075064568	1.006886386	0.758350393	0.120130084	10	10	1.433710175	0.452318274	4.54442145	0.519753412	['respiratory']	FALSE	TRUE	FALSE	FALSE	TRUE	FALSE	FALSE	TRUE	FALSE	FALSE	TRUE	FALSE	()
Other diseases of the teeth and supporting structures	0.408523511	0.388782944	10	10	1.762650602	0.634851714	4.893957248	0.817746528	0.001062794	2.973550771	13	10	5.333496333	1.888636266	15.0617584	2.415081591	0.000463545	3.333908345	15	10	5.147420147	1.982514978	13.36480908	2.363849544	5.17E-06	5.286491698	11	10	15731.09091	2.648643476	770.5895365	13.9413311	['digestive']	FALSE	TRUE	FALSE	FALSE	TRUE	FALSE	FALSE	TRUE	FALSE	TRUE	TRUE	TRUE	('Sig_W_AD',)
Other disorders of arteries and arterioles	0.486205255	0.313180352	13	19	1.380131257	0.674912173	2.822237266	0.464805481	0.238903613	0.621777283	10	10	2.420192308	0.73434581	7.976256866	1.275121688	0.025796271	1.588443067	10	10	4.057971014	1.214944496	13.55381156	2.02075856	0.432023834	0.364492293	10	10	2.011990408	0.579253091	6.988491664	1.008623427	['circulatory system']	FALSE	TRUE	FALSE	FALSE	TRUE	FALSE	FALSE	TRUE	FALSE	FALSE	TRUE	FALSE	()
Other disorders of biliary tract	0.778970512	0.108478982	15	26	1.15951616	0.607434366	2.213371187	0.213522926	0.003856365	2.413821884	10	10	5.097087379	1.58909043	16.3491638	2.349673085	0.148517626	0.828222001	11	11	2.02676399	0.871446672	4.713739125	1.019178102	0.356036803	0.448505108	10	10	2.014423077	0.64575038	6.284007655	1.010366716	['digestive']	FALSE	TRUE	FALSE	FALSE	TRUE	FALSE	FALSE	TRUE	FALSE	FALSE	TRUE	FALSE	()
Other disorders of bladder	0.015007726	1.823685117	18	15	2.462376238	1.228353228	4.936118209	1.300051215	0.047076613	1.327194794	10	10	2.90221914	1.096824337	7.67932991	1.537156458	0.40801564	0.389323189	10	11	0.542200043	0.150452655	1.953976066	-0.883102866	0.354067561	0.450913861	10	10	0.441798942	0.0950308	2.053926783	-1.178538132	['genitourinary']	FALSE	TRUE	FALSE	FALSE	TRUE	FALSE	FALSE	FALSE	FALSE	FALSE	FALSE	FALSE	()
Other disorders of bone and cartilage	1.51E-13	12.81996816	127	108	2.93383553	2.195441091	3.920574756	1.552787996	1.01E-12	11.99471422	68	36	4.31136221	2.824695025	6.580478225	2.108143772	3.62E-13	12.44129551	79	47	3.905651014	2.66400271	5.726011384	1.965563044	2.00E-08	7.698519877	51	31	3.605164768	2.269183913	5.72770366	1.850065197	['musculoskeletal']	TRUE	TRUE	TRUE	TRUE	TRUE	TRUE	TRUE	TRUE	TRUE	TRUE	TRUE	TRUE	('Sig_A_AD', 'Sig_B_AD', 'Sig_L_AD', 'Sig_W_AD')
Other disorders of ear	0.921483314	0.035512524	10	10	1.252997602	0.407394138	3.853769221	0.325383654	0.230730037	0.636895864	10	10	2.68261563	0.597654064	12.04112387	1.423640357	0.000121676	3.914796307	10	10	20.46116505	2.610463008	160.3774019	4.354816389	1	0	10	10	1.334920635	0.222205939	8.019646602	0.416753972	['sense organs']	FALSE	TRUE	FALSE	FALSE	TRUE	FALSE	FALSE	TRUE	FALSE	FALSE	TRUE	FALSE	()
Other disorders of eye	0.125987688	0.899671893	12	12	2.029268293	0.903779937	4.556341244	1.020959619	0.106244612	0.973693084	10	10	2.698872786	0.93034891	7.829228625	1.432356975	0.342295356	0.465598993	10	10	1.7928073	0.686706906	4.680538357	0.842220428	0.110759494	0.955619038	10	10	6.035799523	0.625944623	58.20143592	2.593544888	['sense organs']	FALSE	TRUE	FALSE	FALSE	TRUE	FALSE	FALSE	TRUE	FALSE	FALSE	TRUE	FALSE	()
Other disorders of eyelids	0.017368754	1.760231328	17	14	2.488536155	1.214616041	5.098576001	1.315297348	0.40662588	0.390804984	10	10	2.007159905	0.403382893	9.987262614	1.005155557	0.020834062	1.681226045	12	10	3.058536585	1.24056678	7.54062272	1.612841533	0.061103843	1.213931475	10	10	3.242512077	1.054232528	9.97302236	1.697111948	['sense organs']	FALSE	TRUE	FALSE	FALSE	TRUE	FALSE	FALSE	TRUE	FALSE	FALSE	TRUE	FALSE	()
Other disorders of gallbladder	0.25885069	0.586950674	13	16	1.644865526	0.783718938	3.452235831	0.717969643	0.238903613	0.621777283	10	10	2.420192308	0.73434581	7.976256866	1.275121688	0.001563899	2.80579134	10	10	6.80420712	1.862579867	24.85650969	2.766427057	0.230730037	0.636895864	10	10	2.68261563	0.597654064	12.04112387	1.423640357	['digestive']	FALSE	TRUE	FALSE	FALSE	TRUE	FALSE	FALSE	TRUE	FALSE	FALSE	TRUE	FALSE	()
Other disorders of intestine	0.761870621	0.118118773	13	22	1.187597244	0.5922099	2.381566423	0.24804565	0.120470999	0.919117488	10	10	2.25188781	0.908036521	5.584575722	1.171134954	0.005609749	2.251056608	12	10	4.087804878	1.523381513	10.96911613	2.031326334	0.709893206	0.14880698	10	14	1.291940505	0.554593951	3.009607776	0.369539634	['digestive']	FALSE	TRUE	FALSE	FALSE	TRUE	FALSE	FALSE	TRUE	FALSE	FALSE	TRUE	FALSE	()
Other disorders of lipoid metabolism	0.067498673	1.170704765	10	10	4.043269231	1.006198377	16.24731907	2.015522272	0.099615968	1.001671042	10	10	4.028708134	0.734930689	22.08438085	2.010317291	0.099615968	1.001671042	10	10	4.028708134	0.734930689	22.08438085	2.010317291	1	0	10	10	2.002375297	0.124937658	32.09206004	1.001712398	['endocrine/metabolic']	FALSE	TRUE	FALSE	FALSE	TRUE	FALSE	FALSE	TRUE	FALSE	FALSE	TRUE	FALSE	()
Other disorders of liver	0.656969552	0.182454758	25	57	0.869459543	0.535111608	1.412714442	-0.201809196	0.017368754	1.760231328	17	14	2.488536155	1.214616041	5.098576001	1.315297348	0.460221532	0.337033066	16	24	1.346469622	0.707389336	2.562917407	0.429181682	0.379744738	0.420508236	12	16	1.514634146	0.709921991	3.231505187	0.598969359	['digestive']	FALSE	FALSE	FALSE	FALSE	TRUE	FALSE	FALSE	TRUE	FALSE	FALSE	TRUE	FALSE	()
Other disorders of male genital organs	0.099615968	1.001671042	10	10	4.028708134	0.734930689	22.08438085	2.010317291	0.259083404	0.586560405	10	10	4.014285714	0.362964948	44.39682093	2.005143303	0.017605357	1.754355153	10	10	10.10791367	1.177132674	86.79558475	3.337413342	0.259083404	0.586560405	10	10	4.014285714	0.362964948	44.39682093	2.005143303	['genitourinary']	FALSE	TRUE	FALSE	FALSE	TRUE	FALSE	FALSE	TRUE	FALSE	FALSE	TRUE	FALSE	()
Other disorders of metabolism	0.000441029	3.355532513	14	10	5.757843137	2.059813937	16.09502538	2.525528486	1	0	10	10	0.665874901	0.069055279	6.420789074	-0.586676934	0.003703932	2.43133696	10	10	6.108958838	1.645126515	22.68480736	2.61092652	0.34065203	0.467689019	10	10	3.014319809	0.501750202	18.10885948	1.59183249	['endocrine/metabolic']	FALSE	TRUE	FALSE	FALSE	FALSE	FALSE	FALSE	TRUE	FALSE	FALSE	TRUE	FALSE	()
Other disorders of neurohypophysis	0.049149359	1.308482141	13	11	2.406979329	1.069032746	5.419431269	1.267223752	0.017605357	1.754355153	10	10	10.10791367	1.177132674	86.79558475	3.337413342	0.053794495	1.269262168	10	10	3.043583535	1.076101339	8.608297748	1.605770963	0.123990267	0.906612404	10	10	2.830361446	0.892931963	8.971507629	1.500986301	['endocrine/metabolic']	FALSE	TRUE	FALSE	FALSE	TRUE	FALSE	FALSE	TRUE	FALSE	FALSE	TRUE	FALSE	()
Other disorders of peritoneum	1	0	10	10	1	0.248862077	4.018290023	0	0.333333333	0.477121255	10	10	25.67317073	0.13424295	119.753773	4.68218958	1	0	10	10	1.334920635	0.222205939	8.019646602	0.416753972	1	0	10	10	2.002375297	0.124937658	32.09206004	1.001712398	['digestive']	FALSE	FALSE	FALSE	FALSE	TRUE	FALSE	FALSE	TRUE	FALSE	FALSE	TRUE	FALSE	()
Other disorders of prostate	0.01925785	1.715392198	10	10	4.728514056	1.216534642	18.37912741	2.241386885	0.259083404	0.586560405	10	10	4.014285714	0.362964948	44.39682093	2.005143303	1	0	10	10	2.002375297	0.124937658	32.09206004	1.001712398	1	0	10	10	1	0.182425177	5.481699491	0	['genitourinary']	FALSE	TRUE	FALSE	FALSE	TRUE	FALSE	FALSE	TRUE	FALSE	FALSE	FALSE	FALSE	()
Other disorders of soft tissues	0.494729107	0.305632537	48	84	1.161191749	0.79758265	1.690566211	0.215606226	9.10E-10	9.040878311	62	39	3.554843305	2.337088306	5.407117433	1.829785968	4.41E-08	7.355789865	55	37	3.268650122	2.116484055	5.048029345	1.708694958	0.000132609	3.877426071	35	27	2.736625514	1.632861354	4.586500371	1.452398027	['musculoskeletal']	FALSE	TRUE	FALSE	TRUE	TRUE	TRUE	TRUE	TRUE	TRUE	FALSE	TRUE	FALSE	('Sig_B_AD', 'Sig_L_AD')
Other disorders of stomach and duodenum	0.002372071	2.62487232	44	47	1.973882697	1.285342476	3.031264411	0.981036257	3.06E-05	4.514523169	34	23	3.12796952	1.817802631	5.382428849	1.645226455	1.44E-07	6.84309763	44	26	3.662189662	2.221423478	6.03740496	1.872706509	0.205943615	0.686251669	11	12	1.855636659	0.811884552	4.241227895	0.891914252	['digestive']	FALSE	TRUE	FALSE	TRUE	TRUE	TRUE	TRUE	TRUE	TRUE	FALSE	TRUE	FALSE	('Sig_B_AD', 'Sig_L_AD')
Other disorders of synovium, tendon, and bursa	0.004660468	2.331570456	23	19	2.502967946	1.347451087	4.649407018	1.323639816	0.004072537	2.390134912	16	10	3.286699507	1.47837579	7.306933543	1.716639561	0.016957986	1.770625733	20	18	2.283029298	1.194425555	4.363790404	1.190949374	0.026161509	1.582337209	10	10	3.389967638	1.223666605	9.39134936	1.761271501	['musculoskeletal']	FALSE	TRUE	FALSE	FALSE	TRUE	FALSE	FALSE	TRUE	FALSE	FALSE	TRUE	FALSE	()
Other disorders of the kidney and ureters	0.008822335	2.054416447	48	58	1.739258713	1.163795423	2.599272011	0.798472548	1.43E-13	12.84588712	74	40	4.274137931	2.851667563	6.406165744	2.095633466	0.000815876	3.088375828	40	38	2.22099752	1.401546721	3.519561574	1.151207782	0.053266787	1.2735435	27	32	1.734493671	1.024924213	2.935308051	0.794514576	['genitourinary']	FALSE	TRUE	FALSE	TRUE	TRUE	TRUE	FALSE	TRUE	FALSE	FALSE	TRUE	FALSE	('Sig_B_AD',)
Other disorders of thyroid	0.735488773	0.133423952	10	20	0.796135266	0.347720687	1.822817524	-0.328914525	0.356036803	0.448505108	10	10	2.014423077	0.64575038	6.284007655	1.010366716	0.005285286	2.276931535	13	10	3.800558854	1.504898842	9.598151851	1.926211576	1	0	10	10	1.201431981	0.285750811	5.051390052	0.264754973	['endocrine/metabolic']	FALSE	FALSE	FALSE	FALSE	TRUE	FALSE	FALSE	TRUE	FALSE	FALSE	TRUE	FALSE	()
Other disorders of urethra and urinary tract	0.010246794	1.989411998	13	10	3.321515892	1.365867053	8.077263304	1.731841817	1.62E-05	4.791763953	15	10	10.33169533	2.974243166	35.88944228	3.369005101	5.98E-06	5.223035317	21	10	6.261845387	2.640145366	14.851723	2.646587887	0.025796271	1.588443067	10	10	4.057971014	1.214944496	13.55381156	2.02075856	['genitourinary']	FALSE	TRUE	FALSE	TRUE	TRUE	TRUE	TRUE	TRUE	TRUE	FALSE	TRUE	FALSE	('Sig_B_AD', 'Sig_L_AD')
Other dyschromia	0.023126129	1.635897065	27	29	1.920995199	1.121974091	3.289044356	0.941853913	8.90E-05	4.050441739	20	10	4.61580984	2.083059735	10.22807945	2.20658379	0.042177989	1.374914127	14	12	2.379084967	1.090486218	5.190386811	1.250406798	0.048518905	1.314089008	18	18	2.044554455	1.052439313	3.971918256	1.031786489	['dermatologic']	FALSE	TRUE	FALSE	FALSE	TRUE	FALSE	FALSE	TRUE	FALSE	FALSE	TRUE	FALSE	()
Other dyspnea	0.005464917	2.262416398	86	119	1.559373749	1.148217976	2.117756856	0.640966754	1.18E-08	7.927101893	72	56	2.894693878	1.997033762	4.195849267	1.533410787	6.86E-10	9.16347552	77	57	3.081566234	2.138996455	4.439488636	1.6236638	1.77E-05	4.752050077	49	41	2.572876479	1.669273484	3.96561345	1.363382197	['respiratory']	FALSE	TRUE	FALSE	TRUE	TRUE	TRUE	TRUE	TRUE	TRUE	TRUE	TRUE	TRUE	('Sig_B_AD', 'Sig_L_AD', 'Sig_W_AD')
Other endocrine disorders	0.45233461	0.344540181	10	10	2.009569378	0.500103628	8.075064568	1.006886386	0.044812052	1.348605169	10	10	5.047961631	0.975277138	26.12787242	2.335700945	0.125855255	0.900128647	10	10	3.361310951	0.799451224	14.13270875	1.749024011	1	0	10	10	1	0.090418621	11.05966875	0	['endocrine/metabolic']	FALSE	TRUE	FALSE	FALSE	TRUE	FALSE	FALSE	TRUE	FALSE	FALSE	FALSE	FALSE	()
Other forms of chronic heart disease	0.960068145	0.01769794	17	35	0.970229277	0.536979679	1.753036263	-0.043602381	1.47E-05	4.833650329	28	15	3.927580372	2.074102406	7.437379917	1.973640798	0.029056898	1.536750746	19	18	2.163496002	1.123164243	4.167435868	1.113364455	0.440904058	0.355655904	11	15	1.479156529	0.673353424	3.249265482	0.564774731	['circulatory system']	FALSE	FALSE	FALSE	TRUE	TRUE	TRUE	FALSE	TRUE	FALSE	FALSE	TRUE	FALSE	('Sig_B_AD',)
Other headache syndromes	2.69E-06	5.569485838	82	83	2.211268604	1.58834848	3.078486176	1.144874281	6.04E-12	11.21908761	64	34	4.258954979	2.759035807	6.574288548	2.090499479	6.34E-11	10.19773674	78	54	3.317183463	2.29278911	4.799266569	1.729958805	0.090755319	1.042127911	25	31	1.651499147	0.962071888	2.83497467	0.723776224	['neurological']	TRUE	TRUE	TRUE	TRUE	TRUE	TRUE	TRUE	TRUE	TRUE	FALSE	TRUE	FALSE	('Sig_A_AD', 'Sig_B_AD', 'Sig_L_AD')
Other hemoglobinopathies	0.691999378	0.159894296	10	10	1.503579952	0.334981126	6.74889567	0.588401585	1	0	10	10	2.002375297	0.124937658	32.09206004	1.001712398	0.604469572	0.218625556	10	10	2.004761905	0.281412777	14.28176199	1.003430905	0.03686146	1.433427468	10	10	15731.09091	0.604022524	241.8277943	13.9413311	['hematopoietic']	FALSE	TRUE	FALSE	FALSE	TRUE	FALSE	FALSE	TRUE	FALSE	FALSE	TRUE	FALSE	()
Other hypertensive complications	0.010721359	1.969750143	36	40	1.874611399	1.175931711	2.98841154	0.90659156	6.90E-10	9.160925671	45	20	4.917771883	2.863993156	8.444321959	2.298004815	5.58E-10	9.253036157	39	14	6.03692652	3.23931622	11.25067123	2.593814241	0.004072537	2.390134912	16	10	3.286699507	1.47837579	7.306933543	1.716639561	['circulatory system']	FALSE	TRUE	FALSE	TRUE	TRUE	TRUE	TRUE	TRUE	TRUE	FALSE	TRUE	FALSE	('Sig_B_AD', 'Sig_L_AD')
Other hypertrophic and atrophic conditions of skin	0.020834062	1.681226045	12	10	3.058536585	1.24056678	7.54062272	1.612841533	7.52E-05	4.123948051	12	10	12.32195122	2.745021587	55.31121598	3.623158824	0.0572973	1.241865846	12	10	2.44097561	1.045929181	5.696716406	1.28745788	0.120470999	0.919117488	10	10	2.25188781	0.908036521	5.584575722	1.171134954	['dermatologic']	FALSE	TRUE	FALSE	FALSE	TRUE	FALSE	FALSE	TRUE	FALSE	FALSE	TRUE	FALSE	()
Other infectious and parasitic diseases	0.199223582	0.700659256	13	15	1.756642217	0.828057124	3.72654469	0.812820381	0.00856553	2.067245758	10	10	5.417069243	1.429672818	20.52542289	2.437512532	0.01350009	1.869663321	10	10	4.576271186	1.401043533	14.94761403	2.194172548	0.049280298	1.307326671	10	10	3.542168675	1.031125309	12.16821933	1.824632913	['infectious diseases']	FALSE	TRUE	FALSE	FALSE	TRUE	FALSE	FALSE	TRUE	FALSE	FALSE	TRUE	FALSE	()
Other intestinal obstruction	0.934864365	0.029251394	10	12	1.169477912	0.457031171	2.992528021	0.225864613	0.000202402	3.693784796	17	10	5.019047619	2.064903144	12.19952571	2.327413634	0.929119871	0.031928252	10	10	1.202884615	0.434216124	3.332283897	0.266498261	0.929119871	0.031928252	10	11	0.908000872	0.313437859	2.630395662	-0.139234412	['digestive']	FALSE	TRUE	FALSE	FALSE	TRUE	FALSE	FALSE	TRUE	FALSE	FALSE	FALSE	FALSE	()
Other local infections of skin and subcutaneous tissue	0.005699966	2.244127753	18	13	2.848057883	1.381846389	5.869996672	1.509978467	0.001085997	2.964171508	14	10	4.79248366	1.828311752	12.5623541	2.260773513	0.533504266	0.272862103	10	10	1.564926372	0.57875264	4.231504757	0.646094782	0.019338461	1.7135781	10	10	6.072115385	1.22030195	30.21431313	2.602199206	['dermatologic']	FALSE	TRUE	FALSE	FALSE	TRUE	FALSE	FALSE	TRUE	FALSE	FALSE	TRUE	FALSE	()
Other mental disorder	1	0	10	10	2.002375297	0.124937658	32.09206004	1.001712398	0.604469572	0.218625556	10	10	2.004761905	0.281412777	14.28176199	1.003430905	0.333333333	0.477121255	10	10	6121	0.13424295	119.753773	12.57955165	0.004050421	2.392499869	10	10	15731.09091	1.103170929	371.3384964	13.9413311	['mental disorders']	FALSE	TRUE	FALSE	FALSE	TRUE	FALSE	FALSE	TRUE	FALSE	FALSE	TRUE	FALSE	()
Other non-epithelial cancer of skin	0.738947915	0.131386172	10	10	1.336523126	0.375119073	4.7619388	0.418484801	0.044942228	1.347345406	10	10	8.066985646	0.898830385	72.40104304	3.012029689	0.054087915	1.26689976	15	14	2.184977185	1.044633836	4.570142318	1.127618216	0.341455499	0.466665888	21	31	1.373421285	0.7792717	2.420575555	0.457774228	['neoplasms']	FALSE	TRUE	FALSE	FALSE	TRUE	FALSE	FALSE	TRUE	FALSE	FALSE	TRUE	FALSE	()
Other nondiabetic retinopathy	0.042177989	1.374914127	14	12	2.379084967	1.090486218	5.190386811	1.250406798	0.001076304	2.968064894	15	10	4.406809407	1.782857071	10.89261134	2.139734502	0.091187475	1.040064812	14	14	2.034313725	0.960734612	4.307570771	1.024542184	0.604469572	0.218625556	10	10	2.004761905	0.281412777	14.28176199	1.003430905	['sense organs']	FALSE	TRUE	FALSE	FALSE	TRUE	FALSE	FALSE	TRUE	FALSE	FALSE	TRUE	FALSE	()
Other nonspecific findings on examination of urine	9.13E-05	4.039571332	34	25	2.870721649	1.6891896	4.878696143	1.521413451	5.64E-07	6.248531383	28	11	5.381633595	2.652052521	10.92059072	2.428044169	1.61E-05	4.793010206	26	13	4.196969697	2.133843034	8.25485022	2.069348047	0.049149359	1.308482141	13	11	2.406979329	1.069032746	5.419431269	1.267223752	['genitourinary']	FALSE	TRUE	FALSE	TRUE	TRUE	TRUE	TRUE	TRUE	TRUE	FALSE	TRUE	FALSE	('Sig_B_AD', 'Sig_L_AD')
Other nutritional deficiency	0.40662588	0.390804984	10	10	2.007159905	0.403382893	9.987262614	1.005155557	0.044942228	1.347345406	10	10	8.066985646	0.898830385	72.40104304	3.012029689	0.40662588	0.390804984	10	10	2.007159905	0.403382893	9.987262614	1.005155557	0.110759494	0.955619038	10	10	6.035799523	0.625944623	58.20143592	2.593544888	['endocrine/metabolic']	FALSE	TRUE	FALSE	FALSE	TRUE	FALSE	FALSE	TRUE	FALSE	FALSE	TRUE	FALSE	()
Other open wound of head and face	1.31E-06	5.883312029	32	16	4.246153846	2.302387258	7.830925238	2.086156644	2.82E-05	4.548993359	13	10	13.38141809	3.005632493	59.57559702	3.742159108	1.98E-07	6.702867148	27	10	6.341772152	2.954507135	13.61244776	2.664886045	0.000204642	3.689005038	18	10	4.655940594	2.007509057	10.7983487	2.219072651	['injuries & poisonings']	TRUE	TRUE	TRUE	TRUE	TRUE	TRUE	TRUE	TRUE	TRUE	FALSE	TRUE	FALSE	('Sig_A_AD', 'Sig_B_AD', 'Sig_L_AD')
Other paralytic syndromes	0.801198417	0.096259918	10	13	0.766463752	0.271429106	2.16434668	-0.38371053	0.008079862	2.092596045	10	10	7.101204819	1.468742479	34.33352723	2.828063819	0.592419916	0.22737035	10	10	1.674660272	0.508136626	5.51915938	0.743868454	0.123990267	0.906612404	10	10	2.830361446	0.892931963	8.971507629	1.500986301	['neurological']	FALSE	FALSE	FALSE	FALSE	TRUE	FALSE	FALSE	TRUE	FALSE	FALSE	TRUE	FALSE	()
Other peripheral nerve disorders	0.23478172	0.62933572	24	34	1.436594738	0.840416123	2.455693537	0.522653137	6.04E-05	4.218696656	33	23	3.028165866	1.754317389	5.226983763	1.59844423	0.001079105	2.96693628	33	29	2.384097155	1.426945816	3.983276154	1.253443028	0.000427355	3.369211355	30	23	2.731810115	1.566109878	4.765174277	1.449857207	['neurological']	FALSE	TRUE	FALSE	FALSE	TRUE	FALSE	FALSE	TRUE	FALSE	FALSE	TRUE	FALSE	()
Other persistent mental disorders due to conditions classified elsewhere	4.74E-55	54.32430809	168	42	12.62992126	8.755456112	18.21891504	3.65877374	3.02E-65	64.51991968	178	34	17.37945998	11.72265397	25.76597671	4.11931135	3.54E-67	66.45114955	172	26	21.64553846	13.99561087	33.4768764	4.435997785	6.47E-57	56.18893235	139	15	27.1451119	15.66932377	47.02545627	4.762620526	['mental disorders']	TRUE	TRUE	TRUE	TRUE	TRUE	TRUE	TRUE	TRUE	TRUE	TRUE	TRUE	TRUE	('Sig_A_AD', 'Sig_B_AD', 'Sig_L_AD', 'Sig_W_AD')
Other pulmonary inflamation or edema	0.535910552	0.270907692	10	20	0.694939759	0.291502749	1.656729722	-0.525040172	0.208036779	0.681859879	10	10	2.021791768	0.796566578	5.131576025	1.015634416	0.432023834	0.364492293	10	10	2.011990408	0.579253091	6.988491664	1.008623427	0.93120339	0.030955452	10	12	0.831334932	0.290951137	2.375374013	-0.266498261	['respiratory']	FALSE	FALSE	FALSE	FALSE	TRUE	FALSE	FALSE	TRUE	FALSE	FALSE	FALSE	FALSE	()
Other signs and symptoms in breast	1	0	10	10	0.665874901	0.069055279	6.420789074	-0.586676934	0.044942228	1.347345406	10	10	8.066985646	0.898830385	72.40104304	3.012029689	1	0	10	10	1	0.090418621	11.05966875	0	0.259083404	0.586560405	10	10	4.014285714	0.362964948	44.39682093	2.005143303	['genitourinary']	FALSE	FALSE	FALSE	FALSE	TRUE	FALSE	FALSE	FALSE	FALSE	FALSE	TRUE	FALSE	()
Other specified benign mammary dysplasias	1	0	10	10	0.665874901	0.069055279	6.420789074	-0.586676934	1	0	10	10	1	0.090418621	11.05966875	0	0.110759494	0.955619038	10	10	6.035799523	0.625944623	58.20143592	2.593544888	1	0	10	10	1	0.090418621	11.05966875	0	['genitourinary']	FALSE	FALSE	FALSE	FALSE	FALSE	FALSE	FALSE	TRUE	FALSE	FALSE	FALSE	FALSE	()
Other specified cardiac dysrhythmias	4.45E-06	5.35159714	103	117	2.006296386	1.492664417	2.696671229	1.004534748	1.21E-20	19.91853947	101	49	5.104901774	3.543778774	7.35373842	2.351883202	1.74E-12	11.75856458	77	47	3.78470552	2.577476496	5.557372062	1.920181051	1.36E-06	5.867511525	50	37	2.931560593	1.883460605	4.562902716	1.551668876	['circulatory system']	TRUE	TRUE	TRUE	TRUE	TRUE	TRUE	TRUE	TRUE	TRUE	TRUE	TRUE	TRUE	('Sig_A_AD', 'Sig_B_AD', 'Sig_L_AD', 'Sig_W_AD')
Other specified congenital anomalies of kidney	0.259083404	0.586560405	10	10	4.014285714	0.362964948	44.39682093	2.005143303	0.333333333	0.477121255	10	10	25.67317073	0.13424295	119.753773	4.68218958	1	0	10	10	2.002375297	0.124937658	32.09206004	1.001712398	0.333333333	0.477121255	10	10	15731.09091	0.13424295	119.753773	13.9413311	['congenital anomalies']	FALSE	TRUE	FALSE	FALSE	TRUE	FALSE	FALSE	TRUE	FALSE	FALSE	TRUE	FALSE	()
Other specified diseases of hair and hair follicles	0.465022456	0.332526075	12	17	1.423816356	0.673639449	3.00940365	0.509763079	0.00104241	2.981961236	16	10	4.118226601	1.748034287	9.702206909	2.042023215	0.026161509	1.582337209	10	10	3.389967638	1.223666605	9.39134936	1.761271501	0.200070523	0.698816892	10	10	2.355823293	0.786737121	7.054330148	1.236231329	['dermatologic']	FALSE	TRUE	FALSE	FALSE	TRUE	FALSE	FALSE	TRUE	FALSE	FALSE	TRUE	FALSE	()
Other specified diseases of sebaceous glands	0.001091447	2.961997336	30	25	2.507142857	1.454851628	4.320554195	1.326044203	3.53E-08	7.451824631	24	10	10.11859296	3.832462107	26.71544316	3.338936786	0.023225853	1.634028329	15	12	2.555282555	1.18515031	5.509401533	1.353482829	0.000312068	3.505750776	13	10	6.674816626	2.162955804	20.59828356	2.738728203	['dermatologic']	FALSE	TRUE	FALSE	TRUE	TRUE	TRUE	FALSE	TRUE	FALSE	FALSE	TRUE	FALSE	('Sig_B_AD',)
Other specified disorders of breast	1	0	10	10	1.334920635	0.222205939	8.019646602	0.416753972	0.40662588	0.390804984	10	10	2.007159905	0.403382893	9.987262614	1.005155557	0.03686146	1.433427468	10	10	6121	0.604022524	241.8277943	12.57955165	1	0	10	10	1.334920635	0.222205939	8.019646602	0.416753972	['genitourinary']	FALSE	TRUE	FALSE	FALSE	TRUE	FALSE	FALSE	TRUE	FALSE	FALSE	TRUE	FALSE	()
Other specified erythematous conditions	1	0	10	10	1.144224197	0.33309042	3.930611434	0.194369758	0.049280298	1.307326671	10	10	3.542168675	1.031125309	12.16821933	1.824632913	0.026161509	1.582337209	10	10	3.389967638	1.223666605	9.39134936	1.761271501	0.000145769	3.836333748	10	10	15731.09091	1.868885006	569.3005412	13.9413311	['dermatologic']	FALSE	TRUE	FALSE	FALSE	TRUE	FALSE	FALSE	TRUE	FALSE	FALSE	TRUE	FALSE	()
Other specified gastritis	0.01420158	1.847663322	15	11	2.790931427	1.270453861	6.13111461	1.480746678	0.061103843	1.213931475	10	10	3.242512077	1.054232528	9.97302236	1.697111948	0.012420494	1.90586114	16	12	2.732348112	1.2806158	5.82979392	1.4501413	0.169676528	0.770378231	10	10	2.517985612	0.672632205	9.426030288	1.332270039	['digestive']	FALSE	TRUE	FALSE	FALSE	TRUE	FALSE	FALSE	TRUE	FALSE	FALSE	TRUE	FALSE	()
Other specified peripheral vascular diseases	0.34065203	0.467689019	10	10	3.014319809	0.501750202	18.10885948	1.59183249	0.028858582	1.539725014	10	10	3.656658596	1.217749149	10.98021879	1.870525936	0.061103843	1.213931475	10	10	3.242512077	1.054232528	9.97302236	1.697111948	1	0	10	10	1	0.090418621	11.05966875	0	['circulatory system']	FALSE	TRUE	FALSE	FALSE	TRUE	FALSE	FALSE	TRUE	FALSE	FALSE	FALSE	FALSE	()
Other symptoms involving abdomen and pelvis	0.23478172	0.62933572	24	34	1.436594738	0.840416123	2.455693537	0.522653137	0.000349295	3.456807887	22	13	3.515769231	1.752978919	7.051216161	1.813840377	1.47E-05	4.833650329	28	15	3.927580372	2.074102406	7.437379917	1.973640798	0.726111017	0.138996974	10	16	1.256067961	0.565023305	2.792286106	0.328914525	['digestive']	FALSE	TRUE	FALSE	FALSE	TRUE	FALSE	TRUE	TRUE	TRUE	FALSE	TRUE	FALSE	('Sig_L_AD',)
Other symptoms involving urinary system	0.010778172	1.967454888	23	21	2.259100131	1.235458299	4.130882772	1.175748217	0.00241186	2.617647909	14	10	4.102941176	1.643341377	10.2438401	2.036658471	0.002597215	2.585492176	20	14	2.949538024	1.474562693	5.899901438	1.560489008	0.289336179	0.538597259	10	13	0.457683128	0.129711752	1.614918019	-1.127578984	['genitourinary']	FALSE	TRUE	FALSE	FALSE	TRUE	FALSE	FALSE	TRUE	FALSE	FALSE	FALSE	FALSE	()
Other symptoms referable to back	1	0	10	10	0.665874901	0.069055279	6.420789074	-0.586676934	0.604469572	0.218625556	10	10	2.004761905	0.281412777	14.28176199	1.003430905	0.333333333	0.477121255	10	10	6121	0.13424295	119.753773	12.57955165	1	0	10	10	2.002375297	0.124937658	32.09206004	1.001712398	['musculoskeletal']	FALSE	FALSE	FALSE	FALSE	TRUE	FALSE	FALSE	TRUE	FALSE	FALSE	TRUE	FALSE	()
Other symptoms/disorders or the urinary system	0.036209519	1.441177242	15	13	2.355887356	1.110507248	4.997900952	1.23627056	0.000463545	3.333908345	15	10	5.147420147	1.982514978	13.36480908	2.363849544	0.011292482	1.947210591	12	10	3.499651568	1.367599366	8.955518263	1.807211292	0.123990267	0.906612404	10	10	2.830361446	0.892931963	8.971507629	1.500986301	['genitourinary']	FALSE	TRUE	FALSE	FALSE	TRUE	FALSE	FALSE	TRUE	FALSE	FALSE	TRUE	FALSE	()
Other unspecified back disorders	1	0	10	10	2.002375297	0.124937658	32.09206004	1.001712398	0.259083404	0.586560405	10	10	4.014285714	0.362964948	44.39682093	2.005143303	1	0	10	10	0.799047619	0.154380057	4.135748557	-0.323646612	1	0	10	10	1.201431981	0.285750811	5.051390052	0.264754973	['musculoskeletal']	FALSE	TRUE	FALSE	FALSE	TRUE	FALSE	FALSE	FALSE	FALSE	FALSE	TRUE	FALSE	()
Other upper respiratory disease	0.027520701	1.560340515	40	50	1.662827225	1.078106822	2.56467571	0.733638274	1.47E-05	4.833650329	28	15	3.927580372	2.074102406	7.437379917	1.973640798	6.70E-06	5.173624073	29	15	4.078201866	2.161618113	7.69411135	2.027933189	0.046255453	1.334837061	16	15	2.177996716	1.066160484	4.449301737	1.123001779	['respiratory']	FALSE	TRUE	FALSE	TRUE	TRUE	TRUE	TRUE	TRUE	TRUE	FALSE	TRUE	FALSE	('Sig_B_AD', 'Sig_L_AD')
Other venous embolism and thrombosis	0.202844239	0.692837323	10	14	0.424480055	0.121315963	1.485239964	-1.236231329	0.000349295	3.456807887	22	13	3.515769231	1.752978919	7.051216161	1.813840377	0.93938613	0.027155857	10	14	1.145617667	0.476786899	2.752675967	0.196125647	0.533504266	0.272862103	10	10	1.564926372	0.57875264	4.231504757	0.646094782	['circulatory system']	FALSE	FALSE	FALSE	FALSE	TRUE	FALSE	FALSE	TRUE	FALSE	FALSE	TRUE	FALSE	()
Other vitamin B12 deficiency anemia	0.012228782	1.912616796	10	10	1703.1875	0.85199937	306.2478372	10.73402155	0.012228782	1.912616796	10	10	25.67317073	0.85199937	306.2478372	4.68218958	1	0	10	10	2.002375297	0.124937658	32.09206004	1.001712398	0.259083404	0.586560405	10	10	4.014285714	0.362964948	44.39682093	2.005143303	['hematopoietic']	FALSE	TRUE	FALSE	FALSE	TRUE	FALSE	FALSE	TRUE	FALSE	FALSE	TRUE	FALSE	()
Otitis externa	0.665992606	0.176530593	10	10	1.406746988	0.531660295	3.722183334	0.492362874	0.008079862	2.092596045	10	10	7.101204819	1.468742479	34.33352723	2.828063819	1.54E-05	4.813372557	12	10	24.67317073	3.197313059	190.3990453	4.624871222	0.099615968	1.001671042	10	10	4.028708134	0.734930689	22.08438085	2.010317291	['sense organs']	FALSE	TRUE	FALSE	FALSE	TRUE	FALSE	TRUE	TRUE	TRUE	FALSE	TRUE	FALSE	('Sig_L_AD',)
Otitis media	1	0	10	10	1.334920635	0.222205939	8.019646602	0.416753972	0.110759494	0.955619038	10	10	6.035799523	0.625944623	58.20143592	2.593544888	0.40662588	0.390804984	10	10	2.007159905	0.403382893	9.987262614	1.005155557	1	0	10	10	1	0.090418621	11.05966875	0	['sense organs']	FALSE	TRUE	FALSE	FALSE	TRUE	FALSE	FALSE	TRUE	FALSE	FALSE	FALSE	FALSE	()
Otorrhea	0.725895311	0.139126009	10	10	0.569387755	0.117769592	2.752853357	-0.812516627	0.333333333	0.477121255	10	10	25.67317073	0.13424295	119.753773	4.68218958	1	0	10	10	2.002375297	0.124937658	32.09206004	1.001712398	0.110935441	0.954929684	10	10	15731.09091	0.361681139	178.6407088	13.9413311	['sense organs']	FALSE	FALSE	FALSE	FALSE	TRUE	FALSE	FALSE	TRUE	FALSE	FALSE	TRUE	FALSE	()
Ovarian cyst	0.758350393	0.120130084	10	10	1.433710175	0.452318274	4.54442145	0.519753412	0.017605357	1.754355153	10	10	10.10791367	1.177132674	86.79558475	3.337413342	0.002517419	2.59904444	10	10	14.21927711	1.743710368	115.952652	3.829776217	0.230730037	0.636895864	10	10	2.68261563	0.597654064	12.04112387	1.423640357	['genitourinary']	FALSE	TRUE	FALSE	FALSE	TRUE	FALSE	FALSE	TRUE	FALSE	FALSE	TRUE	FALSE	()
Pain and other symptoms associated with female genital organs	0.946130587	0.024048917	10	18	1.113807983	0.509552602	2.434622484	0.155500538	0.030959161	1.509210822	13	10	2.650855746	1.152612752	6.096614993	1.406458164	3.82E-05	4.418015116	23	11	4.36523126	2.107133881	9.043205145	2.126058087	0.281494974	0.550529355	10	10	0.284017645	0.034829916	2.315998212	-1.815947533	['genitourinary']	FALSE	TRUE	FALSE	FALSE	TRUE	FALSE	TRUE	TRUE	TRUE	FALSE	FALSE	FALSE	('Sig_L_AD',)
Pain in joint	1.58E-13	12.80118684	171	175	2.604416619	2.016477459	3.363779692	1.38096025	1.83E-20	19.73841046	138	94	3.876985316	2.884942832	5.210160483	1.954935271	1.51E-23	22.82126552	148	96	4.20863747	3.14361807	5.634472431	2.073353242	6.79E-11	10.16844078	85	63	3.126795723	2.20345726	4.437050662	1.64468497	['musculoskeletal']	TRUE	TRUE	TRUE	TRUE	TRUE	TRUE	TRUE	TRUE	TRUE	TRUE	TRUE	TRUE	('Sig_A_AD', 'Sig_B_AD', 'Sig_L_AD', 'Sig_W_AD')
Pain in limb	2.72E-08	7.565604568	119	126	2.237990466	1.684265898	2.973759269	1.16220389	1.77E-21	20.75213299	113	60	4.778425027	3.402386189	6.710980021	2.256535183	6.84E-16	15.16505809	110	75	3.614957265	2.620707361	4.986407953	1.853978592	8.85E-08	7.053233772	62	47	2.920449173	1.959638941	4.352344298	1.546190276	['symptoms']	TRUE	TRUE	TRUE	TRUE	TRUE	TRUE	TRUE	TRUE	TRUE	TRUE	TRUE	TRUE	('Sig_A_AD', 'Sig_B_AD', 'Sig_L_AD', 'Sig_W_AD')
Pain, swelling or discharge of eye	0.857666804	0.066681399	13	23	1.134580631	0.568877299	2.262831037	0.182159141	0.001076304	2.968064894	15	10	4.406809407	1.782857071	10.89261134	2.139734502	0.009444993	2.024798356	18	14	2.641442716	1.300627995	5.364500572	1.401326123	0.067498673	1.170704765	10	10	4.043269231	1.006198377	16.24731907	2.015522272	['sense organs']	FALSE	TRUE	FALSE	FALSE	TRUE	FALSE	FALSE	TRUE	FALSE	FALSE	TRUE	FALSE	()
Painful respiration	0.009314784	2.0308272	35	38	1.918264654	1.193047733	3.084318573	0.939801776	2.35E-07	6.629156862	29	11	5.58801758	2.76295133	11.30166143	2.48233656	5.21E-06	5.283256014	33	19	3.683534028	2.068256354	6.560319715	1.88109057	0.0572973	1.241865846	12	10	2.44097561	1.045929181	5.696716406	1.28745788	['respiratory']	FALSE	TRUE	FALSE	TRUE	TRUE	TRUE	TRUE	TRUE	TRUE	FALSE	TRUE	FALSE	('Sig_B_AD', 'Sig_L_AD')
Pallor and flushing	0.049280298	1.307326671	10	10	3.542168675	1.031125309	12.16821933	1.824632913	1	0	10	10	0.665874901	0.069055279	6.420789074	-0.586676934	0.738947915	0.131386172	10	10	1.336523126	0.375119073	4.7619388	0.418484801	0.110759494	0.955619038	10	10	6.035799523	0.625944623	58.20143592	2.593544888	['symptoms']	FALSE	TRUE	FALSE	FALSE	FALSE	FALSE	FALSE	TRUE	FALSE	FALSE	TRUE	FALSE	()
Palpitations	0.000242195	3.615834544	82	98	1.835894358	1.332938351	2.528630142	0.876483045	1.45E-09	8.837861771	48	24	4.385026738	2.646330017	7.266085246	2.13258564	1.86E-09	8.730574273	55	32	3.802792916	2.417826431	5.98108854	1.927059378	0.000330864	3.480350139	28	20	2.927918782	1.629135966	5.262119658	1.549875535	['circulatory system']	FALSE	TRUE	FALSE	TRUE	TRUE	TRUE	TRUE	TRUE	TRUE	FALSE	TRUE	FALSE	('Sig_B_AD', 'Sig_L_AD')
Pancytopenia	0.092786511	1.032515153	10	10	3.028846154	0.850088609	10.79170915	1.5987683	1	0	10	10	1.334920635	0.222205939	8.019646602	0.416753972	1	0	10	10	1.144224197	0.33309042	3.930611434	0.194369758	1	0	10	10	0.665874901	0.069055279	6.420789074	-0.586676934	['hematopoietic']	FALSE	TRUE	FALSE	FALSE	TRUE	FALSE	FALSE	TRUE	FALSE	FALSE	FALSE	FALSE	()
Paralysis/spasm of vocal cords or larynx	0.592419916	0.22737035	10	10	1.674660272	0.508136626	5.51915938	0.743868454	0.34065203	0.467689019	10	10	3.014319809	0.501750202	18.10885948	1.59183249	1	0	10	10	1.201431981	0.285750811	5.051390052	0.264754973	0.230730037	0.636895864	10	10	2.68261563	0.597654064	12.04112387	1.423640357	['respiratory']	FALSE	TRUE	FALSE	FALSE	TRUE	FALSE	FALSE	TRUE	FALSE	FALSE	TRUE	FALSE	()
Paralytic ileus	0.936484687	0.02849932	10	13	1.078220575	0.42696426	2.722849935	0.108652344	0.592419916	0.22737035	10	10	1.674660272	0.508136626	5.51915938	0.743868454	0.106244612	0.973693084	10	10	2.698872786	0.93034891	7.829228625	1.432356975	0.510527341	0.291980995	10	10	0.497619048	0.105205902	2.353715075	-1.006886386	['digestive']	FALSE	TRUE	FALSE	FALSE	TRUE	FALSE	FALSE	TRUE	FALSE	FALSE	FALSE	FALSE	()
Paranoid disorders	2.69E-06	5.570565434	23	10	6.023809524	2.670963948	13.58546273	2.590676152	3.28E-05	4.484267997	18	10	6.222772277	2.451461627	15.79583967	2.637557452	8.64E-06	5.063368272	17	10	8.814814815	2.947066257	26.36552879	3.139930261	0.000337863	3.471258862	10	10	18.37046005	2.319633756	145.4858128	4.199315851	['mental disorders']	TRUE	TRUE	TRUE	TRUE	TRUE	TRUE	TRUE	TRUE	TRUE	FALSE	TRUE	FALSE	('Sig_A_AD', 'Sig_B_AD', 'Sig_L_AD')
Paraproteinemia	0.125855255	0.900128647	10	10	3.361310951	0.799451224	14.13270875	1.749024011	0.002517419	2.59904444	10	10	14.21927711	1.743710368	115.952652	3.829776217	1	0	10	10	1	0.182425177	5.481699491	0	1	0	10	10	1	0.182425177	5.481699491	0	['endocrine/metabolic']	FALSE	TRUE	FALSE	FALSE	TRUE	FALSE	FALSE	FALSE	FALSE	FALSE	FALSE	FALSE	()
Parasomnia	0.001339433	2.8730789	10	10	1703.1875	1.356620634	436.9203832	10.73402155	0.110759494	0.955619038	10	10	6.035799523	0.625944623	58.20143592	2.593544888	4.80E-05	4.319014048	10	10	6121	2.127364344	636.0451191	12.57955165	0.019338461	1.7135781	10	10	6.072115385	1.22030195	30.21431313	2.602199206	['neurological']	FALSE	TRUE	FALSE	FALSE	TRUE	FALSE	TRUE	TRUE	TRUE	FALSE	TRUE	FALSE	('Sig_L_AD',)
Parkinson's disease	0.001079105	2.96693628	33	29	2.384097155	1.426945816	3.983276154	1.253443028	6.09E-09	8.215589749	23	10	16.15956558	4.823518416	54.13715409	4.014316509	1.32E-10	9.880922829	36	10	7.778238342	3.820598806	15.83547365	2.959443443	9.68E-08	7.013947677	30	11	5.795454545	2.874482102	11.68464168	2.534921818	['neurological']	FALSE	TRUE	FALSE	TRUE	TRUE	TRUE	TRUE	TRUE	TRUE	TRUE	TRUE	TRUE	('Sig_B_AD', 'Sig_L_AD', 'Sig_W_AD')
Paroxysmal supraventricular tachycardia	0.019782618	1.703716225	30	33	1.880797774	1.130638682	3.12867437	0.911344736	0.000187711	3.726510916	21	11	3.9657674	1.893733452	8.304923297	1.987600063	0.006199762	2.207625014	21	17	2.547601584	1.329331224	4.882360179	1.349139674	0.126606467	0.897544111	14	15	1.896405229	0.906678861	3.96651223	0.923267276	['circulatory system']	FALSE	TRUE	FALSE	FALSE	TRUE	FALSE	FALSE	TRUE	FALSE	FALSE	TRUE	FALSE	()
Paroxysmal ventricular tachycardia	0.954699482	0.020133313	14	26	1.079562594	0.557698849	2.089757577	0.110446895	0.005010218	2.300143339	19	14	2.795108118	1.387283969	5.631600715	1.482904089	0.936484687	0.02849932	10	13	1.078220575	0.42696426	2.722849935	0.108652344	0.801198417	0.096259918	10	13	0.766463752	0.271429106	2.16434668	-0.38371053	['circulatory system']	FALSE	TRUE	FALSE	FALSE	TRUE	FALSE	FALSE	TRUE	FALSE	FALSE	FALSE	FALSE	()
Partial epilepsy	0.061103843	1.213931475	10	10	3.242512077	1.054232528	9.97302236	1.697111948	1.54E-05	4.813372557	12	10	24.67317073	3.197313059	190.3990453	4.624871222	0.00856553	2.067245758	10	10	5.417069243	1.429672818	20.52542289	2.437512532	0.001563899	2.80579134	10	10	6.80420712	1.862579867	24.85650969	2.766427057	['neurological']	FALSE	TRUE	FALSE	TRUE	TRUE	TRUE	FALSE	TRUE	FALSE	FALSE	TRUE	FALSE	('Sig_B_AD',)
Pathologic fracture	0.058214657	1.234967658	33	42	1.619904517	1.010686464	2.596344899	0.695908778	0.004900032	2.309801106	14	10	3.585784314	1.49225555	8.616385542	1.842288712	0.011191325	1.95111848	20	17	2.420251683	1.254102749	4.670764187	1.275157082	0.023225853	1.634028329	15	12	2.555282555	1.18515031	5.509401533	1.353482829	['musculoskeletal']	FALSE	TRUE	FALSE	FALSE	TRUE	FALSE	FALSE	TRUE	FALSE	FALSE	TRUE	FALSE	()
Pathologic fracture of vertebrae	0.113792027	0.943888166	25	32	1.597921914	0.934208381	2.733174415	0.67619691	0.123990267	0.906612404	10	10	2.830361446	0.892931963	8.971507629	1.500986301	0.026713322	1.573272106	17	15	2.319835391	1.146934451	4.692191638	1.214022439	0.016195931	1.790594077	14	10	2.861764706	1.260290959	6.498259131	1.516905059	['musculoskeletal']	FALSE	TRUE	FALSE	FALSE	TRUE	FALSE	FALSE	TRUE	FALSE	FALSE	TRUE	FALSE	()
Pemphigus and pemphigoid	0.019338461	1.7135781	10	10	6.072115385	1.22030195	30.21431313	2.602199206	0.604469572	0.218625556	10	10	2.004761905	0.281412777	14.28176199	1.003430905	0.40662588	0.390804984	10	10	2.007159905	0.403382893	9.987262614	1.005155557	1	0	10	10	1	0.090418621	11.05966875	0	['dermatologic']	FALSE	TRUE	FALSE	FALSE	TRUE	FALSE	FALSE	TRUE	FALSE	FALSE	FALSE	FALSE	()
Peptic ulcer, site unspecified	0.25885069	0.586950674	13	16	1.644865526	0.783718938	3.452235831	0.717969643	0.001076304	2.968064894	15	10	4.406809407	1.782857071	10.89261134	2.139734502	0.005609749	2.251056608	12	10	4.087804878	1.523381513	10.96911613	2.031326334	0.008079862	2.092596045	10	10	7.101204819	1.468742479	34.33352723	2.828063819	['digestive']	FALSE	TRUE	FALSE	FALSE	TRUE	FALSE	FALSE	TRUE	FALSE	FALSE	TRUE	FALSE	()
Perforation of tympanic membrane	0.34065203	0.467689019	10	10	3.014319809	0.501750202	18.10885948	1.59183249	0.333333333	0.477121255	10	10	25.67317073	0.13424295	119.753773	4.68218958	0.259083404	0.586560405	10	10	4.014285714	0.362964948	44.39682093	2.005143303	1	0	10	10	2.002375297	0.124937658	32.09206004	1.001712398	['sense organs']	FALSE	TRUE	FALSE	FALSE	TRUE	FALSE	FALSE	TRUE	FALSE	FALSE	TRUE	FALSE	()
Periapical abscess	0.099615968	1.001671042	10	10	4.028708134	0.734930689	22.08438085	2.010317291	0.110759494	0.955619038	10	10	6.035799523	0.625944623	58.20143592	2.593544888	0.259083404	0.586560405	10	10	4.014285714	0.362964948	44.39682093	2.005143303	0.333333333	0.477121255	10	10	15731.09091	0.13424295	119.753773	13.9413311	['digestive']	FALSE	TRUE	FALSE	FALSE	TRUE	FALSE	FALSE	TRUE	FALSE	FALSE	TRUE	FALSE	()
Pericarditis	0.102302481	0.990113835	11	10	2.232116788	0.940327027	5.298524036	1.158412514	0.93120339	0.030955452	10	11	1.09222028	0.401140989	2.973879941	0.127263849	0.929119871	0.031928252	10	10	1.202884615	0.434216124	3.332283897	0.266498261	1	0	10	10	0.665874901	0.069055279	6.420789074	-0.586676934	['circulatory system']	FALSE	TRUE	FALSE	FALSE	TRUE	FALSE	FALSE	TRUE	FALSE	FALSE	FALSE	FALSE	()
Peripheral enthesopathies and allied syndromes	0.005414553	2.266437384	30	29	2.150774103	1.273028608	3.633719787	1.104856005	6.70E-06	5.173624073	29	15	4.078201866	2.161618113	7.69411135	2.027933189	1.89E-05	4.724545474	33	21	3.324641939	1.898595586	5.821800125	1.733198972	0.030959161	1.509210822	13	10	2.650855746	1.152612752	6.096614993	1.406458164	['musculoskeletal']	FALSE	TRUE	FALSE	TRUE	TRUE	TRUE	TRUE	TRUE	TRUE	FALSE	TRUE	FALSE	('Sig_B_AD', 'Sig_L_AD')
Peripheral or central vertigo	0.01972779	1.704921556	19	17	2.293533791	1.179412893	4.460098138	1.197572163	0.049280298	1.307326671	10	10	3.542168675	1.031125309	12.16821933	1.824632913	0.000204642	3.689005038	18	10	4.655940594	2.007509057	10.7983487	2.219072651	0.067498673	1.170704765	10	10	4.043269231	1.006198377	16.24731907	2.015522272	['sense organs']	FALSE	TRUE	FALSE	FALSE	TRUE	FALSE	FALSE	TRUE	FALSE	FALSE	TRUE	FALSE	()
Peripheral retinal degenerations	0.125855255	0.900128647	10	10	3.361310951	0.799451224	14.13270875	1.749024011	0.110935441	0.954929684	10	10	25.67317073	0.361681139	178.6407088	4.68218958	0.044812052	1.348605169	10	10	5.047961631	0.975277138	26.12787242	2.335700945	0.259083404	0.586560405	10	10	4.014285714	0.362964948	44.39682093	2.005143303	['sense organs']	FALSE	TRUE	FALSE	FALSE	TRUE	FALSE	FALSE	TRUE	FALSE	FALSE	TRUE	FALSE	()
Peripheral vascular disease, unspecified	0.099728733	1.001179697	21	25	1.715610973	0.948796492	3.102162619	0.778722448	3.12E-08	7.506148222	46	26	3.849018003	2.343537707	6.321613492	1.944490419	0.000691535	3.160185671	30	24	2.614795918	1.50847744	4.532489192	1.38669835	0.009659258	2.015056223	21	18	2.40315877	1.266206721	4.56100254	1.264931966	['circulatory system']	FALSE	TRUE	FALSE	TRUE	TRUE	TRUE	FALSE	TRUE	FALSE	FALSE	TRUE	FALSE	('Sig_B_AD',)
Pernicious anemia	0.110759494	0.955619038	10	10	6.035799523	0.625944623	58.20143592	2.593544888	0.017605357	1.754355153	10	10	10.10791367	1.177132674	86.79558475	3.337413342	0.738947915	0.131386172	10	10	1.336523126	0.375119073	4.7619388	0.418484801	0.03686146	1.433427468	10	10	15731.09091	0.604022524	241.8277943	13.9413311	['hematopoietic']	FALSE	TRUE	FALSE	FALSE	TRUE	FALSE	FALSE	TRUE	FALSE	FALSE	TRUE	FALSE	()
Personality disorders	0.333333333	0.477121255	10	10	1703.1875	0.13424295	119.753773	10.73402155	0.03686146	1.433427468	10	10	25.67317073	0.604022524	241.8277943	4.68218958	0.110935441	0.954929684	10	10	6121	0.361681139	178.6407088	12.57955165	0.004050421	2.392499869	10	10	15731.09091	1.103170929	371.3384964	13.9413311	['mental disorders']	FALSE	TRUE	FALSE	FALSE	TRUE	FALSE	FALSE	TRUE	FALSE	FALSE	TRUE	FALSE	()
Phlebitis and thrombophlebitis	0.67013013	0.173840855	10	10	0.498812352	0.055578719	4.476781187	-1.003430905	0.169676528	0.770378231	10	10	2.517985612	0.672632205	9.426030288	1.332270039	0.40662588	0.390804984	10	10	2.007159905	0.403382893	9.987262614	1.005155557	0.259083404	0.586560405	10	10	4.014285714	0.362964948	44.39682093	2.005143303	['circulatory system']	FALSE	FALSE	FALSE	FALSE	TRUE	FALSE	FALSE	TRUE	FALSE	FALSE	TRUE	FALSE	()
Phlebitis and thrombophlebitis of lower extremities	1	0	10	10	0.665874901	0.069055279	6.420789074	-0.586676934	0.049280298	1.307326671	10	10	3.542168675	1.031125309	12.16821933	1.824632913	0.000442226	3.354356115	10	10	6121	1.611930422	502.9195049	12.57955165	0.125855255	0.900128647	10	10	3.361310951	0.799451224	14.13270875	1.749024011	['circulatory system']	FALSE	FALSE	FALSE	FALSE	TRUE	FALSE	FALSE	TRUE	FALSE	FALSE	TRUE	FALSE	()
Phobia	1	0	10	10	2.002375297	0.124937658	32.09206004	1.001712398	0.333333333	0.477121255	10	10	25.67317073	0.13424295	119.753773	4.68218958	1	0	10	10	2.002375297	0.124937658	32.09206004	1.001712398	1	0	10	10	1	0.090418621	11.05966875	0	['mental disorders']	FALSE	TRUE	FALSE	FALSE	TRUE	FALSE	FALSE	TRUE	FALSE	FALSE	FALSE	FALSE	()
Pleurisy; pleural effusion	0.063690793	1.195923343	62	92	1.407729469	0.996307279	1.989047254	0.49337011	7.97E-07	6.098734924	50	36	3.016726404	1.93190668	4.710702795	1.59298386	0.00275141	2.560444629	41	43	2.004577916	1.284749992	3.127715622	1.003298495	0.256842092	0.590333801	26	38	1.392610314	0.833639882	2.326380405	0.477791613	['respiratory']	FALSE	TRUE	FALSE	TRUE	TRUE	TRUE	FALSE	TRUE	FALSE	FALSE	TRUE	FALSE	('Sig_B_AD',)
Pneumococcal pneumonia	0.432023834	0.364492293	10	10	2.011990408	0.579253091	6.988491664	1.008623427	0.604469572	0.218625556	10	10	2.004761905	0.281412777	14.28176199	1.003430905	0.03686146	1.433427468	10	10	6121	0.604022524	241.8277943	12.57955165	0.099615968	1.001671042	10	10	4.028708134	0.734930689	22.08438085	2.010317291	['respiratory']	FALSE	TRUE	FALSE	FALSE	TRUE	FALSE	FALSE	TRUE	FALSE	FALSE	TRUE	FALSE	()
Pneumoconiosis	0.333333333	0.477121255	10	10	1703.1875	0.13424295	119.753773	10.73402155	0.67013013	0.173840855	10	10	0.498812352	0.055578719	4.476781187	-1.003430905	0.333333333	0.477121255	10	10	6121	0.13424295	119.753773	12.57955165	0.333333333	0.477121255	10	10	15731.09091	0.13424295	119.753773	13.9413311	['respiratory']	FALSE	TRUE	FALSE	FALSE	FALSE	FALSE	FALSE	TRUE	FALSE	FALSE	TRUE	FALSE	()
Pneumonia	4.92E-06	5.307687767	99	111	2.024014727	1.498069802	2.734609301	1.017219787	1.36E-17	16.86672331	79	34	5.487051964	3.600315953	8.362526969	2.456031239	3.85E-09	8.414885019	69	50	3.104022663	2.112139897	4.561703846	1.634139091	2.60E-07	6.584378483	50	34	3.202087287	2.036359409	5.035144064	1.679012635	['respiratory']	TRUE	TRUE	TRUE	TRUE	TRUE	TRUE	TRUE	TRUE	TRUE	TRUE	TRUE	TRUE	('Sig_A_AD', 'Sig_B_AD', 'Sig_L_AD', 'Sig_W_AD')
Pneumonitis due to inhalation of food or vomitus	1.12E-05	4.948901205	52	44	2.555282555	1.679011767	3.888876223	1.353482829	9.68E-08	7.013947677	30	11	5.795454545	2.874482102	11.68464168	2.534921818	0.000165721	3.780622513	23	13	3.684788895	1.847308904	7.349972262	1.881581968	1.68E-05	4.773613489	23	10	4.807518797	2.266531111	10.19718497	2.265292498	['respiratory']	TRUE	TRUE	TRUE	TRUE	TRUE	TRUE	FALSE	TRUE	FALSE	TRUE	TRUE	TRUE	('Sig_A_AD', 'Sig_B_AD', 'Sig_W_AD')
Poisoning by agents primarily affecting the cardiovascular system	0.929119871	0.031928252	10	11	0.908000872	0.313437859	2.630395662	-0.139234412	1	0	10	10	1.334920635	0.222205939	8.019646602	0.416753972	0.259083404	0.586560405	10	10	4.014285714	0.362964948	44.39682093	2.005143303	0.008079862	2.092596045	10	10	7.101204819	1.468742479	34.33352723	2.828063819	['injuries & poisonings']	FALSE	FALSE	FALSE	FALSE	TRUE	FALSE	FALSE	TRUE	FALSE	FALSE	TRUE	FALSE	()
Poisoning by other anti-infectives	0.725895311	0.139126009	10	10	0.569387755	0.117769592	2.752853357	-0.812516627	0.110759494	0.955619038	10	10	6.035799523	0.625944623	58.20143592	2.593544888	1	0	10	10	1	0.182425177	5.481699491	0	1	0	10	10	1	0.090418621	11.05966875	0	['injuries & poisonings']	FALSE	FALSE	FALSE	FALSE	TRUE	FALSE	FALSE	FALSE	FALSE	FALSE	FALSE	FALSE	()
Poisoning by psychotropic agents	0.03686146	1.433427468	10	10	1703.1875	0.604022524	241.8277943	10.73402155	1	0	10	10	2.002375297	0.124937658	32.09206004	1.001712398	0.333333333	0.477121255	10	10	6121	0.13424295	119.753773	12.57955165	0.604469572	0.218625556	10	10	2.004761905	0.281412777	14.28176199	1.003430905	['injuries & poisonings']	FALSE	TRUE	FALSE	FALSE	TRUE	FALSE	FALSE	TRUE	FALSE	FALSE	TRUE	FALSE	()
Polycythemia vera	0.110759494	0.955619038	10	10	6.035799523	0.625944623	58.20143592	2.593544888	0.604469572	0.218625556	10	10	2.004761905	0.281412777	14.28176199	1.003430905	0.110935441	0.954929684	10	10	6121	0.361681139	178.6407088	12.57955165	1	0	10	10	2.002375297	0.124937658	32.09206004	1.001712398	['neoplasms']	FALSE	TRUE	FALSE	FALSE	TRUE	FALSE	FALSE	TRUE	FALSE	FALSE	TRUE	FALSE	()
Polyneuropathy in diabetes	3.28E-05	4.484267997	18	10	6.222772277	2.451461627	15.79583967	2.637557452	0.049149359	1.308482141	13	11	2.406979329	1.069032746	5.419431269	1.267223752	0.102302481	0.990113835	11	10	2.232116788	0.940327027	5.298524036	1.158412514	0.01925785	1.715392198	10	10	4.728514056	1.216534642	18.37912741	2.241386885	['endocrine/metabolic']	TRUE	TRUE	TRUE	FALSE	TRUE	FALSE	FALSE	TRUE	FALSE	FALSE	TRUE	FALSE	('Sig_A_AD',)
Portal hypertension	0.510527341	0.291980995	10	10	0.497619048	0.105205902	2.353715075	-1.006886386	1	0	10	10	2.002375297	0.124937658	32.09206004	1.001712398	0.281494974	0.550529355	10	10	0.284017645	0.034829916	2.315998212	-1.815947533	1	0	10	10	1	0.182425177	5.481699491	0	['digestive']	FALSE	FALSE	FALSE	FALSE	TRUE	FALSE	FALSE	FALSE	FALSE	FALSE	FALSE	FALSE	()
Postinflammatory pulmonary fibrosis	0.556562118	0.254486357	12	18	1.343089431	0.640825694	2.814945215	0.425555371	0.013157257	1.880834636	10	10	4.072815534	1.38314823	11.99280454	2.026026473	0.836528247	0.077519389	10	17	1.180753855	0.535884747	2.601640881	0.239708246	0.45233461	0.344540181	10	10	2.009569378	0.500103628	8.075064568	1.006886386	['respiratory']	FALSE	TRUE	FALSE	FALSE	TRUE	FALSE	FALSE	TRUE	FALSE	FALSE	TRUE	FALSE	()
Postmenopausal atrophic vaginitis	0.001798333	2.745129847	18	11	3.373987399	1.578775199	7.210520518	1.754454585	1.58E-05	4.801269624	21	10	5.472568579	2.403138519	12.4624555	2.452218128	0.000863023	3.063977621	19	11	3.570268441	1.683055097	7.573618218	1.836032552	0.929119871	0.031928252	10	11	0.908000872	0.313437859	2.630395662	-0.139234412	['genitourinary']	FALSE	TRUE	FALSE	TRUE	TRUE	TRUE	FALSE	TRUE	FALSE	FALSE	FALSE	FALSE	('Sig_B_AD',)
Postmenopausal bleeding	0.205943615	0.686251669	11	12	1.855636659	0.811884552	4.241227895	0.891914252	0.001062794	2.973550771	13	10	5.333496333	1.888636266	15.0617584	2.415081591	0.238903613	0.621777283	10	10	2.420192308	0.73434581	7.976256866	1.275121688	0.67013013	0.173840855	10	10	0.498812352	0.055578719	4.476781187	-1.003430905	['genitourinary']	FALSE	TRUE	FALSE	FALSE	TRUE	FALSE	FALSE	TRUE	FALSE	FALSE	FALSE	FALSE	()
Postnasal drip	0.295931699	0.528808513	10	10	2.01686747	0.702797309	5.787948161	1.012116286	0.110759494	0.955619038	10	10	6.035799523	0.625944623	58.20143592	2.593544888	0.003703932	2.43133696	10	10	6.108958838	1.645126515	22.68480736	2.61092652	0.604469572	0.218625556	10	10	2.004761905	0.281412777	14.28176199	1.003430905	['respiratory']	FALSE	TRUE	FALSE	FALSE	TRUE	FALSE	FALSE	TRUE	FALSE	FALSE	TRUE	FALSE	()
Postoperative infection	0.760511732	0.118894082	10	10	0.748210024	0.197473758	2.834899404	-0.418484801	0.40662588	0.390804984	10	10	2.007159905	0.403382893	9.987262614	1.005155557	0.247526148	0.606378916	10	10	2.019323671	0.75256144	5.418385626	1.013872175	0.106244612	0.973693084	10	10	2.698872786	0.93034891	7.829228625	1.432356975	['infectious diseases']	FALSE	FALSE	FALSE	FALSE	TRUE	FALSE	FALSE	TRUE	FALSE	FALSE	TRUE	FALSE	()
Precordial pain	0.465022456	0.332526075	12	17	1.423816356	0.673639449	3.00940365	0.509763079	0.142206114	0.847081733	10	10	2.277239709	0.872253484	5.945313821	1.187286162	0.092786511	1.032515153	10	10	3.028846154	0.850088609	10.79170915	1.5987683	1	0	10	10	1.334920635	0.222205939	8.019646602	0.416753972	['circulatory system']	FALSE	TRUE	FALSE	FALSE	TRUE	FALSE	FALSE	TRUE	FALSE	FALSE	TRUE	FALSE	()
Premature beats	0.190316921	0.720522598	15	18	1.691236691	0.84370356	3.390149908	0.758078581	4.42E-06	5.35408759	19	10	7.911166253	2.932962068	21.3390252	2.98389039	0.594525105	0.225829802	10	13	1.392996834	0.590614073	3.285462145	0.478191979	0.929119871	0.031928252	10	11	0.908000872	0.313437859	2.630395662	-0.139234412	['circulatory system']	FALSE	TRUE	FALSE	TRUE	TRUE	TRUE	FALSE	TRUE	FALSE	FALSE	FALSE	FALSE	('Sig_B_AD',)
Presbyopia	5.24E-06	5.280841938	51	41	2.692327921	1.752903053	4.13521422	1.428854138	3.18E-06	5.497853718	28	13	4.542756736	2.327757383	8.865459482	2.183568051	0.009227839	2.034899996	37	41	1.882229965	1.187345025	2.983791205	0.912442903	0.233641201	0.631450569	12	14	1.735191638	0.795366623	3.785537301	0.795095005	['sense organs']	TRUE	TRUE	TRUE	TRUE	TRUE	TRUE	FALSE	TRUE	FALSE	FALSE	TRUE	FALSE	('Sig_A_AD', 'Sig_B_AD')
Primary angle-closure glaucoma	0.113792027	0.943888166	25	32	1.597921914	0.934208381	2.733174415	0.67619691	0.000202402	3.693784796	17	10	5.019047619	2.064903144	12.19952571	2.327413634	0.16334293	0.786899659	16	19	1.711174488	0.870761304	3.36271044	0.774986879	1	0	10	10	1.201431981	0.285750811	5.051390052	0.264754973	['sense organs']	FALSE	TRUE	FALSE	FALSE	TRUE	FALSE	FALSE	TRUE	FALSE	FALSE	TRUE	FALSE	()
Primary hypercoagulable state	0.03686146	1.433427468	10	10	1703.1875	0.604022524	241.8277943	10.73402155	0.604469572	0.218625556	10	10	2.004761905	0.281412777	14.28176199	1.003430905	1	0	10	10	0.665874901	0.069055279	6.420789074	-0.586676934	1	0	10	10	1.334920635	0.222205939	8.019646602	0.416753972	['hematopoietic']	FALSE	TRUE	FALSE	FALSE	TRUE	FALSE	FALSE	FALSE	FALSE	FALSE	TRUE	FALSE	()
Primary open angle glaucoma	0.018495614	1.732931248	36	42	1.780903035	1.122654915	2.825102867	0.832608968	1.53E-09	8.814337469	40	16	5.418848168	2.996904499	9.798081812	2.437986224	0.001752227	2.756409636	35	33	2.222613734	1.360623208	3.63069789	1.152257246	0.35317331	0.452012124	11	14	1.58672228	0.714036748	3.525991626	0.666049639	['sense organs']	FALSE	TRUE	FALSE	TRUE	TRUE	TRUE	FALSE	TRUE	FALSE	FALSE	TRUE	FALSE	('Sig_B_AD',)
Primary pulmonary hypertension	0.239813196	0.620126923	10	11	0.360606061	0.079566324	1.634318694	-1.471504451	0.120470999	0.919117488	10	10	2.25188781	0.908036521	5.584575722	1.171134954	0.142206114	0.847081733	10	10	2.277239709	0.872253484	5.945313821	1.187286162	0.34065203	0.467689019	10	10	3.014319809	0.501750202	18.10885948	1.59183249	['circulatory system']	FALSE	FALSE	FALSE	FALSE	TRUE	FALSE	FALSE	TRUE	FALSE	FALSE	TRUE	FALSE	()
Primary/intrinsic cardiomyopathies	0.75859646	0.119989188	10	24	0.829288026	0.392850628	1.750585542	-0.270054834	0.349551967	0.45648825	14	19	1.48993808	0.739541403	3.001746047	0.575252376	0.690302556	0.160960519	10	12	1.339774557	0.54344383	3.303001646	0.42199026	0.092786511	1.032515153	10	10	3.028846154	0.850088609	10.79170915	1.5987683	['circulatory system']	FALSE	FALSE	FALSE	FALSE	TRUE	FALSE	FALSE	TRUE	FALSE	FALSE	TRUE	FALSE	()
Prolapse of vaginal walls	0.758350393	0.120130084	10	10	1.433710175	0.452318274	4.54442145	0.519753412	0.00856553	2.067245758	10	10	5.417069243	1.429672818	20.52542289	2.437512532	0.013157257	1.880834636	10	10	4.072815534	1.38314823	11.99280454	2.026026473	0.356036803	0.448505108	10	10	2.014423077	0.64575038	6.284007655	1.010366716	['genitourinary']	FALSE	TRUE	FALSE	FALSE	TRUE	FALSE	FALSE	TRUE	FALSE	FALSE	TRUE	FALSE	()
Prostatitis	0.259083404	0.586560405	10	10	4.014285714	0.362964948	44.39682093	2.005143303	0.110935441	0.954929684	10	10	25.67317073	0.361681139	178.6407088	4.68218958	0.099615968	1.001671042	10	10	4.028708134	0.734930689	22.08438085	2.010317291	0.333333333	0.477121255	10	10	15731.09091	0.13424295	119.753773	13.9413311	['genitourinary']	FALSE	TRUE	FALSE	FALSE	TRUE	FALSE	FALSE	TRUE	FALSE	FALSE	TRUE	FALSE	()
Protein-calorie malnutrition	2.03E-07	6.693310487	47	30	3.400711111	2.116813442	5.463323236	1.765836455	1.96E-08	7.706670951	35	14	5.361757106	2.851555032	10.08167086	2.422705865	0.005377429	2.26942534	22	18	2.523888889	1.338493978	4.759091359	1.335648399	0.199223582	0.700659256	13	15	1.756642217	0.828057124	3.72654469	0.812820381	['endocrine/metabolic']	TRUE	TRUE	TRUE	TRUE	TRUE	TRUE	FALSE	TRUE	FALSE	FALSE	TRUE	FALSE	('Sig_A_AD', 'Sig_B_AD')
Proteinuria	0.009267891	2.033019073	24	22	2.2530836	1.247996469	4.067628262	1.171900845	0.003668229	2.435543578	17	11	3.178675645	1.475229308	6.84909038	1.66842581	0.074182838	1.129696559	13	12	2.203748981	0.996674602	4.872713282	1.139959903	0.738947915	0.131386172	10	10	1.336523126	0.375119073	4.7619388	0.418484801	['endocrine/metabolic']	FALSE	TRUE	FALSE	FALSE	TRUE	FALSE	FALSE	TRUE	FALSE	FALSE	TRUE	FALSE	()
Prurigo and Lichen	0.944145363	0.024961135	10	17	1.060105398	0.468520608	2.39866387	0.084207708	0.295931699	0.528808513	10	10	2.01686747	0.702797309	5.787948161	1.012116286	0.067498673	1.170704765	10	10	4.043269231	1.006198377	16.24731907	2.015522272	0.099615968	1.001671042	10	10	4.028708134	0.734930689	22.08438085	2.010317291	['dermatologic']	FALSE	TRUE	FALSE	FALSE	TRUE	FALSE	FALSE	TRUE	FALSE	FALSE	TRUE	FALSE	()
Pruritus and related conditions	6.09E-06	5.215649272	56	48	2.537340619	1.692504886	3.80388705	1.343317204	0.00302161	2.519761592	26	22	2.453168044	1.373129287	4.382714364	1.294646063	1.51E-09	8.820962849	47	23	4.473855072	2.677160051	7.476347634	2.161518522	0.020091118	1.696995891	16	13	2.519136036	1.200234598	5.28733831	1.332929031	['dermatologic']	TRUE	TRUE	TRUE	FALSE	TRUE	FALSE	TRUE	TRUE	TRUE	FALSE	TRUE	FALSE	('Sig_A_AD', 'Sig_L_AD')
Psoriasis vulgaris	0.943064001	0.025458833	10	17	0.940039784	0.402361198	2.196222699	-0.08920628	0.691999378	0.159894296	10	10	1.503579952	0.334981126	6.74889567	0.588401585	0.432023834	0.364492293	10	10	2.011990408	0.579253091	6.988491664	1.008623427	0.00672268	2.172457584	10	10	12.15865385	1.459046836	101.3215338	3.603911604	['dermatologic']	FALSE	FALSE	FALSE	FALSE	TRUE	FALSE	FALSE	TRUE	FALSE	FALSE	TRUE	FALSE	()
Psychogenic disorder	0.125855255	0.900128647	10	10	3.361310951	0.799451224	14.13270875	1.749024011	0.259083404	0.586560405	10	10	4.014285714	0.362964948	44.39682093	2.005143303	0.110935441	0.954929684	10	10	6121	0.361681139	178.6407088	12.57955165	1	0	10	10	2.002375297	0.124937658	32.09206004	1.001712398	['mental disorders']	FALSE	TRUE	FALSE	FALSE	TRUE	FALSE	FALSE	TRUE	FALSE	FALSE	TRUE	FALSE	()
Psychophysical visual disturbances	0.000145769	3.836333748	10	10	1703.1875	1.868885006	569.3005412	10.73402155	0.000512967	3.289910703	10	10	10.2184466	2.228762637	46.8496058	3.353103991	0.003703932	2.43133696	10	10	6.108958838	1.645126515	22.68480736	2.61092652	0.110935441	0.954929684	10	10	15731.09091	0.361681139	178.6407088	13.9413311	['sense organs']	FALSE	TRUE	FALSE	FALSE	TRUE	FALSE	FALSE	TRUE	FALSE	FALSE	TRUE	FALSE	()
Psychosis	6.01E-07	6.221441842	31	14	4.7004019	2.472385074	8.936220435	2.232784117	2.76E-11	10.55972527	40	12	7.260034904	3.765976501	13.99586715	2.859976484	3.24E-12	11.48888702	36	10	11.15173945	4.91869267	25.28340377	3.479196855	1.20E-06	5.921011715	25	10	5.842429331	2.70185164	12.633551	2.546568379	['mental disorders']	TRUE	TRUE	TRUE	TRUE	TRUE	TRUE	TRUE	TRUE	TRUE	TRUE	TRUE	TRUE	('Sig_A_AD', 'Sig_B_AD', 'Sig_L_AD', 'Sig_W_AD')
Ptosis of eyelid	0.184324639	0.734416607	20	26	1.56525067	0.863298575	2.837963285	0.646393719	0.490220567	0.309608472	10	10	1.724587912	0.575937808	5.164105262	0.786251673	0.092215373	1.035196674	16	17	1.917125471	0.958761163	3.833457396	0.938944761	0.801198417	0.096259918	10	11	1.277327492	0.491570642	3.319086583	0.353128463	['sense organs']	FALSE	TRUE	FALSE	FALSE	TRUE	FALSE	FALSE	TRUE	FALSE	FALSE	TRUE	FALSE	()
Pulmonary collapse; interstitial and compensatory emphysema	0.000118381	3.92671903	69	75	2.004192635	1.411785357	2.845183297	1.003021181	2.21E-08	7.656512804	50	30	3.646953405	2.281725763	5.829039298	1.866691767	0.000324013	3.48943719	41	37	2.347095127	1.480460258	3.721042495	1.230876315	0.411332968	0.385806481	22	34	1.310294118	0.756357677	2.269919017	0.389890685	['respiratory']	FALSE	TRUE	FALSE	TRUE	TRUE	TRUE	FALSE	TRUE	FALSE	FALSE	TRUE	FALSE	('Sig_B_AD',)
Pulmonary congestion and hypostasis	0.680885501	0.166925914	19	44	0.857207309	0.493972263	1.487541761	-0.222283944	0.009214366	2.035534555	14	10	3.183551198	1.366539849	7.416540569	1.670636966	0.077754425	1.109274887	15	15	2.036855037	0.986062502	4.207419338	1.026343307	0.01420158	1.847663322	15	11	2.790931427	1.270453861	6.13111461	1.480746678	['respiratory']	FALSE	FALSE	FALSE	FALSE	TRUE	FALSE	FALSE	TRUE	FALSE	FALSE	TRUE	FALSE	()
Pulmonary embolism and infarction, acute	0.93938613	0.027155857	10	14	1.145617667	0.476786899	2.752675967	0.196125647	7.20E-06	5.142688302	27	13	4.369425511	2.230514129	8.559407469	2.127443608	0.142206114	0.847081733	10	10	2.277239709	0.872253484	5.945313821	1.187286162	0.002495611	2.602823064	13	10	4.439282804	1.675244138	11.76379691	2.150326618	['circulatory system']	FALSE	TRUE	FALSE	TRUE	TRUE	TRUE	FALSE	TRUE	FALSE	FALSE	TRUE	FALSE	('Sig_B_AD',)
Pulmonary insufficiency or respiratory failure following trauma and surgery	0.760511732	0.118894082	10	10	0.748210024	0.197473758	2.834899404	-0.418484801	0.356036803	0.448505108	10	10	2.014423077	0.64575038	6.284007655	1.010366716	0.561650597	0.250533775	10	10	0.597136038	0.163467095	2.181304124	-0.743868454	0.634722988	0.197415773	10	10	1.507211538	0.519570528	4.372239182	0.591881915	['respiratory']	FALSE	FALSE	FALSE	FALSE	TRUE	FALSE	FALSE	FALSE	FALSE	FALSE	TRUE	FALSE	()
Purpura and other hemorrhagic conditions	0.044812052	1.348605169	10	10	5.047961631	0.975277138	26.12787242	2.335700945	0.012228782	1.912616796	10	10	25.67317073	0.85199937	306.2478372	4.68218958	1	0	10	10	1	0.090418621	11.05966875	0	0.691999378	0.159894296	10	10	1.503579952	0.334981126	6.74889567	0.588401585	['hematopoietic']	FALSE	TRUE	FALSE	FALSE	TRUE	FALSE	FALSE	FALSE	FALSE	FALSE	TRUE	FALSE	()
Pyelonephritis	0.092215373	1.035196674	16	17	1.917125471	0.958761163	3.833457396	0.938944761	0.102302481	0.990113835	11	10	2.232116788	0.940327027	5.298524036	1.158412514	0.009214366	2.035534555	14	10	3.183551198	1.366539849	7.416540569	1.670636966	0.106244612	0.973693084	10	10	2.698872786	0.93034891	7.829228625	1.432356975	['genitourinary']	FALSE	TRUE	FALSE	FALSE	TRUE	FALSE	FALSE	TRUE	FALSE	FALSE	TRUE	FALSE	()
Rash and other nonspecific skin eruption	1.03E-11	10.9861336	90	66	3.19550931	2.268495536	4.501344432	1.676045891	2.61E-18	17.5831886	66	20	7.638202247	4.56159686	12.78984868	2.933233121	1.36E-12	11.86704693	73	42	3.994132897	2.677739267	5.957673995	1.997882336	1.06E-06	5.974771999	43	28	3.306445533	2.022986346	5.404179858	1.725281136	['dermatologic']	TRUE	TRUE	TRUE	TRUE	TRUE	TRUE	TRUE	TRUE	TRUE	TRUE	TRUE	TRUE	('Sig_A_AD', 'Sig_B_AD', 'Sig_L_AD', 'Sig_W_AD')
Raynaud's syndrome	1	0	10	10	0.665874901	0.069055279	6.420789074	-0.586676934	0.110759494	0.955619038	10	10	6.035799523	0.625944623	58.20143592	2.593544888	0.604469572	0.218625556	10	10	2.004761905	0.281412777	14.28176199	1.003430905	0.67013013	0.173840855	10	10	0.498812352	0.055578719	4.476781187	-1.003430905	['circulatory system']	FALSE	FALSE	FALSE	FALSE	TRUE	FALSE	FALSE	TRUE	FALSE	FALSE	FALSE	FALSE	()
Reflux esophagitis	0.03958926	1.402422619	17	16	2.172222222	1.086322027	4.343600946	1.119171701	0.066825664	1.175056715	11	10	2.483103541	1.020905596	6.039542953	1.312144421	6.55E-07	6.183884339	21	10	8.787531172	3.289705209	23.4734419	3.135457902	0.005285286	2.276931535	13	10	3.800558854	1.504898842	9.598151851	1.926211576	['digestive']	FALSE	TRUE	FALSE	FALSE	TRUE	FALSE	TRUE	TRUE	TRUE	FALSE	TRUE	FALSE	('Sig_L_AD',)
Regional enteritis	0.259083404	0.586560405	10	10	4.014285714	0.362964948	44.39682093	2.005143303	0.110935441	0.954929684	10	10	25.67317073	0.361681139	178.6407088	4.68218958	1	0	10	10	2.002375297	0.124937658	32.09206004	1.001712398	0.110935441	0.954929684	10	10	15731.09091	0.361681139	178.6407088	13.9413311	['digestive']	FALSE	TRUE	FALSE	FALSE	TRUE	FALSE	FALSE	TRUE	FALSE	FALSE	TRUE	FALSE	()
Renal colic	0.259083404	0.586560405	10	10	4.014285714	0.362964948	44.39682093	2.005143303	0.604469572	0.218625556	10	10	2.004761905	0.281412777	14.28176199	1.003430905	0.333333333	0.477121255	10	10	6121	0.13424295	119.753773	12.57955165	0.259083404	0.586560405	10	10	4.014285714	0.362964948	44.39682093	2.005143303	['genitourinary']	FALSE	TRUE	FALSE	FALSE	TRUE	FALSE	FALSE	TRUE	FALSE	FALSE	TRUE	FALSE	()
Renal failure NOS	0.388358436	0.410767257	16	23	1.406725209	0.735080902	2.692051729	0.492340539	1.65E-05	4.782363626	22	10	5.102777778	2.328338089	11.18323029	2.351282815	0.009444993	2.024798356	18	14	2.641442716	1.300627995	5.364500572	1.401326123	0.012293847	1.910312207	11	10	3.738037307	1.3728151	10.17829925	1.902280968	['genitourinary']	FALSE	TRUE	FALSE	TRUE	TRUE	TRUE	FALSE	TRUE	FALSE	FALSE	TRUE	FALSE	('Sig_B_AD',)
Respiratory abnormalities	0.413129423	0.383913874	10	13	1.551530993	0.674638741	3.568203659	0.633692516	0.023441107	1.630021885	11	10	3.200208551	1.231534223	8.315915686	1.678165925	0.013157257	1.880834636	10	10	4.072815534	1.38314823	11.99280454	2.026026473	0.061103843	1.213931475	10	10	3.242512077	1.054232528	9.97302236	1.697111948	['respiratory']	FALSE	TRUE	FALSE	FALSE	TRUE	FALSE	FALSE	TRUE	FALSE	FALSE	TRUE	FALSE	()
Respiratory complications	0.690302556	0.160960519	10	12	1.339774557	0.54344383	3.303001646	0.42199026	0.200070523	0.698816892	10	10	2.355823293	0.786737121	7.054330148	1.236231329	0.247526148	0.606378916	10	10	2.019323671	0.75256144	5.418385626	1.013872175	0.510527341	0.291980995	10	10	0.497619048	0.105205902	2.353715075	-1.006886386	['respiratory']	FALSE	TRUE	FALSE	FALSE	TRUE	FALSE	FALSE	TRUE	FALSE	FALSE	FALSE	FALSE	()
Respiratory failure	0.443271332	0.353330356	38	64	1.206054688	0.792771838	1.834787564	0.270295326	0.000133305	3.875154357	31	22	2.962334341	1.692977327	5.183427212	1.566734478	0.963276048	0.016249238	20	42	0.950011846	0.550423959	1.639686086	-0.073982593	0.786193872	0.104470346	16	28	1.148486981	0.614332688	2.147081493	0.199734503	['respiratory']	FALSE	TRUE	FALSE	FALSE	TRUE	FALSE	FALSE	FALSE	FALSE	FALSE	TRUE	FALSE	()
Respiratory insufficiency	0.940692185	0.026552464	10	16	0.872891566	0.356323382	2.1383376	-0.196125647	0.200070523	0.698816892	10	10	2.355823293	0.786737121	7.054330148	1.236231329	0.93120339	0.030955452	10	12	0.831334932	0.290951137	2.375374013	-0.266498261	0.921483314	0.035512524	10	10	1.252997602	0.407394138	3.853769221	0.325383654	['respiratory']	FALSE	FALSE	FALSE	FALSE	TRUE	FALSE	FALSE	FALSE	FALSE	FALSE	TRUE	FALSE	()
Restless legs syndrome	0.019338461	1.7135781	10	10	6.072115385	1.22030195	30.21431313	2.602199206	0.259083404	0.586560405	10	10	4.014285714	0.362964948	44.39682093	2.005143303	0.003703932	2.43133696	10	10	6.108958838	1.645126515	22.68480736	2.61092652	1	0	10	10	1.334920635	0.222205939	8.019646602	0.416753972	['neurological']	FALSE	TRUE	FALSE	FALSE	TRUE	FALSE	FALSE	TRUE	FALSE	FALSE	TRUE	FALSE	()
Retention of urine	0.019720235	1.70508791	44	55	1.66984127	1.102720655	2.528627585	0.739710971	4.62E-08	7.335494515	39	19	4.421464889	2.521604502	7.752743045	2.144524433	0.007969252	2.098582429	25	23	2.247837039	1.260045254	4.009991971	1.168537448	0.009267891	2.033019073	24	22	2.2530836	1.247996469	4.067628262	1.171900845	['genitourinary']	FALSE	TRUE	FALSE	TRUE	TRUE	TRUE	FALSE	TRUE	FALSE	FALSE	TRUE	FALSE	('Sig_B_AD',)
Reticulosarcoma	0.924300566	0.034186781	10	10	1.112443379	0.370479878	3.340344093	0.153731907	1	0	10	10	0.665874901	0.069055279	6.420789074	-0.586676934	0.354067561	0.450913861	10	10	0.441798942	0.0950308	2.053926783	-1.178538132	1	0	10	10	1	0.090418621	11.05966875	0	['neoplasms']	FALSE	TRUE	FALSE	FALSE	FALSE	FALSE	FALSE	FALSE	FALSE	FALSE	FALSE	FALSE	()
Retinal detachment with retinal defect	0.01925785	1.715392198	10	10	4.728514056	1.216534642	18.37912741	2.241386885	0.03686146	1.433427468	10	10	25.67317073	0.604022524	241.8277943	4.68218958	0.435332193	0.361179216	10	10	0.331749802	0.039810979	2.764512043	-1.59183249	0.259083404	0.586560405	10	10	4.014285714	0.362964948	44.39682093	2.005143303	['sense organs']	FALSE	TRUE	FALSE	FALSE	TRUE	FALSE	FALSE	FALSE	FALSE	FALSE	TRUE	FALSE	()
Retinal detachments and defects	0.247526148	0.606378916	10	10	2.019323671	0.75256144	5.418385626	1.013872175	0.044942228	1.347345406	10	10	8.066985646	0.898830385	72.40104304	3.012029689	0.409451793	0.387797223	10	12	0.496420048	0.139328538	1.768717794	-1.010366716	0.40662588	0.390804984	10	10	2.007159905	0.403382893	9.987262614	1.005155557	['sense organs']	FALSE	TRUE	FALSE	FALSE	TRUE	FALSE	FALSE	FALSE	FALSE	FALSE	TRUE	FALSE	()
Retinal edema	0.432023834	0.364492293	10	10	2.011990408	0.579253091	6.988491664	1.008623427	0.067498673	1.170704765	10	10	4.043269231	1.006198377	16.24731907	2.015522272	0.929119871	0.031928252	10	11	0.908000872	0.313437859	2.630395662	-0.139234412	1	0	10	10	1	0.182425177	5.481699491	0	['sense organs']	FALSE	TRUE	FALSE	FALSE	TRUE	FALSE	FALSE	FALSE	FALSE	FALSE	FALSE	FALSE	()
Retinal vascular changes and abnomalities	0.142206114	0.847081733	10	10	2.277239709	0.872253484	5.945313821	1.187286162	0.002514585	2.599533763	12	10	4.911219512	1.71873457	14.03362539	2.296081307	0.594525105	0.225829802	10	13	1.392996834	0.590614073	3.285462145	0.478191979	1	0	10	10	1	0.248862077	4.018290023	0	['sense organs']	FALSE	TRUE	FALSE	FALSE	TRUE	FALSE	FALSE	TRUE	FALSE	FALSE	FALSE	FALSE	()
Rhabdomyolysis	1	0	10	10	1.201431981	0.285750811	5.051390052	0.264754973	0.067498673	1.170704765	10	10	4.043269231	1.006198377	16.24731907	2.015522272	0.333333333	0.477121255	10	10	6121	0.13424295	119.753773	12.57955165	0.110759494	0.955619038	10	10	6.035799523	0.625944623	58.20143592	2.593544888	['symptoms']	FALSE	TRUE	FALSE	FALSE	TRUE	FALSE	FALSE	TRUE	FALSE	FALSE	TRUE	FALSE	()
Rheumatoid arthritis	0.929119871	0.031928252	10	10	1.202884615	0.434216124	3.332283897	0.266498261	0.004072537	2.390134912	16	10	3.286699507	1.47837579	7.306933543	1.716639561	0.826970853	0.082509797	10	17	0.820552799	0.337619261	1.994278687	-0.285331926	1	0	10	10	1.201431981	0.285750811	5.051390052	0.264754973	['musculoskeletal']	FALSE	TRUE	FALSE	FALSE	TRUE	FALSE	FALSE	FALSE	FALSE	FALSE	TRUE	FALSE	()
Rheumatoid arthritis and other inflammatory polyarthropathies	0.281494974	0.550529355	10	10	0.284017645	0.034829916	2.315998212	-1.815947533	1	0	10	10	0.799047619	0.154380057	4.135748557	-0.323646612	0.726004212	0.13906086	10	10	0.665079365	0.133662542	3.309308305	-0.588401585	1	0	10	10	1	0.090418621	11.05966875	0	['musculoskeletal']	FALSE	FALSE	FALSE	FALSE	FALSE	FALSE	FALSE	FALSE	FALSE	FALSE	FALSE	FALSE	()
Rickets or osteomalacia	1	0	10	10	2.002375297	0.124937658	32.09206004	1.001712398	0.03686146	1.433427468	10	10	25.67317073	0.604022524	241.8277943	4.68218958	0.259083404	0.586560405	10	10	4.014285714	0.362964948	44.39682093	2.005143303	0.259083404	0.586560405	10	10	4.014285714	0.362964948	44.39682093	2.005143303	['endocrine/metabolic']	FALSE	TRUE	FALSE	FALSE	TRUE	FALSE	FALSE	TRUE	FALSE	FALSE	TRUE	FALSE	()
Right bundle branch block	0.227186751	0.643616999	17	22	1.568350168	0.823676368	2.9862727	0.649247709	0.00241186	2.617647909	14	10	4.102941176	1.643341377	10.2438401	2.036658471	0.047076613	1.327194794	10	10	2.90221914	1.096824337	7.67932991	1.537156458	0.028858582	1.539725014	10	10	3.656658596	1.217749149	10.98021879	1.870525936	['circulatory system']	FALSE	TRUE	FALSE	FALSE	TRUE	FALSE	FALSE	TRUE	FALSE	FALSE	TRUE	FALSE	()
Rupture of synovium	1	0	10	10	0.665874901	0.069055279	6.420789074	-0.586676934	0.00856553	2.067245758	10	10	5.417069243	1.429672818	20.52542289	2.437512532	0.110759494	0.955619038	10	10	6.035799523	0.625944623	58.20143592	2.593544888	0.259083404	0.586560405	10	10	4.014285714	0.362964948	44.39682093	2.005143303	['musculoskeletal']	FALSE	FALSE	FALSE	FALSE	TRUE	FALSE	FALSE	TRUE	FALSE	FALSE	TRUE	FALSE	()
Rupture of tendon, nontraumatic	1	0	10	10	1.334920635	0.222205939	8.019646602	0.416753972	1	0	10	10	0.799047619	0.154380057	4.135748557	-0.323646612	0.099615968	1.001671042	10	10	4.028708134	0.734930689	22.08438085	2.010317291	1	0	10	10	0.665874901	0.069055279	6.420789074	-0.586676934	['musculoskeletal']	FALSE	TRUE	FALSE	FALSE	FALSE	FALSE	FALSE	TRUE	FALSE	FALSE	FALSE	FALSE	()
Sacroiliitis NEC	0.333333333	0.477121255	10	10	1703.1875	0.13424295	119.753773	10.73402155	0.259083404	0.586560405	10	10	4.014285714	0.362964948	44.39682093	2.005143303	0.604469572	0.218625556	10	10	2.004761905	0.281412777	14.28176199	1.003430905	0.110935441	0.954929684	10	10	15731.09091	0.361681139	178.6407088	13.9413311	['musculoskeletal']	FALSE	TRUE	FALSE	FALSE	TRUE	FALSE	FALSE	TRUE	FALSE	FALSE	TRUE	FALSE	()
Scar conditions and fibrosis of skin	1	0	10	10	0.887825625	0.271820959	2.899829146	-0.171651746	0.691999378	0.159894296	10	10	1.503579952	0.334981126	6.74889567	0.588401585	0.028858582	1.539725014	10	10	3.656658596	1.217749149	10.98021879	1.870525936	0.801198417	0.096259918	10	11	1.277327492	0.491570642	3.319086583	0.353128463	['dermatologic']	FALSE	FALSE	FALSE	FALSE	TRUE	FALSE	FALSE	TRUE	FALSE	FALSE	TRUE	FALSE	()
Schizophrenia	0.001703058	2.768770529	11	10	5.620437956	1.77885768	17.75820696	2.490682553	1	0	10	10	1.144224197	0.33309042	3.930611434	0.194369758	1	0	10	10	1.334920635	0.222205939	8.019646602	0.416753972	0.333333333	0.477121255	10	10	15731.09091	0.13424295	119.753773	13.9413311	['mental disorders']	FALSE	TRUE	FALSE	FALSE	TRUE	FALSE	FALSE	TRUE	FALSE	FALSE	TRUE	FALSE	()
Sciatica	0.885688821	0.052718837	20	37	1.085114966	0.621710321	1.893927847	0.117847901	0.022953928	1.639142988	18	16	2.305693069	1.163612408	4.568721075	1.205200476	0.000105985	3.974755738	28	18	3.261139312	1.782320411	5.9669572	1.705376073	0.450015437	0.346772588	10	10	1.611594203	0.631342726	4.113828776	0.688488521	['symptoms']	FALSE	TRUE	FALSE	FALSE	TRUE	FALSE	FALSE	TRUE	FALSE	FALSE	TRUE	FALSE	()
Sebaceous cyst	0.026828764	1.571399329	14	11	2.598484848	1.169299263	5.774504203	1.377670647	0.008229248	2.084639827	15	10	3.073710074	1.36889633	6.901686714	1.61998109	0.016195931	1.790594077	14	10	2.861764706	1.260290959	6.498259131	1.516905059	0.288035127	0.540554546	10	10	1.817433414	0.732856853	4.50710695	0.861902509	['dermatologic']	FALSE	TRUE	FALSE	FALSE	TRUE	FALSE	FALSE	TRUE	FALSE	FALSE	TRUE	FALSE	()
Seborrheic dermatitis	0.018409131	1.734966713	13	10	2.948926922	1.250259766	6.955490555	1.560190071	0.342295356	0.465598993	10	10	1.7928073	0.686706906	4.680538357	0.842220428	6.55E-07	6.183884339	21	10	8.787531172	3.289705209	23.4734419	3.135457902	0.001085997	2.964171508	14	10	4.79248366	1.828311752	12.5623541	2.260773513	['dermatologic']	FALSE	TRUE	FALSE	FALSE	TRUE	FALSE	TRUE	TRUE	TRUE	FALSE	TRUE	FALSE	('Sig_L_AD',)
Seborrheic keratosis	0.172421266	0.76340917	22	29	1.545689655	0.876827404	2.724773997	0.628250683	0.002285398	2.641038239	15	10	3.851351351	1.6196627	9.158022364	1.945364743	8.33E-06	5.079524572	35	22	3.37914024	1.955884063	5.83807035	1.756656226	0.036463408	1.438142748	24	26	1.897178199	1.075492428	3.3466392	0.923855195	['dermatologic']	FALSE	TRUE	FALSE	FALSE	TRUE	FALSE	TRUE	TRUE	TRUE	FALSE	TRUE	FALSE	('Sig_L_AD',)
Second degree AV block	0.782933477	0.106275137	10	10	1.338141026	0.473129907	3.784629499	0.420230168	0.003289296	2.482897046	10	10	8.1352657	1.719890908	38.48066625	3.024189466	0.019338461	1.7135781	10	10	6.072115385	1.22030195	30.21431313	2.602199206	0.40662588	0.390804984	10	10	2.007159905	0.403382893	9.987262614	1.005155557	['circulatory system']	FALSE	TRUE	FALSE	FALSE	TRUE	FALSE	FALSE	TRUE	FALSE	FALSE	TRUE	FALSE	()
Secondary diabetes mellitus	0.066825664	1.175056715	11	10	2.483103541	1.020905596	6.039542953	1.312144421	0.123990267	0.906612404	10	10	2.830361446	0.892931963	8.971507629	1.500986301	0.049280298	1.307326671	10	10	3.542168675	1.031125309	12.16821933	1.824632913	0.604469572	0.218625556	10	10	2.004761905	0.281412777	14.28176199	1.003430905	['endocrine/metabolic']	FALSE	TRUE	FALSE	FALSE	TRUE	FALSE	FALSE	TRUE	FALSE	FALSE	TRUE	FALSE	()
Secondary hyperparathyroidism (of renal origin)	0.634722988	0.197415773	10	10	1.507211538	0.519570528	4.372239182	0.591881915	0.45233461	0.344540181	10	10	2.009569378	0.500103628	8.075064568	1.006886386	0.929119871	0.031928252	10	10	1.202884615	0.434216124	3.332283897	0.266498261	0.110759494	0.955619038	10	10	6.035799523	0.625944623	58.20143592	2.593544888	['genitourinary']	FALSE	TRUE	FALSE	FALSE	TRUE	FALSE	FALSE	TRUE	FALSE	FALSE	TRUE	FALSE	()
Secondary hypothyroidism	0.826970853	0.082509797	10	15	1.204358354	0.522654212	2.775217363	0.268264726	0.041036852	1.386825963	11	10	2.796836983	1.116445047	7.006432723	1.483796167	0.784498617	0.105407817	10	10	0.798086124	0.248825623	2.559790487	-0.325383654	1	0	10	10	0.887825625	0.271820959	2.899829146	-0.171651746	['endocrine/metabolic']	FALSE	TRUE	FALSE	FALSE	TRUE	FALSE	FALSE	FALSE	FALSE	FALSE	FALSE	FALSE	()
Secondary malignancy of bone	0.402898514	0.394804334	10	17	0.583298067	0.213715986	1.592003676	-0.777694801	0.924300566	0.034186781	10	10	1.112443379	0.370479878	3.340344093	0.153731907	1	0	10	10	1	0.299405342	3.339953762	0	0.06957739	1.157531867	10	15	0.263174603	0.059904272	1.156192525	-1.925907822	['neoplasms']	FALSE	FALSE	FALSE	FALSE	TRUE	FALSE	FALSE	FALSE	FALSE	FALSE	FALSE	FALSE	()
Secondary malignancy of lymph nodes	0.457340397	0.339760435	10	21	0.661044177	0.278751757	1.567629233	-0.597181407	0.178875235	0.747449782	10	10	0.220374769	0.027827566	1.74521331	-2.181969037	0.202844239	0.692837323	10	14	0.424480055	0.121315963	1.485239964	-1.236231329	0.095463682	1.020161818	10	17	0.348308297	0.101503843	1.195212582	-1.521563255	['neoplasms']	FALSE	FALSE	FALSE	FALSE	FALSE	FALSE	FALSE	FALSE	FALSE	FALSE	FALSE	FALSE	()
Secondary malignancy of respiratory organs	0.062255651	1.205821219	10	26	0.377236672	0.143815957	0.989511243	-1.406458164	1	0	10	10	1	0.248862077	4.018290023	0	0.043701483	1.359503822	10	13	0.151836287	0.019795913	1.164596888	-2.719411474	0.071745373	1.144206105	10	12	0.164687253	0.02134223	1.270808684	-2.602199206	['neoplasms']	FALSE	FALSE	FALSE	FALSE	FALSE	FALSE	FALSE	FALSE	FALSE	FALSE	FALSE	FALSE	()
Secondary malignant neoplasm	0.227186751	0.643616999	10	30	0.591283293	0.278117029	1.257082079	-0.758078581	0.784498617	0.105407817	10	10	0.798086124	0.248825623	2.559790487	-0.325383654	0.936484687	0.02849932	10	14	0.855082418	0.326233407	2.241235646	-0.225864613	0.206017203	0.686096512	10	15	0.395704057	0.11392289	1.374453376	-1.337506237	['neoplasms']	FALSE	FALSE	FALSE	FALSE	FALSE	FALSE	FALSE	FALSE	FALSE	FALSE	FALSE	FALSE	()
Secondary malignant neoplasm of liver	0.043213485	1.364380709	10	20	0.294988067	0.087161195	0.998356657	-1.761271501	1	0	10	10	0.887825625	0.271820959	2.899829146	-0.171651746	0.281494974	0.550529355	10	10	0.284017645	0.034829916	2.315998212	-1.815947533	1	0	10	10	1	0.248862077	4.018290023	0	['neoplasms']	FALSE	FALSE	FALSE	FALSE	FALSE	FALSE	FALSE	FALSE	FALSE	FALSE	FALSE	FALSE	()
Secondary thrombocytopenia	0.091010268	1.040909604	10	10	2.605672778	0.963632782	7.045765513	1.381655921	0.099615968	1.001671042	10	10	4.028708134	0.734930689	22.08438085	2.010317291	0.760416318	0.118948572	10	10	0.664280032	0.178895705	2.466621322	-0.590136547	0.725895311	0.139126009	10	10	0.569387755	0.117769592	2.752853357	-0.812516627	['hematopoietic']	FALSE	TRUE	FALSE	FALSE	TRUE	FALSE	FALSE	FALSE	FALSE	FALSE	FALSE	FALSE	()
Senile cataract	3.31E-10	9.480548215	117	111	2.533185645	1.891663169	3.392268568	1.340952809	1.29E-19	18.89025378	88	38	5.588402143	3.741292455	8.347446474	2.482435841	4.94E-09	8.306532843	96	87	2.562301671	1.864619064	3.521035466	1.357440341	0.000214501	3.668570123	35	28	2.635658915	1.58040249	4.395524532	1.398163681	['sense organs']	TRUE	TRUE	TRUE	TRUE	TRUE	TRUE	TRUE	TRUE	TRUE	FALSE	TRUE	FALSE	('Sig_A_AD', 'Sig_B_AD', 'Sig_L_AD')
Senile dementia	9.14E-22	21.03890798	60	10	15.37753223	7.549827912	31.32104469	3.942752094	3.35E-31	30.47440861	77	10	26.68695652	12.18666831	58.44038996	4.73806288	1.76E-32	31.75548155	74	10	44.65517241	16.20179364	123.078004	5.480755387	1.94E-27	26.71262764	64	10	37.54189944	13.5687395	103.8706811	5.23042974	['mental disorders']	TRUE	TRUE	TRUE	TRUE	TRUE	TRUE	TRUE	TRUE	TRUE	TRUE	TRUE	TRUE	('Sig_A_AD', 'Sig_B_AD', 'Sig_L_AD', 'Sig_W_AD')
Sensorineural hearing loss	9.21E-08	7.035886279	74	63	2.63610655	1.841082905	3.774440425	1.398408684	6.95E-09	8.157982079	47	25	4.10592	2.489555313	6.771723029	2.037705518	1.16E-11	10.93381248	65	36	4.086523498	2.669460273	6.255824246	2.03087403	2.08E-05	4.681277387	32	20	3.380512821	1.908870205	5.986717641	1.757242119	['sense organs']	TRUE	TRUE	TRUE	TRUE	TRUE	TRUE	TRUE	TRUE	TRUE	TRUE	TRUE	TRUE	('Sig_A_AD', 'Sig_B_AD', 'Sig_L_AD', 'Sig_W_AD')
Sepsis	0.000257073	3.589944113	66	73	1.958057565	1.371828378	2.794802535	0.969423179	4.89E-10	9.310716408	54	29	4.123875562	2.583335767	6.583096891	2.0440008	6.08E-09	8.215778273	49	27	3.975076954	2.446311407	6.459209053	1.99098279	0.012148353	1.915482611	27	27	2.06835443	1.19717311	3.573493268	1.048483425	['injuries & poisonings']	FALSE	TRUE	FALSE	TRUE	TRUE	TRUE	TRUE	TRUE	TRUE	FALSE	TRUE	FALSE	('Sig_B_AD', 'Sig_L_AD')
Septic shock	0.021367944	1.670237258	21	20	2.157605985	1.156163594	4.026474808	1.109431429	4.15E-05	4.382269197	14	10	9.619281046	2.748975802	33.6600154	3.26592907	0.665992606	0.176530593	10	10	1.406746988	0.531660295	3.722183334	0.492362874	0.758350393	0.120130084	10	10	1.433710175	0.452318274	4.54442145	0.519753412	['injuries & poisonings']	FALSE	TRUE	FALSE	TRUE	TRUE	TRUE	FALSE	TRUE	FALSE	FALSE	TRUE	FALSE	('Sig_B_AD',)
Septicemia	0.00035221	3.453198912	64	71	1.946337241	1.357484184	2.790624526	0.960761707	2.76E-09	8.559089382	50	27	4.067104739	2.506926738	6.598254632	2.024002145	2.76E-07	6.559509846	44	27	3.522241819	2.14831158	5.774854794	1.81649396	0.009956893	2.001876156	26	25	2.150909091	1.226214336	3.772921082	1.10494655	['infectious diseases']	FALSE	TRUE	FALSE	TRUE	TRUE	TRUE	TRUE	TRUE	TRUE	FALSE	TRUE	FALSE	('Sig_B_AD', 'Sig_L_AD')
Sexual and gender identity disorders	0.333333333	0.477121255	10	10	1703.1875	0.13424295	119.753773	10.73402155	0.259083404	0.586560405	10	10	4.014285714	0.362964948	44.39682093	2.005143303	1	0	10	10	2.002375297	0.124937658	32.09206004	1.001712398	0.110935441	0.954929684	10	10	15731.09091	0.361681139	178.6407088	13.9413311	['mental disorders']	FALSE	TRUE	FALSE	FALSE	TRUE	FALSE	FALSE	TRUE	FALSE	FALSE	TRUE	FALSE	()
Sexually transmitted infections (not HIV or hepatitis)	0.110759494	0.955619038	10	10	6.035799523	0.625944623	58.20143592	2.593544888	1.81E-07	6.743035044	14	10	25.67317073	3.440942068	974.9969764	4.68218958	0.00856553	2.067245758	10	10	5.417069243	1.429672818	20.52542289	2.437512532	0.012228782	1.912616796	10	10	15731.09091	0.85199937	306.2478372	13.9413311	['infectious diseases']	FALSE	TRUE	FALSE	TRUE	TRUE	TRUE	FALSE	TRUE	FALSE	FALSE	TRUE	FALSE	('Sig_B_AD',)
Shock	0.836528247	0.077519389	10	17	1.180753855	0.535884747	2.601640881	0.239708246	0.00672268	2.172457584	10	10	12.15865385	1.459046836	101.3215338	3.603911604	1	0	10	10	1	0.299405342	3.339953762	0	0.281494974	0.550529355	10	10	0.284017645	0.034829916	2.315998212	-1.815947533	['symptoms']	FALSE	TRUE	FALSE	FALSE	TRUE	FALSE	FALSE	FALSE	FALSE	FALSE	FALSE	FALSE	()
Shortness of breath	0.001264511	2.898077323	117	165	1.578599106	1.201817072	2.073506189	0.658644837	2.73E-16	15.56452412	108	71	3.744684669	2.700443458	5.192726115	1.904844238	3.30E-10	9.48085916	88	70	2.913259196	2.075418255	4.08933434	1.542634065	3.90E-06	5.409430514	53	43	2.675553035	1.756661645	4.075106929	1.419837126	['respiratory']	FALSE	TRUE	FALSE	TRUE	TRUE	TRUE	TRUE	TRUE	TRUE	TRUE	TRUE	TRUE	('Sig_B_AD', 'Sig_L_AD', 'Sig_W_AD')
Sialoadenitis	0.230730037	0.636895864	10	10	2.68261563	0.597654064	12.04112387	1.423640357	0.00672268	2.172457584	10	10	12.15865385	1.459046836	101.3215338	3.603911604	0.45233461	0.344540181	10	10	2.009569378	0.500103628	8.075064568	1.006886386	0.67013013	0.173840855	10	10	0.498812352	0.055578719	4.476781187	-1.003430905	['digestive']	FALSE	TRUE	FALSE	FALSE	TRUE	FALSE	FALSE	TRUE	FALSE	FALSE	FALSE	FALSE	()
Sicca syndrome	0.106244612	0.973693084	10	10	2.698872786	0.93034891	7.829228625	1.432356975	1	0	10	10	0.665874901	0.069055279	6.420789074	-0.586676934	0.45233461	0.344540181	10	10	2.009569378	0.500103628	8.075064568	1.006886386	0.725895311	0.139126009	10	10	0.569387755	0.117769592	2.752853357	-0.812516627	['dermatologic']	FALSE	TRUE	FALSE	FALSE	FALSE	FALSE	FALSE	TRUE	FALSE	FALSE	FALSE	FALSE	()
Sideroblastic anemia	0.002517419	2.59904444	10	10	14.21927711	1.743710368	115.952652	3.829776217	0.044942228	1.347345406	10	10	8.066985646	0.898830385	72.40104304	3.012029689	0.044812052	1.348605169	10	10	5.047961631	0.975277138	26.12787242	2.335700945	1	0	10	10	2.002375297	0.124937658	32.09206004	1.001712398	['hematopoietic']	FALSE	TRUE	FALSE	FALSE	TRUE	FALSE	FALSE	TRUE	FALSE	FALSE	TRUE	FALSE	()
Simple and unspecified goiter	0.049149359	1.308482141	13	11	2.406979329	1.069032746	5.419431269	1.267223752	0.106244612	0.973693084	10	10	2.698872786	0.93034891	7.829228625	1.432356975	0.125855255	0.900128647	10	10	3.361310951	0.799451224	14.13270875	1.749024011	0.691999378	0.159894296	10	10	1.503579952	0.334981126	6.74889567	0.588401585	['endocrine/metabolic']	FALSE	TRUE	FALSE	FALSE	TRUE	FALSE	FALSE	TRUE	FALSE	FALSE	TRUE	FALSE	()
Sinoatrial node dysfunction (Bradycardia)	0.001091447	2.961997336	30	25	2.507142857	1.454851628	4.320554195	1.326044203	0.000991767	3.003590372	17	10	3.894375857	1.720998506	8.812420967	1.961392129	0.000463545	3.333908345	15	10	5.147420147	1.982514978	13.36480908	2.363849544	0.002285398	2.641038239	15	10	3.851351351	1.6196627	9.158022364	1.945364743	['circulatory system']	FALSE	TRUE	FALSE	FALSE	TRUE	FALSE	FALSE	TRUE	FALSE	FALSE	TRUE	FALSE	()
Skull and face fracture and other intercranial injury	0.003284477	2.483533826	18	12	3.089108911	1.47379546	6.474842759	1.627190736	0.028858582	1.539725014	10	10	3.656658596	1.217749149	10.98021879	1.870525936	0.003668229	2.435543578	17	11	3.178675645	1.475229308	6.84909038	1.66842581	0.000312068	3.505750776	13	10	6.674816626	2.162955804	20.59828356	2.738728203	['injuries & poisonings']	FALSE	TRUE	FALSE	FALSE	TRUE	FALSE	FALSE	TRUE	FALSE	FALSE	TRUE	FALSE	()
Sleep apnea	3.76E-05	4.424461034	20	10	5.199004975	2.270433773	11.90506107	2.378235536	0.074182838	1.129696559	13	12	2.203748981	0.996674602	4.872713282	1.139959903	1.47E-05	4.832535344	20	10	5.948827292	2.494997642	14.18379944	2.572605294	0.000202402	3.693784796	17	10	5.019047619	2.064903144	12.19952571	2.327413634	['neurological']	TRUE	TRUE	TRUE	FALSE	TRUE	FALSE	TRUE	TRUE	TRUE	FALSE	TRUE	FALSE	('Sig_A_AD', 'Sig_L_AD')
Sleep disorders	9.83E-07	6.007643306	37	21	3.766357452	2.175184663	6.521491577	1.913169928	7.34E-10	9.134260433	33	10	7.870608398	3.729722903	16.60886832	2.97647516	1.30E-12	11.88756996	42	11	8.369856459	4.262252778	16.43602592	3.065202881	0.000470883	3.327087312	16	10	4.712174525	1.923391771	11.54449608	2.236392973	['neurological']	TRUE	TRUE	TRUE	TRUE	TRUE	TRUE	TRUE	TRUE	TRUE	FALSE	TRUE	FALSE	('Sig_A_AD', 'Sig_B_AD', 'Sig_L_AD')
Sleep related leg cramps	1	0	10	10	1	0.182425177	5.481699491	0	0.110935441	0.954929684	10	10	25.67317073	0.361681139	178.6407088	4.68218958	0.03686146	1.433427468	10	10	6121	0.604022524	241.8277943	12.57955165	0.333333333	0.477121255	10	10	15731.09091	0.13424295	119.753773	13.9413311	['neurological']	FALSE	FALSE	FALSE	FALSE	TRUE	FALSE	FALSE	TRUE	FALSE	FALSE	TRUE	FALSE	()
Solitary pulmonary nodule	0.75859646	0.119989188	10	24	0.829288026	0.392850628	1.750585542	-0.270054834	0.012293847	1.910312207	11	10	3.738037307	1.3728151	10.17829925	1.902280968	0.018409131	1.734966713	13	10	2.948926922	1.250259766	6.955490555	1.560190071	0.091010268	1.040909604	10	10	2.605672778	0.963632782	7.045765513	1.381655921	['respiratory']	FALSE	FALSE	FALSE	FALSE	TRUE	FALSE	FALSE	TRUE	FALSE	FALSE	TRUE	FALSE	()
Somatoform disorder	0.110935441	0.954929684	10	10	1703.1875	0.361681139	178.6407088	10.73402155	0.03686146	1.433427468	10	10	25.67317073	0.604022524	241.8277943	4.68218958	0.044942228	1.347345406	10	10	8.066985646	0.898830385	72.40104304	3.012029689	1	0	10	10	2.002375297	0.124937658	32.09206004	1.001712398	['mental disorders']	FALSE	TRUE	FALSE	FALSE	TRUE	FALSE	FALSE	TRUE	FALSE	FALSE	TRUE	FALSE	()
Spasm of muscle	0.009214366	2.035534555	14	10	3.183551198	1.366539849	7.416540569	1.670636966	0.012293847	1.910312207	11	10	3.738037307	1.3728151	10.17829925	1.902280968	0.295931699	0.528808513	10	10	2.01686747	0.702797309	5.787948161	1.012116286	0.019338461	1.7135781	10	10	6.072115385	1.22030195	30.21431313	2.602199206	['symptoms']	FALSE	TRUE	FALSE	FALSE	TRUE	FALSE	FALSE	TRUE	FALSE	FALSE	TRUE	FALSE	()
Specific nonpsychotic mental disorders due to brain damage	2.21E-17	16.65463825	49	10	13.72788204	6.437554472	29.27427582	3.779037156	1.07E-17	16.97034596	55	12	10.39055404	5.4984227	19.63537894	3.377200678	2.79E-21	20.55470608	63	12	12.16713092	6.48261136	22.83633347	3.604917107	2.64E-21	20.57825619	59	10	15.07958372	7.398055923	30.73697299	3.914524697	['mental disorders']	TRUE	TRUE	TRUE	TRUE	TRUE	TRUE	TRUE	TRUE	TRUE	TRUE	TRUE	TRUE	('Sig_A_AD', 'Sig_B_AD', 'Sig_L_AD', 'Sig_W_AD')
Spinal cord injury without evidence of spinal bone injury	0.00092815	3.032381873	10	10	16.28985507	2.030661719	130.676309	4.025901863	0.333333333	0.477121255	10	10	25.67317073	0.13424295	119.753773	4.68218958	0.691999378	0.159894296	10	10	1.503579952	0.334981126	6.74889567	0.588401585	0.333333333	0.477121255	10	10	15731.09091	0.13424295	119.753773	13.9413311	['injuries & poisonings']	FALSE	TRUE	FALSE	FALSE	TRUE	FALSE	FALSE	TRUE	FALSE	FALSE	TRUE	FALSE	()
Spinal stenosis	0.006830872	2.165523824	39	43	1.896836481	1.209260116	2.975363685	0.923595315	0.022406976	1.649616751	23	23	2.05764411	1.140369959	3.712741862	1.040993476	0.010778172	1.967454888	23	21	2.259100131	1.235458299	4.130882772	1.175748217	0.281843112	0.549992575	14	18	1.574618736	0.775370045	3.197730142	0.65500255	['musculoskeletal']	FALSE	TRUE	FALSE	FALSE	TRUE	FALSE	FALSE	TRUE	FALSE	FALSE	TRUE	FALSE	()
Spinal stenosis of lumbar region	0.148601528	0.827976724	29	40	1.483206107	0.905925476	2.428345834	0.568719089	0.014578997	1.836272366	21	19	2.273920462	1.208727539	4.277816217	1.185181792	0.000529866	3.275833739	24	16	3.120603015	1.639274131	5.940533674	1.641824838	0.690892464	0.160589545	15	25	1.207371007	0.629632565	2.315230867	0.271869063	['musculoskeletal']	FALSE	TRUE	FALSE	FALSE	TRUE	FALSE	FALSE	TRUE	FALSE	FALSE	TRUE	FALSE	()
Splenomegaly	1	0	10	10	0.799047619	0.154380057	4.135748557	-0.323646612	1	0	10	10	2.002375297	0.124937658	32.09206004	1.001712398	1	0	10	10	2.002375297	0.124937658	32.09206004	1.001712398	0.604469572	0.218625556	10	10	2.004761905	0.281412777	14.28176199	1.003430905	['digestive']	FALSE	FALSE	FALSE	FALSE	TRUE	FALSE	FALSE	TRUE	FALSE	FALSE	TRUE	FALSE	()
Spondylosis with myelopathy	0.432023834	0.364492293	10	10	2.011990408	0.579253091	6.988491664	1.008623427	0.019338461	1.7135781	10	10	6.072115385	1.22030195	30.21431313	2.602199206	1	0	10	10	1.144224197	0.33309042	3.930611434	0.194369758	0.01925785	1.715392198	10	10	4.728514056	1.216534642	18.37912741	2.241386885	['musculoskeletal']	FALSE	TRUE	FALSE	FALSE	TRUE	FALSE	FALSE	TRUE	FALSE	FALSE	TRUE	FALSE	()
Spondylosis without myelopathy	0.000698474	3.155849697	65	75	1.866853408	1.308896597	2.662656206	0.900608646	1.44E-07	6.84309763	44	26	3.662189662	2.221423478	6.03740496	1.872706509	9.63E-06	5.016371848	39	27	3.081230055	1.858652681	5.107989647	1.623506403	0.127478813	0.894561988	21	26	1.64761174	0.915762355	2.964332865	0.720376311	['musculoskeletal']	FALSE	TRUE	FALSE	TRUE	TRUE	TRUE	TRUE	TRUE	TRUE	FALSE	TRUE	FALSE	('Sig_B_AD', 'Sig_L_AD')
Spontaneous ecchymoses	0.049280298	1.307326671	10	10	3.542168675	1.031125309	12.16821933	1.824632913	0.110759494	0.955619038	10	10	6.035799523	0.625944623	58.20143592	2.593544888	0.000337863	3.471258862	10	10	18.37046005	2.319633756	145.4858128	4.199315851	0.044942228	1.347345406	10	10	8.066985646	0.898830385	72.40104304	3.012029689	['hematopoietic']	FALSE	TRUE	FALSE	FALSE	TRUE	FALSE	FALSE	TRUE	FALSE	FALSE	TRUE	FALSE	()
Sprains and strains	0.001453797	2.837496265	28	23	2.536746855	1.442527904	4.460977558	1.342979558	0.000330864	3.480350139	28	20	2.927918782	1.629135966	5.262119658	1.549875535	8.52E-09	8.069544489	37	15	5.311341991	2.880184147	9.794635451	2.409076426	0.000991767	3.003590372	17	10	3.894375857	1.720998506	8.812420967	1.961392129	['injuries & poisonings']	FALSE	TRUE	FALSE	FALSE	TRUE	FALSE	TRUE	TRUE	TRUE	FALSE	TRUE	FALSE	('Sig_L_AD',)
Staphylococcus infections	0.01925785	1.715392198	10	10	4.728514056	1.216534642	18.37912741	2.241386885	0.01925785	1.715392198	10	10	4.728514056	1.216534642	18.37912741	2.241386885	0.726004212	0.13906086	10	10	0.665079365	0.133662542	3.309308305	-0.588401585	0.000145769	3.836333748	10	10	15731.09091	1.868885006	569.3005412	13.9413311	['infectious diseases']	FALSE	TRUE	FALSE	FALSE	TRUE	FALSE	FALSE	FALSE	FALSE	FALSE	TRUE	FALSE	()
Stiffness of joint	0.002514585	2.599533763	12	10	4.911219512	1.71873457	14.03362539	2.296081307	0.490220567	0.309608472	10	10	1.724587912	0.575937808	5.164105262	0.786251673	1	0	10	10	1	0.248862077	4.018290023	0	1	0	10	10	1.334920635	0.222205939	8.019646602	0.416753972	['musculoskeletal']	FALSE	TRUE	FALSE	FALSE	TRUE	FALSE	FALSE	FALSE	FALSE	FALSE	TRUE	FALSE	()
Strabismus (not specified as paralytic)	0.40662588	0.390804984	10	10	2.007159905	0.403382893	9.987262614	1.005155557	0.03686146	1.433427468	10	10	25.67317073	0.604022524	241.8277943	4.68218958	1	0	10	10	1.201431981	0.285750811	5.051390052	0.264754973	1	0	10	10	1	0.090418621	11.05966875	0	['sense organs']	FALSE	TRUE	FALSE	FALSE	TRUE	FALSE	FALSE	TRUE	FALSE	FALSE	FALSE	FALSE	()
Streptococcus infection	0.25885069	0.586950674	13	16	1.644865526	0.783718938	3.452235831	0.717969643	0.000312068	3.505750776	13	10	6.674816626	2.162955804	20.59828356	2.738728203	0.018409131	1.734966713	13	10	2.948926922	1.250259766	6.955490555	1.560190071	0.041036852	1.386825963	11	10	2.796836983	1.116445047	7.006432723	1.483796167	['infectious diseases']	FALSE	TRUE	FALSE	FALSE	TRUE	FALSE	FALSE	TRUE	FALSE	FALSE	TRUE	FALSE	()
Stricture and stenosis of esophagus	1	0	10	10	1	0.248862077	4.018290023	0	0.604469572	0.218625556	10	10	2.004761905	0.281412777	14.28176199	1.003430905	0.726004212	0.13906086	10	10	0.665079365	0.133662542	3.309308305	-0.588401585	0.45233461	0.344540181	10	10	2.009569378	0.500103628	8.075064568	1.006886386	['digestive']	FALSE	FALSE	FALSE	FALSE	TRUE	FALSE	FALSE	FALSE	FALSE	FALSE	TRUE	FALSE	()
Stricture of artery	0.594525105	0.225829802	10	13	1.392996834	0.590614073	3.285462145	0.478191979	0.053794495	1.269262168	10	10	3.043583535	1.076101339	8.608297748	1.605770963	0.010246794	1.989411998	13	10	3.321515892	1.365867053	8.077263304	1.731841817	0.758350393	0.120130084	10	10	1.433710175	0.452318274	4.54442145	0.519753412	['circulatory system']	FALSE	TRUE	FALSE	FALSE	TRUE	FALSE	FALSE	TRUE	FALSE	FALSE	TRUE	FALSE	()
Stricture/obstruction of ureter	0.028858582	1.539725014	10	10	3.656658596	1.217749149	10.98021879	1.870525936	7.52E-05	4.123948051	12	10	12.32195122	2.745021587	55.31121598	3.623158824	0.047076613	1.327194794	10	10	2.90221914	1.096824337	7.67932991	1.537156458	0.178875235	0.747449782	10	10	0.220374769	0.027827566	1.74521331	-2.181969037	['genitourinary']	FALSE	TRUE	FALSE	FALSE	TRUE	FALSE	FALSE	TRUE	FALSE	FALSE	FALSE	FALSE	()
Subarachnoid hemorrhage	0.535910552	0.270907692	11	16	1.385036496	0.636992186	3.011537878	0.469923992	0.230730037	0.636895864	10	10	2.68261563	0.597654064	12.04112387	1.423640357	0.00013008	3.885788326	14	10	7.205882353	2.357085574	22.02921314	2.849175098	0.432023834	0.364492293	10	10	2.011990408	0.579253091	6.988491664	1.008623427	['circulatory system']	FALSE	TRUE	FALSE	FALSE	TRUE	FALSE	FALSE	TRUE	FALSE	FALSE	TRUE	FALSE	()
Subdural hemorrhage	0.001675818	2.775773189	27	22	2.553970081	1.436305341	4.541348548	1.352741624	0.200070523	0.698816892	10	10	2.355823293	0.786737121	7.054330148	1.236231329	0.106244612	0.973693084	10	10	2.698872786	0.93034891	7.829228625	1.432356975	0.00672268	2.172457584	10	10	12.15865385	1.459046836	101.3215338	3.603911604	['circulatory system']	FALSE	TRUE	FALSE	FALSE	TRUE	FALSE	FALSE	TRUE	FALSE	FALSE	TRUE	FALSE	()
Subjective visual disturbances	0.025796271	1.588443067	10	10	4.057971014	1.214944496	13.55381156	2.02075856	0.03686146	1.433427468	10	10	25.67317073	0.604022524	241.8277943	4.68218958	1	0	10	10	1	0.299405342	3.339953762	0	0.03686146	1.433427468	10	10	15731.09091	0.604022524	241.8277943	13.9413311	['sense organs']	FALSE	TRUE	FALSE	FALSE	TRUE	FALSE	FALSE	FALSE	FALSE	FALSE	TRUE	FALSE	()
Substance addiction and disorders	0.45233461	0.344540181	10	10	2.009569378	0.500103628	8.075064568	1.006886386	0.483804486	0.315330109	10	12	1.510895884	0.63155189	3.614598277	0.595404247	0.049280298	1.307326671	10	10	3.542168675	1.031125309	12.16821933	1.824632913	0.178875235	0.747449782	10	10	0.220374769	0.027827566	1.74521331	-2.181969037	['mental disorders']	FALSE	TRUE	FALSE	FALSE	TRUE	FALSE	FALSE	TRUE	FALSE	FALSE	FALSE	FALSE	()
Suicidal ideation or attempt	0.110935441	0.954929684	10	10	1703.1875	0.361681139	178.6407088	10.73402155	0.333333333	0.477121255	10	10	25.67317073	0.13424295	119.753773	4.68218958	0.259083404	0.586560405	10	10	4.014285714	0.362964948	44.39682093	2.005143303	0.110759494	0.955619038	10	10	6.035799523	0.625944623	58.20143592	2.593544888	['mental disorders']	FALSE	TRUE	FALSE	FALSE	TRUE	FALSE	FALSE	TRUE	FALSE	FALSE	TRUE	FALSE	()
Superficial cellulitis and abscess	0.044271817	1.353872651	30	36	1.717687075	1.042549757	2.830031726	0.780467233	2.90E-06	5.536951156	31	16	4.102941176	2.217770031	7.590564425	2.036658471	1.12E-07	6.951163007	35	16	4.680232558	2.559166547	8.559261929	2.226580218	0.077754425	1.109274887	15	15	2.036855037	0.986062502	4.207419338	1.026343307	['dermatologic']	FALSE	TRUE	FALSE	TRUE	TRUE	TRUE	TRUE	TRUE	TRUE	FALSE	TRUE	FALSE	('Sig_B_AD', 'Sig_L_AD')
Superficial injury without mention of infection	0.001752227	2.756409636	35	33	2.222613734	1.360623208	3.63069789	1.152257246	0.063307392	1.198545578	14	13	2.193438914	1.021549794	4.709681599	1.133194529	0.000320023	3.494818328	23	14	3.417472252	1.739975297	6.71223127	1.772929624	0.002926604	2.533636041	19	13	3.013743081	1.473672079	6.163275728	1.591556434	['injuries & poisonings']	FALSE	TRUE	FALSE	FALSE	TRUE	FALSE	FALSE	TRUE	FALSE	FALSE	TRUE	FALSE	()
Suppurative and unspecified otitis media	0.009214366	2.035534555	14	10	3.183551198	1.366539849	7.416540569	1.670636966	0.01925785	1.715392198	10	10	4.728514056	1.216534642	18.37912741	2.241386885	0.106244612	0.973693084	10	10	2.698872786	0.93034891	7.829228625	1.432356975	0.044812052	1.348605169	10	10	5.047961631	0.975277138	26.12787242	2.335700945	['sense organs']	FALSE	TRUE	FALSE	FALSE	TRUE	FALSE	FALSE	TRUE	FALSE	FALSE	TRUE	FALSE	()
Supraventricular premature beats	0.617120472	0.209630046	10	15	1.341423948	0.597443729	3.01186224	0.423765264	0.002514585	2.599533763	12	10	4.911219512	1.71873457	14.03362539	2.296081307	0.691999378	0.159894296	10	10	1.503579952	0.334981126	6.74889567	0.588401585	0.008079862	2.092596045	10	10	7.101204819	1.468742479	34.33352723	2.828063819	['circulatory system']	FALSE	TRUE	FALSE	FALSE	TRUE	FALSE	FALSE	TRUE	FALSE	FALSE	TRUE	FALSE	()
Swelling of limb	0.283773043	0.547028862	44	71	1.267307549	0.853200563	1.882404319	0.341766679	1.17E-08	7.930057743	56	36	3.434122647	2.219397402	5.313693864	1.779941565	4.66E-08	7.331254733	49	30	3.564432529	2.226443474	5.706490824	1.833672413	0.000373277	3.427968202	31	24	2.708866155	1.568609253	4.678001124	1.437689112	['symptoms']	FALSE	TRUE	FALSE	TRUE	TRUE	TRUE	TRUE	TRUE	TRUE	FALSE	TRUE	FALSE	('Sig_B_AD', 'Sig_L_AD')
Swelling, mass, or lump in head and neck [Space-occupying lesion, intracranial NOS]	0.001260146	2.899579053	29	24	2.521204411	1.448712305	4.387670111	1.334113092	0.000198326	3.702619738	32	24	2.803418803	1.629105777	4.824215284	1.487187285	0.023225853	1.634028329	15	12	2.555282555	1.18515031	5.509401533	1.353482829	0.004900032	2.309801106	14	10	3.585784314	1.49225555	8.616385542	1.842288712	['mental disorders']	FALSE	TRUE	FALSE	FALSE	TRUE	FALSE	FALSE	TRUE	FALSE	FALSE	TRUE	FALSE	()
Symbolic dysfunction	0.259083404	0.586560405	10	10	4.014285714	0.362964948	44.39682093	2.005143303	0.099615968	1.001671042	10	10	4.028708134	0.734930689	22.08438085	2.010317291	0.012228782	1.912616796	10	10	6121	0.85199937	306.2478372	12.57955165	0.110935441	0.954929684	10	10	15731.09091	0.361681139	178.6407088	13.9413311	['mental disorders']	FALSE	TRUE	FALSE	FALSE	TRUE	FALSE	FALSE	TRUE	FALSE	FALSE	TRUE	FALSE	()
Symptomatic menopause	0.001752227	2.756409636	35	33	2.222613734	1.360623208	3.63069789	1.152257246	0.000793148	3.1006456	20	12	3.449419569	1.669783667	7.1257706	1.786353621	0.026713322	1.573272106	17	15	2.319835391	1.146934451	4.692191638	1.214022439	1	0	10	16	1	0.42449716	2.355728361	0	['genitourinary']	FALSE	TRUE	FALSE	FALSE	TRUE	FALSE	FALSE	TRUE	FALSE	FALSE	FALSE	FALSE	()
Symptoms affecting skin	0.199223582	0.700659256	13	15	1.756642217	0.828057124	3.72654469	0.812820381	0.000197687	3.70402135	11	10	11.2676399	2.486036704	51.06912089	3.494113458	0.005824178	2.234765352	11	10	4.490997567	1.550198398	13.01063088	2.167035941	0.45233461	0.344540181	10	10	2.009569378	0.500103628	8.075064568	1.006886386	['dermatologic']	FALSE	TRUE	FALSE	FALSE	TRUE	FALSE	FALSE	TRUE	FALSE	FALSE	TRUE	FALSE	()
Symptoms and disorders of the joints	4.32E-05	4.364289305	46	39	2.52523186	1.620101513	3.936047154	1.336415859	0.000706191	3.151078116	33	28	2.472273228	1.472956473	4.149569269	1.305838194	0.001752227	2.756409636	35	33	2.222613734	1.360623208	3.63069789	1.152257246	0.011191325	1.95111848	20	17	2.420251683	1.254102749	4.670764187	1.275157082	['musculoskeletal']	TRUE	TRUE	TRUE	FALSE	TRUE	FALSE	FALSE	TRUE	FALSE	FALSE	TRUE	FALSE	('Sig_A_AD',)
Symptoms involving cardiovascular system	0.011954257	1.92247741	84	120	1.499408284	1.102742642	2.038757836	0.584393278	2.52E-12	11.59846469	84	56	3.49704142	2.436526604	5.019152541	1.806134884	5.02E-13	12.29949219	91	62	3.467595751	2.44992069	4.908003897	1.79393572	5.03E-09	8.298129094	58	37	3.475348975	2.259514625	5.345418156	1.797157853	['circulatory system']	FALSE	TRUE	FALSE	TRUE	TRUE	TRUE	TRUE	TRUE	TRUE	TRUE	TRUE	TRUE	('Sig_B_AD', 'Sig_L_AD', 'Sig_W_AD')
Symptoms involving digestive system	0.013787909	1.860501589	38	44	1.799242424	1.146353221	2.823975404	0.847389584	4.79E-08	7.319540038	35	15	4.998277347	2.697476667	9.261535695	2.321430957	8.99E-12	11.04628305	51	21	5.387370042	3.194094896	9.086691823	2.429581163	0.001930017	2.714438867	26	21	2.573112073	1.430054016	4.629829129	1.363514296	['digestive']	FALSE	TRUE	FALSE	TRUE	TRUE	TRUE	TRUE	TRUE	TRUE	FALSE	TRUE	FALSE	('Sig_B_AD', 'Sig_L_AD')
Symptoms involving female genital tract	0.691999378	0.159894296	10	10	1.503579952	0.334981126	6.74889567	0.588401585	0.017605357	1.754355153	10	10	10.10791367	1.177132674	86.79558475	3.337413342	1	0	10	10	0.665874901	0.069055279	6.420789074	-0.586676934	1	0	10	10	2.002375297	0.124937658	32.09206004	1.001712398	['genitourinary']	FALSE	TRUE	FALSE	FALSE	TRUE	FALSE	FALSE	FALSE	FALSE	FALSE	TRUE	FALSE	()
Symptoms involving head and neck	0.005285286	2.276931535	13	10	3.800558854	1.504898842	9.598151851	1.926211576	0.758350393	0.120130084	10	10	1.433710175	0.452318274	4.54442145	0.519753412	0.929119871	0.031928252	10	10	1.202884615	0.434216124	3.332283897	0.266498261	0.45233461	0.344540181	10	10	2.009569378	0.500103628	8.075064568	1.006886386	['mental disorders']	FALSE	TRUE	FALSE	FALSE	TRUE	FALSE	FALSE	TRUE	FALSE	FALSE	TRUE	FALSE	()
Symptoms involving nervous and musculoskeletal systems	4.09E-18	17.38826738	98	53	4.514209178	3.154758989	6.459474264	2.174473271	3.57E-12	11.44721446	51	20	5.66361186	3.328884822	9.635809292	2.501722398	1.67E-11	10.77759427	60	31	4.346818749	2.769257873	6.823067444	2.11995994	2.03E-08	7.69260991	36	15	5.154404145	2.788574549	9.527406071	2.36580566	['symptoms']	TRUE	TRUE	TRUE	TRUE	TRUE	TRUE	TRUE	TRUE	TRUE	TRUE	TRUE	TRUE	('Sig_A_AD', 'Sig_B_AD', 'Sig_L_AD', 'Sig_W_AD')
Symptoms involving respiratory system and other chest symptoms	0.54248341	0.265613539	24	57	0.832583972	0.509083211	1.361655731	-0.264332308	7.64E-05	4.116827606	31	21	3.107173304	1.762701348	5.477119508	1.635602711	0.012534956	1.901877197	22	20	2.266	1.222385692	4.200602178	1.180147861	3.82E-05	4.418015116	23	11	4.36523126	2.107133881	9.043205145	2.126058087	['respiratory']	FALSE	FALSE	FALSE	FALSE	TRUE	FALSE	FALSE	TRUE	FALSE	TRUE	TRUE	TRUE	('Sig_W_AD',)
Symptoms of the muscles	1	0	10	10	1	0.299405342	3.339953762	0	0.000736018	3.133111408	12	10	6.146341463	1.970184768	19.17460433	2.619727919	0.013157257	1.880834636	10	10	4.072815534	1.38314823	11.99280454	2.026026473	0.017605357	1.754355153	10	10	10.10791367	1.177132674	86.79558475	3.337413342	['symptoms']	FALSE	FALSE	FALSE	FALSE	TRUE	FALSE	FALSE	TRUE	FALSE	FALSE	TRUE	FALSE	()
Syncope and collapse	4.70E-09	8.328162649	103	97	2.486539767	1.829719034	3.379141768	1.314139504	8.87E-18	17.05194833	89	44	4.859404859	3.312698659	7.128271544	2.280779635	3.43E-18	17.46470014	91	45	4.881436724	3.340015497	7.134225728	2.28730583	1.79E-14	13.74650188	69	32	4.959985836	3.202679021	7.681525163	2.310336001	['symptoms']	TRUE	TRUE	TRUE	TRUE	TRUE	TRUE	TRUE	TRUE	TRUE	TRUE	TRUE	TRUE	('Sig_A_AD', 'Sig_B_AD', 'Sig_L_AD', 'Sig_W_AD')
Synoviopathy	0.67013013	0.173840855	10	10	0.498812352	0.055578719	4.476781187	-1.003430905	0.099615968	1.001671042	10	10	4.028708134	0.734930689	22.08438085	2.010317291	0.259083404	0.586560405	10	10	4.014285714	0.362964948	44.39682093	2.005143303	0.333333333	0.477121255	10	10	15731.09091	0.13424295	119.753773	13.9413311	['musculoskeletal']	FALSE	FALSE	FALSE	FALSE	TRUE	FALSE	FALSE	TRUE	FALSE	FALSE	TRUE	FALSE	()
Synovitis and tenosynovitis	0.011191325	1.95111848	20	17	2.420251683	1.254102749	4.670764187	1.275157082	0.03958926	1.402422619	17	16	2.172222222	1.086322027	4.343600946	1.119171701	0.005377429	2.26942534	22	18	2.523888889	1.338493978	4.759091359	1.335648399	0.142206114	0.847081733	10	10	2.277239709	0.872253484	5.945313821	1.187286162	['musculoskeletal']	FALSE	TRUE	FALSE	FALSE	TRUE	FALSE	FALSE	TRUE	FALSE	FALSE	TRUE	FALSE	()
Systemic inflammatory response syndrome (SIRS)	0.074182838	1.129696559	13	12	2.203748981	0.996674602	4.872713282	1.139959903	0.295931699	0.528808513	10	10	2.01686747	0.702797309	5.787948161	1.012116286	0.40662588	0.390804984	10	10	2.007159905	0.403382893	9.987262614	1.005155557	0.044812052	1.348605169	10	10	5.047961631	0.975277138	26.12787242	2.335700945	['injuries & poisonings']	FALSE	TRUE	FALSE	FALSE	TRUE	FALSE	FALSE	TRUE	FALSE	FALSE	TRUE	FALSE	()
Tachycardia NOS	0.047855903	1.320064483	48	66	1.512882839	1.022549202	2.238341666	0.597300266	3.32E-07	6.47847025	42	25	3.620842105	2.174680946	6.028699324	1.856325266	0.070752744	1.150256711	30	38	1.623254565	0.990810372	2.659394226	0.698889267	0.349551967	0.45648825	14	19	1.48993808	0.739541403	3.001746047	0.575252376	['circulatory system']	FALSE	TRUE	FALSE	TRUE	TRUE	TRUE	FALSE	TRUE	FALSE	FALSE	TRUE	FALSE	('Sig_B_AD',)
Temporomandibular joint disorder, unspecified	0.099615968	1.001671042	10	10	4.028708134	0.734930689	22.08438085	2.010317291	0.34065203	0.467689019	10	10	3.014319809	0.501750202	18.10885948	1.59183249	0.01925785	1.715392198	10	10	4.728514056	1.216534642	18.37912741	2.241386885	0.333333333	0.477121255	10	10	15731.09091	0.13424295	119.753773	13.9413311	['digestive']	FALSE	TRUE	FALSE	FALSE	TRUE	FALSE	FALSE	TRUE	FALSE	FALSE	TRUE	FALSE	()
Tension headache	0.009214366	2.035534555	14	10	3.183551198	1.366539849	7.416540569	1.670636966	0.408523511	0.388782944	10	10	1.762650602	0.634851714	4.893957248	0.817746528	0.000463545	3.333908345	15	10	5.147420147	1.982514978	13.36480908	2.363849544	1	0	10	10	1	0.182425177	5.481699491	0	['mental disorders']	FALSE	TRUE	FALSE	FALSE	TRUE	FALSE	FALSE	TRUE	FALSE	FALSE	FALSE	FALSE	()
Thoracic or lumbosacral neuritis or radiculitis, unspecified	0.792720724	0.100879788	17	30	1.138930041	0.620814475	2.089451345	0.187679132	0.041036852	1.386825963	11	10	2.796836983	1.116445047	7.006432723	1.483796167	0.017368754	1.760231328	17	14	2.488536155	1.214616041	5.098576001	1.315297348	0.944145363	0.024961135	10	17	1.060105398	0.468520608	2.39866387	0.084207708	['symptoms']	FALSE	TRUE	FALSE	FALSE	TRUE	FALSE	FALSE	TRUE	FALSE	FALSE	TRUE	FALSE	()
Thrombocytopenia	0.077320342	1.111706236	34	45	1.555899198	0.980660668	2.468562669	0.637748596	0.008334438	2.079123675	22	19	2.388157895	1.27785053	4.463196593	1.255898225	0.556562118	0.254486357	12	18	1.343089431	0.640825694	2.814945215	0.425555371	0.25885069	0.586950674	13	16	1.644865526	0.783718938	3.452235831	0.717969643	['hematopoietic']	FALSE	TRUE	FALSE	FALSE	TRUE	FALSE	FALSE	TRUE	FALSE	FALSE	TRUE	FALSE	()
Thyroiditis	0.34065203	0.467689019	10	10	3.014319809	0.501750202	18.10885948	1.59183249	0.110935441	0.954929684	10	10	25.67317073	0.361681139	178.6407088	4.68218958	1	0	10	10	1	0.090418621	11.05966875	0	0.259083404	0.586560405	10	10	4.014285714	0.362964948	44.39682093	2.005143303	['endocrine/metabolic']	FALSE	TRUE	FALSE	FALSE	TRUE	FALSE	FALSE	FALSE	FALSE	FALSE	TRUE	FALSE	()
Thyrotoxicosis with or without goiter	0.007342375	2.134163423	28	27	2.150404211	1.250457092	3.698038344	1.104607869	0.000441029	3.355532513	14	10	5.757843137	2.059813937	16.09502538	2.525528486	0.015007726	1.823685117	18	15	2.462376238	1.228353228	4.936118209	1.300051215	0.295931699	0.528808513	10	10	2.01686747	0.702797309	5.787948161	1.012116286	['endocrine/metabolic']	FALSE	TRUE	FALSE	FALSE	TRUE	FALSE	FALSE	TRUE	FALSE	FALSE	TRUE	FALSE	()
Tinnitus	0.076558566	1.116006209	21	24	1.789276808	0.984231718	3.252802605	0.839376595	0.074182838	1.129696559	13	12	2.203748981	0.996674602	4.872713282	1.139959903	3.12E-06	5.505856274	29	14	4.37477281	2.286018052	8.372041123	2.129208097	1	0	10	10	1.144224197	0.33309042	3.930611434	0.194369758	['sense organs']	FALSE	TRUE	FALSE	FALSE	TRUE	FALSE	TRUE	TRUE	TRUE	FALSE	TRUE	FALSE	('Sig_L_AD',)
Tobacco use disorder	0.940692185	0.026552464	10	16	0.872891566	0.356323382	2.1383376	-0.196125647	1.90E-08	7.720285497	42	21	4.331578947	2.529925747	7.416255675	2.114893012	0.142206114	0.847081733	10	10	2.277239709	0.872253484	5.945313821	1.187286162	0.148639451	0.827865908	13	14	1.884387007	0.877625143	4.046049068	0.914095289	['mental disorders']	FALSE	FALSE	FALSE	TRUE	TRUE	TRUE	FALSE	TRUE	FALSE	FALSE	TRUE	FALSE	('Sig_B_AD',)
Torsion dystonia	0.230730037	0.636895864	10	10	2.68261563	0.597654064	12.04112387	1.423640357	0.110935441	0.954929684	10	10	25.67317073	0.361681139	178.6407088	4.68218958	0.230730037	0.636895864	10	10	2.68261563	0.597654064	12.04112387	1.423640357	0.00672268	2.172457584	10	10	12.15865385	1.459046836	101.3215338	3.603911604	['neurological']	FALSE	TRUE	FALSE	FALSE	TRUE	FALSE	FALSE	TRUE	FALSE	FALSE	TRUE	FALSE	()
Toxic erythema	0.110759494	0.955619038	10	10	6.035799523	0.625944623	58.20143592	2.593544888	0.259083404	0.586560405	10	10	4.014285714	0.362964948	44.39682093	2.005143303	0.333333333	0.477121255	10	10	6121	0.13424295	119.753773	12.57955165	0.333333333	0.477121255	10	10	15731.09091	0.13424295	119.753773	13.9413311	['dermatologic']	FALSE	TRUE	FALSE	FALSE	TRUE	FALSE	FALSE	TRUE	FALSE	FALSE	TRUE	FALSE	()
Toxic multinodular goiter	0.738947915	0.131386172	10	10	1.336523126	0.375119073	4.7619388	0.418484801	0.67013013	0.173840855	10	10	0.498812352	0.055578719	4.476781187	-1.003430905	0.259083404	0.586560405	10	10	4.014285714	0.362964948	44.39682093	2.005143303	0.03686146	1.433427468	10	10	15731.09091	0.604022524	241.8277943	13.9413311	['endocrine/metabolic']	FALSE	TRUE	FALSE	FALSE	FALSE	FALSE	FALSE	TRUE	FALSE	FALSE	TRUE	FALSE	()
Transient alteration of awareness	2.89E-10	9.538660501	45	19	5.182884266	2.990553226	8.982381281	2.373755179	1.22E-10	9.913452926	50	23	4.797802712	2.884583331	7.979977771	2.262373834	6.34E-10	9.197928441	41	16	5.568897638	3.085926851	10.04969411	2.477391775	2.27E-12	11.6430971	35	10	12.63135228	5.26888992	30.28172213	3.658937194	['mental disorders']	TRUE	TRUE	TRUE	TRUE	TRUE	TRUE	TRUE	TRUE	TRUE	TRUE	TRUE	TRUE	('Sig_A_AD', 'Sig_B_AD', 'Sig_L_AD', 'Sig_W_AD')
Transient cerebral ischemia	0.012148353	1.915482611	27	27	2.06835443	1.19717311	3.573493268	1.048483425	2.03E-08	7.69260991	36	15	5.154404145	2.788574549	9.527406071	2.36580566	0.002926604	2.533636041	19	13	3.013743081	1.473672079	6.163275728	1.591556434	2.84E-08	7.545918163	23	10	12.10526316	4.158649023	35.23677889	3.597562538	['circulatory system']	FALSE	TRUE	FALSE	TRUE	TRUE	TRUE	FALSE	TRUE	FALSE	TRUE	TRUE	TRUE	('Sig_B_AD', 'Sig_W_AD')
Transient mental disorders due to conditions classified elsewhere	0.110759494	0.955619038	10	10	6.035799523	0.625944623	58.20143592	2.593544888	0.110759494	0.955619038	10	10	6.035799523	0.625944623	58.20143592	2.593544888	0.259083404	0.586560405	10	10	4.014285714	0.362964948	44.39682093	2.005143303	0.004050421	2.392499869	10	10	15731.09091	1.103170929	371.3384964	13.9413311	['mental disorders']	FALSE	TRUE	FALSE	FALSE	TRUE	FALSE	FALSE	TRUE	FALSE	FALSE	TRUE	FALSE	()
Traumatic amputation	0.604469572	0.218625556	10	10	2.004761905	0.281412777	14.28176199	1.003430905	0.001310708	2.88249398	10	10	9.17433414	1.973321126	42.65317278	3.197603453	0.017605357	1.754355153	10	10	10.10791367	1.177132674	86.79558475	3.337413342	0.110935441	0.954929684	10	10	15731.09091	0.361681139	178.6407088	13.9413311	['injuries & poisonings']	FALSE	TRUE	FALSE	FALSE	TRUE	FALSE	FALSE	TRUE	FALSE	FALSE	TRUE	FALSE	()
Trigeminal nerve disorders [CN5]	0.784412555	0.105455464	10	11	0.724662897	0.229366169	2.289510767	-0.464618065	0.604469572	0.218625556	10	10	2.004761905	0.281412777	14.28176199	1.003430905	0.01350009	1.869663321	10	10	4.576271186	1.401043533	14.94761403	2.194172548	1	0	10	10	0.665874901	0.069055279	6.420789074	-0.586676934	['neurological']	FALSE	FALSE	FALSE	FALSE	TRUE	FALSE	FALSE	TRUE	FALSE	FALSE	FALSE	FALSE	()
Type 1 diabetes	0.001563899	2.80579134	10	10	6.80420712	1.862579867	24.85650969	2.766427057	0.001085997	2.964171508	14	10	4.79248366	1.828311752	12.5623541	2.260773513	0.005609749	2.251056608	12	10	4.087804878	1.523381513	10.96911613	2.031326334	0.200070523	0.698816892	10	10	2.355823293	0.786737121	7.054330148	1.236231329	['endocrine/metabolic']	FALSE	TRUE	FALSE	FALSE	TRUE	FALSE	FALSE	TRUE	FALSE	FALSE	TRUE	FALSE	()
Type 1 diabetes with neurological manifestations	1	0	10	10	1	0.090418621	11.05966875	0	1	0	10	10	0.665874901	0.069055279	6.420789074	-0.586676934	0.259083404	0.586560405	10	10	4.014285714	0.362964948	44.39682093	2.005143303	0.34065203	0.467689019	10	10	3.014319809	0.501750202	18.10885948	1.59183249	['endocrine/metabolic']	FALSE	FALSE	FALSE	FALSE	FALSE	FALSE	FALSE	TRUE	FALSE	FALSE	TRUE	FALSE	()
Type 1 diabetes with ophthalmic manifestations	0.003703932	2.43133696	10	10	6.108958838	1.645126515	22.68480736	2.61092652	0.025796271	1.588443067	10	10	4.057971014	1.214944496	13.55381156	2.02075856	0.247526148	0.606378916	10	10	2.019323671	0.75256144	5.418385626	1.013872175	0.017605357	1.754355153	10	10	10.10791367	1.177132674	86.79558475	3.337413342	['endocrine/metabolic']	FALSE	TRUE	FALSE	FALSE	TRUE	FALSE	FALSE	TRUE	FALSE	FALSE	TRUE	FALSE	()
Type 2 diabetes	8.14E-06	5.089420889	147	193	1.803052285	1.394811248	2.330779555	0.850441232	7.54E-14	13.12252555	118	94	3.097004479	2.289825648	4.188719239	1.63087347	2.17E-10	9.663587587	129	128	2.462777304	1.861772363	3.257794652	1.300286178	0.000173049	3.76182969	50	48	2.228942652	1.472238458	3.374579247	1.156359498	['endocrine/metabolic']	TRUE	TRUE	TRUE	TRUE	TRUE	TRUE	TRUE	TRUE	TRUE	FALSE	TRUE	FALSE	('Sig_A_AD', 'Sig_B_AD', 'Sig_L_AD')
Type 2 diabetes with ketoacidosis	0.67013013	0.173840855	10	10	0.498812352	0.055578719	4.476781187	-1.003430905	0.110759494	0.955619038	10	10	6.035799523	0.625944623	58.20143592	2.593544888	1	0	10	10	1	0.299405342	3.339953762	0	0.110935441	0.954929684	10	10	15731.09091	0.361681139	178.6407088	13.9413311	['endocrine/metabolic']	FALSE	FALSE	FALSE	FALSE	TRUE	FALSE	FALSE	FALSE	FALSE	FALSE	TRUE	FALSE	()
Type 2 diabetes with neurological manifestations	2.95E-05	4.530284312	28	16	3.677664975	1.966859718	6.876555324	1.87879006	9.54E-05	4.020472071	29	19	3.204098031	1.774649795	5.784940905	1.679918289	1.29E-05	4.890087682	30	17	3.722989196	2.028946328	6.831451558	1.896461429	0.005609749	2.251056608	12	10	4.087804878	1.523381513	10.96911613	2.031326334	['endocrine/metabolic']	TRUE	TRUE	TRUE	FALSE	TRUE	FALSE	TRUE	TRUE	TRUE	FALSE	TRUE	FALSE	('Sig_A_AD', 'Sig_L_AD')
Type 2 diabetes with ophthalmic manifestations	0.004393451	2.357194258	20	15	2.749585406	1.393027753	5.427185418	1.4592141	0.01972779	1.704921556	19	17	2.293533791	1.179412893	4.460098138	1.197572163	0.022406976	1.649616751	23	23	2.05764411	1.140369959	3.712741862	1.040993476	0.123990267	0.906612404	10	10	2.830361446	0.892931963	8.971507629	1.500986301	['endocrine/metabolic']	FALSE	TRUE	FALSE	FALSE	TRUE	FALSE	FALSE	TRUE	FALSE	FALSE	TRUE	FALSE	()
Type 2 diabetes with renal manifestations	0.00688418	2.162147791	37	40	1.931688312	1.215466977	3.06994744	0.949862326	0.042453457	1.372086935	23	25	1.888421053	1.058605298	3.368709829	0.917180472	0.026128124	1.582891763	22	22	2.055	1.124530747	3.755366415	1.039138394	0.00856553	2.067245758	10	10	5.417069243	1.429672818	20.52542289	2.437512532	['endocrine/metabolic']	FALSE	TRUE	FALSE	FALSE	TRUE	FALSE	FALSE	TRUE	FALSE	FALSE	TRUE	FALSE	()
Ulceration of intestine	0.110935441	0.954929684	10	10	1703.1875	0.361681139	178.6407088	10.73402155	0.333333333	0.477121255	10	10	25.67317073	0.13424295	119.753773	4.68218958	0.110935441	0.954929684	10	10	6121	0.361681139	178.6407088	12.57955165	0.333333333	0.477121255	10	10	15731.09091	0.13424295	119.753773	13.9413311	['digestive']	FALSE	TRUE	FALSE	FALSE	TRUE	FALSE	FALSE	TRUE	FALSE	FALSE	TRUE	FALSE	()
Ulcerative colitis	0.230730037	0.636895864	10	10	2.68261563	0.597654064	12.04112387	1.423640357	0.34065203	0.467689019	10	10	3.014319809	0.501750202	18.10885948	1.59183249	0.34065203	0.467689019	10	10	3.014319809	0.501750202	18.10885948	1.59183249	0.110759494	0.955619038	10	10	6.035799523	0.625944623	58.20143592	2.593544888	['digestive']	FALSE	TRUE	FALSE	FALSE	TRUE	FALSE	FALSE	TRUE	FALSE	FALSE	TRUE	FALSE	()
Unspecified diffuse connective tissue disease	1	0	10	10	2.002375297	0.124937658	32.09206004	1.001712398	0.333333333	0.477121255	10	10	25.67317073	0.13424295	119.753773	4.68218958	1	0	10	10	2.002375297	0.124937658	32.09206004	1.001712398	1	0	10	10	1.334920635	0.222205939	8.019646602	0.416753972	['dermatologic']	FALSE	TRUE	FALSE	FALSE	TRUE	FALSE	FALSE	TRUE	FALSE	FALSE	TRUE	FALSE	()
Unspecified disorder of lipoid metabolism	0.001798333	2.745129847	18	11	3.373987399	1.578775199	7.210520518	1.754454585	7.52E-05	4.123948051	12	10	12.32195122	2.745021587	55.31121598	3.623158824	0.011292482	1.947210591	12	10	3.499651568	1.367599366	8.955518263	1.807211292	0.067498673	1.170704765	10	10	4.043269231	1.006198377	16.24731907	2.015522272	['endocrine/metabolic']	FALSE	TRUE	FALSE	FALSE	TRUE	FALSE	FALSE	TRUE	FALSE	FALSE	TRUE	FALSE	()
Unspecified erythematous condition	0.077972195	1.108060242	10	10	2.536407767	0.993620803	6.474667541	1.3427867	0.40662588	0.390804984	10	10	2.007159905	0.403382893	9.987262614	1.005155557	1	0	10	10	1.334920635	0.222205939	8.019646602	0.416753972	1	0	10	10	0.665874901	0.069055279	6.420789074	-0.586676934	['dermatologic']	FALSE	TRUE	FALSE	FALSE	TRUE	FALSE	FALSE	TRUE	FALSE	FALSE	FALSE	FALSE	()
Unspecified osteomyelitis	0.491507832	0.308469558	10	10	1.605741627	0.428946183	6.01102486	0.683239773	0.091010268	1.040909604	10	10	2.605672778	0.963632782	7.045765513	1.381655921	0.106244612	0.973693084	10	10	2.698872786	0.93034891	7.829228625	1.432356975	0.40662588	0.390804984	10	10	2.007159905	0.403382893	9.987262614	1.005155557	['musculoskeletal']	FALSE	TRUE	FALSE	FALSE	TRUE	FALSE	FALSE	TRUE	FALSE	FALSE	TRUE	FALSE	()
Unstable angina (intermediate coronary syndrome)	0.946130587	0.024048917	10	18	1.113807983	0.509552602	2.434622484	0.155500538	3.71E-05	4.430814664	24	12	4.180904523	2.069599759	8.446059464	2.063815098	0.004393451	2.357194258	20	15	2.749585406	1.393027753	5.427185418	1.4592141	0.120470999	0.919117488	10	10	2.25188781	0.908036521	5.584575722	1.171134954	['circulatory system']	FALSE	TRUE	FALSE	TRUE	TRUE	TRUE	FALSE	TRUE	FALSE	FALSE	TRUE	FALSE	('Sig_B_AD',)
Urinary calculus	0.110935441	0.954929684	10	10	1703.1875	0.361681139	178.6407088	10.73402155	1	0	10	10	2.002375297	0.124937658	32.09206004	1.001712398	0.259083404	0.586560405	10	10	4.014285714	0.362964948	44.39682093	2.005143303	1	0	10	10	1	0.090418621	11.05966875	0	['genitourinary']	FALSE	TRUE	FALSE	FALSE	TRUE	FALSE	FALSE	TRUE	FALSE	FALSE	FALSE	FALSE	()
Urinary incontinence	2.39E-19	18.6216528	115	69	4.207383279	3.035650229	5.831394502	2.072923249	3.45E-24	23.46229468	96	35	6.806660824	4.527178029	10.23388771	2.766947222	2.48E-29	28.60552395	117	44	6.97466468	4.813508719	10.10613052	2.802123858	6.07E-08	7.217108431	57	40	3.13890411	2.056705672	4.790534272	1.650260957	['genitourinary']	TRUE	TRUE	TRUE	TRUE	TRUE	TRUE	TRUE	TRUE	TRUE	TRUE	TRUE	TRUE	('Sig_A_AD', 'Sig_B_AD', 'Sig_L_AD', 'Sig_W_AD')
Urinary tract infection	1.93E-20	19.71392319	155	117	3.607189731	2.731693369	4.763279034	1.850875308	2.91E-47	46.5357121	173	62	8.763181759	6.342597998	12.10755507	3.131454782	1.24E-33	32.90603176	153	72	6.098513011	4.461329072	8.336498013	2.608457516	5.78E-22	21.23825031	108	53	5.13327725	3.603815775	7.31184305	2.359880183	['genitourinary']	TRUE	TRUE	TRUE	TRUE	TRUE	TRUE	TRUE	TRUE	TRUE	TRUE	TRUE	TRUE	('Sig_A_AD', 'Sig_B_AD', 'Sig_L_AD', 'Sig_W_AD')
Urticaria	0.946130587	0.024048917	10	18	1.113807983	0.509552602	2.434622484	0.155500538	0.008079862	2.092596045	10	10	7.101204819	1.468742479	34.33352723	2.828063819	0.491507832	0.308469558	10	10	1.605741627	0.428946183	6.01102486	0.683239773	0.044942228	1.347345406	10	10	8.066985646	0.898830385	72.40104304	3.012029689	['dermatologic']	FALSE	TRUE	FALSE	FALSE	TRUE	FALSE	FALSE	TRUE	FALSE	FALSE	TRUE	FALSE	()
Uterine/Uterovaginal prolapse	0.758350393	0.120130084	10	10	1.433710175	0.452318274	4.54442145	0.519753412	0.044812052	1.348605169	10	10	5.047961631	0.975277138	26.12787242	2.335700945	1	0	10	10	2.002375297	0.124937658	32.09206004	1.001712398	0.230730037	0.636895864	10	10	2.68261563	0.597654064	12.04112387	1.423640357	['genitourinary']	FALSE	TRUE	FALSE	FALSE	TRUE	FALSE	FALSE	TRUE	FALSE	FALSE	TRUE	FALSE	()
Uveitis, noninfectious or NOS	0.784498617	0.105407817	10	10	0.798086124	0.248825623	2.559790487	-0.325383654	0.561650597	0.250533775	10	10	0.597136038	0.163467095	2.181304124	-0.743868454	0.356036803	0.448505108	10	10	2.014423077	0.64575038	6.284007655	1.010366716	0.67013013	0.173840855	10	10	0.498812352	0.055578719	4.476781187	-1.003430905	['sense organs']	FALSE	FALSE	FALSE	FALSE	FALSE	FALSE	FALSE	TRUE	FALSE	FALSE	FALSE	FALSE	()
Vaginitis and vulvovaginitis	0.238903613	0.621777283	10	10	2.420192308	0.73434581	7.976256866	1.275121688	0.023441107	1.630021885	11	10	3.200208551	1.231534223	8.315915686	1.678165925	0.009214366	2.035534555	14	10	3.183551198	1.366539849	7.416540569	1.670636966	0.044812052	1.348605169	10	10	5.047961631	0.975277138	26.12787242	2.335700945	['genitourinary']	FALSE	TRUE	FALSE	FALSE	TRUE	FALSE	FALSE	TRUE	FALSE	FALSE	TRUE	FALSE	()
Varicose veins of lower extremity	0.019338461	1.7135781	10	10	6.072115385	1.22030195	30.21431313	2.602199206	0.002517419	2.59904444	10	10	14.21927711	1.743710368	115.952652	3.829776217	0.000470883	3.327087312	16	10	4.712174525	1.923391771	11.54449608	2.236392973	0.125855255	0.900128647	10	10	3.361310951	0.799451224	14.13270875	1.749024011	['circulatory system']	FALSE	TRUE	FALSE	FALSE	TRUE	FALSE	FALSE	TRUE	FALSE	FALSE	TRUE	FALSE	()
Varicose veins of lower extremity, symptomtic	0.940692185	0.026552464	10	15	1.067954911	0.449153346	2.539283529	0.094850738	0.005609749	2.251056608	12	10	4.087804878	1.523381513	10.96911613	2.031326334	0.005824178	2.234765352	11	10	4.490997567	1.550198398	13.01063088	2.167035941	0.175509548	0.755699252	10	10	2.024271845	0.8359195	4.901998939	1.017403046	['circulatory system']	FALSE	TRUE	FALSE	FALSE	TRUE	FALSE	FALSE	TRUE	FALSE	FALSE	TRUE	FALSE	()
Vascular dementia	9.69E-47	46.01377583	114	11	28.02892562	14.89131302	52.75697788	4.80884454	1.97E-40	39.70572123	103	12	22.38662487	12.14412662	41.26776579	4.484565131	3.59E-43	42.44533228	98	10	50.75432099	20.47681867	125.8008454	5.665458747	2.74E-24	23.56156337	64	10	18.68156425	8.865771533	39.36497138	4.223543355	['mental disorders']	TRUE	TRUE	TRUE	TRUE	TRUE	TRUE	TRUE	TRUE	TRUE	TRUE	TRUE	TRUE	('Sig_A_AD', 'Sig_B_AD', 'Sig_L_AD', 'Sig_W_AD')
Vertiginous syndromes and other disorders of vestibular system	0.782933477	0.106275137	10	10	1.338141026	0.473129907	3.784629499	0.420230168	0.044812052	1.348605169	10	10	5.047961631	0.975277138	26.12787242	2.335700945	0.008229248	2.084639827	15	10	3.073710074	1.36889633	6.901686714	1.61998109	1	0	10	10	0.799047619	0.154380057	4.135748557	-0.323646612	['sense organs']	FALSE	TRUE	FALSE	FALSE	TRUE	FALSE	FALSE	TRUE	FALSE	FALSE	FALSE	FALSE	()
Viral Enteritis	0.738947915	0.131386172	10	10	1.336523126	0.375119073	4.7619388	0.418484801	0.00092815	3.032381873	10	10	16.28985507	2.030661719	130.676309	4.025901863	1	0	10	10	1	0.182425177	5.481699491	0	0.110935441	0.954929684	10	10	15731.09091	0.361681139	178.6407088	13.9413311	['infectious diseases']	FALSE	TRUE	FALSE	FALSE	TRUE	FALSE	FALSE	FALSE	FALSE	FALSE	TRUE	FALSE	()
Viral hepatitis B	0.07867366	1.104170646	26	32	1.666035354	0.979412621	2.834018819	0.736419015	0.604469572	0.218625556	10	10	2.004761905	0.281412777	14.28176199	1.003430905	0.259083404	0.586560405	10	10	4.014285714	0.362964948	44.39682093	2.005143303	0.110935441	0.954929684	10	10	15731.09091	0.361681139	178.6407088	13.9413311	['infectious diseases']	FALSE	TRUE	FALSE	FALSE	TRUE	FALSE	FALSE	TRUE	FALSE	FALSE	TRUE	FALSE	()
Viral hepatitis C	0.012293847	1.910312207	11	10	3.738037307	1.3728151	10.17829925	1.902280968	0.413129423	0.383913874	10	13	1.551530993	0.674638741	3.568203659	0.633692516	0.45015682	0.346636166	10	13	0.611704085	0.198234442	1.887572531	-0.709094183	1	0	10	10	1	0.248862077	4.018290023	0	['infectious diseases']	FALSE	TRUE	FALSE	FALSE	TRUE	FALSE	FALSE	FALSE	FALSE	FALSE	FALSE	FALSE	()
Viral infection	0.013506584	1.869454484	24	23	2.152501639	1.200005707	3.861034393	1.106014336	0.020834062	1.681226045	12	10	3.058536585	1.24056678	7.54062272	1.612841533	0.005010218	2.300143339	19	14	2.795108118	1.387283969	5.631600715	1.482904089	0.091010268	1.040909604	10	10	2.605672778	0.963632782	7.045765513	1.381655921	['infectious diseases']	FALSE	TRUE	FALSE	FALSE	TRUE	FALSE	FALSE	TRUE	FALSE	FALSE	TRUE	FALSE	()
Viral pneumonia	0.168360433	0.773759967	10	10	2.310559006	0.832184341	6.415264815	1.208241933	0.008079862	2.092596045	10	10	7.101204819	1.468742479	34.33352723	2.828063819	0.099615968	1.001671042	10	10	4.028708134	0.734930689	22.08438085	2.010317291	1	0	10	10	1	0.182425177	5.481699491	0	['respiratory']	FALSE	TRUE	FALSE	FALSE	TRUE	FALSE	FALSE	TRUE	FALSE	FALSE	FALSE	FALSE	()
Viral warts & HPV	0.233641201	0.631450569	12	14	1.735191638	0.795366623	3.785537301	0.795095005	0.758350393	0.120130084	10	10	1.433710175	0.452318274	4.54442145	0.519753412	0.000262859	3.580276362	12	10	8.204878049	2.302697809	29.23528373	3.036481891	0.490220567	0.309608472	10	10	1.724587912	0.575937808	5.164105262	0.786251673	['infectious diseases']	FALSE	TRUE	FALSE	FALSE	TRUE	FALSE	FALSE	TRUE	FALSE	FALSE	TRUE	FALSE	()
Visual disturbances	0.092944482	1.031776388	37	51	1.494321365	0.961995247	2.321213487	0.579490444	4.74E-08	7.324452941	38	18	4.541087963	2.558553496	8.059819707	2.183037983	2.09E-06	5.679011841	36	21	3.655070318	2.105438249	6.345253317	1.869899162	0.020091118	1.696995891	16	13	2.519136036	1.200234598	5.28733831	1.332929031	['sense organs']	FALSE	TRUE	FALSE	TRUE	TRUE	TRUE	TRUE	TRUE	TRUE	FALSE	TRUE	FALSE	('Sig_B_AD', 'Sig_L_AD')
Visual field defects	0.815451673	0.088601772	10	15	0.797115385	0.307031687	2.069470235	-0.327139522	0.691999378	0.159894296	10	10	1.503579952	0.334981126	6.74889567	0.588401585	0.092786511	1.032515153	10	10	3.028846154	0.850088609	10.79170915	1.5987683	0.125855255	0.900128647	10	10	3.361310951	0.799451224	14.13270875	1.749024011	['sense organs']	FALSE	FALSE	FALSE	FALSE	TRUE	FALSE	FALSE	TRUE	FALSE	FALSE	TRUE	FALSE	()
Vitamin B-complex deficiencies	2.51E-07	6.600459717	35	17	4.399604803	2.434294801	7.951593379	2.137373939	2.14E-16	15.66910981	44	10	16.25749559	6.868791867	38.47927962	4.023033127	1.24E-13	12.90812555	48	14	7.608861727	4.143731321	13.97165315	2.927680645	1.15E-09	8.939514582	36	12	6.466321244	3.327527579	12.56587945	2.692945182	['endocrine/metabolic']	TRUE	TRUE	TRUE	TRUE	TRUE	TRUE	TRUE	TRUE	TRUE	TRUE	TRUE	TRUE	('Sig_A_AD', 'Sig_B_AD', 'Sig_L_AD', 'Sig_W_AD')
Vitamin D deficiency	2.30E-14	13.63808518	78	42	4.329734219	2.914478722	6.432230323	2.114278468	7.71E-15	14.11269185	64	26	5.62440911	3.506708524	9.020988664	2.491701538	1.86E-09	8.730574273	55	32	3.802792916	2.417826431	5.98108854	1.927059378	5.95E-07	6.225422055	32	15	4.534700855	2.427247382	8.471947275	2.181007382	['endocrine/metabolic']	TRUE	TRUE	TRUE	TRUE	TRUE	TRUE	TRUE	TRUE	TRUE	TRUE	TRUE	TRUE	('Sig_A_AD', 'Sig_B_AD', 'Sig_L_AD', 'Sig_W_AD')
Vitamin deficiency	0.110935441	0.954929684	10	10	1703.1875	0.361681139	178.6407088	10.73402155	1	0	10	10	1	0.090418621	11.05966875	0	1	0	10	10	1	0.090418621	11.05966875	0	1	0	10	10	2.002375297	0.124937658	32.09206004	1.001712398	['endocrine/metabolic']	FALSE	TRUE	FALSE	FALSE	FALSE	FALSE	FALSE	FALSE	FALSE	FALSE	TRUE	FALSE	()
Voice disturbance	0.594525105	0.225829802	10	13	1.392996834	0.590614073	3.285462145	0.478191979	0.001563899	2.80579134	10	10	6.80420712	1.862579867	24.85650969	2.766427057	0.934864365	0.029251394	10	12	1.169477912	0.457031171	2.992528021	0.225864613	1	0	10	10	0.887825625	0.271820959	2.899829146	-0.171651746	['respiratory']	FALSE	TRUE	FALSE	FALSE	TRUE	FALSE	FALSE	TRUE	FALSE	FALSE	FALSE	FALSE	()
Wheezing	0.140674823	0.851783621	25	33	1.547591787	0.907859368	2.638118218	0.630024977	0.010246794	1.989411998	13	10	3.321515892	1.365867053	8.077263304	1.731841817	3.96E-08	7.402667031	31	11	6.003952569	2.986643739	12.06955017	2.58591258	0.247526148	0.606378916	10	10	2.019323671	0.75256144	5.418385626	1.013872175	['respiratory']	FALSE	TRUE	FALSE	FALSE	TRUE	FALSE	TRUE	TRUE	TRUE	FALSE	TRUE	FALSE	('Sig_L_AD',)
stress incontinence, female	0.056726625	1.246213054	17	17	2.041975309	1.031719697	4.041468991	1.029965421	0.053794495	1.269262168	10	10	3.043583535	1.076101339	8.608297748	1.605770963	0.001798333	2.745129847	18	11	3.373987399	1.578775199	7.210520518	1.754454585	0.93120339	0.030955452	10	11	1.09222028	0.401140989	2.973879941	0.127263849	['genitourinary']	FALSE	TRUE	FALSE	FALSE	TRUE	FALSE	FALSE	TRUE	FALSE	FALSE	TRUE	FALSE	()
