# Supplementary material for: Similarities and differences in Alzheimer’s dementia comorbidities in racialized populations identified from electronic medical records
Source: Commun Med (Lond). 2023 Apr 8;3:50. doi: 10.1038/s43856-023-00280-2 (PMC10082816; doi:10.1038/s43856-023-00280-2)
Supplement: Supplementary file 4 — Supplementary Data 3 [file 43856_2023_280_MOESM4_ESM.csv]

phenotype	pvalue_A	-log_pvalue_A	Count_AD_A	Count_con_A	OddsRatio_A	OddsRatio_CI_lb_A	OddsRatio_CI_ub_A	log2_oddsratio_A	pvalue_B	-log_pvalue_B	Count_AD_B	Count_con_B	OddsRatio_B	OddsRatio_CI_lb_B	OddsRatio_CI_ub_B	log2_oddsratio_B	pvalue_L	-log_pvalue_L	Count_AD_L	Count_con_L	OddsRatio_L	OddsRatio_CI_lb_L	OddsRatio_CI_ub_L	log2_oddsratio_L	pvalue_W	-log_pvalue_W	Count_AD_W	Count_con_W	OddsRatio_W	OddsRatio_CI_lb_W	OddsRatio_CI_ub_W	log2_oddsratio_W	icd10_chapter	Sig_A	OddsRatio_A_AD	Sig_A_AD	Sig_B	OddsRatio_B_AD	Sig_B_AD	Sig_L	OddsRatio_L_AD	Sig_L_AD	Sig_W	OddsRatio_W_AD	Sig_W_AD
Abdominal aortic aneurysm	0.794931877	0.099670087	17	30	1.135653361	0.623306208	2.0691412	0.183522543	0.404828367	0.392729063	21	32	1.319244604	0.756756151	2.299824488	0.399712083	0.125195084	0.902412725	23	29	1.600092333	0.920747175	2.780671549	0.678155158	0.164813619	0.783006903	11	37	0.590058013	0.299699965	1.16172339	-0.761071291	circulatory_system	FALSE	TRUE	FALSE	FALSE	TRUE	FALSE	FALSE	TRUE	FALSE	FALSE	FALSE	FALSE
Abdominal hernia	0.436103765	0.360410164	10	10	0.332661967	0.039994934	2.766950038	-1.587871161	0.410133897	0.387074335	10	10	1.755319149	0.634703233	4.854466081	0.811733363	1	0	10	14	1	0.402323547	2.485561703	0	0.38290439	0.416909654	10	11	1.642178126	0.678259743	3.975982692	0.715610624	digestive	FALSE	FALSE	FALSE	FALSE	TRUE	FALSE	FALSE	FALSE	FALSE	FALSE	TRUE	FALSE
Abdominal pain	1.16E-11	10.93520278	255	304	1.911455737	1.584551031	2.305803324	0.934671792	1.87E-10	9.729191771	270	340	1.80760481	1.506660825	2.168660056	0.854079301	1.36E-20	19.86734688	291	295	2.375596114	1.975805873	2.85628106	1.248289577	9.73E-21	20.01185577	259	246	2.495315525	2.054000315	3.031450152	1.319222251	symptoms	TRUE	TRUE	TRUE	TRUE	TRUE	TRUE	TRUE	TRUE	TRUE	TRUE	TRUE	TRUE
Abnormal coagulation profile	0.002469198	2.607444161	25	20	2.53869969	1.403056667	4.593539426	1.344089745	0.00796839	2.098629436	37	40	1.882863114	1.196129927	2.963869915	0.912928118	0.005125151	2.290293341	38	40	1.935774059	1.23345775	3.037980999	0.952910573	0.018692913	1.728323006	29	31	1.897141902	1.136747304	3.16618072	0.923827593	hematopoietic	FALSE	TRUE	FALSE	FALSE	TRUE	FALSE	FALSE	TRUE	FALSE	FALSE	TRUE	FALSE
Abnormal electrocardiogram [ECG] [EKG]	8.24E-06	5.084163494	76	75	2.111663036	1.520298548	2.933055999	1.078379638	3.43E-05	4.46490797	97	111	1.828607872	1.376797321	2.428684817	0.870745736	5.32E-07	6.273778628	90	87	2.175389075	1.603312715	2.951587413	1.121273455	1.22E-07	6.912156821	90	83	2.285025056	1.678299525	3.111089188	1.192209985	circulatory_system	TRUE	TRUE	TRUE	TRUE	TRUE	TRUE	TRUE	TRUE	TRUE	TRUE	TRUE	TRUE
Abnormal findings examination of lungs	4.87E-09	8.312556737	234	294	1.77406015	1.464369424	2.149245515	0.827054926	1.26E-10	9.900428973	202	228	1.968810916	1.600490255	2.421893174	0.977324562	4.78E-14	13.3208936	208	212	2.216909117	1.798970389	2.731943819	1.148549628	3.11E-08	7.50777674	177	209	1.844084731	1.484853446	2.290225007	0.882904945	respiratory	TRUE	TRUE	TRUE	TRUE	TRUE	TRUE	TRUE	TRUE	TRUE	TRUE	TRUE	TRUE
Abnormal findings on exam of gastrointestinal tract/ abdominal area	0.13735458	0.862156856	27	36	1.513960703	0.913775148	2.50835998	0.598327759	0.103698191	0.984228822	26	33	1.591222139	0.946296685	2.675680824	0.670135254	0.086334276	1.063816746	24	29	1.671382865	0.967876447	2.886236866	0.741042251	0.037992067	1.420307081	28	32	1.77173913	1.060721974	2.959361286	0.825166198	digestive	FALSE	TRUE	FALSE	FALSE	TRUE	FALSE	FALSE	TRUE	FALSE	FALSE	TRUE	FALSE
Abnormal function study of cardiovascular system	0.567453571	0.246069666	18	29	1.245830978	0.688456086	2.254457266	0.317108351	0.376858278	0.42382194	19	28	1.364102564	0.757974215	2.454932856	0.447952122	0.703822474	0.15253687	16	27	1.1882148	0.637214794	2.215664834	0.248795663	0.200973101	0.696862066	18	23	1.575641483	0.846294261	2.93354947	0.655939305	circulatory_system	FALSE	TRUE	FALSE	FALSE	TRUE	FALSE	FALSE	TRUE	FALSE	FALSE	TRUE	FALSE
Abnormal heart sounds	5.55E-07	6.255391629	74	65	2.379632107	1.689823782	3.351029275	1.250738549	0.009962533	2.001630213	65	85	1.566453492	1.12353386	2.183980947	0.647501937	4.42E-06	5.354578403	65	58	2.328235774	1.620186083	3.345715581	1.219237164	4.82E-07	6.31671878	75	66	2.376595113	1.691584665	3.339001853	1.248896141	circulatory_system	TRUE	TRUE	TRUE	FALSE	TRUE	FALSE	TRUE	TRUE	TRUE	TRUE	TRUE	TRUE
Abnormal involuntary movements	1.23E-12	11.91071661	90	59	3.255024749	2.322192764	4.562578214	1.702668513	5.43E-06	5.265090011	90	94	2.005978159	1.486493708	2.707006664	1.004305898	8.73E-16	15.0589402	90	48	4.023783186	2.809865129	5.762138176	2.00855257	1.33E-17	16.87638083	118	73	3.533652343	2.610988377	4.782364789	1.821160108	neurological	TRUE	TRUE	TRUE	TRUE	TRUE	TRUE	TRUE	TRUE	TRUE	TRUE	TRUE	TRUE
Abnormal mammogram	0.304393974	0.51656395	30	46	1.313819231	0.824107923	2.094532675	0.393766789	0.077168828	1.112558093	45	63	1.448893572	0.98062546	2.140768997	0.534951626	1.88E-04	3.726315191	34	26	2.672596154	1.594608233	4.479326053	1.418241854	0.156912326	0.804342941	36	52	1.399068572	0.908339431	2.154913464	0.484466675	genitourinary	FALSE	TRUE	FALSE	FALSE	TRUE	FALSE	FALSE	TRUE	FALSE	FALSE	TRUE	FALSE
Abnormal results of function study of kidney	0.029375125	1.532020271	10	10	3.623756345	1.211221079	10.84162939	1.857485954	0.079829531	1.09783642	15	15	2.015321757	0.981190424	4.139381801	1.011010191	0.739483698	0.131071396	10	10	1.334680135	0.375777877	4.740489455	0.416494031	0.410133897	0.387074335	10	10	1.755319149	0.634703233	4.854466081	0.811733363	genitourinary	FALSE	TRUE	FALSE	FALSE	TRUE	FALSE	FALSE	TRUE	FALSE	FALSE	TRUE	FALSE
Abnormal results of function study of liver	0.005868063	2.231505226	25	22	2.305563374	1.293348693	4.109968565	1.205119322	0.006054647	2.217911147	18	13	2.801860025	1.367238894	5.741805355	1.486384884	1.50E-04	3.823876164	26	16	3.310433884	1.767523525	6.200184805	1.727020317	0.008970733	2.047172057	22	19	2.345570717	1.263522865	4.354255976	1.229938997	digestive	FALSE	TRUE	FALSE	FALSE	TRUE	FALSE	FALSE	TRUE	FALSE	FALSE	TRUE	FALSE
Abnormal results of function study of pulmonary system	0.802001246	0.095824957	10	13	0.76806409	0.273048623	2.160503282	-0.380701396	1	0	10	10	1.111672846	0.371572683	3.325907881	0.15273228	0.758992448	0.119762546	10	10	1.430738119	0.45294652	4.51932287	0.516759627	0.485913563	0.313440979	10	16	0.623104146	0.227609443	1.705811373	-0.682454779	respiratory	FALSE	FALSE	FALSE	FALSE	TRUE	FALSE	FALSE	TRUE	FALSE	FALSE	FALSE	FALSE
Abnormal results of function study of thyroid	0.123885166	0.906980693	18	21	1.727459016	0.916159877	3.257198585	0.788651483	0.013711818	1.862904966	19	16	2.401794872	1.229697135	4.691088921	1.264112941	7.61E-06	5.118609648	31	17	3.732270478	2.055474474	6.776947658	1.900053542	8.21E-04	3.085838405	26	19	2.783492823	1.532920915	5.05429355	1.476896363	endocrine_metabolic	FALSE	TRUE	FALSE	FALSE	TRUE	FALSE	TRUE	TRUE	TRUE	FALSE	TRUE	FALSE
Abnormal results of other function studies (bladder, pancreas, placenta, spleen, etc)	1	0	10	10	1.334005376	0.222544006	7.996487432	0.415764481	0.593350122	0.226688964	10	10	1.670037074	0.508433065	5.485528028	0.739880131	0.492229567	0.307832303	10	10	1.602424242	0.429352661	5.980546258	0.680256152	0.093430506	1.029511301	10	10	3.012145749	0.848064693	10.69850223	1.59079158	symptoms	FALSE	TRUE	FALSE	FALSE	TRUE	FALSE	FALSE	TRUE	FALSE	FALSE	TRUE	FALSE
Abnormal sputum	0.492229567	0.307832303	10	10	1.602424242	0.429352661	5.980546258	0.680256152	0.761072835	0.118573779	10	10	0.665657585	0.179811401	2.464248751	-0.587147851	0.017736091	1.751142097	10	10	10.04550051	1.172030255	86.10023499	3.328477541	0.111036565	0.954533982	10	10	24.43402778	0.36115215	177.9259091	4.610819796	respiratory	FALSE	TRUE	FALSE	FALSE	FALSE	FALSE	FALSE	TRUE	FALSE	FALSE	TRUE	FALSE
Abnormality of gait	6.86E-14	13.16396421	64	27	4.998168061	3.16633726	7.889773549	2.321399412	2.38E-08	7.623833539	48	27	3.685224336	2.285297873	5.942716951	1.881752445	1.83E-15	14.73691782	65	24	5.725690707	3.562123643	9.203367811	2.51744974	3.76E-13	12.4244499	67	32	4.417880259	2.878600368	6.780262449	2.143354317	neurological	TRUE	TRUE	TRUE	TRUE	TRUE	TRUE	TRUE	TRUE	TRUE	TRUE	TRUE	TRUE
Abnormality of red blood cells	0.604424393	0.218658017	10	17	0.704096213	0.276740347	1.791395736	-0.506155511	0.325338446	0.487664612	10	12	1.673441734	0.720506354	3.886721088	0.74281832	0.929378802	0.031807238	10	10	1.201214575	0.435324319	3.314578105	0.264493885	0.29748084	0.526541	10	10	2.007092199	0.702059493	5.738002455	1.00510689	hematopoietic	FALSE	FALSE	FALSE	FALSE	TRUE	FALSE	FALSE	TRUE	FALSE	FALSE	TRUE	FALSE
Acidosis	1.25E-09	8.904055848	137	137	2.159859977	1.681638441	2.774077356	1.110937786	7.06E-05	4.151461255	129	165	1.647693116	1.290755384	2.103336262	0.720447565	1.95E-07	6.709604137	106	107	2.098446577	1.585660778	2.777061841	1.069321735	1.96E-05	4.706997701	70	69	2.106938955	1.497215337	2.96496546	1.075148515	endocrine_metabolic	TRUE	TRUE	TRUE	FALSE	TRUE	FALSE	TRUE	TRUE	TRUE	TRUE	TRUE	TRUE
Acne	1	0	10	10	1	0.34087934	2.933589347	0	0.761113038	0.118550839	10	10	0.749243189	0.198337829	2.830349409	-0.416494031	0.245490778	0.609964818	10	11	1.826496674	0.77307655	4.315342512	0.869079127	0.596387862	0.224471204	10	13	1.388129637	0.591335426	3.258563253	0.473142307	dermatologic	FALSE	FALSE	FALSE	FALSE	FALSE	FALSE	FALSE	TRUE	FALSE	FALSE	TRUE	FALSE
Acquired absence of breast	0.451945176	0.344914245	10	13	0.613830614	0.199631002	1.887422386	-0.704087495	0.068408873	1.164887566	16	16	2.016359918	1.004123582	4.049010892	1.011753181	0.935147426	0.029119917	10	12	1.1678487	0.458355272	2.975575214	0.223853378	0.058566174	1.232353149	12	10	2.417107943	1.040690817	5.613973635	1.273281902	neoplasms	FALSE	FALSE	FALSE	FALSE	TRUE	FALSE	FALSE	TRUE	FALSE	FALSE	TRUE	FALSE
Acquired foot deformities	0.001140851	2.942771042	15	10	4.336057201	1.762184768	10.66936475	2.116383789	0.604424393	0.218658017	10	17	0.704096213	0.276740347	1.791395736	-0.506155511	5.75E-05	4.240407983	15	10	7.59959142	2.515590949	22.95833898	2.925921856	0.177282284	0.751334662	12	13	1.856493812	0.843962349	4.083795063	0.892580506	musculoskeletal	FALSE	TRUE	FALSE	FALSE	FALSE	FALSE	FALSE	TRUE	FALSE	FALSE	TRUE	FALSE
Acquired hypothyroidism	0.001942747	2.711583671	53	59	1.841477692	1.260537947	2.690153119	0.880863921	1.40E-05	4.853219805	47	37	2.616998202	1.689322155	4.054099196	1.387912933	1.23E-11	10.90996886	71	41	3.652908068	2.467435126	5.407938473	1.869045446	3.53E-07	6.452005576	80	72	2.329200097	1.677880676	3.233348575	1.219834584	endocrine_metabolic	FALSE	TRUE	FALSE	TRUE	TRUE	TRUE	TRUE	TRUE	TRUE	TRUE	TRUE	TRUE
Acquired spondylolisthesis	0.168336049	0.77382287	34	49	1.401488095	0.898775547	2.18538309	0.48695949	0.001798284	2.745141641	36	34	2.159646322	1.342992272	3.472895812	1.110795066	5.58E-04	3.253404595	36	31	2.372280962	1.458543735	3.858449236	1.246274886	0.012224618	1.912764709	34	37	1.867511261	1.164874381	2.993969451	0.901116943	musculoskeletal	FALSE	TRUE	FALSE	FALSE	TRUE	FALSE	FALSE	TRUE	FALSE	FALSE	TRUE	FALSE
Actinic keratosis	0.018775611	1.726405928	31	34	1.850039704	1.130208077	3.028333436	0.887556233	0.739483698	0.131071396	10	10	1.334680135	0.375777877	4.740489455	0.416494031	3.31E-06	5.480303039	58	48	2.504451567	1.695120154	3.700196495	1.324494712	1.03E-08	7.988415307	186	219	1.859453411	1.503609443	2.299511355	0.894878601	dermatologic	FALSE	TRUE	FALSE	FALSE	TRUE	FALSE	TRUE	TRUE	TRUE	TRUE	TRUE	TRUE
Acute bronchitis and bronchiolitis	0.006423268	2.192243938	57	70	1.666808965	1.164878751	2.385013997	0.737088765	0.007354897	2.13342338	49	58	1.72541507	1.17033087	2.543773938	0.786943462	2.09E-08	7.679730873	63	44	2.989747095	2.018333077	4.428698016	1.580023451	4.52E-10	9.34482017	90	70	2.727876106	1.976490723	3.764909172	1.447778122	respiratory	FALSE	TRUE	FALSE	FALSE	TRUE	FALSE	TRUE	TRUE	TRUE	TRUE	TRUE	TRUE
Acute bronchospasm	0.001762562	2.753855573	11	10	5.550356053	1.762862818	17.47524084	2.472580323	0.929378802	0.031807238	10	10	1.201214575	0.435324319	3.314578105	0.264493885	0.061876777	1.208472319	10	10	3.217849899	1.049962848	9.861832717	1.686097031	0.1073688	0.969121902	10	10	2.680189317	0.927403637	7.745726332	1.42233491	respiratory	FALSE	TRUE	FALSE	FALSE	TRUE	FALSE	FALSE	TRUE	FALSE	FALSE	TRUE	FALSE
Acute cystitis	9.52E-21	20.02135241	145	93	3.480058766	2.649513367	4.570955997	1.799111668	3.67E-31	30.43501265	171	88	4.486081962	3.425172613	5.875596252	2.165455979	1.02E-36	35.99225852	184	86	5.023944875	3.839392905	6.573961753	2.328820634	1.57E-27	26.80379213	168	96	4.008474576	3.079183747	5.218223318	2.003053324	genitourinary	TRUE	TRUE	TRUE	TRUE	TRUE	TRUE	TRUE	TRUE	TRUE	TRUE	TRUE	TRUE
Acute dermatitis due to solar radiation	1	0	10	10	1	0.090567104	11.04153668	0	0.341177093	0.467020136	10	10	3.00605449	0.501481382	18.01934015	1.587871161	1	0	10	10	2.001007049	0.125029765	32.02460806	1.00072625	0.012636657	1.898367788	11	10	3.696507291	1.363063561	10.02459939	1.886162759	dermatologic	FALSE	FALSE	FALSE	FALSE	TRUE	FALSE	FALSE	TRUE	FALSE	FALSE	TRUE	FALSE
Acute gastritis	0.410133897	0.387074335	10	10	1.755319149	0.634703233	4.854466081	0.811733363	0.535004334	0.2716427	10	10	1.559495666	0.579079824	4.199812581	0.641079543	0.245490778	0.609964818	10	11	1.826496674	0.77307655	4.315342512	0.869079127	0.635807598	0.196674286	10	10	1.503036437	0.520084661	4.343751509	0.587879984	digestive	FALSE	TRUE	FALSE	FALSE	TRUE	FALSE	FALSE	TRUE	FALSE	FALSE	TRUE	FALSE
Acute osteomyelitis	0.692420235	0.159630249	10	10	1.501513623	0.335405928	6.721834554	0.586417564	1.11E-04	3.95352979	13	10	8.768263677	2.492855637	30.84111521	3.132291183	0.921715906	0.035402918	10	10	1.251263903	0.408280642	3.834767546	0.323386099	0.003355051	2.474300923	10	10	8.056795132	1.707701059	38.01130616	3.010206071	musculoskeletal	FALSE	TRUE	FALSE	FALSE	TRUE	FALSE	FALSE	TRUE	FALSE	FALSE	TRUE	FALSE
Acute pain	1.50E-05	4.8229672	83	87	1.99077684	1.458778078	2.716789131	0.993331508	1.98E-06	5.703245101	99	104	2.003824667	1.504676008	2.668556736	1.002756279	1.38E-06	5.85894522	95	97	2.060078208	1.535569325	2.763745117	1.042699109	7.89E-08	7.102712577	93	86	2.282812379	1.684837607	3.093017591	1.190812291	neurological	TRUE	TRUE	TRUE	TRUE	TRUE	TRUE	TRUE	TRUE	TRUE	TRUE	TRUE	TRUE
Acute pancreatitis	0.781015015	0.107340617	15	26	1.156203347	0.609596564	2.192935883	0.209395154	0.041117646	1.385971756	17	16	2.14457523	1.078922834	4.262772807	1.100691926	0.019527591	1.709351331	22	21	2.120027435	1.160169738	3.87401617	1.084082935	0.451886372	0.344970756	10	10	1.604868154	0.631419098	4.079068565	0.682454779	digestive	FALSE	TRUE	FALSE	FALSE	TRUE	FALSE	FALSE	TRUE	FALSE	FALSE	TRUE	FALSE
Acute periodontitis	0.017736091	1.751142097	10	10	10.04550051	1.172030255	86.10023499	3.328477541	0.026714743	1.573249001	10	10	3.35704607	1.216597989	9.263337947	1.747192336	0.045129451	1.345539954	10	10	8.028282828	0.896137163	71.92350442	3.005091442	0.125024545	0.903004716	10	10	2.812765957	0.890469932	8.884805706	1.491989515	digestive	FALSE	TRUE	FALSE	FALSE	TRUE	FALSE	FALSE	TRUE	FALSE	FALSE	TRUE	FALSE
Acute pharyngitis	0.272642651	0.564406204	23	33	1.403270605	0.81946305	2.402998392	0.488793243	0.137181586	0.86270418	30	41	1.477836251	0.917043021	2.381567644	0.563486423	7.08E-04	3.14976145	45	44	2.095028259	1.372787062	3.197249981	1.066969704	0.163702542	0.785944577	37	54	1.38468981	0.904910028	2.118846968	0.469562828	respiratory	FALSE	TRUE	FALSE	FALSE	TRUE	FALSE	FALSE	TRUE	FALSE	FALSE	TRUE	FALSE
Acute posthemorrhagic anemia	4.23E-05	4.373383694	86	95	1.887294227	1.39497786	2.55335916	0.916319355	0.004686575	2.329144441	85	114	1.537162488	1.14809622	2.058075337	0.620269675	2.99E-08	7.523648	107	103	2.207670669	1.665064042	2.927100496	1.142524973	3.17E-05	4.498503577	82	88	1.941287879	1.422378961	2.649503916	0.957014075	hematopoietic	TRUE	TRUE	TRUE	FALSE	TRUE	FALSE	TRUE	TRUE	TRUE	TRUE	TRUE	TRUE
Acute reaction to stress	0.126492685	0.897934589	10	10	3.345129761	0.797812855	14.02571173	1.742062175	0.726503864	0.138762071	10	10	0.665994624	0.134177461	3.305688108	-0.586417564	1	0	10	10	1.143434343	0.333937175	3.915233749	0.193373528	0.635807598	0.196674286	10	10	1.503036437	0.520084661	4.343751509	0.587879984	mental_disorders	FALSE	TRUE	FALSE	FALSE	FALSE	FALSE	FALSE	TRUE	FALSE	FALSE	TRUE	FALSE
Acute renal failure	1.52E-21	20.81897534	273	262	2.494404506	2.061757395	3.017839953	1.318695439	1.73E-24	23.7624284	332	334	2.483528411	2.081424533	2.963313477	1.312391251	2.47E-15	14.60765307	233	241	2.219459	1.818626642	2.708636363	1.150208058	3.72E-16	15.42895711	188	170	2.494409575	1.995008654	3.118823128	1.318698371	genitourinary	TRUE	TRUE	TRUE	TRUE	TRUE	TRUE	TRUE	TRUE	TRUE	TRUE	TRUE	TRUE
Acute sinusitis	0.307900519	0.511589579	22	32	1.383487654	0.799604413	2.393731273	0.46830977	0.509165641	0.29314091	25	41	1.225175564	0.740673824	2.02660755	0.292988498	0.002225008	2.652668352	37	36	2.096365958	1.316394281	3.338475635	1.067890587	0.284834814	0.54540693	42	67	1.264925373	0.85344379	1.874799744	0.339052273	respiratory	FALSE	TRUE	FALSE	FALSE	TRUE	FALSE	FALSE	TRUE	FALSE	FALSE	TRUE	FALSE
Acute upper respiratory infections of multiple or unspecified sites	6.17E-09	8.2093836	131	133	2.117155577	1.641571014	2.730523199	1.082127288	4.47E-10	9.349750395	120	110	2.344081548	1.787852088	3.073362913	1.22902276	3.08E-22	21.51187047	168	115	3.312601326	2.57742963	4.25746931	1.727964585	9.37E-17	16.0281455	161	130	2.762378798	2.16184502	3.529733423	1.465911166	respiratory	TRUE	TRUE	TRUE	TRUE	TRUE	TRUE	TRUE	TRUE	TRUE	TRUE	TRUE	TRUE
Acute, but ill-defined cerebrovascular disease	1	0	10	13	1.077468631	0.428526924	2.709138179	0.107645867	0.355946499	0.448615274	11	14	1.577822991	0.713663475	3.488374392	0.657935365	0.068085864	1.166943048	11	10	2.460608116	1.01628792	5.957556099	1.299014908	0.209918417	0.677949457	10	10	2.009137056	0.795021468	5.077387053	1.006575983	circulatory_system	FALSE	TRUE	FALSE	FALSE	TRUE	FALSE	FALSE	TRUE	FALSE	FALSE	TRUE	FALSE
Adjustment reaction	0.014102333	1.850709037	33	36	1.861949358	1.153730484	3.004909257	0.896813835	0.012100946	1.917180683	38	43	1.797946872	1.154251144	2.8006149	0.846350391	6.95E-05	4.158228479	51	46	2.283231131	1.521249356	3.426883552	1.191076911	9.19E-05	4.036534748	49	44	2.290909091	1.513656927	3.467274762	1.19592021	mental_disorders	FALSE	TRUE	FALSE	FALSE	TRUE	FALSE	FALSE	TRUE	FALSE	FALSE	TRUE	FALSE
Adult failure to thrive	2.64E-22	21.57893352	122	62	4.346182302	3.168674163	5.961263176	2.11974869	2.91E-27	26.53563266	150	77	4.410814304	3.31214934	5.87391474	2.141045024	2.98E-19	18.52599065	93	41	4.901626919	3.366092147	7.137637771	2.293260679	3.88E-10	9.410852191	68	43	3.321613341	2.249348645	4.905026711	1.731884143	endocrine_metabolic	TRUE	TRUE	TRUE	TRUE	TRUE	TRUE	TRUE	TRUE	TRUE	TRUE	TRUE	TRUE
Adverse drug events and drug allergies	0.240085668	0.619633764	10	10	2.408502024	0.73325351	7.911154771	1.268136136	0.38290439	0.416909654	10	11	1.642178126	0.678259743	3.975982692	0.715610624	0.125024545	0.903004716	10	10	2.812765957	0.890469932	8.884805706	1.491989515	0.001114698	2.952842852	13	10	5.255657492	1.868377298	14.78391742	2.393871259	injuries_poisonings	FALSE	TRUE	FALSE	FALSE	TRUE	FALSE	FALSE	TRUE	FALSE	FALSE	TRUE	FALSE
Agorophobia, social phobia, and panic disorder	9.49E-04	3.022538247	10	10	16.12170385	2.013569707	129.0788862	4.010932321	0.079207028	1.101236281	10	10	2.515243902	0.989594042	6.392976937	1.330698305	0.009984639	2.000667615	18	14	2.600409836	1.287936035	5.250362697	1.378739016	0.001597591	2.796534501	20	13	3.119570368	1.545316973	6.297555423	1.641347353	mental_disorders	FALSE	TRUE	FALSE	FALSE	TRUE	FALSE	FALSE	TRUE	FALSE	FALSE	TRUE	FALSE
Alcohol-related disorders	0.002614053	2.582685585	12	10	4.846435845	1.702629088	13.7951011	2.276924154	0.344562785	0.462731631	17	24	1.423916752	0.761381129	2.662975005	0.509864803	7.35E-05	4.133571246	27	16	3.44131334	1.845454524	6.417192812	1.782959259	1.26E-04	3.901280142	28	18	3.172302738	1.746041804	5.763610377	1.665530456	mental_disorders	FALSE	TRUE	FALSE	FALSE	TRUE	FALSE	FALSE	TRUE	FALSE	FALSE	TRUE	FALSE
Alcoholic liver damage	1	0	10	10	1.200605449	0.286344775	5.033978516	0.263762121	1	0	10	10	1.143434343	0.333937175	3.915233749	0.193373528	0.929378802	0.031807238	10	10	1.201214575	0.435324319	3.314578105	0.264493885	0.287176436	0.541851198	10	10	0.249244713	0.031130338	1.995575078	-2.004365193	mental_disorders	FALSE	TRUE	FALSE	FALSE	TRUE	FALSE	FALSE	TRUE	FALSE	FALSE	FALSE	FALSE
Alcoholism	1.96E-06	5.707948221	20	10	8.143737166	3.04734618	21.76334788	3.025691	0.002759736	2.559132407	33	31	2.167802356	1.319749115	3.560803341	1.116233229	1.75E-06	5.757784669	31	15	4.234198685	2.274918595	7.880914306	2.082088968	5.76E-09	8.23958594	48	25	3.98410148	2.441746573	6.500701086	1.994254395	mental_disorders	TRUE	TRUE	TRUE	FALSE	TRUE	FALSE	TRUE	TRUE	TRUE	TRUE	TRUE	TRUE
Alkalosis	0.081038203	1.091310201	19	21	1.825299145	0.976718017	3.411134957	0.868132924	0.164813619	0.783006903	21	27	1.567545963	0.881694075	2.786908085	0.648507746	0.3068001	0.513144503	15	20	1.507660878	0.768534361	2.957631355	0.592311956	1	0	10	18	1	0.447625134	2.234012175	0	endocrine_metabolic	FALSE	TRUE	FALSE	FALSE	TRUE	FALSE	FALSE	TRUE	FALSE	FALSE	FALSE	FALSE
Allergic conjunctivitis	0.962607273	0.016550861	20	38	1.05371231	0.609838732	1.820661058	0.075481028	1	0	15	29	1.035011095	0.552314678	1.939560923	0.049646233	1.67E-06	5.7785672	33	17	3.981330722	2.206544483	7.18362781	1.993250718	0.216812015	0.663916655	19	25	1.530133333	0.838541573	2.79211919	0.613657372	sense_organs	FALSE	TRUE	FALSE	FALSE	TRUE	FALSE	TRUE	TRUE	TRUE	FALSE	TRUE	FALSE
Allergic rhinitis	1.55E-10	9.810516638	165	172	2.101439111	1.671612611	2.641788121	1.071377655	9.81E-08	7.008441023	159	185	1.855814857	1.478524344	2.329382534	0.892052789	3.71E-14	13.4308299	140	115	2.669992872	2.059525954	3.461409129	1.416835891	1.93E-13	12.71514025	174	166	2.329033206	1.854087024	2.925642434	1.219731209	respiratory	TRUE	TRUE	TRUE	TRUE	TRUE	TRUE	TRUE	TRUE	TRUE	TRUE	TRUE	TRUE
Allergies, other	8.41E-04	3.075118934	33	28	2.403746098	1.444203558	4.000817802	1.265284516	9.48E-06	5.023366166	42	30	2.879411765	1.790881823	4.629569637	1.525774113	6.03E-05	4.21953095	35	25	2.865693431	1.705391999	4.815431784	1.51888428	0.012123734	1.916363604	32	34	1.911703559	1.172490284	3.116964419	0.934858827	injuries_poisonings	FALSE	TRUE	FALSE	TRUE	TRUE	TRUE	FALSE	TRUE	FALSE	FALSE	TRUE	FALSE
Alopecia	1	0	11	22	1	0.482968932	2.070526555	0	0.302129214	0.519807279	18	25	1.448114754	0.786276676	2.667046352	0.534175932	0.075860903	1.11998199	13	12	2.182127081	0.991993389	4.80011122	1.125735123	0.044811007	1.348615293	23	25	1.859897013	1.050261666	3.293671483	0.895222738	dermatologic	FALSE	FALSE	FALSE	FALSE	TRUE	FALSE	FALSE	TRUE	FALSE	FALSE	TRUE	FALSE
Alteration of consciousness	2.45E-32	31.61160324	152	65	5.340690663	3.950355383	7.220357157	2.417026325	2.01E-21	20.69576739	158	106	3.355556559	2.589354043	4.348482143	1.746552074	1.88E-43	42.7249236	170	56	7.117718447	5.205865797	9.731698407	2.831414866	4.52E-53	52.34501014	198	61	7.857854848	5.829070268	10.59274978	2.974135518	mental_disorders	TRUE	TRUE	TRUE	TRUE	TRUE	TRUE	TRUE	TRUE	TRUE	TRUE	TRUE	TRUE
Altered mental status	1.11E-45	44.95335046	248	130	4.751330171	3.780393465	5.97163724	2.248331463	3.97E-48	47.40129982	314	201	4.105340942	3.368403751	5.003504775	2.037502041	9.30E-59	58.03157341	279	128	5.670236014	4.52182973	7.110302328	2.503408786	2.79E-76	75.55441602	297	105	7.641606887	6.017744321	9.70366182	2.933876042	mental_disorders	TRUE	TRUE	TRUE	TRUE	TRUE	TRUE	TRUE	TRUE	TRUE	TRUE	TRUE	TRUE
Althete's foot	1.38E-04	3.861591026	40	33	2.483959088	1.556566423	3.963886577	1.312641412	0.007528838	2.123272053	26	24	2.198002755	1.255369371	3.848441918	1.136193194	1.03E-10	9.987016546	48	20	4.992811839	2.946541678	8.460145074	2.319852538	0.051473225	1.288418622	24	27	1.797021764	1.031405506	3.130957904	0.845607882	infectious_diseases	FALSE	TRUE	FALSE	FALSE	TRUE	FALSE	TRUE	TRUE	TRUE	FALSE	TRUE	FALSE
Alzheimer's disease	3.44E-12	11.46292258	994	10	29.7826087	156725.106	3.99E+08	4.896398222	1.82E-09	8.740218978	994	10	41.80082136	156725.106	3.99E+08	5.385459385	2.09E-23	22.68028603	994	10	55.81528662	156725.106	3.99E+08	5.802588395	5.08E-14	13.29407798	994	10	24.43402778	156725.106	3.99E+08	4.610819796	mental_disorders	TRUE	TRUE	TRUE	TRUE	TRUE	TRUE	TRUE	TRUE	TRUE	TRUE	TRUE	TRUE
Amyloidosis	1.97E-07	6.706364985	14	10	29.7826087	3.379166954	954.7441851	4.896398222	0.021426786	1.669042967	12	10	3.024439919	1.232277472	7.423033388	1.596668001	4.67E-04	3.330555129	14	10	5.665714286	2.034909145	15.7748165	2.50225785	3.29E-04	3.483090168	13	10	6.572884811	2.137618935	20.21071859	2.716526702	endocrine_metabolic	TRUE	TRUE	TRUE	FALSE	TRUE	FALSE	FALSE	TRUE	FALSE	FALSE	TRUE	FALSE
Anal and rectal conditions	0.021521027	1.667137004	32	36	1.803649804	1.113388368	2.921848931	0.850919252	0.030499159	1.51571213	35	42	1.690997567	1.072644904	2.665814904	0.757874584	6.75E-05	4.170769494	34	24	2.898263889	1.708994514	4.915131969	1.535188959	6.40E-04	3.193847175	35	30	2.381995134	1.453835866	3.902710719	1.252170466	digestive	FALSE	TRUE	FALSE	FALSE	TRUE	FALSE	FALSE	TRUE	FALSE	FALSE	TRUE	FALSE
Anal and rectal polyp	0.722556025	0.141128474	10	18	0.776201734	0.323123848	1.864576491	-0.365496439	0.931470578	0.030830858	10	12	0.832490731	0.29246999	2.369613435	-0.264493885	0.492229567	0.307832303	10	10	1.602424242	0.429352661	5.980546258	0.680256152	0.125024545	0.903004716	10	10	2.812765957	0.890469932	8.884805706	1.491989515	digestive	FALSE	FALSE	FALSE	FALSE	FALSE	FALSE	FALSE	TRUE	FALSE	FALSE	TRUE	FALSE
Anaphylactic shock NOS	0.068037269	1.167253126	10	10	4.018218623	1.00283954	16.10036327	2.00655606	0.491510987	0.30846677	10	10	1.718623482	0.576045641	5.127487237	0.781253512	0.068037269	1.167253126	10	10	4.018218623	1.00283954	16.10036327	2.00655606	0.407075952	0.390324553	10	10	2.003027245	0.403548346	9.942100327	1.002182045	injuries_poisonings	FALSE	TRUE	FALSE	FALSE	TRUE	FALSE	FALSE	TRUE	FALSE	FALSE	TRUE	FALSE
Anemia in chronic kidney disease	0.012248784	1.911907023	57	73	1.595810003	1.118786034	2.276225738	0.674288894	0.00667511	2.175541594	76	101	1.546754675	1.136851645	2.104452271	0.629244395	0.001629152	2.788038415	60	69	1.786612047	1.253100347	2.547268153	0.837226395	0.748841959	0.125609829	22	39	1.13110689	0.666950257	1.918288185	0.177735271	hematopoietic	FALSE	TRUE	FALSE	FALSE	TRUE	FALSE	FALSE	TRUE	FALSE	FALSE	TRUE	FALSE
Anemia in neoplastic disease	0.299874078	0.523061075	10	26	0.612264004	0.27618132	1.357322828	-0.707774228	0.858838016	0.06608874	11	25	0.878657172	0.43057864	1.793025372	-0.18662772	0.373859286	0.427291827	10	27	0.663620981	0.310892576	1.416543338	-0.591568595	0.006851675	2.164203253	10	19	0.104362114	0.013950838	0.780702237	-3.260330025	hematopoietic	FALSE	FALSE	FALSE	FALSE	FALSE	FALSE	FALSE	FALSE	FALSE	FALSE	FALSE	FALSE
Anemia of chronic disease	6.69E-08	7.174548431	77	64	2.524332061	1.795431667	3.549147802	1.335901701	8.54E-06	5.068349086	89	94	1.98149759	1.467191531	2.676087352	0.986591213	2.71E-08	7.56634816	77	62	2.60847082	1.850038832	3.677825514	1.383204295	0.018675632	1.728724701	33	37	1.810698315	1.12536841	2.913382285	0.856546196	hematopoietic	TRUE	TRUE	TRUE	TRUE	TRUE	TRUE	TRUE	TRUE	TRUE	FALSE	TRUE	FALSE
Aneurysm and dissection of heart	0.436103765	0.360410164	10	10	0.332661967	0.039994934	2.766950038	-1.587871161	0.341177093	0.467020136	10	10	3.00605449	0.501481382	18.01934015	1.587871161	0.407075952	0.390324553	10	10	2.003027245	0.403548346	9.942100327	1.002182045	0.333333333	0.477121255	10	10	24.43402778	0.13421523	119.4517332	4.610819796	circulatory_system	FALSE	FALSE	FALSE	FALSE	TRUE	FALSE	FALSE	TRUE	FALSE	FALSE	TRUE	FALSE
Aneurysm of other specified artery	0.054622279	1.262630186	10	10	3.018274112	1.071298517	8.503678921	1.593723834	0.38290439	0.416909654	10	11	1.642178126	0.678259743	3.975982692	0.715610624	0.009984639	2.000667615	18	14	2.600409836	1.287936035	5.250362697	1.378739016	1	0	10	12	1	0.374204387	2.67233639	0	circulatory_system	FALSE	TRUE	FALSE	FALSE	TRUE	FALSE	FALSE	TRUE	FALSE	FALSE	FALSE	FALSE
Angina pectoris	0.00560168	2.251681729	51	60	1.7378579	1.186873454	2.544626869	0.797310122	0.128655489	0.89057168	46	68	1.370067014	0.934903742	2.007782768	0.454246462	0.001228732	2.910542709	48	50	1.966680761	1.313552672	2.944558903	0.975762793	0.042701312	1.369558781	47	63	1.516484806	1.031176022	2.23019748	0.600731043	circulatory_system	FALSE	TRUE	FALSE	FALSE	TRUE	FALSE	FALSE	TRUE	FALSE	FALSE	TRUE	FALSE
Angiodysplasia of intestine (without mention of hemorrhage)	0.670505592	0.173597596	10	10	0.499496475	0.055755167	4.474862886	-1.001453597	0.535004334	0.2716427	10	10	1.559495666	0.579079824	4.199812581	0.641079543	0.511531934	0.291127249	10	10	0.498991935	0.105765867	2.35419006	-1.002911595	1	0	10	10	1.111672846	0.371572683	3.325907881	0.15273228	digestive	FALSE	FALSE	FALSE	FALSE	TRUE	FALSE	FALSE	FALSE	FALSE	FALSE	TRUE	FALSE
Anorexia	2.22E-19	18.65399661	127	77	3.635419943	2.708740376	4.879123256	1.862122026	4.52E-11	10.34524899	100	78	2.739058108	2.015898907	3.721634698	1.453679873	9.08E-25	24.04196959	119	52	5.063384615	3.620385394	7.081528891	2.340102076	1.60E-09	8.796113878	76	55	2.909645474	2.038624969	4.152817175	1.540843379	endocrine_metabolic	TRUE	TRUE	TRUE	TRUE	TRUE	TRUE	TRUE	TRUE	TRUE	TRUE	TRUE	TRUE
Anxiety disorder	1.79E-31	30.74828155	202	122	3.901018381	3.069843391	4.95723803	1.963850796	1.09E-15	14.96128974	179	160	2.509294479	1.996395269	3.153963985	1.327281788	1.90E-31	30.72205078	258	192	3.27904212	2.669765232	4.027364314	1.713274433	2.47E-38	37.60661017	302	222	3.471671093	2.858626974	4.216185004	1.795630273	mental_disorders	TRUE	TRUE	TRUE	TRUE	TRUE	TRUE	TRUE	TRUE	TRUE	TRUE	TRUE	TRUE
Anxiety disorders	7.91E-05	4.101584084	12	10	12.13441955	2.710538625	54.3228333	3.601033194	9.89E-09	8.004968298	21	10	21.43165468	5.015053209	91.58742749	4.421671336	5.43E-08	7.265087334	21	10	14.28057554	4.249303037	47.99253806	3.835982219	1.52E-06	5.818500561	19	10	9.665641026	3.279337109	28.48887239	3.272865415	mental_disorders	FALSE	TRUE	FALSE	TRUE	TRUE	TRUE	TRUE	TRUE	TRUE	TRUE	TRUE	TRUE
Aortic aneurysm	0.11363182	0.944500038	33	45	1.482691641	0.939944235	2.338835028	0.568218588	0.069814662	1.156053357	20	22	1.834982266	0.996644967	3.378494878	0.875766121	0.001296157	2.887342284	22	15	2.977091907	1.537539858	5.764452984	1.57390376	0.10687929	0.971106441	19	22	1.741445221	0.938096717	3.232749252	0.800285093	circulatory_system	FALSE	TRUE	FALSE	FALSE	TRUE	FALSE	FALSE	TRUE	FALSE	FALSE	TRUE	FALSE
Aortic ectasia	0.50793203	0.2941944	19	30	1.271863248	0.712278387	2.271072872	0.346943559	0.858838016	0.06608874	13	23	1.132163276	0.571061559	2.244580579	0.179082033	4.99E-06	5.301554033	19	10	7.728615385	2.877221273	20.76013281	2.950209972	0.094720322	1.023556835	16	17	1.896788163	0.954264764	3.770238062	0.923558565	circulatory_system	FALSE	TRUE	FALSE	FALSE	TRUE	FALSE	TRUE	TRUE	TRUE	FALSE	TRUE	FALSE
Aortic valve disease	0.407075952	0.390324553	10	10	2.003027245	0.403548346	9.942100327	1.002182045	0.4330757	0.363436184	10	10	2.005055612	0.579109237	6.942123787	1.003642251	0.170357128	0.768639691	10	10	2.507583418	0.671879756	9.358779659	1.326297695	1	0	10	10	1.334005376	0.222544006	7.996487432	0.415764481	circulatory_system	FALSE	TRUE	FALSE	FALSE	TRUE	FALSE	FALSE	TRUE	FALSE	FALSE	TRUE	FALSE
Aphakia and other disorders of lens	0.204604502	0.689084815	10	14	0.426841574	0.122380336	1.48875003	-1.228227394	0.785152008	0.105046254	10	11	0.726170799	0.230643058	2.286320831	-0.461619178	0.282382808	0.549161748	10	10	0.284994965	0.035015697	2.319591986	-1.810991665	0.166525613	0.77851896	10	13	0.306296526	0.06898586	1.359953498	-1.706999091	sense_organs	FALSE	FALSE	FALSE	FALSE	FALSE	FALSE	FALSE	FALSE	FALSE	FALSE	FALSE	FALSE
Aphasia	1.37E-06	5.862245823	37	21	3.621386277	2.108177395	6.22074717	1.856542071	3.95E-08	7.403233316	57	38	3.121664888	2.055602453	4.740601305	1.642315672	7.53E-06	5.123387079	39	26	3.081675393	1.864980483	5.092130084	1.623714904	1.44E-12	11.84265271	53	20	5.54218916	3.294351223	9.323796586	2.470455952	mental_disorders	TRUE	TRUE	TRUE	TRUE	TRUE	TRUE	TRUE	TRUE	TRUE	TRUE	TRUE	TRUE
Aphasia/speech disturbance	2.32E-07	6.634860989	56	40	2.907462687	1.923450302	4.394883124	1.539760677	2.79E-10	9.553774152	77	53	3.065677661	2.141996914	4.38767183	1.616206014	2.55E-09	8.592867273	72	51	2.965930841	2.054442213	4.281817077	1.568484958	6.71E-13	12.17334943	73	39	3.961051254	2.664308852	5.888929517	1.985883369	mental_disorders	TRUE	TRUE	TRUE	TRUE	TRUE	TRUE	TRUE	TRUE	TRUE	TRUE	TRUE	TRUE
Aplastic anemia	0.511531934	0.291127249	10	10	0.498991935	0.105765867	2.35419006	-1.002911595	0.692420235	0.159630249	10	10	1.501513623	0.335405928	6.721834554	0.586417564	0.726503864	0.138762071	10	10	0.665994624	0.134177461	3.305688108	-0.586417564	1	0	10	10	1.334005376	0.222544006	7.996487432	0.415764481	hematopoietic	FALSE	FALSE	FALSE	FALSE	TRUE	FALSE	FALSE	FALSE	FALSE	FALSE	TRUE	FALSE
Apnea	0.593350122	0.226688964	10	10	1.670037074	0.508433065	5.485528028	0.739880131	1	0	10	12	1	0.374204387	2.67233639	0	0.012636657	1.898367788	11	10	3.696507291	1.363063561	10.02459939	1.886162759	1	0	10	10	1.143434343	0.333937175	3.915233749	0.193373528	respiratory	FALSE	TRUE	FALSE	FALSE	FALSE	FALSE	FALSE	TRUE	FALSE	FALSE	TRUE	FALSE
Arrhythmia (cardiac) NOS	7.34E-04	3.134415463	34	29	2.392456897	1.449055818	3.950054879	1.258492933	0.093713944	1.028195782	39	54	1.462594532	0.961857213	2.22401281	0.548529873	0.001274496	2.894661452	33	29	2.31967419	1.400206358	3.842925235	1.213922186	0.022459358	1.648602663	39	47	1.68650997	1.09539307	2.596616645	0.754040847	circulatory_system	FALSE	TRUE	FALSE	FALSE	TRUE	FALSE	FALSE	TRUE	FALSE	FALSE	TRUE	FALSE
Arterial embolism and thrombosis of lower extremity artery	1	0	10	10	1	0.24957396	4.006828275	0	0.78365993	0.105872359	10	10	1.335357625	0.473970467	3.762217499	0.417226165	0.410133897	0.387074335	10	10	1.755319149	0.634703233	4.854466081	0.811733363	0.25918468	0.586390673	10	10	4.006048387	0.36281598	44.23295714	2.002179847	circulatory_system	FALSE	FALSE	FALSE	FALSE	TRUE	FALSE	FALSE	TRUE	FALSE	FALSE	TRUE	FALSE
Arteritis NOS	0.604739437	0.218431709	10	10	2.002016129	0.281593703	14.23351639	1.001453597	0.492229567	0.307832303	10	10	1.602424242	0.429352661	5.980546258	0.680256152	0.126492685	0.897934589	10	10	3.345129761	0.797812855	14.02571173	1.742062175	0.453145579	0.343762253	10	10	2.004040404	0.500155946	8.02985143	1.002911595	circulatory_system	FALSE	TRUE	FALSE	FALSE	TRUE	FALSE	FALSE	TRUE	FALSE	FALSE	TRUE	FALSE
Arthropathy NOS	0.414631825	0.382337366	70	123	1.148681941	0.847692199	1.556543996	0.199979385	8.80E-05	4.055520463	132	171	1.627142101	1.278526797	2.070814178	0.70234025	7.05E-08	7.151873808	106	104	2.162422037	1.631005294	2.866985832	1.11264812	0.08860751	1.052529467	91	145	1.280887463	0.973954726	1.684547186	0.357143728	musculoskeletal	FALSE	TRUE	FALSE	FALSE	TRUE	FALSE	TRUE	TRUE	TRUE	FALSE	TRUE	FALSE
Ascites (non malignant)	0.325126004	0.487948293	23	60	0.761139719	0.467779843	1.238475063	-0.393766789	0.155284514	0.808871852	17	52	0.647823006	0.372658776	1.126163329	-0.626328392	0.120350014	0.919553855	34	47	1.462632979	0.934489442	2.289266347	0.548567797	0.085402432	1.068529763	13	46	0.559455746	0.300834633	1.040407911	-0.837904079	digestive	FALSE	FALSE	FALSE	FALSE	FALSE	FALSE	FALSE	TRUE	FALSE	FALSE	FALSE	FALSE
Asthma	6.97E-04	3.156643007	89	111	1.662963516	1.244417631	2.222282606	0.733756517	0.196171086	0.707365003	99	168	1.198324022	0.923134096	1.555549155	0.26101806	6.41E-05	4.193147703	98	115	1.78138587	1.345045018	2.359278369	0.833000055	0.003075801	2.512041748	96	130	1.527908172	1.159955382	2.012580327	0.611557839	respiratory	FALSE	TRUE	FALSE	FALSE	TRUE	FALSE	FALSE	TRUE	FALSE	FALSE	TRUE	FALSE
Asthma with exacerbation	0.005094011	2.292940162	26	23	2.294735897	1.302546551	4.042706061	1.198328122	0.304160365	0.516897379	17	47	0.718591433	0.410461418	1.258032119	-0.47675636	0.043807707	1.358449475	27	31	1.762651366	1.04619372	2.96975577	0.817747153	0.004239055	2.372730994	30	28	2.178423237	1.294136628	3.66694497	1.123284276	respiratory	FALSE	TRUE	FALSE	FALSE	FALSE	FALSE	FALSE	TRUE	FALSE	FALSE	TRUE	FALSE
Astigmatism	0.027988679	1.553017595	61	84	1.481957842	1.055993133	2.07974747	0.567504407	0.209507187	0.678801075	54	86	1.270509649	0.896065525	1.80142492	0.345407332	0.041547673	1.381453291	41	53	1.57071017	1.037246143	2.378539035	0.651416997	0.05219352	1.282383412	57	81	1.432190996	1.011516195	2.027818297	0.518223902	sense_organs	FALSE	TRUE	FALSE	FALSE	TRUE	FALSE	FALSE	TRUE	FALSE	FALSE	TRUE	FALSE
Atherosclerosis	0.069813019	1.15606358	18	19	1.911238136	0.998534884	3.658190889	0.934507546	0.320733901	0.493855134	23	34	1.361301266	0.797495101	2.323702221	0.444986381	0.004721908	2.325882467	20	15	2.700889802	1.376770627	5.298490233	1.433434778	0.264745881	0.577170788	19	26	1.470532544	0.809864052	2.670159219	0.556338713	circulatory_system	FALSE	TRUE	FALSE	FALSE	TRUE	FALSE	FALSE	TRUE	FALSE	FALSE	TRUE	FALSE
Atherosclerosis of aorta	1.02E-11	10.99322766	137	124	2.403056423	1.860209942	3.10431637	1.264870523	4.57E-04	3.340173689	102	130	1.63432218	1.246029812	2.143615636	0.708692415	1.43E-11	10.84401521	118	99	2.570245837	1.944719511	3.396975054	1.361906356	1.25E-09	8.901805395	105	92	2.434097912	1.819506042	3.256286325	1.283387202	circulatory_system	TRUE	TRUE	TRUE	FALSE	TRUE	FALSE	TRUE	TRUE	TRUE	TRUE	TRUE	TRUE
Atherosclerosis of native arteries of the extremities with intermittent claudication	0.802001246	0.095824957	10	11	1.274661509	0.49261687	3.298226395	0.350114185	0.949103422	0.022686461	11	20	1.101119023	0.525516757	2.307182573	0.138970423	0.012996861	1.886161513	16	12	2.693933197	1.26949133	5.716680293	1.429714076	0.635807598	0.196674286	10	10	1.503036437	0.520084661	4.343751509	0.587879984	circulatory_system	FALSE	TRUE	FALSE	FALSE	TRUE	FALSE	FALSE	TRUE	FALSE	FALSE	TRUE	FALSE
Atherosclerosis of native arteries of the extremities with ulceration or gangrene	0.492229567	0.307832303	10	10	1.602424242	0.429352661	5.980546258	0.680256152	0.150578437	0.822237214	11	11	2.011190234	0.868925442	4.65504399	1.008049549	0.802001246	0.095824957	10	11	1.274661509	0.49261687	3.298226395	0.350114185	0.692420235	0.159630249	10	10	1.501513623	0.335405928	6.721834554	0.586417564	circulatory_system	FALSE	TRUE	FALSE	FALSE	TRUE	FALSE	FALSE	TRUE	FALSE	FALSE	TRUE	FALSE
Atherosclerosis of renal artery	1	0	10	10	1.111672846	0.371572683	3.325907881	0.15273228	1	0	10	16	1	0.42650751	2.3446246	0	0.344177955	0.46321695	10	10	1.784088348	0.68624309	4.638256149	0.835187059	0.739483698	0.131071396	10	10	1.334680135	0.375777877	4.740489455	0.416494031	circulatory_system	FALSE	TRUE	FALSE	FALSE	FALSE	FALSE	FALSE	TRUE	FALSE	FALSE	TRUE	FALSE
Atherosclerosis of the extremities	1	0	10	17	0.940699201	0.404570158	2.187296737	-0.088194617	0.892560498	0.049362337	22	41	1.074826859	0.636665344	1.814536929	0.104104279	0.608028542	0.216076034	15	24	1.253830439	0.654789693	2.400909463	0.32634226	0.193713409	0.712840316	15	18	1.676881171	0.841519233	3.341492804	0.745780459	circulatory_system	FALSE	FALSE	FALSE	FALSE	TRUE	FALSE	FALSE	TRUE	FALSE	FALSE	TRUE	FALSE
Atopic/contact dermatitis due to other or unspecified	4.01E-10	9.397200214	165	175	2.062002413	1.641604926	2.590059204	1.044046021	5.24E-07	6.280788668	108	113	2.022613316	1.535417493	2.664398867	1.016220531	5.06E-19	18.29619189	137	90	3.371269286	2.553303566	4.451275105	1.75329187	9.97E-18	17.00129512	163	128	2.850293321	2.229838797	3.64338984	1.511110393	dermatologic	TRUE	TRUE	TRUE	TRUE	TRUE	TRUE	TRUE	TRUE	TRUE	TRUE	TRUE	TRUE
Atrial fibrillation	0.005010692	2.300102323	171	264	1.356843035	1.100329831	1.673155604	0.440253834	0.001409476	2.850942216	181	272	1.404547428	1.143416508	1.725314847	0.490105341	7.92E-05	4.101411465	174	241	1.538194515	1.244472445	1.901241264	0.621237953	0.019999091	1.698989743	213	354	1.258859784	1.040871729	1.52250072	0.3321176	circulatory_system	FALSE	TRUE	FALSE	FALSE	TRUE	FALSE	FALSE	TRUE	FALSE	FALSE	TRUE	FALSE
Atrial flutter	0.027396049	1.56231207	34	40	1.724791667	1.084839159	2.742255633	0.786422113	0.603195846	0.219541658	39	69	1.135761439	0.761136709	1.694773134	0.183659835	4.06E-06	5.391343803	53	42	2.60963514	1.727887996	3.941340862	1.383848114	0.193421623	0.713494977	46	71	1.310126582	0.896805804	1.913939065	0.389706209	circulatory_system	FALSE	TRUE	FALSE	FALSE	TRUE	FALSE	TRUE	TRUE	TRUE	FALSE	TRUE	FALSE
Atrioventricular [AV] block	0.240085668	0.619633764	10	10	2.408502024	0.73325351	7.911154771	1.268136136	0.290139981	0.537392422	10	10	1.807309645	0.732025624	4.462095378	0.853843703	0.357357261	0.446897389	10	10	2.006072874	0.64533986	6.235982974	1.004374016	0.635807598	0.196674286	10	10	1.503036437	0.520084661	4.343751509	0.587879984	circulatory_system	FALSE	TRUE	FALSE	FALSE	TRUE	FALSE	FALSE	TRUE	FALSE	FALSE	TRUE	FALSE
Atrioventricular block, complete	0.25337507	0.596236118	10	27	0.589287056	0.266733789	1.301894429	-0.762957518	0.016857158	1.773215649	23	22	2.116749368	1.1739273	3.816784809	1.081850458	1.70E-05	4.770761556	29	16	3.70388601	2.002050607	6.852360041	1.889039699	0.202134711	0.694359103	13	15	1.743051308	0.826138204	3.677626634	0.801615037	circulatory_system	FALSE	FALSE	FALSE	FALSE	TRUE	FALSE	TRUE	TRUE	TRUE	FALSE	TRUE	FALSE
Atrophic gastritis	0.072132393	1.141869659	27	33	1.654131804	0.988924244	2.766796388	0.726074196	1	0	17	35	0.970931423	0.541190107	1.741916224	-0.042558694	0.307900519	0.511589579	22	32	1.383487654	0.799604413	2.393731273	0.46830977	0.4680087	0.329746074	12	17	1.416796454	0.673993055	2.978238687	0.502632506	digestive	FALSE	TRUE	FALSE	FALSE	FALSE	FALSE	FALSE	TRUE	FALSE	FALSE	TRUE	FALSE
Back pain	1.88E-18	17.72630295	289	306	2.253270292	1.875991848	2.706422745	1.172020383	5.36E-08	7.271077068	257	344	1.666514152	1.387160059	2.002126144	0.736833569	6.84E-28	27.16503022	296	261	2.80600292	2.324600853	3.387098641	1.48851651	2.19E-26	25.66037562	340	335	2.565247159	2.151340811	3.058786851	1.359097835	symptoms	TRUE	TRUE	TRUE	TRUE	TRUE	TRUE	TRUE	TRUE	TRUE	TRUE	TRUE	TRUE
Bacteremia	1.05E-06	5.978261322	52	38	2.83271874	1.851100795	4.334877646	1.502187364	1.61E-04	3.79404084	45	40	2.309272919	1.497818851	3.560338028	1.207438687	8.91E-08	7.05006701	48	29	3.427571626	2.147694438	5.470167005	1.777186815	0.001893198	2.722803952	33	30	2.241207076	1.358795996	3.69666173	1.164275953	infectious_diseases	TRUE	TRUE	TRUE	FALSE	TRUE	FALSE	TRUE	TRUE	TRUE	FALSE	TRUE	FALSE
Bacterial enteritis	0.128089209	0.892487457	12	12	2.012219959	0.900716872	4.495340646	1.008788017	0.78365993	0.105872359	10	10	1.335357625	0.473970467	3.762217499	0.417226165	0.001114698	2.952842852	13	10	5.255657492	1.868377298	14.78391742	2.393871259	0.29748084	0.526541	10	10	2.007092199	0.702059493	5.738002455	1.00510689	infectious_diseases	FALSE	TRUE	FALSE	FALSE	TRUE	FALSE	FALSE	TRUE	FALSE	FALSE	TRUE	FALSE
Bacterial infection NOS	4.08E-07	6.389797558	79	71	2.331147541	1.67583269	3.24271563	1.221040317	2.50E-17	16.60124955	118	74	3.48407997	2.577387809	4.709734872	1.800777739	1.42E-09	8.848446595	85	66	2.723105644	1.955567603	3.791893636	1.445252953	2.58E-07	6.588324959	67	54	2.588557274	1.793586203	3.735883309	1.372148239	infectious_diseases	TRUE	TRUE	TRUE	TRUE	TRUE	TRUE	TRUE	TRUE	TRUE	TRUE	TRUE	TRUE
Bacterial pneumonia	0.031000581	1.508630172	40	50	1.625157233	1.064674356	2.480698456	0.700579305	0.001893198	2.722803952	33	30	2.241207076	1.358795996	3.69666173	1.164275953	0.02498143	1.602382712	27	29	1.886139143	1.110427824	3.203738948	0.91543611	4.19E-06	5.377619535	39	25	3.206575916	1.929251542	5.329594864	1.681033564	respiratory	FALSE	TRUE	FALSE	FALSE	TRUE	FALSE	FALSE	TRUE	FALSE	TRUE	TRUE	TRUE
Benign neoplasm of adrenal gland	0.049803595	1.302739311	10	10	3.517730496	1.027340802	12.04510501	1.814644958	0.802001246	0.095824957	10	13	0.76806409	0.273048623	2.160503282	-0.380701396	0.341177093	0.467020136	10	10	3.00605449	0.501481382	18.01934015	1.587871161	0.921715906	0.035402918	10	10	1.251263903	0.408280642	3.834767546	0.323386099	neoplasms	FALSE	TRUE	FALSE	FALSE	FALSE	FALSE	FALSE	TRUE	FALSE	FALSE	TRUE	FALSE
Benign neoplasm of brain, cranial nerves, meninges	0.697131787	0.156685114	12	29	0.825479317	0.419418235	1.624669711	-0.276696026	0.014558874	1.836872211	24	23	2.113850291	1.187028425	3.764326918	1.079873205	4.32E-04	3.364760083	27	19	2.893539433	1.600874247	5.229998837	1.532835305	6.60E-04	3.180413243	23	15	3.115619636	1.618389566	5.997990794	1.639519116	neoplasms	FALSE	FALSE	FALSE	FALSE	TRUE	FALSE	FALSE	TRUE	FALSE	FALSE	TRUE	FALSE
Benign neoplasm of colon	0.002516785	2.599153934	87	114	1.576800325	1.179787136	2.107413439	0.656999979	0.062676897	1.202892512	86	133	1.32100626	0.995820105	1.752382313	0.401637303	1.42E-07	6.848809395	89	82	2.285864439	1.676101746	3.117457664	1.192739848	0.001734158	2.760911371	82	104	1.628795547	1.206570478	2.198773284	0.703805522	neoplasms	FALSE	TRUE	FALSE	FALSE	TRUE	FALSE	TRUE	TRUE	TRUE	FALSE	TRUE	FALSE
Benign neoplasm of other parts of digestive system	0.447050511	0.349643404	15	22	1.369207912	0.707148377	2.65111307	0.453341534	0.873416315	0.0587787	16	29	1.105140681	0.597377855	2.044494812	0.144230032	0.013711818	1.862904966	19	16	2.401794872	1.229697135	4.691088921	1.264112941	0.382823395	0.417001529	12	16	1.50610998	0.709746211	3.196025895	0.590827123	neoplasms	FALSE	TRUE	FALSE	FALSE	TRUE	FALSE	FALSE	TRUE	FALSE	FALSE	TRUE	FALSE
Benign neoplasm of skin	2.95E-04	3.530752221	58	60	1.991168091	1.376386317	2.880550554	0.993615016	0.625743368	0.203603745	24	41	1.174955997	0.705840915	1.955853743	0.232606728	2.47E-05	4.607817596	61	57	2.21490758	1.530791414	3.204757711	1.147246501	2.72E-08	7.5655608	95	86	2.337092894	1.727349235	3.162072315	1.224715079	neoplasms	FALSE	TRUE	FALSE	FALSE	TRUE	FALSE	TRUE	TRUE	TRUE	TRUE	TRUE	TRUE
Benign neoplasm of unspecified sites	0.262044609	0.58162477	13	16	1.633282365	0.782514817	3.409023352	0.707774228	0.043423653	1.362273644	14	12	2.352380952	1.083925351	5.10523731	1.234121714	0.535004334	0.2716427	10	10	1.559495666	0.579079824	4.199812581	0.641079543	0.008605743	2.065211604	15	10	3.030643514	1.356578696	6.770561955	1.599624162	neoplasms	FALSE	TRUE	FALSE	FALSE	TRUE	FALSE	FALSE	TRUE	FALSE	FALSE	TRUE	FALSE
Bipolar	0.005809617	2.235852493	12	10	4.036659878	1.510522103	10.78741115	2.013162033	0.008695853	2.060687815	25	23	2.204199758	1.244678597	3.90341457	1.140254975	6.64E-07	6.177508709	27	10	5.522854188	2.662540278	11.45594628	2.465414039	5.35E-08	7.271807168	31	11	5.785613141	2.895688347	11.55971065	2.53246986	mental_disorders	FALSE	TRUE	FALSE	FALSE	TRUE	FALSE	TRUE	TRUE	TRUE	TRUE	TRUE	TRUE
Blindness and low vision	6.80E-05	4.167673341	66	67	2.039146938	1.43865308	2.890286958	1.027965737	8.27E-07	6.082617601	87	84	2.174200662	1.594559866	2.964547534	1.120485096	1.61E-05	4.793790394	64	60	2.211326165	1.541570006	3.172067042	1.144911835	8.48E-05	4.071806372	71	75	1.962051282	1.405063585	2.739837026	0.97236275	sense_organs	FALSE	TRUE	FALSE	TRUE	TRUE	TRUE	TRUE	TRUE	TRUE	FALSE	TRUE	FALSE
Blister	0.003790839	2.421264618	10	10	6.045685279	1.633085532	22.38113667	2.595905878	0.004299437	2.366588409	16	10	3.23599182	1.463078332	7.157267542	1.694207961	0.01061824	1.973947483	13	10	3.279816514	1.354920388	7.939356777	1.713615107	0.128089209	0.892487457	12	12	2.012219959	0.900716872	4.495340646	1.008788017	injuries_poisonings	FALSE	TRUE	FALSE	FALSE	TRUE	FALSE	FALSE	TRUE	FALSE	FALSE	TRUE	FALSE
Blood in stool	9.01E-04	3.045180078	68	79	1.774503103	1.271167307	2.477141478	0.827415097	0.003508897	2.454829407	70	88	1.635674931	1.183488007	2.260633369	0.70988606	1.73E-11	10.76098178	75	46	3.445380139	2.367144377	5.014752973	1.784663169	1.67E-07	6.777916251	48	30	3.311627907	2.084916168	5.260105689	1.727540581	digestive	FALSE	TRUE	FALSE	FALSE	TRUE	FALSE	TRUE	TRUE	TRUE	TRUE	TRUE	TRUE
Breast cancer [female]	0.936775397	0.028364524	10	14	0.856275304	0.328055278	2.235011735	-0.223853378	0.538446608	0.268857355	11	16	1.379196338	0.637645979	2.983132647	0.463827849	0.29748084	0.526541	10	10	2.007092199	0.702059493	5.738002455	1.00510689	0.568954136	0.244922741	10	11	1.45823345	0.58467939	3.636941596	0.544221701	neoplasms	FALSE	FALSE	FALSE	FALSE	TRUE	FALSE	FALSE	TRUE	FALSE	FALSE	TRUE	FALSE
Breast disorder NOS	0.670505592	0.173597596	10	10	0.499496475	0.055755167	4.474862886	-1.001453597	1	0	10	10	1	0.18285006	5.468961839	0	1	0	10	10	0.799596774	0.154858777	4.128632645	-0.322655443	0.758992448	0.119762546	10	10	1.430738119	0.45294652	4.51932287	0.516759627	genitourinary	FALSE	FALSE	FALSE	FALSE	FALSE	FALSE	FALSE	FALSE	FALSE	FALSE	TRUE	FALSE
Bronchiectasis	0.312746392	0.504807692	41	66	1.252853827	0.84199847	1.864187131	0.325218102	0.806449824	0.093422648	19	34	1.119939668	0.63549099	1.973694167	0.163421016	0.004814637	2.317436473	34	34	2.035416667	1.257472292	3.294641985	1.025324156	7.34E-04	3.134415463	34	29	2.392456897	1.449055818	3.950054879	1.258492933	respiratory	FALSE	TRUE	FALSE	FALSE	TRUE	FALSE	FALSE	TRUE	FALSE	FALSE	TRUE	FALSE
Bronchitis	0.008698926	2.060534363	53	65	1.666296084	1.149788579	2.414828857	0.736644776	0.02251478	1.647532301	49	63	1.58436214	1.082014703	2.31993464	0.663902132	4.04E-05	4.393984132	65	64	2.103404198	1.476456458	2.996572772	1.07272611	1.99E-06	5.702080138	81	78	2.172466088	1.576319324	2.994069051	1.119333657	respiratory	FALSE	TRUE	FALSE	FALSE	TRUE	FALSE	TRUE	TRUE	TRUE	TRUE	TRUE	TRUE
Bundle branch block	1	0	10	10	1	0.24957396	4.006828275	0	0.002614053	2.582685585	12	10	4.846435845	1.702629088	13.7951011	2.276924154	0.04794229	1.319281224	10	10	2.87601626	1.091448027	7.578436464	1.524071832	0.535004334	0.2716427	10	10	1.559495666	0.579079824	4.199812581	0.641079543	circulatory_system	FALSE	FALSE	FALSE	FALSE	TRUE	FALSE	FALSE	TRUE	FALSE	FALSE	TRUE	FALSE
Bursitis	0.079207028	1.101236281	10	10	2.515243902	0.989594042	6.392976937	1.330698305	0.660033814	0.180433815	10	23	0.780622379	0.359849612	1.693405463	-0.357303272	0.406637505	0.390792568	13	18	1.450334126	0.7077349	2.972114384	0.536385305	1	0	10	19	1.053166453	0.487857043	2.273534004	0.074733472	musculoskeletal	FALSE	TRUE	FALSE	FALSE	FALSE	FALSE	FALSE	TRUE	FALSE	FALSE	TRUE	FALSE
Bursitis disorders	0.692420235	0.159630249	10	10	1.501513623	0.335405928	6.721834554	0.586417564	0.093430506	1.029511301	10	10	3.012145749	0.848064693	10.69850223	1.59079158	0.017736091	1.751142097	10	10	10.04550051	1.172030255	86.10023499	3.328477541	1	0	10	10	0.856710394	0.22106308	3.320105269	-0.223120504	musculoskeletal	FALSE	TRUE	FALSE	FALSE	TRUE	FALSE	FALSE	TRUE	FALSE	FALSE	FALSE	FALSE
Cachexia	2.85E-04	3.544496026	56	57	2.022518984	1.387375389	2.948432756	1.016153244	2.96E-11	10.52843614	76	48	3.346042121	2.311724114	4.843137555	1.742455606	3.62E-04	3.441049928	42	38	2.263931889	1.449912156	3.534964221	1.178830555	0.004239055	2.372730994	30	28	2.178423237	1.294136628	3.66694497	1.123284276	endocrine_metabolic	FALSE	TRUE	FALSE	TRUE	TRUE	TRUE	FALSE	TRUE	FALSE	FALSE	TRUE	FALSE
Calcaneal spur; Exostosis NOS	0.514305253	0.28877904	10	14	1.432926829	0.634207224	3.237552679	0.518964942	0.064966126	1.187313033	14	13	2.17032967	1.016226314	4.635119966	1.117914203	0.001063507	2.973259777	17	10	3.82611168	1.699381287	8.614388483	1.935878985	0.04794229	1.319281224	10	10	2.87601626	1.091448027	7.578436464	1.524071832	musculoskeletal	FALSE	TRUE	FALSE	FALSE	TRUE	FALSE	FALSE	TRUE	FALSE	FALSE	TRUE	FALSE
Calculus of bile duct	0.033066408	1.480612975	23	24	1.938379677	1.088496159	3.451841095	0.954851184	0.943390623	0.025308445	10	16	1.126142132	0.495877407	2.557479093	0.171388923	0.151178272	0.820510623	13	14	1.868501529	0.874901272	3.990505075	0.901881744	0.344177955	0.46321695	10	10	1.784088348	0.68624309	4.638256149	0.835187059	digestive	FALSE	TRUE	FALSE	FALSE	TRUE	FALSE	FALSE	TRUE	FALSE	FALSE	TRUE	FALSE
Calculus of kidney	0.106587087	0.972295405	35	48	1.475060827	0.947657359	2.295982218	0.560774448	9.21E-05	4.035897014	43	36	2.451688281	1.564046355	3.843092891	1.29377556	0.001798284	2.745141641	36	34	2.159646322	1.342992272	3.472895812	1.110795066	2.44E-04	3.613003261	42	37	2.326311606	1.485319301	3.643476311	1.218044356	genitourinary	FALSE	TRUE	FALSE	FALSE	TRUE	FALSE	FALSE	TRUE	FALSE	FALSE	TRUE	FALSE
Calculus of ureter	0.177498347	0.750805687	10	10	2.010162602	0.833905341	4.84557837	1.007312205	1	0	10	10	1.111672846	0.371572683	3.325907881	0.15273228	0.061876777	1.208472319	10	10	3.217849899	1.049962848	9.861832717	1.686097031	0.012636657	1.898367788	11	10	3.696507291	1.363063561	10.02459939	1.886162759	genitourinary	FALSE	TRUE	FALSE	FALSE	TRUE	FALSE	FALSE	TRUE	FALSE	FALSE	TRUE	FALSE
Cancer of bladder	1	0	10	10	1	0.24957396	4.006828275	0	0.029375125	1.532020271	10	10	3.623756345	1.211221079	10.84162939	1.857485954	1	0	10	10	0.856710394	0.22106308	3.320105269	-0.223120504	0.1073688	0.969121902	10	10	2.680189317	0.927403637	7.745726332	1.42233491	neoplasms	FALSE	FALSE	FALSE	FALSE	TRUE	FALSE	FALSE	FALSE	FALSE	FALSE	TRUE	FALSE
Cancer of bronchus; lung	0.120350014	0.919553855	20	61	0.648668664	0.389185065	1.081159257	-0.624446348	0.06783365	1.168554814	16	55	0.574976761	0.327773672	1.008617545	-0.798424446	0.620963775	0.206933734	12	30	0.797556008	0.406557021	1.56459132	-0.32634226	0.028073172	1.551708518	14	55	0.502077922	0.277835035	0.907309044	-0.994016808	neoplasms	FALSE	FALSE	FALSE	FALSE	FALSE	FALSE	FALSE	FALSE	FALSE	FALSE	FALSE	FALSE
Cancer of other female genital organs (excluding uterus and ovary)	1	0	10	10	1.334005376	0.222544006	7.996487432	0.415764481	0.436103765	0.360410164	10	10	0.332661967	0.039994934	2.766950038	-1.587871161	0.670450252	0.173633442	10	10	0.39939577	0.046598495	3.423221736	-1.32410904	0.692420235	0.159630249	10	10	1.501513623	0.335405928	6.721834554	0.586417564	neoplasms	FALSE	TRUE	FALSE	FALSE	FALSE	FALSE	FALSE	FALSE	FALSE	FALSE	TRUE	FALSE
Cancer of prostate	0.489159182	0.31054979	23	37	1.249004927	0.738052314	2.113689339	0.320779168	0.011309884	1.946541865	56	71	1.611940299	1.125861969	2.307877516	0.688798312	3.64E-04	3.438643232	36	30	2.452609603	1.501572048	4.005997498	1.29431761	0.17036455	0.768620769	38	56	1.371338912	0.901791068	2.08537263	0.455585162	neoplasms	FALSE	TRUE	FALSE	FALSE	TRUE	FALSE	FALSE	TRUE	FALSE	FALSE	TRUE	FALSE
Cancer, suspected or other	0.038343154	1.416312161	10	37	0.427827422	0.19848025	0.922188999	-1.224899139	0.062082295	1.207032235	10	40	0.494918699	0.246463697	0.993836099	-1.014736543	0.620963775	0.206933734	12	30	0.797556008	0.406557021	1.56459132	-0.32634226	0.338029464	0.471045444	13	37	0.698762983	0.369723178	1.320635912	-0.517124911	neoplasms	FALSE	FALSE	FALSE	FALSE	FALSE	FALSE	FALSE	FALSE	FALSE	FALSE	FALSE	FALSE
Candidiasis	8.37E-05	4.077137814	55	52	2.180715983	1.480856689	3.211331813	1.124801885	0.011783906	1.92871073	49	60	1.66617284	1.133374709	2.44943875	0.736538066	3.91E-06	5.408267414	63	55	2.378263841	1.642673653	3.443251731	1.249908775	4.77E-10	9.321556403	72	48	3.156182213	2.172384122	4.585508639	1.658180497	infectious_diseases	FALSE	TRUE	FALSE	FALSE	TRUE	FALSE	TRUE	TRUE	TRUE	TRUE	TRUE	TRUE
Candidiasis of skin and nails	2.19E-04	3.658671402	17	10	4.924257932	2.0353079	11.9138319	2.299906332	0.047836903	1.32023694	16	15	2.151874574	1.059476685	4.37061452	1.10559399	3.55E-05	4.449319479	28	16	3.572463768	1.92363238	6.634582319	1.83691938	6.64E-07	6.177508709	27	10	5.522854188	2.662540278	11.45594628	2.465414039	infectious_diseases	FALSE	TRUE	FALSE	FALSE	TRUE	FALSE	TRUE	TRUE	TRUE	TRUE	TRUE	TRUE
Cardiac arrest	0.12762715	0.894056928	10	36	0.551038844	0.272330972	1.114980809	-0.859774074	0.362502754	0.440688689	23	59	0.774441865	0.475425985	1.26152171	-0.368771151	0.550238268	0.259449209	12	31	0.771434203	0.394450949	1.508706546	-0.374384983	0.210016066	0.67774748	10	23	0.518834712	0.210579104	1.278329393	-0.94665309	circulatory_system	FALSE	FALSE	FALSE	FALSE	FALSE	FALSE	FALSE	FALSE	FALSE	FALSE	FALSE	FALSE
Cardiac complications, not elsewhere classified	0.113122307	0.946451745	10	10	0.199194361	0.025463361	1.558254346	-2.327751292	0.355294469	0.449411553	10	10	0.443324373	0.095605601	2.055700677	-1.173565415	0.008713471	2.059808802	10	10	5.368492224	1.421126265	20.28018867	2.424516955	0.1073688	0.969121902	10	10	2.680189317	0.927403637	7.745726332	1.42233491	circulatory_system	FALSE	FALSE	FALSE	FALSE	FALSE	FALSE	FALSE	TRUE	FALSE	FALSE	TRUE	FALSE
Cardiac conduction disorders	1	0	10	10	1.111672846	0.371572683	3.325907881	0.15273228	0.005497826	2.259809022	13	10	3.750254842	1.491523292	9.429562014	1.906988635	0.002606436	2.583952924	13	10	4.377505946	1.658844833	11.5517485	2.130109138	0.739483698	0.131071396	10	10	1.334680135	0.375777877	4.740489455	0.416494031	circulatory_system	FALSE	TRUE	FALSE	FALSE	TRUE	FALSE	FALSE	TRUE	FALSE	FALSE	TRUE	FALSE
Cardiac congenital anomalies	0.692420235	0.159630249	10	10	1.501513623	0.335405928	6.721834554	0.586417564	0.126492685	0.897934589	10	10	3.345129761	0.797812855	14.02571173	1.742062175	1	0	10	10	1.200605449	0.286344775	5.033978516	0.263762121	1	0	10	10	0.666330984	0.069223001	6.414009413	-0.585689116	congenital_anomalies	FALSE	TRUE	FALSE	FALSE	TRUE	FALSE	FALSE	TRUE	FALSE	FALSE	FALSE	FALSE
Cardiac shunt/ heart septal defect	0.491510987	0.30846677	10	10	1.718623482	0.576045641	5.127487237	0.781253512	0.016792858	1.774875372	14	10	2.825714286	1.25063973	6.384461512	1.498615599	0.036575687	1.436807507	12	10	2.687033265	1.128393933	6.398605626	1.426014182	0.71135665	0.147912604	10	14	1.288324873	0.555698975	2.986834694	0.365496439	congenital_anomalies	FALSE	TRUE	FALSE	FALSE	TRUE	FALSE	FALSE	TRUE	FALSE	FALSE	TRUE	FALSE
Cardiogenic shock	0.253773888	0.595553067	10	22	0.542694148	0.219339911	1.342742125	-0.881788743	0.593645606	0.226472742	10	26	0.766885553	0.368344628	1.596639144	-0.382916802	0.944478773	0.024807799	10	18	0.887987379	0.384764174	2.049363319	-0.171388923	1	0	10	10	1.111672846	0.371572683	3.325907881	0.15273228	symptoms	FALSE	FALSE	FALSE	FALSE	FALSE	FALSE	FALSE	FALSE	FALSE	FALSE	TRUE	FALSE
Cardiomegaly	7.31E-08	7.136165484	141	156	1.941202994	1.524251227	2.472209959	0.95695099	2.93E-05	4.532765804	134	169	1.677074446	1.318199998	2.133650966	0.745946732	2.63E-06	5.579359079	113	126	1.895447093	1.45233439	2.473755154	0.922538188	0.006655811	2.176798989	88	121	1.498695565	1.126106705	1.994560894	0.583707354	circulatory_system	TRUE	TRUE	TRUE	TRUE	TRUE	TRUE	TRUE	TRUE	TRUE	FALSE	TRUE	FALSE
Cataract	0.004241555	2.37247491	160	243	1.377663301	1.11011146	1.709698747	0.462223339	2.38E-06	5.623667234	182	236	1.663939217	1.34809668	2.05377979	0.734602733	6.80E-11	10.16728946	164	168	2.140562249	1.700274587	2.694862805	1.097989791	9.14E-07	6.039054805	154	186	1.776164875	1.413062189	2.232570998	0.828765508	sense_organs	FALSE	TRUE	FALSE	TRUE	TRUE	TRUE	TRUE	TRUE	TRUE	TRUE	TRUE	TRUE
Cellulitis and abscess of arm/hand	7.27E-04	3.138509503	22	14	3.191358025	1.625773852	6.264565044	1.674170467	0.008735134	2.058730405	19	15	2.563213675	1.296883817	5.066039269	1.35795375	0.003211189	2.493334152	23	18	2.592401877	1.392390238	4.826626405	1.374289384	0.259725886	0.585484764	22	31	1.428846409	0.822918762	2.480927834	0.514850845	dermatologic	FALSE	TRUE	FALSE	FALSE	TRUE	FALSE	FALSE	TRUE	FALSE	FALSE	TRUE	FALSE
Cellulitis and abscess of face/neck	8.14E-06	5.089445747	23	10	5.208490674	2.400933011	11.29909705	2.380865366	1	0	10	10	1.111672846	0.371572683	3.325907881	0.15273228	0.935147426	0.029119917	10	12	1.1678487	0.458355272	2.975575214	0.223853378	0.01061824	1.973947483	13	10	3.279816514	1.354920388	7.939356777	1.713615107	dermatologic	TRUE	TRUE	TRUE	FALSE	TRUE	FALSE	FALSE	TRUE	FALSE	FALSE	TRUE	FALSE
Cellulitis and abscess of fingers/toes	1.99E-04	3.700550883	22	12	3.72702332	1.836860944	7.562196186	1.898023846	0.003506383	2.455140598	18	12	3.036885246	1.457005055	6.329883323	1.602592395	0.18987053	0.721542437	23	31	1.495332381	0.867189785	2.578465484	0.580466201	0.051918477	1.284678054	22	24	1.852194787	1.033321599	3.319997891	0.889235829	dermatologic	FALSE	TRUE	FALSE	FALSE	TRUE	FALSE	FALSE	TRUE	FALSE	FALSE	TRUE	FALSE
Cellulitis and abscess of foot, toe	0.78365993	0.105872359	10	10	1.335357625	0.473970467	3.762217499	0.417226165	0.093430506	1.029511301	10	10	3.012145749	0.848064693	10.69850223	1.59079158	0.684116865	0.164869703	10	14	0.712841254	0.256028829	1.984708731	-0.488347263	0.079207028	1.101236281	10	10	2.515243902	0.989594042	6.392976937	1.330698305	dermatologic	FALSE	TRUE	FALSE	FALSE	TRUE	FALSE	FALSE	FALSE	FALSE	FALSE	TRUE	FALSE
Cellulitis and abscess of leg, except foot	0.014067141	1.851794171	35	39	1.823881714	1.148108094	2.897414037	0.867012168	0.065121744	1.186273979	39	52	1.520418848	0.996641125	2.319464265	0.604468815	0.00340014	2.468503234	49	55	1.822356902	1.23038571	2.699141133	0.865805534	6.08E-05	4.215992748	69	71	2.014054054	1.432837959	2.831034526	1.010102404	dermatologic	FALSE	TRUE	FALSE	FALSE	TRUE	FALSE	FALSE	TRUE	FALSE	FALSE	TRUE	FALSE
Cellulitis and abscess of trunk	0.166771903	0.777877115	16	19	1.695404155	0.868037422	3.311372498	0.761629228	0.043352132	1.362989544	19	19	2.019487179	1.064315727	3.831878422	1.013988987	0.007634906	2.117196282	20	16	2.530800821	1.305619577	4.905680726	1.339593969	0.129160558	0.888870088	14	15	1.879047619	0.903393639	3.908395856	0.910001628	dermatologic	FALSE	TRUE	FALSE	FALSE	TRUE	FALSE	FALSE	TRUE	FALSE	FALSE	TRUE	FALSE
Central origin vertigo	0.068037269	1.167253126	10	10	4.018218623	1.00283954	16.10036327	2.00655606	0.333333333	0.477121255	10	10	41.80082136	0.13421523	119.4517332	5.385459385	1	0	10	10	2.001007049	0.125029765	32.02460806	1.00072625	0.333333333	0.477121255	10	10	24.43402778	0.13421523	119.4517332	4.610819796	sense_organs	FALSE	TRUE	FALSE	FALSE	TRUE	FALSE	FALSE	TRUE	FALSE	FALSE	TRUE	FALSE
Cerebral aneurysm	0.109447446	0.96079437	17	19	1.803210688	0.933099842	3.48469546	0.850567972	0.010334005	1.985731338	21	18	2.362110312	1.252738873	4.453893181	1.240076341	1.67E-06	5.7785672	33	17	3.981330722	2.206544483	7.18362781	1.993250718	0.064966126	1.187313033	14	13	2.17032967	1.016226314	4.635119966	1.117914203	circulatory_system	FALSE	TRUE	FALSE	FALSE	TRUE	FALSE	TRUE	TRUE	TRUE	FALSE	TRUE	FALSE
Cerebral artery occlusion, with cerebral infarction	5.72E-12	11.24294136	130	113	2.496619961	1.916091543	3.253034152	1.319976229	7.65E-06	5.11624428	155	197	1.679573822	1.340031411	2.105150819	0.748095207	2.20E-12	11.65767333	139	123	2.465031142	1.908714913	3.183491933	1.301605873	5.12E-12	11.29101655	122	102	2.586931103	1.965082596	3.405562973	1.371241631	circulatory_system	TRUE	TRUE	TRUE	TRUE	TRUE	TRUE	TRUE	TRUE	TRUE	TRUE	TRUE	TRUE
Cerebral atherosclerosis	2.97E-08	7.526564832	36	15	4.942797495	2.693049635	9.071963157	2.305327801	1.38E-07	6.859277085	41	22	3.844605552	2.277192388	6.490884093	1.942835588	5.35E-08	7.271807168	31	11	5.785613141	2.895688347	11.55971065	2.53246986	6.60E-04	3.180413243	23	15	3.115619636	1.618389566	5.997990794	1.639519116	circulatory_system	TRUE	TRUE	TRUE	TRUE	TRUE	TRUE	TRUE	TRUE	TRUE	FALSE	TRUE	FALSE
Cerebral cysts	0.111036565	0.954533982	10	10	29.7826087	0.36115215	177.9259091	4.896398222	0.670505592	0.173597596	10	10	0.499496475	0.055755167	4.474862886	-1.001453597	1	0	10	10	2.001007049	0.125029765	32.02460806	1.00072625	0.006800838	2.16743755	10	10	12.06680162	1.450749735	100.3672086	3.592971426	neurological	FALSE	TRUE	FALSE	FALSE	FALSE	FALSE	FALSE	TRUE	FALSE	FALSE	TRUE	FALSE
Cerebral degeneration, unspecified	2.44E-38	37.61319222	106	14	16.83108108	9.585836735	29.55248438	4.073055941	2.61E-25	24.58300871	92	26	7.696742282	4.945086464	11.97953609	2.944247941	2.68E-21	20.57183955	75	20	8.0304679	4.87353103	13.23238003	3.00548405	4.77E-48	47.32138379	121	10	27.41557847	14.31509567	52.50498913	4.77692401	neurological	TRUE	TRUE	TRUE	TRUE	TRUE	TRUE	TRUE	TRUE	TRUE	TRUE	TRUE	TRUE
Cerebral edema and compression of brain	0.010598538	1.974754033	37	41	1.835996636	1.169378993	2.882627161	0.876563415	1	0	19	37	1.027553708	0.58783332	1.796200701	0.039213802	0.333230268	0.477255558	20	29	1.387099058	0.780651647	2.464663727	0.47207082	0.382823395	0.417001529	12	16	1.50610998	0.709746211	3.196025895	0.590827123	neurological	FALSE	TRUE	FALSE	FALSE	TRUE	FALSE	FALSE	TRUE	FALSE	FALSE	TRUE	FALSE
Cerebral ischemia	1.04E-23	22.98408671	108	44	5.38559409	3.759560501	7.714897444	2.429105499	1.89E-15	14.72446121	106	67	3.422515799	2.495039574	4.694760964	1.775057201	8.44E-27	26.0738743	98	28	7.65625	4.993601399	11.73865501	2.936637939	2.44E-24	23.6127733	92	28	7.139689579	4.642982661	10.97896999	2.83586135	circulatory_system	TRUE	TRUE	TRUE	TRUE	TRUE	TRUE	TRUE	TRUE	TRUE	TRUE	TRUE	TRUE
Cerebral laceration and contusion	1	0	10	10	1.334005376	0.222544006	7.996487432	0.415764481	1	0	10	10	2.001007049	0.125029765	32.02460806	1.00072625	1	0	10	10	1.200605449	0.286344775	5.033978516	0.263762121	0.036962508	1.432238574	10	10	24.43402778	0.602338893	240.5177016	4.610819796	injuries_poisonings	FALSE	TRUE	FALSE	FALSE	TRUE	FALSE	FALSE	TRUE	FALSE	FALSE	TRUE	FALSE
Cerebrovascular disease	5.23E-32	31.28130403	89	12	16.19373849	8.817883887	29.73924012	4.01736418	2.83E-23	22.54771261	81	21	8.309967141	5.109646139	13.5147429	3.054842772	7.70E-36	35.11358716	99	13	16.80489901	9.375644294	30.12109056	4.070809968	3.52E-39	38.45298918	115	19	13.55817017	8.290818037	22.17199528	3.761090578	circulatory_system	TRUE	TRUE	TRUE	TRUE	TRUE	TRUE	TRUE	TRUE	TRUE	TRUE	TRUE	TRUE
Certain early complications of trauma or procedure	0.635807598	0.196674286	10	10	1.503036437	0.520084661	4.343751509	0.587879984	0.290139981	0.537392422	10	10	1.807309645	0.732025624	4.462095378	0.853843703	0.125024545	0.903004716	10	10	2.812765957	0.890469932	8.884805706	1.491989515	0.78365993	0.105872359	10	10	1.335357625	0.473970467	3.762217499	0.417226165	injuries_poisonings	FALSE	TRUE	FALSE	FALSE	TRUE	FALSE	FALSE	TRUE	FALSE	FALSE	TRUE	FALSE
Cervical radiculitis	0.785970452	0.10459378	13	30	0.864899762	0.449128789	1.665561454	-0.209395154	0.742780097	0.129139742	21	37	1.138051721	0.662543451	1.954832874	0.186566125	0.011609489	1.935186899	23	21	2.218674906	1.221859292	4.028711302	1.14969829	0.114390838	0.941608758	22	27	1.643880506	0.931373896	2.901458941	0.717105433	symptoms	FALSE	FALSE	FALSE	FALSE	TRUE	FALSE	FALSE	TRUE	FALSE	FALSE	TRUE	FALSE
Cervicalgia	8.06E-04	3.093508606	116	156	1.551544886	1.204239879	1.999013301	0.633705435	3.09E-05	4.509518638	132	166	1.680764823	1.318830187	2.142027394	0.749117873	9.18E-11	10.03696208	147	144	2.222451791	1.741649927	2.835984364	1.152152124	7.82E-13	12.10652548	143	126	2.483222353	1.928450219	3.197590062	1.312213449	symptoms	FALSE	TRUE	FALSE	TRUE	TRUE	TRUE	TRUE	TRUE	TRUE	TRUE	TRUE	TRUE
Cholangitis	0.177282284	0.751334662	12	13	1.856493812	0.843962349	4.083795063	0.892580506	1	0	10	10	0.856710394	0.22106308	3.320105269	-0.223120504	0.058566174	1.232353149	12	10	2.417107943	1.040690817	5.613973635	1.273281902	0.357357261	0.446897389	10	10	2.006072874	0.64533986	6.235982974	1.004374016	digestive	FALSE	TRUE	FALSE	FALSE	FALSE	FALSE	FALSE	TRUE	FALSE	FALSE	TRUE	FALSE
Cholecystitis without cholelithiasis	0.002498609	2.602301636	21	15	2.838848921	1.456995182	5.531290217	1.505306073	0.71135665	0.147912604	10	14	1.288324873	0.555698975	2.986834694	0.365496439	0.949103422	0.022686461	11	20	1.101119023	0.525516757	2.307182573	0.138970423	0.451886372	0.344970756	10	10	1.604868154	0.631419098	4.079068565	0.682454779	digestive	FALSE	TRUE	FALSE	FALSE	TRUE	FALSE	FALSE	TRUE	FALSE	FALSE	TRUE	FALSE
Cholelithiasis	0.002146475	2.668274166	58	67	1.776661564	1.239412339	2.546792714	0.829168889	0.015972038	1.796639669	45	55	1.666538941	1.115379744	2.490050634	0.736855028	0.018432965	1.734404801	60	80	1.532119914	1.086428212	2.16065029	0.615529217	4.07E-05	4.390856087	52	46	2.330471707	1.5554941	3.491558327	1.220621998	digestive	FALSE	TRUE	FALSE	FALSE	TRUE	FALSE	FALSE	TRUE	FALSE	TRUE	TRUE	TRUE
Cholelithiasis with acute cholecystitis	0.929378802	0.031807238	10	10	1.201214575	0.435324319	3.314578105	0.264493885	1	0	10	10	1.200605449	0.286344775	5.033978516	0.263762121	0.240085668	0.619633764	10	10	2.408502024	0.73325351	7.911154771	1.268136136	1	0	10	10	0.856710394	0.22106308	3.320105269	-0.223120504	digestive	FALSE	TRUE	FALSE	FALSE	TRUE	FALSE	FALSE	TRUE	FALSE	FALSE	FALSE	FALSE
Cholelithiasis with other cholecystitis	0.568954136	0.244922741	10	11	1.45823345	0.58467939	3.636941596	0.544221701	0.045129451	1.345539954	10	10	8.028282828	0.896137163	71.92350442	3.005091442	0.635807598	0.196674286	10	10	1.503036437	0.520084661	4.343751509	0.587879984	1	0	10	10	0.856710394	0.22106308	3.320105269	-0.223120504	digestive	FALSE	TRUE	FALSE	FALSE	TRUE	FALSE	FALSE	TRUE	FALSE	FALSE	FALSE	FALSE
Cholesteatoma	0.012636657	1.898367788	11	10	3.696507291	1.363063561	10.02459939	1.886162759	1	0	10	10	1	0.090567104	11.04153668	0	0.093430506	1.029511301	10	10	3.012145749	0.848064693	10.69850223	1.59079158	0.341177093	0.467020136	10	10	3.00605449	0.501481382	18.01934015	1.587871161	sense_organs	FALSE	TRUE	FALSE	FALSE	FALSE	FALSE	FALSE	TRUE	FALSE	FALSE	TRUE	FALSE
Chondrocalcinosis	9.23E-04	3.034594743	25	18	2.823644078	1.533114991	5.200500891	1.497558247	1.63E-05	4.788458078	37	25	3.035778474	1.817008723	5.072045515	1.602066519	0.002180686	2.661406863	32	29	2.247042799	1.351508903	3.73597342	1.168027603	1.78E-05	4.748802488	28	15	3.812560386	2.0268151	7.171654041	1.930760188	endocrine_metabolic	FALSE	TRUE	FALSE	TRUE	TRUE	TRUE	FALSE	TRUE	FALSE	TRUE	TRUE	TRUE
Chronic Kidney Disease, Stage III	2.02E-19	18.69557366	185	149	2.822400677	2.240141554	3.556000989	1.496922812	2.41E-14	13.61767464	212	216	2.224021976	1.807580853	2.736405257	1.153171044	4.28E-17	16.36825094	163	131	2.780527462	2.178300564	3.549249857	1.475358586	1.22E-08	7.91335271	135	141	2.058677829	1.604097773	2.64207985	1.041718074	genitourinary	TRUE	TRUE	TRUE	TRUE	TRUE	TRUE	TRUE	TRUE	TRUE	TRUE	TRUE	TRUE
Chronic Kidney Disease, Stage IV	2.04E-04	3.691239888	71	78	1.883629191	1.352900303	2.622557569	0.913514986	0.009055534	2.043085957	75	101	1.524741702	1.11945689	2.07675461	0.608564864	0.002509475	2.600417069	55	63	1.789729026	1.236215894	2.591076528	0.839741173	0.005213463	2.282873682	44	49	1.832781955	1.210985486	2.77384802	0.874035159	genitourinary	FALSE	TRUE	FALSE	FALSE	TRUE	FALSE	FALSE	TRUE	FALSE	FALSE	TRUE	FALSE
Chronic airway obstruction	0.772756277	0.111957458	67	127	1.059101836	0.779710909	1.43860588	0.082841315	0.337003662	0.47236538	110	196	1.137685844	0.888689389	1.456447095	0.186102232	0.009426157	2.025665329	85	118	1.481885477	1.108977353	1.980188829	0.567433957	9.66E-04	3.014952058	116	157	1.540820916	1.1962841	1.984586351	0.623699192	respiratory	FALSE	TRUE	FALSE	FALSE	TRUE	FALSE	FALSE	TRUE	FALSE	FALSE	TRUE	FALSE
Chronic bronchitis	0.174547985	0.758085161	19	24	1.594700855	0.869307644	2.925397969	0.673285818	0.373859286	0.427291827	15	21	1.435137896	0.736572349	2.796223323	0.521189366	1.63E-04	3.788527457	25	15	3.393532852	1.780953894	6.466234335	1.762787979	6.75E-05	4.170769494	34	24	2.898263889	1.708994514	4.915131969	1.535188959	respiratory	FALSE	TRUE	FALSE	FALSE	TRUE	FALSE	FALSE	TRUE	FALSE	FALSE	TRUE	FALSE
Chronic fatigue syndrome	0.635807598	0.196674286	10	10	1.503036437	0.520084661	4.343751509	0.587879984	0.71135665	0.147912604	10	14	1.288324873	0.555698975	2.986834694	0.365496439	0.079207028	1.101236281	10	10	2.515243902	0.989594042	6.392976937	1.330698305	0.231406967	0.635623571	17	22	1.554945566	0.82192499	2.941698747	0.636864077	symptoms	FALSE	TRUE	FALSE	FALSE	TRUE	FALSE	FALSE	TRUE	FALSE	FALSE	TRUE	FALSE
Chronic kidney disease, Stage I or II	5.34E-11	10.27223283	91	67	2.889390258	2.08709255	4.000098636	1.530765076	2.67E-04	3.574163944	73	82	1.842350573	1.331084789	2.549992055	0.881547612	3.44E-10	9.464040502	80	57	2.965181005	2.092207398	4.202402879	1.568120175	1.47E-04	3.832957566	56	55	2.098236092	1.43466702	3.068722314	1.069177018	genitourinary	TRUE	TRUE	TRUE	FALSE	TRUE	FALSE	TRUE	TRUE	TRUE	FALSE	TRUE	FALSE
Chronic lymphocytic thyroiditis	0.802001246	0.095824957	10	11	1.274661509	0.49261687	3.298226395	0.350114185	0.761072835	0.118573779	10	10	0.665657585	0.179811401	2.464248751	-0.587147851	0.079207028	1.101236281	10	10	2.515243902	0.989594042	6.392976937	1.330698305	0.525459803	0.279460502	15	23	1.309010969	0.679970409	2.519976894	0.388477187	endocrine_metabolic	FALSE	TRUE	FALSE	FALSE	FALSE	FALSE	FALSE	TRUE	FALSE	FALSE	TRUE	FALSE
Chronic osteomyelitis	0.407075952	0.390324553	10	10	2.003027245	0.403548346	9.942100327	1.002182045	0.66721468	0.175734407	10	10	1.402836879	0.532378978	3.696523327	0.488347263	0.491510987	0.30846677	10	10	1.718623482	0.576045641	5.127487237	0.781253512	0.593350122	0.226688964	10	10	1.670037074	0.508433065	5.485528028	0.739880131	musculoskeletal	FALSE	TRUE	FALSE	FALSE	TRUE	FALSE	FALSE	TRUE	FALSE	FALSE	TRUE	FALSE
Chronic pain	1.84E-11	10.73525505	190	203	2.077972208	1.676568966	2.575479199	1.055176359	4.01E-07	6.39701735	220	291	1.657565021	1.364378539	2.013753311	0.729065464	3.42E-17	16.46604521	216	204	2.427944957	1.969904677	2.992488308	1.279735715	3.27E-18	17.48592735	240	233	2.39751369	1.964016003	2.926693002	1.261539053	neurological	TRUE	TRUE	TRUE	TRUE	TRUE	TRUE	TRUE	TRUE	TRUE	TRUE	TRUE	TRUE
Chronic pain syndrome	0.013764818	1.861229541	10	10	4.531979695	1.39220956	14.75269281	2.180141397	0.01551799	1.809164543	21	19	2.236652783	1.196827596	4.17989666	1.16134131	0.032279089	1.491078726	16	14	2.306748466	1.121293116	4.745492871	1.205860697	0.49463215	0.305717659	18	28	1.290983607	0.710578296	2.345468024	0.368470681	neurological	FALSE	TRUE	FALSE	FALSE	TRUE	FALSE	FALSE	TRUE	FALSE	FALSE	TRUE	FALSE
Chronic pancreatitis	0.635807598	0.196674286	10	10	1.503036437	0.520084661	4.343751509	0.587879984	0.045074222	1.346071761	10	10	5.020222447	0.972269329	25.9214527	2.327751292	1	0	10	10	1	0.300397051	3.328927492	0	1	0	10	10	1.200605449	0.286344775	5.033978516	0.263762121	digestive	FALSE	TRUE	FALSE	FALSE	TRUE	FALSE	FALSE	FALSE	FALSE	FALSE	TRUE	FALSE
Chronic pharyngitis and nasopharyngitis	0.007787209	2.108618184	23	20	2.330792997	1.273864754	4.264656806	1.220820881	7.53E-05	4.122918151	33	23	2.933764647	1.713170696	5.02400317	1.55275314	0.004422139	2.354367613	27	24	2.284901758	1.311414573	3.981026406	1.192132136	0.014067141	1.851794171	35	39	1.823881714	1.148108094	2.897414037	0.867012168	respiratory	FALSE	TRUE	FALSE	FALSE	TRUE	FALSE	FALSE	TRUE	FALSE	FALSE	TRUE	FALSE
Chronic pulmonary heart disease	0.738898871	0.131414997	50	93	1.079255513	0.758665973	1.5353166	0.110036462	0.389944826	0.408996838	81	143	1.144654907	0.861775835	1.520389413	0.194912717	0.662032547	0.179120659	41	74	1.112759139	0.753842457	1.642561904	0.15414135	1	0	54	109	0.990298653	0.708095214	1.38497112	-0.014064418	circulatory_system	FALSE	TRUE	FALSE	FALSE	TRUE	FALSE	FALSE	TRUE	FALSE	FALSE	FALSE	FALSE
Chronic renal failure [CKD]	1.78E-07	6.750545946	155	181	1.844375375	1.466018967	2.320379613	0.883132309	5.10E-13	12.29242614	230	253	2.064493099	1.69397394	2.516055089	1.045787596	1.63E-08	7.788094483	162	183	1.920515448	1.530766276	2.409498852	0.941493568	3.18E-06	5.497495058	121	139	1.843712659	1.426388334	2.383135284	0.88261383	genitourinary	TRUE	TRUE	TRUE	TRUE	TRUE	TRUE	TRUE	TRUE	TRUE	TRUE	TRUE	TRUE
Chronic sinusitis	0.012123734	1.916363604	32	34	1.911703559	1.172490284	3.116964419	0.934858827	2.80E-04	3.552828436	41	36	2.332750379	1.481026053	3.674293453	1.222031937	0.184958753	0.732925111	29	41	1.427094654	0.881491975	2.310400107	0.513081027	0.020802708	1.681880134	48	61	1.602883582	1.089503606	2.358170972	0.680669646	respiratory	FALSE	TRUE	FALSE	FALSE	TRUE	FALSE	FALSE	TRUE	FALSE	FALSE	TRUE	FALSE
Chronic ulcer of leg or foot	0.033066408	1.480612975	23	24	1.938379677	1.088496159	3.451841095	0.954851184	0.004887173	2.310942298	52	61	1.743830706	1.194868433	2.545004492	0.802259987	4.56E-05	4.341304706	54	49	2.27325228	1.532263408	3.372576739	1.1847578	3.56E-10	9.448622791	61	35	3.648231511	2.390200701	5.568399822	1.867197284	dermatologic	FALSE	TRUE	FALSE	FALSE	TRUE	FALSE	TRUE	TRUE	TRUE	TRUE	TRUE	TRUE
Chronic ulcer of unspecified site	1.86E-05	4.730644166	27	14	3.936918304	2.0551176	7.541819375	1.977066775	0.001893198	2.722803952	33	30	2.241207076	1.358795996	3.69666173	1.164275953	6.32E-06	5.199580828	34	20	3.485	1.995280988	6.086974754	1.801158656	7.99E-06	5.097566169	30	16	3.835580913	2.080703491	7.070532157	1.939445096	dermatologic	TRUE	TRUE	TRUE	FALSE	TRUE	FALSE	TRUE	TRUE	TRUE	TRUE	TRUE	TRUE
Chronic venous hypertension	0.492229567	0.307832303	10	10	1.602424242	0.429352661	5.980546258	0.680256152	0.78365993	0.105872359	10	10	1.335357625	0.473970467	3.762217499	0.417226165	0.761113038	0.118550839	10	10	0.749243189	0.198337829	2.830349409	-0.416494031	0.451886372	0.344970756	10	10	1.604868154	0.631419098	4.079068565	0.682454779	circulatory_system	FALSE	TRUE	FALSE	FALSE	TRUE	FALSE	FALSE	FALSE	FALSE	FALSE	TRUE	FALSE
Chronic venous insufficiency [CVI]	0.004999729	2.301053531	36	37	1.981492975	1.24426507	3.155528918	0.986587853	7.27E-04	3.138726976	60	66	1.870741678	1.307464142	2.676688648	0.903610357	2.72E-07	6.565806448	63	49	2.677765843	1.828625212	3.921213523	1.42102981	1.80E-07	6.745428515	73	61	2.503889215	1.766325162	3.549437745	1.324170732	circulatory_system	FALSE	TRUE	FALSE	FALSE	TRUE	FALSE	TRUE	TRUE	TRUE	TRUE	TRUE	TRUE
Circulatory disease NEC	2.28E-06	5.642915955	39	24	3.341884817	1.998111044	5.589376107	1.74066201	7.68E-06	5.114611946	55	46	2.472797148	1.658760899	3.686321361	1.306143895	1.23E-04	3.910652836	44	38	2.376731302	1.52929379	3.693764873	1.248978811	1.40E-04	3.854549188	46	41	2.304260574	1.501863907	3.535351485	1.204303871	circulatory_system	TRUE	TRUE	TRUE	TRUE	TRUE	TRUE	FALSE	TRUE	FALSE	FALSE	TRUE	FALSE
Cirrhosis of liver without mention of alcohol	0.205182905	0.687858827	17	50	0.674431934	0.38693345	1.175546944	-0.568255245	0.195509976	0.708831079	10	31	0.576813493	0.273542279	1.216315833	-0.793823183	1	0	26	53	0.980625292	0.609478682	1.577784411	-0.028226123	0.041710753	1.379751972	10	24	0.330639731	0.114408409	0.955547167	-1.596668001	digestive	FALSE	FALSE	FALSE	FALSE	FALSE	FALSE	FALSE	FALSE	FALSE	FALSE	FALSE	FALSE
Colon cancer	0.234735965	0.629420365	17	49	0.688550958	0.394477853	1.201848008	-0.538364667	0.231855084	0.634783377	20	27	1.491368165	0.832254151	2.67247571	0.576636451	0.669468266	0.174270005	13	21	1.241250425	0.618912224	2.489371768	0.311794211	7.08E-04	3.149840284	31	25	2.527642783	1.484115511	4.304906183	1.33779259	neoplasms	FALSE	FALSE	FALSE	FALSE	TRUE	FALSE	FALSE	TRUE	FALSE	FALSE	TRUE	FALSE
Coma	0.567453571	0.246069666	18	29	1.245830978	0.688456086	2.254457266	0.317108351	0.177581999	0.75060106	25	34	1.482729315	0.879677014	2.499197074	0.568255245	0.713061395	0.146873075	17	29	1.175413828	0.642766864	2.149453784	0.233168776	0.01061824	1.973947483	13	10	3.279816514	1.354920388	7.939356777	1.713615107	neurological	FALSE	TRUE	FALSE	FALSE	TRUE	FALSE	FALSE	TRUE	FALSE	FALSE	TRUE	FALSE
Complication due to other implant and internal device	0.216252425	0.665039014	22	30	1.477229081	0.847616759	2.574519361	0.562893569	0.174547985	0.758085161	19	24	1.594700855	0.869307644	2.925397969	0.673285818	0.376858278	0.42382194	19	28	1.364102564	0.757974215	2.454932856	0.447952122	0.955661016	0.01969613	13	28	0.927624873	0.47836932	1.798794088	-0.108386591	injuries_poisonings	FALSE	TRUE	FALSE	FALSE	TRUE	FALSE	FALSE	TRUE	FALSE	FALSE	FALSE	FALSE
Complication of internal orthopedic device	0.514305253	0.28877904	10	14	1.432926829	0.634207224	3.237552679	0.518964942	0.266452891	0.574379563	16	21	1.532379005	0.796058916	2.949763349	0.615773165	0.003859214	2.413501192	25	21	2.416580667	1.345972309	4.338768399	1.272967154	0.794931877	0.099670087	17	30	1.135653361	0.623306208	2.0691412	0.183522543	injuries_poisonings	FALSE	TRUE	FALSE	FALSE	TRUE	FALSE	FALSE	TRUE	FALSE	FALSE	TRUE	FALSE
Complications of cardiac/vascular device, implant, and graft	0.095049335	1.022050918	25	31	1.628716003	0.95632387	2.773867619	0.703735065	0.715040592	0.145669303	28	50	1.123478261	0.702862522	1.795804106	0.167972209	0.026599113	1.575132841	36	43	1.699762101	1.084384618	2.664360186	0.765332841	0.207448241	0.683090243	12	38	0.627076857	0.326211023	1.205432547	-0.673285818	injuries_poisonings	FALSE	TRUE	FALSE	FALSE	TRUE	FALSE	FALSE	TRUE	FALSE	FALSE	FALSE	FALSE
Complications of transplants and reattached limbs	1	0	26	53	0.980625292	0.609478682	1.577784411	-0.028226123	0.239790622	0.620167806	40	62	1.302495435	0.868743157	1.952814644	0.381278316	0.01494253	1.825575878	42	50	1.71	1.126357656	2.596067051	0.773996325	0.617687345	0.209231296	23	39	1.183738678	0.703050141	1.993082963	0.243350627	injuries_poisonings	FALSE	FALSE	FALSE	FALSE	TRUE	FALSE	FALSE	TRUE	FALSE	FALSE	TRUE	FALSE
Conduct disorders	1.96E-06	5.707948221	20	10	8.143737166	3.04734618	21.76334788	3.025691	3.64E-09	8.439188982	20	10	40.80082136	5.467787717	304.4571423	5.35052629	1.71E-11	10.76578	25	10	51.26418989	6.936093819	378.8900833	5.679879492	3.16E-13	12.50091233	26	10	24.43402778	6.498095615	1755.103108	4.610819796	mental_disorders	TRUE	TRUE	TRUE	TRUE	TRUE	TRUE	TRUE	TRUE	TRUE	TRUE	TRUE	TRUE
Congenital anomalies of great vessels	0.013764818	1.861229541	10	10	4.531979695	1.39220956	14.75269281	2.180141397	0.125024545	0.903004716	10	10	2.812765957	0.890469932	8.884805706	1.491989515	0.407075952	0.390324553	10	10	2.003027245	0.403548346	9.942100327	1.002182045	0.045074222	1.346071761	10	10	5.020222447	0.972269329	25.9214527	2.327751292	congenital_anomalies	FALSE	TRUE	FALSE	FALSE	TRUE	FALSE	FALSE	TRUE	FALSE	FALSE	TRUE	FALSE
Congenital anomalies of peripheral vascular system	0.177498347	0.750805687	10	10	2.010162602	0.833905341	4.84557837	1.007312205	0.06642731	1.177653332	10	18	0.33131517	0.097362068	1.127438475	-1.593723834	0.064966126	1.187313033	14	13	2.17032967	1.016226314	4.635119966	1.117914203	0.143765597	0.842345029	10	10	2.26142132	0.869846127	5.879231084	1.177229802	congenital_anomalies	FALSE	TRUE	FALSE	FALSE	FALSE	FALSE	FALSE	TRUE	FALSE	FALSE	TRUE	FALSE
Congenital anomalies of skin	1	0	10	10	0.888439955	0.272927603	2.892069342	-0.170653819	0.008195545	2.086422172	10	10	7.042553191	1.460313086	33.96364516	2.816098555	0.045074222	1.346071761	10	10	5.020222447	0.972269329	25.9214527	2.327751292	0.692420235	0.159630249	10	10	1.501513623	0.335405928	6.721834554	0.586417564	dermatologic	FALSE	FALSE	FALSE	FALSE	TRUE	FALSE	FALSE	TRUE	FALSE	FALSE	TRUE	FALSE
Congenital anomalies of the integument	0.026180987	1.582013986	10	10	4.024340771	1.208894152	13.39680452	2.008752474	0.511531934	0.291127249	10	10	0.498991935	0.105765867	2.35419006	-1.002911595	1	0	10	10	0.799596774	0.154858777	4.128632645	-0.322655443	0.410133897	0.387074335	10	10	1.755319149	0.634703233	4.854466081	0.811733363	congenital_anomalies	FALSE	TRUE	FALSE	FALSE	FALSE	FALSE	FALSE	FALSE	FALSE	FALSE	TRUE	FALSE
Congenital anomalies of urinary system	0.036962508	1.432238574	10	10	29.7826087	0.602338893	240.5177016	4.896398222	0.333333333	0.477121255	10	10	41.80082136	0.13421523	119.4517332	5.385459385	0.333333333	0.477121255	10	10	55.81528662	0.13421523	119.4517332	5.802588395	0.341177093	0.467020136	10	10	3.00605449	0.501481382	18.01934015	1.587871161	congenital_anomalies	FALSE	TRUE	FALSE	FALSE	TRUE	FALSE	FALSE	TRUE	FALSE	FALSE	TRUE	FALSE
Congenital deformities of feet	1	0	10	10	1.334005376	0.222544006	7.996487432	0.415764481	1	0	10	10	1	0.090567104	11.04153668	0	1	0	10	10	2.001007049	0.125029765	32.02460806	1.00072625	0.739483698	0.131071396	10	10	1.334680135	0.375777877	4.740489455	0.416494031	congenital_anomalies	FALSE	TRUE	FALSE	FALSE	FALSE	FALSE	FALSE	TRUE	FALSE	FALSE	TRUE	FALSE
Congenital osteodystrophies	0.266452891	0.574379563	16	21	1.532379005	0.796058916	2.949763349	0.615773165	0.015792473	1.801549846	18	15	2.425819672	1.217355457	4.833921799	1.278472309	0.508440543	0.293759826	14	21	1.338095238	0.677508617	2.642769142	0.420180803	0.020772408	1.682513146	19	17	2.259366516	1.169139478	4.366234438	1.175918325	congenital_anomalies	FALSE	TRUE	FALSE	FALSE	TRUE	FALSE	FALSE	TRUE	FALSE	FALSE	TRUE	FALSE
Congestive heart failure (CHF) NOS	0.032322968	1.490488762	116	181	1.318994702	1.030671823	1.687973789	0.399438769	0.060273984	1.219870099	172	290	1.225169897	0.996889989	1.505724094	0.292981825	3.82E-05	4.417526898	143	185	1.637685394	1.297343897	2.067311109	0.711658236	0.009314911	2.030821276	117	173	1.399641447	1.092156575	1.79369536	0.485057292	circulatory_system	FALSE	TRUE	FALSE	FALSE	TRUE	FALSE	TRUE	TRUE	TRUE	FALSE	TRUE	FALSE
Conjunctivitis, infectious	0.005096146	2.292758141	48	55	1.783278878	1.201514318	2.646729638	0.834532336	5.62E-08	7.25026023	59	41	2.996556671	1.996515419	4.497511914	1.583305659	1.77E-05	4.750909175	52	44	2.438911407	1.620296401	3.671111563	1.286237353	4.97E-07	6.303612526	62	49	2.63243409	1.795366673	3.859773795	1.39639741	sense_organs	FALSE	TRUE	FALSE	TRUE	TRUE	TRUE	TRUE	TRUE	TRUE	TRUE	TRUE	TRUE
Constipation	1.80E-33	32.74360514	338	294	2.968786295	2.478672478	3.555811485	1.569873246	1.51E-32	31.82050386	369	345	2.811673043	2.364317478	3.343673334	1.49142884	1.99E-52	51.70170568	353	236	4.088262514	3.387583486	4.933868183	2.031487837	4.11E-44	43.38629036	343	254	3.596901194	2.987668749	4.330365675	1.846754529	digestive	TRUE	TRUE	TRUE	TRUE	TRUE	TRUE	TRUE	TRUE	TRUE	TRUE	TRUE	TRUE
Contracture of joint	0.001929883	2.714468945	18	11	3.314642325	1.559474838	7.045226682	1.728853201	9.33E-05	4.030308568	23	12	3.900446275	1.932707074	7.871591794	1.963639202	3.62E-05	4.440896371	18	10	6.092213115	2.41066379	15.3961995	2.60696641	0.002531368	2.596644696	14	10	4.042857143	1.626517935	10.04888635	2.015375226	musculoskeletal	FALSE	TRUE	FALSE	FALSE	TRUE	FALSE	TRUE	TRUE	TRUE	FALSE	TRUE	FALSE
Contusion	8.40E-23	22.07578607	196	148	3.053579896	2.42851603	3.839525894	1.610501593	1.62E-11	10.78945256	144	135	2.325333333	1.813791148	2.981145385	1.217437539	7.44E-32	31.12829934	232	157	3.550763161	2.851077074	4.422160011	1.828129135	4.84E-25	24.31514153	205	150	3.183692438	2.538391044	3.993040223	1.67070097	injuries_poisonings	TRUE	TRUE	TRUE	TRUE	TRUE	TRUE	TRUE	TRUE	TRUE	TRUE	TRUE	TRUE
Convulsions	2.51E-10	9.600247669	50	23	4.525147384	2.744988144	7.459762219	2.177964782	2.04E-17	16.6906302	105	59	3.861604164	2.779964097	5.364093276	1.949200288	4.14E-11	10.38299704	62	33	3.941019638	2.565001188	6.055215827	1.978568939	1.97E-07	6.706183752	46	28	3.396624473	2.109886209	5.468094801	1.764101724	neurological	TRUE	TRUE	TRUE	TRUE	TRUE	TRUE	TRUE	TRUE	TRUE	TRUE	TRUE	TRUE
Corneal degenerations	0.030572417	1.514670231	10	22	0.27052564	0.080775863	0.906014729	-1.886162759	0.093292334	1.030154041	14	14	2.014285714	0.956494008	4.241894779	1.010268335	1	0	10	10	0.888439955	0.272927603	2.892069342	-0.170653819	0.802001246	0.095824957	10	13	0.76806409	0.273048623	2.160503282	-0.380701396	sense_organs	FALSE	FALSE	FALSE	FALSE	TRUE	FALSE	FALSE	FALSE	FALSE	FALSE	FALSE	FALSE
Corneal dystrophy	0.111036565	0.954533982	10	10	29.7826087	0.36115215	177.9259091	4.896398222	0.25918468	0.586390673	10	10	4.006048387	0.36281598	44.23295714	2.002179847	0.045129451	1.345539954	10	10	8.028282828	0.896137163	71.92350442	3.005091442	1	0	10	10	0.799596774	0.154858777	4.128632645	-0.322655443	sense_organs	FALSE	TRUE	FALSE	FALSE	TRUE	FALSE	FALSE	TRUE	FALSE	FALSE	FALSE	FALSE
Corneal opacity and other disorders of cornea	0.277074601	0.557403284	10	19	0.523921026	0.195050301	1.40729463	-0.932578733	0.71135665	0.147912604	10	14	1.288324873	0.555698975	2.986834694	0.365496439	0.161968951	0.79056823	10	12	0.331989247	0.074159178	1.486220096	-1.59079158	0.451886372	0.344970756	10	10	1.604868154	0.631419098	4.079068565	0.682454779	sense_organs	FALSE	FALSE	FALSE	FALSE	TRUE	FALSE	FALSE	FALSE	FALSE	FALSE	TRUE	FALSE
Corns and callosities	1.29E-05	4.888134488	33	20	3.378980229	1.92867509	5.919870821	1.756587909	0.005561433	2.254813324	33	33	2.03433923	1.247974607	3.316202171	1.024560271	1.73E-10	9.761045492	42	15	5.802941176	3.201982995	10.51664745	2.536784305	4.32E-04	3.364760083	27	19	2.893539433	1.600874247	5.229998837	1.532835305	dermatologic	TRUE	TRUE	TRUE	FALSE	TRUE	FALSE	TRUE	TRUE	TRUE	FALSE	TRUE	FALSE
Coronary atherosclerosis	1.13E-06	5.946529533	235	322	1.601936186	1.326332729	1.934808279	0.679816678	2.84E-06	5.54679331	251	355	1.55397039	1.293534873	1.86684103	0.635959015	4.11E-08	7.385857131	236	307	1.704794891	1.409634851	2.061757781	0.769598175	3.08E-09	8.511139059	249	317	1.761814833	1.461201549	2.124273348	0.817062305	circulatory_system	TRUE	TRUE	TRUE	TRUE	TRUE	TRUE	TRUE	TRUE	TRUE	TRUE	TRUE	TRUE
Cough	2.11E-27	26.67608367	336	323	2.632237666	2.204350602	3.143181997	1.396289756	4.01E-17	16.39637704	269	284	2.226206897	1.84459066	2.686773415	1.154587678	6.65E-34	33.1772875	289	223	3.244505931	2.668879051	3.944284675	1.697998803	1.80E-36	35.74371669	319	253	3.240901771	2.686983104	3.909010174	1.696395295	respiratory	TRUE	TRUE	TRUE	TRUE	TRUE	TRUE	TRUE	TRUE	TRUE	TRUE	TRUE	TRUE
Curvature of spine	0.453145579	0.343762253	10	10	2.004040404	0.500155946	8.02985143	1.002911595	1	0	10	10	0.666330984	0.069223001	6.414009413	-0.585689116	0.019524326	1.709423945	10	10	6.030364372	1.214928742	29.93203899	2.592245177	0.604739437	0.218431709	10	10	2.002016129	0.281593703	14.23351639	1.001453597	musculoskeletal	FALSE	TRUE	FALSE	FALSE	FALSE	FALSE	FALSE	TRUE	FALSE	FALSE	TRUE	FALSE
Cyst and pseudocyst of pancreas	0.06030724	1.21963055	30	37	1.640966693	1.00764077	2.672352854	0.714545956	0.749602444	0.125169006	10	22	0.816520535	0.374563402	1.779954426	-0.292438925	0.003211189	2.493334152	23	18	2.592401877	1.392390238	4.826626405	1.374289384	0.39265301	0.405991069	10	29	0.686501262	0.333213644	1.414359796	-0.542665723	digestive	FALSE	TRUE	FALSE	FALSE	FALSE	FALSE	FALSE	TRUE	FALSE	FALSE	FALSE	FALSE
Cyst of kidney, acquired	0.026491077	1.576900393	57	77	1.509750655	1.062549372	2.145168121	0.594310299	1.53E-04	3.815066043	71	77	1.909090909	1.3698677	2.660569411	0.932885804	5.25E-06	5.279944819	51	40	2.633828208	1.728482451	4.013376604	1.397161248	0.0737238	1.13239229	41	56	1.484260231	0.984776512	2.237084665	0.569744057	genitourinary	FALSE	TRUE	FALSE	FALSE	TRUE	FALSE	TRUE	TRUE	TRUE	FALSE	TRUE	FALSE
Cystic kidney disease	0.509165641	0.29314091	25	41	1.225175564	0.740673824	2.02660755	0.292988498	0.143655921	0.84267647	22	28	1.58436214	0.901690824	2.783884812	0.663902132	0.004713655	2.326642222	15	10	3.369084099	1.469183203	7.725876288	1.752356442	0.248582963	0.604528639	18	24	1.509221311	0.8151901	2.794132274	0.593804377	congenital_anomalies	FALSE	TRUE	FALSE	FALSE	TRUE	FALSE	FALSE	TRUE	FALSE	FALSE	TRUE	FALSE
Cystic mastopathy	0.29748084	0.526541	10	10	2.007092199	0.702059493	5.738002455	1.00510689	0.816324943	0.088136933	10	13	1.232641598	0.509219142	2.983794568	0.301753383	0.451886372	0.344970756	10	10	1.604868154	0.631419098	4.079068565	0.682454779	1	0	10	13	0.922609779	0.349624408	2.434637811	-0.116207511	genitourinary	FALSE	TRUE	FALSE	FALSE	TRUE	FALSE	FALSE	TRUE	FALSE	FALSE	FALSE	FALSE
Cystitis	1.41E-05	4.849305027	43	32	2.763801262	1.73761056	4.396035331	1.466653879	5.54E-09	8.256493567	49	26	3.912820513	2.41674068	6.335046409	1.968208933	1.01E-05	4.997773253	53	44	2.488455222	1.656027872	3.739314716	1.315250427	1.69E-08	7.773158401	53	32	3.442747078	2.20484083	5.375674869	1.783560197	genitourinary	TRUE	TRUE	TRUE	TRUE	TRUE	TRUE	TRUE	TRUE	TRUE	TRUE	TRUE	TRUE
Cystoid macular degeneration of retina	0.738478648	0.131662057	17	39	0.869564076	0.489416475	1.544986166	-0.201635754	0.068853174	1.162076034	22	25	1.777201646	0.996962322	3.168069266	0.829607383	1	0	15	30	1	0.535515654	1.867359045	0	0.447050511	0.349643404	15	22	1.369207912	0.707148377	2.65111307	0.453341534	sense_organs	FALSE	FALSE	FALSE	FALSE	TRUE	FALSE	FALSE	FALSE	FALSE	FALSE	TRUE	FALSE
Decreased white blood cell count	0.675555643	0.170338874	32	57	1.126892074	0.725906252	1.749379818	0.172349351	5.86E-06	5.23217969	57	48	2.45864461	1.661654846	3.637899492	1.297863213	0.013276613	1.87691272	27	27	2.027921406	1.182990633	3.476329496	1.020001741	0.103698191	0.984228822	26	33	1.591222139	0.946296685	2.675680824	0.670135254	hematopoietic	FALSE	TRUE	FALSE	TRUE	TRUE	TRUE	FALSE	TRUE	FALSE	FALSE	TRUE	FALSE
Decubitus ulcer	1.02E-23	22.99088874	125	61	4.544039691	3.311490076	6.235349115	2.183975437	1.64E-29	28.78517635	192	117	3.828377774	2.998580205	4.887805353	1.936733198	1.64E-25	24.78491209	124	55	5.0092372	3.610435233	6.949981292	2.324590928	2.40E-15	14.61928034	96	56	3.688195991	2.627938484	5.176220733	1.882915323	dermatologic	TRUE	TRUE	TRUE	TRUE	TRUE	TRUE	TRUE	TRUE	TRUE	TRUE	TRUE	TRUE
Deep vein thrombosis [DVT]	0.018431069	1.734449463	35	40	1.777372263	1.121818612	2.816009759	0.829745879	0.002750163	2.560641603	80	103	1.601835525	1.183611061	2.167838011	0.679726021	0.00591764	2.227851467	61	76	1.644835562	1.163858271	2.324582032	0.717943361	3.07E-04	3.513276802	62	66	1.937248017	1.35785294	2.763870643	0.954008667	circulatory_system	FALSE	TRUE	FALSE	FALSE	TRUE	FALSE	FALSE	TRUE	FALSE	FALSE	TRUE	FALSE
Deficiency anemias	3.08E-05	4.511923594	54	48	2.321808511	1.561766159	3.45172978	1.215248992	0.04765722	1.321871292	30	36	1.687413555	1.033112606	2.756102758	0.754813595	0.004330594	2.363452551	37	38	1.98399604	1.253420721	3.140398289	0.988409146	0.093055665	1.031257182	30	39	1.55521864	0.960241942	2.518849586	0.637117416	hematopoietic	TRUE	TRUE	TRUE	FALSE	TRUE	FALSE	FALSE	TRUE	FALSE	FALSE	TRUE	FALSE
Degeneration of intervertebral disc	9.80E-10	9.008683187	169	184	2.008405797	1.604569924	2.513878507	1.006050794	2.83E-08	7.54880352	181	215	1.835939243	1.481597618	2.275025867	0.876518316	4.66E-20	19.33198245	185	146	2.885094062	2.287300881	3.639122344	1.528618355	3.06E-13	12.51470379	205	213	2.165188002	1.756294907	2.669277844	1.114492299	musculoskeletal	TRUE	TRUE	TRUE	TRUE	TRUE	TRUE	TRUE	TRUE	TRUE	TRUE	TRUE	TRUE
Degenerative and vascular disorders of ear	0.001111205	2.954205735	16	10	4.049079755	1.726938606	9.493705683	2.01759406	0.09991617	1.000364222	10	10	4.012121212	0.733615336	21.94217573	2.004365193	0.054622279	1.262630186	10	10	3.018274112	1.071298517	8.503678921	1.593723834	0.079829531	1.09783642	15	15	2.015321757	0.981190424	4.139381801	1.011010191	sense_organs	FALSE	TRUE	FALSE	FALSE	TRUE	FALSE	FALSE	TRUE	FALSE	FALSE	TRUE	FALSE
Degenerative disease of the spinal cord	0.485913563	0.313440979	10	16	0.623104146	0.227609443	1.705811373	-0.682454779	0.619144817	0.208207758	10	15	1.336720867	0.598349486	2.986252546	0.418698235	0.068085864	1.166943048	11	10	2.460608116	1.01628792	5.957556099	1.299014908	0.943390623	0.025308445	10	16	1.126142132	0.495877407	2.557479093	0.171388923	neurological	FALSE	FALSE	FALSE	FALSE	TRUE	FALSE	FALSE	TRUE	FALSE	FALSE	TRUE	FALSE
Delirium dementia and amnestic and other cognitive disorders	5.60E-10	9.251794521	50	24	4.334392655	2.647768413	7.095393841	2.115829854	0.003673512	2.434918588	31	29	2.174562252	1.302966667	3.629195669	1.12072501	3.24E-06	5.489822589	34	19	3.670285088	2.082556138	6.468489554	1.875892128	5.19E-05	4.285071752	44	36	2.511345029	1.605728099	3.927722172	1.328460252	mental_disorders	TRUE	TRUE	TRUE	FALSE	TRUE	FALSE	TRUE	TRUE	TRUE	TRUE	TRUE	TRUE
Delirium due to conditions classified elsewhere	1.00E-34	33.99891601	118	29	9.09943316	6.014959263	13.7656267	3.185776677	7.24E-30	29.1404101	127	47	6.049399985	4.288253512	8.533833198	2.596792055	8.31E-42	41.08041387	143	36	9.111372242	6.26693484	13.24684335	3.187668351	3.33E-45	44.47781069	147	33	10.28174305	6.988822799	15.12618694	3.362012958	mental_disorders	TRUE	TRUE	TRUE	TRUE	TRUE	TRUE	TRUE	TRUE	TRUE	TRUE	TRUE	TRUE
Dementia with cerebral degenerations	4.56E-17	16.34085722	56	13	9.070034443	4.936166782	16.66587221	3.181108029	9.08E-19	18.04171771	56	10	11.80895522	5.998590629	23.24736461	3.561809425	1.37E-14	13.8618448	50	13	8.046773142	4.350006549	14.88516334	3.00841036	1.97E-26	25.70635825	75	11	14.66762291	7.752514044	27.75088966	3.874563176	mental_disorders	TRUE	TRUE	TRUE	TRUE	TRUE	TRUE	TRUE	TRUE	TRUE	TRUE	TRUE	TRUE
Dementias	9.32E-179	178.0304597	963	161	352.5147265	238.1331908	521.8366746	8.461539718	5.88E-122	121.2304622	957	265	168.1704233	118.1604261	239.3465578	7.393780186	1.68E-170	169.7747136	941	171	188.6568465	137.2634668	259.2926332	7.559620648	5.94E-205	204.2263852	945	138	258.5403727	184.9023122	361.5050753	8.014245774	mental_disorders	TRUE	TRUE	TRUE	TRUE	TRUE	TRUE	TRUE	TRUE	TRUE	TRUE	TRUE	TRUE
Dental caries	0.001114698	2.952842852	13	10	5.255657492	1.868377298	14.78391742	2.393871259	0.005120953	2.290649175	14	10	3.535714286	1.478292449	8.456564542	1.822001698	0.00241107	2.617790122	15	10	3.792134831	1.602318389	8.974674868	1.923010261	0.003961291	2.402163214	10	10	5.040650407	1.576944635	16.11226923	2.3336099	digestive	FALSE	TRUE	FALSE	FALSE	TRUE	FALSE	FALSE	TRUE	FALSE	FALSE	TRUE	FALSE
Dependence on respirator [Ventilator] or supplemental oxygen	0.467247868	0.330452671	20	50	0.795893224	0.471172538	1.344403531	-0.329353202	0.969140274	0.013613358	28	58	0.964517741	0.610349817	1.524198823	-0.05212032	0.385224463	0.414286142	29	46	1.268709169	0.792076245	2.032156582	0.343361392	0.756278389	0.121318309	20	45	0.886607347	0.520654528	1.509777684	-0.173632778	respiratory	FALSE	FALSE	FALSE	FALSE	FALSE	FALSE	FALSE	TRUE	FALSE	FALSE	FALSE	FALSE
Dermatitis due to solar radiation	0.25918468	0.586390673	10	10	4.006048387	0.36281598	44.23295714	2.002179847	1	0	10	10	0.666330984	0.069223001	6.414009413	-0.585689116	0.670505592	0.173597596	10	10	0.499496475	0.055755167	4.474862886	-1.001453597	1	0	10	10	0.666330984	0.069223001	6.414009413	-0.585689116	dermatologic	FALSE	TRUE	FALSE	FALSE	FALSE	FALSE	FALSE	FALSE	FALSE	FALSE	FALSE	FALSE
Dermatochalasis	1	0	50	100	1	0.705851729	1.41672813	0	0.540807476	0.266957313	16	25	1.284580777	0.682676648	2.417173308	0.361297613	0.806449824	0.093422648	19	34	1.119939668	0.63549099	1.973694167	0.163421016	0.958542763	0.018388507	15	32	0.93654239	0.504772844	1.737636363	-0.094583799	sense_organs	FALSE	FALSE	FALSE	FALSE	TRUE	FALSE	FALSE	TRUE	FALSE	FALSE	FALSE	FALSE
Dermatomycoses	0.002606436	2.583952924	13	10	4.377505946	1.658844833	11.5517485	2.130109138	0.344177955	0.46321695	10	10	1.784088348	0.68624309	4.638256149	0.835187059	0.005120953	2.290649175	14	10	3.535714286	1.478292449	8.456564542	1.822001698	0.002262752	2.645363081	16	10	3.597364235	1.584017451	8.169751815	1.846940241	infectious_diseases	FALSE	TRUE	FALSE	FALSE	TRUE	FALSE	FALSE	TRUE	FALSE	FALSE	TRUE	FALSE
Dermatomyositis	0.282382808	0.549161748	10	10	0.284994965	0.035015697	2.319591986	-1.810991665	1	0	10	10	1.334005376	0.222544006	7.996487432	0.415764481	0.045074222	1.346071761	10	10	5.020222447	0.972269329	25.9214527	2.327751292	0.111036565	0.954533982	10	10	24.43402778	0.36115215	177.9259091	4.610819796	dermatologic	FALSE	FALSE	FALSE	FALSE	TRUE	FALSE	FALSE	TRUE	FALSE	FALSE	TRUE	FALSE
Dermatophytosis	0.027716364	1.557263749	14	11	2.567532468	1.161311344	5.676533691	1.36038252	0.593350122	0.226688964	10	10	1.670037074	0.508433065	5.485528028	0.739880131	0.013474559	1.870485441	10	10	4.030487805	1.37390055	11.82387761	2.010954457	0.143765597	0.842345029	10	10	2.26142132	0.869846127	5.879231084	1.177229802	infectious_diseases	FALSE	TRUE	FALSE	FALSE	TRUE	FALSE	FALSE	TRUE	FALSE	FALSE	TRUE	FALSE
Dermatophytosis of nail	2.34E-14	13.63079778	105	70	3.236220472	2.367173422	4.424315873	1.694309897	1.13E-16	15.94713049	139	102	3.006008485	2.299304188	3.929922392	1.587849082	7.08E-31	30.14981951	182	101	4.187606692	3.23945234	5.413276061	2.066125948	1.49E-19	18.8273004	115	63	3.997598281	2.910397504	5.490931048	1.999133503	infectious_diseases	TRUE	TRUE	TRUE	TRUE	TRUE	TRUE	TRUE	TRUE	TRUE	TRUE	TRUE	TRUE
Dermatophytosis of the body	0.00193384	2.713579533	30	26	2.348388126	1.381178931	3.992912627	1.231670867	0.044489763	1.351739906	21	22	1.928711576	1.055476199	3.524407607	0.947637416	5.03E-04	3.298379286	30	23	2.658758795	1.536054385	4.602049508	1.4107529	6.20E-09	8.207859542	41	18	4.708522794	2.690777854	8.239322642	2.235274514	infectious_diseases	FALSE	TRUE	FALSE	FALSE	TRUE	FALSE	FALSE	TRUE	FALSE	TRUE	TRUE	TRUE
Develomental delays and disorders	1.80E-32	31.74573423	109	26	9.294132986	6.015316436	14.36016025	3.216320288	5.73E-38	37.24182498	128	31	9.330850034	6.25209153	13.92570181	3.222008516	1.21E-44	43.91801526	134	24	12.75077519	8.197530342	19.83307914	3.672513054	5.92E-55	54.22747254	145	16	21.04976443	12.48266784	35.49662525	4.395732183	mental_disorders	TRUE	TRUE	TRUE	TRUE	TRUE	TRUE	TRUE	TRUE	TRUE	TRUE	TRUE	TRUE
Diabetes mellitus	1.70E-05	4.770761556	29	16	3.70388601	2.002050607	6.852360041	1.889039699	0.010873186	1.963643167	26	25	2.109008264	1.211479524	3.671474235	1.076564749	6.80E-05	4.167193084	28	17	3.360613811	1.830514119	6.169701215	1.748724763	0.66721468	0.175734407	10	10	1.402836879	0.532378978	3.696523327	0.488347263	endocrine_metabolic	TRUE	TRUE	TRUE	FALSE	TRUE	FALSE	FALSE	TRUE	FALSE	FALSE	TRUE	FALSE
Diabetes type 2 with peripheral circulatory disorders	0.005125151	2.290293341	38	40	1.935774059	1.23345775	3.037980999	0.952910573	0.014614157	1.835226234	54	69	1.597687327	1.109603532	2.300465636	0.675985095	4.95E-11	10.30495656	70	42	3.51010101	2.375403306	5.186828304	1.811512548	0.027692848	1.557632385	22	22	2.022633745	1.114574802	3.670500407	1.016235103	endocrine_metabolic	FALSE	TRUE	FALSE	FALSE	TRUE	FALSE	TRUE	TRUE	TRUE	FALSE	TRUE	FALSE
Diabetic retinopathy	0.019252902	1.715503809	55	72	1.558691279	1.087924173	2.233168969	0.64033521	3.81E-05	4.419243457	63	61	2.137680266	1.490436704	3.06599865	1.096046085	3.10E-04	3.50921798	70	78	1.855089355	1.330858574	2.585816842	0.89148868	0.022633108	1.645255813	21	20	2.123741007	1.145691682	3.936727424	1.086607838	endocrine_metabolic	FALSE	TRUE	FALSE	TRUE	TRUE	TRUE	FALSE	TRUE	FALSE	FALSE	TRUE	FALSE
Diaphragmatic hernia	0.019817497	1.702951206	50	64	1.592293432	1.091039086	2.323838263	0.671106224	0.002790693	2.554287903	65	79	1.690738646	1.206489757	2.369350551	0.757653666	1.97E-05	4.706094871	79	82	2.006850593	1.458900111	2.760606619	1.004933214	5.58E-06	5.253464363	81	81	2.08871851	1.519879906	2.870453776	1.062618078	digestive	FALSE	TRUE	FALSE	FALSE	TRUE	FALSE	TRUE	TRUE	TRUE	TRUE	TRUE	TRUE
Diarrhea	5.19E-14	13.28482396	155	136	2.515775082	1.970487538	3.211958534	1.331002947	7.67E-16	15.11525439	168	144	2.604519774	2.054477549	3.301823987	1.38101739	3.90E-21	20.40931566	188	145	2.964695816	2.351084574	3.738453893	1.567884089	1.10E-20	19.95981168	191	151	2.893676857	2.301491527	3.638234449	1.532903822	digestive	TRUE	TRUE	TRUE	TRUE	TRUE	TRUE	TRUE	TRUE	TRUE	TRUE	TRUE	TRUE
Difficulty in walking	4.49E-09	8.347991921	76	57	2.804647785	1.971866445	3.989138928	1.487819605	1.93E-11	10.7153679	95	70	2.895439377	2.10518759	3.982338308	1.533782291	3.44E-10	9.464040502	80	57	2.965181005	2.092207398	4.202402879	1.568120175	3.76E-12	11.42517334	78	47	3.516631051	2.428219701	5.092905696	1.814193982	musculoskeletal	TRUE	TRUE	TRUE	TRUE	TRUE	TRUE	TRUE	TRUE	TRUE	TRUE	TRUE	TRUE
Diplopia and disorders of binocular vision	0.248582963	0.604528639	18	24	1.509221311	0.8151901	2.794132274	0.593804377	0.535004334	0.2716427	10	10	1.559495666	0.579079824	4.199812581	0.641079543	0.946477237	0.023889827	10	18	1.112240289	0.511493135	2.418563175	0.153468502	0.137953652	0.860266799	19	23	1.664882943	0.902400608	3.071623834	0.735420746	sense_organs	FALSE	TRUE	FALSE	FALSE	TRUE	FALSE	FALSE	TRUE	FALSE	FALSE	TRUE	FALSE
Disease of tricuspid valve	0.373058996	0.428222483	23	35	1.321730175	0.776659773	2.249338405	0.402427688	0.052638043	1.278700262	31	38	1.651910149	1.021570244	2.671188945	0.724135218	0.609070687	0.215332302	22	37	1.193471249	0.700203415	2.034228327	0.255163812	0.606062545	0.217482554	17	41	0.826297526	0.467019006	1.461969625	-0.275266747	circulatory_system	FALSE	TRUE	FALSE	FALSE	TRUE	FALSE	FALSE	TRUE	FALSE	FALSE	FALSE	FALSE
Diseases of esophagus	0.71135665	0.147912604	10	14	1.288324873	0.555698975	2.986834694	0.365496439	0.604424393	0.218658017	10	17	0.704096213	0.276740347	1.791395736	-0.506155511	0.249262067	0.603343808	10	10	2.00811359	0.751443401	5.366365829	1.005840879	0.170357128	0.768639691	10	10	2.507583418	0.671879756	9.358779659	1.326297695	digestive	FALSE	TRUE	FALSE	FALSE	FALSE	FALSE	FALSE	TRUE	FALSE	FALSE	TRUE	FALSE
Diseases of hair and hair follicles	0.407075952	0.390324553	10	10	2.003027245	0.403548346	9.942100327	1.002182045	0.4330757	0.363436184	10	10	2.005055612	0.579109237	6.942123787	1.003642251	0.019524326	1.709423945	10	10	6.030364372	1.214928742	29.93203899	2.592245177	0.593350122	0.226688964	10	10	1.670037074	0.508433065	5.485528028	0.739880131	dermatologic	FALSE	TRUE	FALSE	FALSE	TRUE	FALSE	FALSE	TRUE	FALSE	FALSE	TRUE	FALSE
Diseases of nail, NOS	1.90E-15	14.72117248	89	48	3.974677716	2.773741039	5.695579626	1.990837885	7.79E-15	14.1082274	119	85	3.0448	2.279163382	4.067636008	1.606347467	4.52E-26	25.34457635	142	72	4.435185185	3.302724413	5.955951866	2.148994344	5.73E-17	16.24203369	100	55	3.931258898	2.802514081	5.514618687	1.974991377	dermatologic	TRUE	TRUE	TRUE	TRUE	TRUE	TRUE	TRUE	TRUE	TRUE	TRUE	TRUE	TRUE
Diseases of pancreas	0.035363582	1.451443755	39	49	1.616005984	1.053681195	2.478430243	0.69243254	1	0	19	38	1	0.573474237	1.743757497	0	0.024399025	1.612627535	33	38	1.762144696	1.098350521	2.827106529	0.817332394	1	0	14	28	1	0.524077843	1.908113485	0	digestive	FALSE	TRUE	FALSE	FALSE	FALSE	FALSE	FALSE	TRUE	FALSE	FALSE	FALSE	FALSE
Diseases of the jaws	1	0	10	10	1.143434343	0.333937175	3.915233749	0.193373528	0.177498347	0.750805687	10	10	2.010162602	0.833905341	4.84557837	1.007312205	0.491510987	0.30846677	10	10	1.718623482	0.576045641	5.127487237	0.781253512	0.29748084	0.526541	10	10	2.007092199	0.702059493	5.738002455	1.00510689	digestive	FALSE	TRUE	FALSE	FALSE	TRUE	FALSE	FALSE	TRUE	FALSE	FALSE	TRUE	FALSE
Diseases of the larynx and vocal cords	0.935147426	0.029119917	10	12	1.1678487	0.458355272	2.975575214	0.223853378	0.225197979	0.647435511	14	17	1.656302521	0.813094013	3.373949379	0.727966203	0.460245012	0.33701091	10	21	0.6643026	0.281442908	1.56798389	-0.590087533	0.943390623	0.025308445	10	16	1.126142132	0.495877407	2.557479093	0.171388923	respiratory	FALSE	TRUE	FALSE	FALSE	TRUE	FALSE	FALSE	FALSE	FALSE	FALSE	TRUE	FALSE
Diseases of the oral soft tissues, excluding lesions specific for gingiva and tongue	0.693608289	0.158885725	15	25	1.203064351	0.631393018	2.29233424	0.266713814	0.166771903	0.777877115	16	19	1.695404155	0.868037422	3.311372498	0.761629228	0.006759836	2.170063833	24	21	2.317525773	1.283796935	4.183625591	1.212585383	0.002806761	2.55179456	20	14	2.895277207	1.456158091	5.756675843	1.533701485	digestive	FALSE	TRUE	FALSE	FALSE	TRUE	FALSE	FALSE	TRUE	FALSE	FALSE	TRUE	FALSE
Diseases of white blood cells	0.691649928	0.160113664	10	12	1.336037863	0.544358742	3.279082402	0.417960894	0.596387862	0.224471204	10	13	1.388129637	0.591335426	3.258563253	0.473142307	0.013764818	1.861229541	10	10	4.531979695	1.39220956	14.75269281	2.180141397	0.201410737	0.69591738	10	10	2.342789598	0.78525164	6.989686898	1.228227394	hematopoietic	FALSE	TRUE	FALSE	FALSE	TRUE	FALSE	FALSE	TRUE	FALSE	FALSE	TRUE	FALSE
Dislocation	0.284921722	0.545274439	17	23	1.486582707	0.79050328	2.795596426	0.57199973	0.164813619	0.783006903	21	27	1.567545963	0.881694075	2.786908085	0.648507746	2.40E-04	3.619541096	32	24	2.722106722	1.594506903	4.647120054	1.44472363	8.07E-04	3.092897747	30	24	2.546680498	1.480717443	4.380026445	1.348617973	injuries_poisonings	FALSE	TRUE	FALSE	FALSE	TRUE	FALSE	FALSE	TRUE	FALSE	FALSE	TRUE	FALSE
Disorder of skin and subcutaneous tissue NOS	4.42E-12	11.35475041	123	103	2.584408057	1.965369229	3.398427586	1.369833878	7.04E-04	3.15267992	77	92	1.730501162	1.265650642	2.366082843	0.79118991	6.52E-15	14.18600715	116	81	3.110492421	2.316228648	4.177119176	1.637142991	8.50E-15	14.07072641	174	158	2.457702995	1.951565284	3.095107327	1.297310581	dermatologic	TRUE	TRUE	TRUE	FALSE	TRUE	FALSE	TRUE	TRUE	TRUE	TRUE	TRUE	TRUE
Disorders of acoustic nerve	0.169825921	0.76999602	10	10	2.296146045	0.830258812	6.350172479	1.199214406	0.054622279	1.262630186	10	10	3.018274112	1.071298517	8.503678921	1.593723834	0.492229567	0.307832303	10	10	1.602424242	0.429352661	5.980546258	0.680256152	0.170357128	0.768639691	10	10	2.507583418	0.671879756	9.358779659	1.326297695	sense_organs	FALSE	TRUE	FALSE	FALSE	TRUE	FALSE	FALSE	TRUE	FALSE	FALSE	TRUE	FALSE
Disorders of adrenal glands	0.837529489	0.076999893	10	17	1.178263989	0.537517766	2.582809564	0.236662809	0.852705572	0.069200899	12	21	1.144602851	0.56083773	2.335997769	0.194847106	0.103966598	0.983106167	11	10	2.213428281	0.93684623	5.229529239	1.146282628	0.037427688	1.426807001	15	13	2.327728451	1.103247868	4.911244245	1.218922766	endocrine_metabolic	FALSE	TRUE	FALSE	FALSE	TRUE	FALSE	FALSE	TRUE	FALSE	FALSE	TRUE	FALSE
Disorders of bilirubin excretion	0.635807598	0.196674286	10	10	1.503036437	0.520084661	4.343751509	0.587879984	0.249262067	0.603343808	10	10	2.00811359	0.751443401	5.366365829	1.005840879	0.535004334	0.2716427	10	10	1.559495666	0.579079824	4.199812581	0.641079543	0.01061824	1.973947483	13	10	3.279816514	1.354920388	7.939356777	1.713615107	endocrine_metabolic	FALSE	TRUE	FALSE	FALSE	TRUE	FALSE	FALSE	TRUE	FALSE	FALSE	TRUE	FALSE
Disorders of calcium/phosphorus metabolism	0.202134711	0.694359103	13	15	1.743051308	0.826138204	3.677626634	0.801615037	0.159424115	0.797445984	18	22	1.648099851	0.879849624	3.087156083	0.720803652	0.015792473	1.801549846	18	15	2.425819672	1.217355457	4.833921799	1.278472309	0.006054647	2.217911147	18	13	2.801860025	1.367238894	5.741805355	1.486384884	endocrine_metabolic	FALSE	TRUE	FALSE	FALSE	TRUE	FALSE	FALSE	TRUE	FALSE	FALSE	TRUE	FALSE
Disorders of conjunctiva	0.161095834	0.792915691	53	82	1.309167725	0.918730391	1.865531117	0.388649941	0.012225705	1.912726092	47	57	1.681339039	1.13390847	2.493059218	0.749610671	0.003241642	2.489235003	55	64	1.760849308	1.217835792	2.545983872	0.81627145	1.28E-04	3.892221868	33	24	2.810093652	1.651665178	4.781009154	1.490618212	sense_organs	FALSE	TRUE	FALSE	FALSE	TRUE	FALSE	FALSE	TRUE	FALSE	FALSE	TRUE	FALSE
Disorders of diaphragm	0.001442003	2.841033702	21	14	3.043165468	1.540801091	6.010416348	1.60557278	0.453830937	0.343105902	20	31	1.29628403	0.735019142	2.286134049	0.374381863	0.0601867	1.22049947	21	23	1.843916171	1.015478971	3.348200155	0.882773069	0.427909952	0.368647613	14	20	1.405714286	0.707002891	2.79494282	0.491303394	respiratory	FALSE	TRUE	FALSE	FALSE	TRUE	FALSE	FALSE	TRUE	FALSE	FALSE	TRUE	FALSE
Disorders of esophageal motility	0.277074601	0.557403284	10	19	0.523921026	0.195050301	1.40729463	-0.932578733	0.382823395	0.417001529	12	16	1.50610998	0.709746211	3.196025895	0.590827123	0.753376476	0.122987944	12	20	1.202443992	0.585431233	2.469754726	0.265969697	0.947397886	0.023467589	10	20	0.899086294	0.407876913	1.981863005	-0.153468502	digestive	FALSE	FALSE	FALSE	FALSE	TRUE	FALSE	FALSE	TRUE	FALSE	FALSE	FALSE	FALSE
Disorders of external ear	1	0	10	10	1	0.300397051	3.328927492	0	0.604739437	0.218431709	10	10	2.002016129	0.281593703	14.23351639	1.001453597	0.125024545	0.903004716	10	10	2.812765957	0.890469932	8.884805706	1.491989515	0.003790839	2.421264618	10	10	6.045685279	1.633085532	22.38113667	2.595905878	sense_organs	FALSE	FALSE	FALSE	FALSE	TRUE	FALSE	FALSE	TRUE	FALSE	FALSE	TRUE	FALSE
Disorders of iris and ciliary body	0.330477093	0.480858638	13	17	1.536427415	0.743255851	3.176038503	0.619579612	0.55929297	0.25236064	10	22	0.72505993	0.32164684	1.634438261	-0.463827849	0.816324943	0.088136933	10	15	0.798785425	0.308975859	2.065074458	-0.324120086	0.802001246	0.095824957	10	13	0.76806409	0.273048623	2.160503282	-0.380701396	sense_organs	FALSE	TRUE	FALSE	FALSE	FALSE	FALSE	FALSE	FALSE	FALSE	FALSE	FALSE	FALSE
Disorders of lacrimal system	0.282382808	0.549161748	10	10	0.284994965	0.035015697	2.319591986	-1.810991665	0.049803595	1.302739311	10	10	3.517730496	1.027340802	12.04510501	1.814644958	0.282382808	0.549161748	10	10	0.284994965	0.035015697	2.319591986	-1.810991665	0.357862195	0.446284178	10	10	0.398790323	0.087211869	1.823532996	-1.326297695	sense_organs	FALSE	FALSE	FALSE	FALSE	TRUE	FALSE	FALSE	FALSE	FALSE	FALSE	FALSE	FALSE
Disorders of magnesium metabolism	0.155302372	0.80882191	23	30	1.545966358	0.89317446	2.675862429	0.628508925	0.273391971	0.563214245	31	47	1.329422682	0.839225137	2.1059482	0.410799874	6.66E-07	6.176363801	46	30	3.166947961	1.98639501	5.049126349	1.663093161	0.050522125	1.296518389	26	30	1.753030303	1.031037811	2.980603824	0.809850935	endocrine_metabolic	FALSE	TRUE	FALSE	FALSE	TRUE	FALSE	TRUE	TRUE	TRUE	FALSE	TRUE	FALSE
Disorders of menstruation and other abnormal bleeding from female genital tract	0.568954136	0.244922741	10	11	1.45823345	0.58467939	3.636941596	0.544221701	0.38290439	0.416909654	10	11	1.642178126	0.678259743	3.975982692	0.715610624	4.44E-05	4.352874556	14	10	9.452380952	2.710069681	32.96871158	3.240677774	0.001611843	2.792677328	10	10	6.724254743	1.846429834	24.48812351	2.749374381	genitourinary	FALSE	TRUE	FALSE	FALSE	TRUE	FALSE	TRUE	TRUE	TRUE	FALSE	TRUE	FALSE
Disorders of penis	0.341177093	0.467020136	10	10	3.00605449	0.501481382	18.01934015	1.587871161	0.758992448	0.119762546	10	10	1.430738119	0.45294652	4.51932287	0.516759627	0.726503864	0.138762071	10	10	0.665994624	0.134177461	3.305688108	-0.586417564	0.008195545	2.086422172	10	10	7.042553191	1.460313086	33.96364516	2.816098555	genitourinary	FALSE	TRUE	FALSE	FALSE	TRUE	FALSE	FALSE	FALSE	FALSE	FALSE	TRUE	FALSE
Disorders of phosphorus metabolism	0.347783319	0.458691252	30	47	1.285203496	0.807697718	2.045007667	0.36199681	0.088673254	1.052207356	35	47	1.507221618	0.966462839	2.350547703	0.591891563	3.14E-06	5.502396206	42	28	3.088235294	1.902539414	5.012877611	1.626782676	0.266452891	0.574379563	16	21	1.532379005	0.796058916	2.949763349	0.615773165	endocrine_metabolic	FALSE	TRUE	FALSE	FALSE	TRUE	FALSE	TRUE	TRUE	TRUE	FALSE	TRUE	FALSE
Disorders of refraction and accommodation; blindness and low vision	0.294334162	0.531159328	21	30	1.408633094	0.802273428	2.47328046	0.494295882	0.044529714	1.351350095	25	28	1.805985552	1.047423649	3.113910801	0.852786351	5.44E-04	3.264617352	33	27	2.494045554	1.491040231	4.171760826	1.318487817	0.014558874	1.836872211	24	23	2.113850291	1.187028425	3.764326918	1.079873205	sense_organs	FALSE	TRUE	FALSE	FALSE	TRUE	FALSE	FALSE	TRUE	FALSE	FALSE	TRUE	FALSE
Disorders of sacrum	1	0	10	19	1.053166453	0.487857043	2.273534004	0.074733472	0.858838016	0.06608874	13	23	1.132163276	0.571061559	2.244580579	0.179082033	5.97E-04	3.224239083	24	16	3.049484536	1.612432678	5.767283225	1.6085654	0.004892374	2.310480394	29	27	2.182652082	1.284986504	3.707408675	1.126082181	musculoskeletal	FALSE	TRUE	FALSE	FALSE	TRUE	FALSE	FALSE	TRUE	FALSE	FALSE	TRUE	FALSE
Disorders of the globe	0.726457883	0.138789559	10	10	0.570564516	0.118310321	2.751610033	-0.809538068	0.061876777	1.208472319	10	10	3.217849899	1.049962848	9.861832717	1.686097031	0.670450252	0.173633442	10	10	0.39939577	0.046598495	3.423221736	-1.32410904	0.061876777	1.208472319	10	10	3.217849899	1.049962848	9.861832717	1.686097031	sense_organs	FALSE	FALSE	FALSE	FALSE	TRUE	FALSE	FALSE	FALSE	FALSE	FALSE	TRUE	FALSE
Disorders of the orbit	0.170357128	0.768639691	10	10	2.507583418	0.671879756	9.358779659	1.326297695	0.511531934	0.291127249	10	10	0.498991935	0.105765867	2.35419006	-1.002911595	0.407075952	0.390324553	10	10	2.003027245	0.403548346	9.942100327	1.002182045	1	0	10	10	1.334005376	0.222544006	7.996487432	0.415764481	sense_organs	FALSE	TRUE	FALSE	FALSE	FALSE	FALSE	FALSE	TRUE	FALSE	FALSE	TRUE	FALSE
Disorders of the pituitary gland and its hypothalamic control	0.026180987	1.582013986	10	10	4.024340771	1.208894152	13.39680452	2.008752474	0.453145579	0.343762253	10	10	2.004040404	0.500155946	8.02985143	1.002911595	0.01229602	1.910235423	10	10	55.81528662	0.848476087	304.1604473	5.802588395	0.341177093	0.467020136	10	10	3.00605449	0.501481382	18.01934015	1.587871161	endocrine_metabolic	FALSE	TRUE	FALSE	FALSE	TRUE	FALSE	FALSE	TRUE	FALSE	FALSE	TRUE	FALSE
Disorders of vitreous body	0.84749771	0.071861467	57	119	0.955427208	0.69010442	1.322758012	-0.065782133	0.187344445	0.72735918	70	114	1.245348219	0.915346926	1.69432173	0.316549199	0.005731929	2.241699172	71	92	1.585284281	1.15178641	2.181937753	0.664741575	0.789777658	0.102495156	52	98	1.064604186	0.753801489	1.503555099	0.090317144	sense_organs	FALSE	FALSE	FALSE	FALSE	TRUE	FALSE	FALSE	TRUE	FALSE	FALSE	TRUE	FALSE
Disorders resulting from impaired renal function	0.407075952	0.390324553	10	10	2.003027245	0.403548346	9.942100327	1.002182045	1	0	10	10	1.334005376	0.222544006	7.996487432	0.415764481	0.111036565	0.954533982	10	10	55.81528662	0.36115215	177.9259091	5.802588395	1	0	10	10	2.001007049	0.125029765	32.02460806	1.00072625	genitourinary	FALSE	TRUE	FALSE	FALSE	TRUE	FALSE	FALSE	TRUE	FALSE	FALSE	TRUE	FALSE
Disorders secondary to childbirth, surgery, trauma	0.003961291	2.402163214	10	10	5.040650407	1.576944635	16.11226923	2.3336099	0.741495158	0.129891681	11	18	1.224708941	0.576209842	2.60306555	0.292438925	0.093430506	1.029511301	10	10	3.012145749	0.848064693	10.69850223	1.59079158	0.012996861	1.886161513	16	12	2.693933197	1.26949133	5.716680293	1.429714076	genitourinary	FALSE	TRUE	FALSE	FALSE	TRUE	FALSE	FALSE	TRUE	FALSE	FALSE	TRUE	FALSE
Displacement of intervertebral disc	0.001417182	2.848574335	47	49	1.963946297	1.306457017	2.952324496	0.97375548	0.029440507	1.531054721	37	45	1.669360269	1.073203991	2.596676617	0.73929534	0.033357663	1.476804377	27	30	1.822337125	1.077362585	3.082446562	0.865789877	5.30E-04	3.275643571	42	39	2.204751131	1.416135201	3.432530699	1.140615816	musculoskeletal	FALSE	TRUE	FALSE	FALSE	TRUE	FALSE	FALSE	TRUE	FALSE	FALSE	TRUE	FALSE
Disturbance of salivary secretion	0.099374038	1.002727061	23	28	1.658084449	0.95005909	2.893761102	0.729517488	0.143687755	0.842580241	17	20	1.712180143	0.892858019	3.283344924	0.7758345	1.50E-04	3.823876164	26	16	3.310433884	1.767523525	6.200184805	1.727020317	0.010334005	1.985731338	21	18	2.362110312	1.252738873	4.453893181	1.240076341	digestive	FALSE	TRUE	FALSE	FALSE	TRUE	FALSE	FALSE	TRUE	FALSE	FALSE	TRUE	FALSE
Disturbance of skin sensation	0.414157041	0.382834951	61	106	1.16081215	0.83904345	1.605977435	0.215134525	0.001694429	2.770976558	87	112	1.606670342	1.200896826	2.149551512	0.684073946	6.25E-06	5.203871336	68	63	2.243820494	1.57869033	3.189181763	1.165957265	0.001055097	2.976707626	74	89	1.716243283	1.248452071	2.359314446	0.779254074	dermatologic	FALSE	TRUE	FALSE	FALSE	TRUE	FALSE	TRUE	TRUE	TRUE	FALSE	TRUE	FALSE
Disturbances of sensation of smell and taste	0.939691639	0.027014638	10	14	1.144016227	0.478321444	2.736179079	0.194107516	0.005497826	2.259809022	13	10	3.750254842	1.491523292	9.429562014	1.906988635	0.169825921	0.76999602	10	10	2.296146045	0.830258812	6.350172479	1.199214406	0.535004334	0.2716427	10	10	1.559495666	0.579079824	4.199812581	0.641079543	neurological	FALSE	TRUE	FALSE	FALSE	TRUE	FALSE	FALSE	TRUE	FALSE	FALSE	TRUE	FALSE
Diverticulitis	8.67E-04	3.061901706	20	12	3.381245722	1.646191881	6.945012163	1.757554864	0.002551268	2.593243907	28	24	2.371980676	1.367658185	4.113814688	1.246092257	5.70E-04	3.244283589	29	22	2.685539331	1.534812277	4.699025157	1.425211851	5.19E-05	4.285071752	44	36	2.511345029	1.605728099	3.927722172	1.328460252	digestive	FALSE	TRUE	FALSE	FALSE	TRUE	FALSE	FALSE	TRUE	FALSE	TRUE	TRUE	TRUE
Diverticulosis	4.88E-05	4.31143837	85	94	1.884113943	1.390446184	2.553054834	0.913886216	6.56E-06	5.182783132	130	156	1.766975309	1.381072226	2.260708515	0.82128188	3.05E-13	12.51501169	135	113	2.607734864	2.005429379	3.390935223	1.382797194	2.51E-10	9.601067224	136	131	2.246943896	1.744311041	2.894413181	1.167964102	digestive	TRUE	TRUE	TRUE	TRUE	TRUE	TRUE	TRUE	TRUE	TRUE	TRUE	TRUE	TRUE
Dizziness and giddiness (Light-headedness and vertigo)	5.53E-12	11.25765443	203	219	2.073018952	1.682797818	2.553727803	1.051733306	1.25E-09	8.903929716	184	208	1.943969611	1.567812899	2.410375529	0.959005666	4.32E-30	29.36426254	221	150	3.503216904	2.800953313	4.381554173	1.808680316	9.20E-18	17.03623328	205	185	2.532216627	2.041020471	3.141625055	1.34040083	sense_organs	TRUE	TRUE	TRUE	TRUE	TRUE	TRUE	TRUE	TRUE	TRUE	TRUE	TRUE	TRUE
Drusen (degenerative) of retina	0.307900519	0.511589579	22	32	1.383487654	0.799604413	2.393731273	0.46830977	0.599825968	0.221974737	21	35	1.204316547	0.697307625	2.079969146	0.268214645	0.081038203	1.091310201	19	21	1.825299145	0.976718017	3.411134957	0.868132924	0.333230268	0.477255558	20	29	1.387099058	0.780651647	2.464663727	0.47207082	sense_organs	FALSE	TRUE	FALSE	FALSE	TRUE	FALSE	FALSE	TRUE	FALSE	FALSE	TRUE	FALSE
Dry eyes	0.717989696	0.143881788	81	153	1.064042265	0.803563784	1.408955909	0.089555458	0.008473466	2.071938886	83	114	1.497698692	1.116560058	2.008939294	0.582747411	0.002694154	2.569577606	88	116	1.56748116	1.174998462	2.091064173	0.648448103	0.086450507	1.063232457	80	125	1.304507659	0.974581373	1.746124314	0.383505414	sense_organs	FALSE	TRUE	FALSE	FALSE	TRUE	FALSE	FALSE	TRUE	FALSE	FALSE	TRUE	FALSE
Duodenal ulcer	0.236448508	0.626263422	12	14	1.723014257	0.793930115	3.739344396	0.784934639	0.29748084	0.526541	10	10	2.007092199	0.702059493	5.738002455	1.00510689	0.66721468	0.175734407	10	10	1.402836879	0.532378978	3.696523327	0.488347263	0.019490031	1.710187466	10	10	4.692671395	1.210878125	18.18611168	2.230409439	digestive	FALSE	TRUE	FALSE	FALSE	TRUE	FALSE	FALSE	TRUE	FALSE	FALSE	TRUE	FALSE
Duodenitis	0.003790839	2.421264618	10	10	6.045685279	1.633085532	22.38113667	2.595905878	0.535004334	0.2716427	10	10	1.559495666	0.579079824	4.199812581	0.641079543	0.093430506	1.029511301	10	10	3.012145749	0.848064693	10.69850223	1.59079158	0.739483698	0.131071396	10	10	1.334680135	0.375777877	4.740489455	0.416494031	digestive	FALSE	TRUE	FALSE	FALSE	TRUE	FALSE	FALSE	TRUE	FALSE	FALSE	TRUE	FALSE
Dysmetabolic syndrome X	0.169825921	0.76999602	10	10	2.296146045	0.830258812	6.350172479	1.199214406	1	0	10	10	1	0.34087934	2.933589347	0	0.013764818	1.861229541	10	10	4.531979695	1.39220956	14.75269281	2.180141397	0.78365993	0.105872359	10	10	1.335357625	0.473970467	3.762217499	0.417226165	endocrine_metabolic	FALSE	TRUE	FALSE	FALSE	FALSE	FALSE	FALSE	TRUE	FALSE	FALSE	TRUE	FALSE
Dyspepsia and other specified disorders of function of stomach	0.385224463	0.414286142	29	46	1.268709169	0.792076245	2.032156582	0.343361392	0.003250174	2.488093396	39	40	1.988795812	1.270897955	3.112215867	0.991895163	5.52E-06	5.258173581	42	29	2.980223124	1.845028652	4.813870971	1.575420347	2.83E-05	4.548754198	37	26	2.917530745	1.756371557	4.846346785	1.544747859	digestive	FALSE	TRUE	FALSE	FALSE	TRUE	FALSE	TRUE	TRUE	TRUE	TRUE	TRUE	TRUE
Dysphagia	2.64E-22	21.57889956	230	196	2.752430815	2.234421987	3.390530275	1.460706301	2.96E-19	18.52911941	220	198	2.569623887	2.083533601	3.16911948	1.361557209	7.66E-25	24.11578333	209	156	3.126637269	2.500177268	3.910066994	1.644611858	4.14E-21	20.38343322	194	153	2.908415033	2.316373872	3.651775779	1.540233157	digestive	TRUE	TRUE	TRUE	TRUE	TRUE	TRUE	TRUE	TRUE	TRUE	TRUE	TRUE	TRUE
Dysthymic disorder	2.38E-10	9.623539131	47	20	4.883632524	2.877478364	8.288460802	2.287954647	1.69E-08	7.773158401	53	32	3.442747078	2.20484083	5.375674869	1.783560197	2.14E-11	10.67038541	53	23	4.811948436	2.93170632	7.898078874	2.266621183	6.70E-14	13.17421035	75	38	4.187904473	2.812656801	6.235579068	2.066228534	mental_disorders	TRUE	TRUE	TRUE	TRUE	TRUE	TRUE	TRUE	TRUE	TRUE	TRUE	TRUE	TRUE
Dysuria	5.19E-10	9.285151145	111	98	2.424364989	1.82648347	3.217957184	1.277606914	1.68E-09	8.774974301	103	90	2.437885023	1.817275714	3.270435707	1.285630086	1.95E-21	20.70915289	142	87	3.641762452	2.755653633	4.812808692	1.86463682	2.97E-13	12.52694383	141	121	2.550521737	1.974400335	3.29475285	1.350792396	genitourinary	TRUE	TRUE	TRUE	TRUE	TRUE	TRUE	TRUE	TRUE	TRUE	TRUE	TRUE	TRUE
E. coli	1.81E-08	7.741884216	80	65	2.589463053	1.849329104	3.625811593	1.372652974	3.86E-17	16.4137186	93	47	4.262710464	2.975307453	6.107167338	2.091771066	5.19E-10	9.285229345	81	59	2.900644179	2.055162853	4.09395131	1.536373332	1.59E-10	9.798651053	63	36	3.669172932	2.418386956	5.566863473	1.875454902	infectious_diseases	TRUE	TRUE	TRUE	TRUE	TRUE	TRUE	TRUE	TRUE	TRUE	TRUE	TRUE	TRUE
Ectropion or entropion	1	0	13	27	0.962472156	0.494445121	1.873519652	-0.05518329	0.568954136	0.244922741	10	11	1.45823345	0.58467939	3.636941596	0.544221701	0.772876407	0.11188995	14	24	1.169047619	0.602069978	2.269955963	0.225333697	0.043352132	1.362989544	19	19	2.019487179	1.064315727	3.831878422	1.013988987	sense_organs	FALSE	FALSE	FALSE	FALSE	TRUE	FALSE	FALSE	TRUE	FALSE	FALSE	TRUE	FALSE
Edema	4.77E-14	13.32135186	212	218	2.201130951	1.789670252	2.70719003	1.138244977	3.68E-13	12.43390401	256	293	2.006714948	1.661716432	2.423340592	1.004835698	1.50E-19	18.82250832	209	181	2.658007531	2.141813292	3.298608735	1.410345192	1.04E-20	19.98094685	250	233	2.530977433	2.076332869	3.085173319	1.339694644	symptoms	TRUE	TRUE	TRUE	TRUE	TRUE	TRUE	TRUE	TRUE	TRUE	TRUE	TRUE	TRUE
Electrolyte imbalance	0.009984639	2.000667615	18	14	2.600409836	1.287936035	5.250362697	1.378739016	0.026248073	1.580902572	20	19	2.1279585	1.13041972	4.005775286	1.089470015	0.047836903	1.32023694	16	15	2.151874574	1.059476685	4.37061452	1.10559399	0.064966126	1.187313033	14	13	2.17032967	1.016226314	4.635119966	1.117914203	endocrine_metabolic	FALSE	TRUE	FALSE	FALSE	TRUE	FALSE	FALSE	TRUE	FALSE	FALSE	TRUE	FALSE
Elevated C-reactive protein (CRP)	0.492229567	0.307832303	10	10	1.602424242	0.429352661	5.980546258	0.680256152	0.758992448	0.119762546	10	10	1.430738119	0.45294652	4.51932287	0.516759627	0.068037269	1.167253126	10	10	4.018218623	1.00283954	16.10036327	2.00655606	0.453145579	0.343762253	10	10	2.004040404	0.500155946	8.02985143	1.002911595	symptoms	FALSE	TRUE	FALSE	FALSE	TRUE	FALSE	FALSE	TRUE	FALSE	FALSE	TRUE	FALSE
Elevated prostate specific antigen [PSA]	0.018382187	1.73560283	27	28	1.954498449	1.145569327	3.33464252	0.96679844	0.079114923	1.101741592	28	35	1.617391304	0.97817013	2.674335017	0.69366876	9.23E-04	3.034594743	25	18	2.823644078	1.533114991	5.200500891	1.497558247	0.466422409	0.331220592	21	33	1.278613473	0.735859725	2.221690301	0.354580201	genitourinary	FALSE	TRUE	FALSE	FALSE	TRUE	FALSE	FALSE	TRUE	FALSE	FALSE	TRUE	FALSE
Elevated sedimentation rate	0.009590827	2.018143946	14	10	3.141269841	1.354926012	7.282741736	1.651347879	0.326450117	0.486183172	16	22	1.461981781	0.764347947	2.796358302	0.547925333	0.088725466	1.051951709	12	11	2.196259952	0.965654008	4.995120133	1.135048823	0.491510987	0.30846677	10	10	1.718623482	0.576045641	5.127487237	0.781253512	symptoms	FALSE	TRUE	FALSE	FALSE	TRUE	FALSE	FALSE	TRUE	FALSE	FALSE	TRUE	FALSE
Elevated white blood cell count	4.55E-11	10.34186329	110	91	2.59397842	1.942969415	3.463113722	1.375166477	7.68E-08	7.114882504	110	110	2.124434389	1.611873828	2.799984338	1.087078788	1.22E-11	10.91190757	116	96	2.603834472	1.963959155	3.452186846	1.380637738	9.10E-15	14.04097814	140	112	2.745901639	2.114457239	3.565915486	1.457279948	hematopoietic	TRUE	TRUE	TRUE	TRUE	TRUE	TRUE	TRUE	TRUE	TRUE	TRUE	TRUE	TRUE
Emphysema	1	0	27	55	0.98131052	0.615169418	1.565374201	-0.027218369	0.8099842	0.091523453	35	75	0.930900243	0.618631025	1.400795026	-0.10330152	0.099973882	1.000113443	31	41	1.528683231	0.952724393	2.45283152	0.612289487	0.104757139	0.979816373	56	84	1.353233831	0.9564273	1.914669103	0.43641115	respiratory	FALSE	FALSE	FALSE	FALSE	FALSE	FALSE	FALSE	TRUE	FALSE	FALSE	TRUE	FALSE
Empyema and pneumothorax	1	0	15	30	1	0.535515654	1.867359045	0	1	0	10	19	0.946887523	0.426835292	2.100566656	-0.07873503	0.864252699	0.063359255	12	27	0.887531116	0.447708353	1.759429941	-0.172130396	0.852705572	0.069200899	12	21	1.144602851	0.56083773	2.335997769	0.194847106	respiratory	FALSE	FALSE	FALSE	FALSE	FALSE	FALSE	FALSE	FALSE	FALSE	FALSE	TRUE	FALSE
Encephalopathy, not elsewhere classified	6.98E-27	26.15616502	159	88	4.111322809	3.1296346	5.40094209	2.039602653	2.48E-28	27.60474831	201	132	3.563911498	2.818108398	4.507088931	1.833461511	2.74E-28	27.562064	163	88	4.23503993	3.227191225	5.557638813	2.082375572	4.31E-24	23.36572146	127	62	4.55039625	3.323960535	6.229347735	2.185992181	neurological	TRUE	TRUE	TRUE	TRUE	TRUE	TRUE	TRUE	TRUE	TRUE	TRUE	TRUE	TRUE
End stage renal disease	0.198464072	0.702318101	37	96	0.76197318	0.517373115	1.122213565	-0.392187876	0.160392676	0.794815466	45	116	0.765233821	0.537656592	1.089139072	-0.386027456	0.465834592	0.331768265	39	91	0.851308901	0.580379398	1.248712216	-0.232245381	0.164813619	0.783006903	11	37	0.590058013	0.299699965	1.16172339	-0.761071291	genitourinary	FALSE	FALSE	FALSE	FALSE	FALSE	FALSE	FALSE	FALSE	FALSE	FALSE	FALSE	FALSE
Endocarditis	4.44E-05	4.352874556	14	10	9.452380952	2.710069681	32.96871158	3.240677774	0.262044609	0.58162477	13	16	1.633282365	0.782514817	3.409023352	0.707774228	0.325338446	0.487664612	10	12	1.673441734	0.720506354	3.886721088	0.74281832	1	0	10	10	1.111672846	0.371572683	3.325907881	0.15273228	circulatory_system	TRUE	TRUE	TRUE	FALSE	TRUE	FALSE	FALSE	TRUE	FALSE	FALSE	TRUE	FALSE
Enthesopathy	0.302871249	0.518741952	57	95	1.212166489	0.864875616	1.698912039	0.277587864	8.30E-05	4.080817579	87	99	1.830242892	1.357630699	2.467378681	0.872035122	3.47E-10	9.460216205	92	72	2.714215324	1.974100123	3.73180911	1.440535177	2.21E-06	5.655835554	94	97	2.036128293	1.516620277	2.733590266	1.025828466	musculoskeletal	FALSE	TRUE	FALSE	FALSE	TRUE	FALSE	TRUE	TRUE	TRUE	TRUE	TRUE	TRUE
Epilepsy	0.092200573	1.035266382	10	10	2.585786802	0.960164564	6.963695221	1.37060333	1.58E-07	6.802098306	35	16	4.498175182	2.477329999	8.167494835	2.169339848	0.00241107	2.617790122	15	10	3.792134831	1.602318389	8.974674868	1.923010261	0.002606436	2.583952924	13	10	4.377505946	1.658844833	11.5517485	2.130109138	neurological	FALSE	TRUE	FALSE	TRUE	TRUE	TRUE	FALSE	TRUE	FALSE	FALSE	TRUE	FALSE
Epilepsy, recurrent seizures, convulsions	8.31E-06	5.08015745	29	15	3.952815199	2.109275069	7.407638874	1.982880508	2.53E-13	12.59747392	78	43	3.851680715	2.632788214	5.634879498	1.945488116	2.57E-09	8.590022814	50	26	3.99690352	2.472689904	6.460671725	1.998882748	7.81E-07	6.107211817	33	16	4.232310094	2.318022453	7.727469899	2.081445335	neurological	TRUE	TRUE	TRUE	TRUE	TRUE	TRUE	TRUE	TRUE	TRUE	TRUE	TRUE	TRUE
Epiphora	0.722556025	0.141128474	10	18	0.776201734	0.323123848	1.864576491	-0.365496439	0.864252699	0.063359255	14	25	1.121714286	0.580496356	2.167529434	0.165705251	0.277074601	0.557403284	11	13	1.700054777	0.758873056	3.808524001	0.765581232	0.943390623	0.025308445	10	16	1.126142132	0.495877407	2.557479093	0.171388923	sense_organs	FALSE	FALSE	FALSE	FALSE	TRUE	FALSE	FALSE	TRUE	FALSE	FALSE	TRUE	FALSE
Epistaxis or throat hemorrhage	0.81151066	0.090705771	20	36	1.113392653	0.641095135	1.933633767	0.154962469	1	0	20	41	0.97510893	0.568198793	1.673423873	-0.036364703	1.01E-04	3.99489455	35	26	2.754070747	1.648373005	4.601449827	1.46156562	0.002759736	2.559132407	33	31	2.167802356	1.319749115	3.560803341	1.116233229	respiratory	FALSE	TRUE	FALSE	FALSE	FALSE	FALSE	FALSE	TRUE	FALSE	FALSE	TRUE	FALSE
Erectile dysfunction [ED]	0.409859172	0.387365342	11	31	0.706428642	0.353581847	1.411388708	-0.501384257	0.023799393	1.623434128	42	52	1.642533937	1.08576779	2.484801776	0.715923179	0.014558874	1.836872211	24	23	2.113850291	1.187028425	3.764326918	1.079873205	0.002033059	2.691850086	40	40	2.041928721	1.308448944	3.186576687	1.029932506	genitourinary	FALSE	FALSE	FALSE	FALSE	TRUE	FALSE	FALSE	TRUE	FALSE	FALSE	TRUE	FALSE
Esophageal bleeding (varices/hemorrhage)	0.489428079	0.310311119	13	19	1.373303289	0.675440271	2.792196443	0.457650274	1	0	10	21	0.951897019	0.446543079	2.0291613	-0.071122591	0.943390623	0.025308445	10	16	1.126142132	0.495877407	2.557479093	0.171388923	0.411083417	0.386070043	10	12	0.498486377	0.140348239	1.77051504	-1.004374016	digestive	FALSE	TRUE	FALSE	FALSE	FALSE	FALSE	FALSE	TRUE	FALSE	FALSE	FALSE	FALSE
Esophagitis, GERD and related diseases	0.008735134	2.058730405	19	15	2.563213675	1.296883817	5.066039269	1.35795375	0.55929297	0.25236064	12	18	1.337406653	0.641654901	2.787567824	0.419438199	0.669468266	0.174270005	13	21	1.241250425	0.618912224	2.489371768	0.311794211	0.015792473	1.801549846	18	15	2.425819672	1.217355457	4.833921799	1.278472309	digestive	FALSE	TRUE	FALSE	FALSE	TRUE	FALSE	FALSE	TRUE	FALSE	FALSE	TRUE	FALSE
Essential hypertension	3.33E-40	39.47808695	736	963	3.036376955	2.569715269	3.587784656	1.602350907	8.95E-37	36.04837394	780	1085	3.033463973	2.546133103	3.614070162	1.600966177	5.94E-48	47.22651898	751	944	3.417922159	2.885514607	4.048564461	1.773119541	1.28E-27	26.89111152	640	858	2.381046449	2.034561681	2.786537388	1.251595765	circulatory_system	TRUE	TRUE	TRUE	TRUE	TRUE	TRUE	TRUE	TRUE	TRUE	TRUE	TRUE	TRUE
Essential tremor	0.03537547	1.451297782	18	17	2.138259402	1.097141866	4.167330963	1.096436884	0.011904063	1.92430477	20	17	2.380722309	1.241476893	4.565400085	1.251399353	3.30E-04	3.480973411	24	15	3.25443299	1.69953132	6.231914621	1.702406209	8.61E-04	3.064981286	46	46	2.048523207	1.35137974	3.105305788	1.034584237	neurological	FALSE	TRUE	FALSE	FALSE	TRUE	FALSE	FALSE	TRUE	FALSE	FALSE	TRUE	FALSE
Extrapyramidal disease and abnormal movement disorders	0.491510987	0.30846677	10	10	1.718623482	0.576045641	5.127487237	0.781253512	0.126492685	0.897934589	10	10	3.345129761	0.797812855	14.02571173	1.742062175	0.231360336	0.635711094	10	10	2.673400673	0.597179767	11.9680397	1.418676076	6.72E-04	3.172589809	11	10	7.404204815	2.060936876	26.60064439	2.888344804	neurological	FALSE	TRUE	FALSE	FALSE	TRUE	FALSE	FALSE	TRUE	FALSE	FALSE	TRUE	FALSE
Facial nerve disorders [CN7]	0.109208423	0.961743865	13	13	2.013251784	0.929775225	4.359314634	1.009527612	0.355946499	0.448615274	11	14	1.577822991	0.713663475	3.488374392	0.657935365	0.020937028	1.679084968	16	13	2.485449111	1.190785399	5.187716687	1.313506565	0.941004866	0.026408131	10	16	0.874113475	0.358433991	2.131701753	-0.194107516	neurological	FALSE	TRUE	FALSE	FALSE	TRUE	FALSE	FALSE	TRUE	FALSE	FALSE	FALSE	FALSE
Facial weakness	0.002551268	2.593243907	28	24	2.371980676	1.367658185	4.113814688	1.246092257	3.01E-04	3.521746678	46	43	2.19482877	1.437879865	3.350261347	1.134108392	4.59E-06	5.338648935	38	24	3.2527894	1.939966229	5.45403251	1.701677419	0.002817153	2.550189533	24	19	2.564080304	1.39772072	4.703734952	1.358441446	symptoms	FALSE	TRUE	FALSE	FALSE	TRUE	FALSE	TRUE	TRUE	TRUE	FALSE	TRUE	FALSE
Failure to thrive (childhood)	0.325338446	0.487664612	10	12	1.673441734	0.720506354	3.886721088	0.74281832	0.004713655	2.326642222	15	10	3.369084099	1.469183203	7.725876288	1.752356442	0.029375125	1.532020271	10	10	3.623756345	1.211221079	10.84162939	1.857485954	0.019490031	1.710187466	10	10	4.692671395	1.210878125	18.18611168	2.230409439	endocrine_metabolic	FALSE	TRUE	FALSE	FALSE	TRUE	FALSE	FALSE	TRUE	FALSE	FALSE	TRUE	FALSE
Fasciitis	0.608028542	0.216076034	15	24	1.253830439	0.654789693	2.400909463	0.32634226	0.010334005	1.985731338	21	18	2.362110312	1.252738873	4.453893181	1.240076341	0.068408873	1.164887566	16	16	2.016359918	1.004123582	4.049010892	1.011753181	0.95668868	0.019229365	15	28	1.072522983	0.570187533	2.017416168	0.101008563	musculoskeletal	FALSE	TRUE	FALSE	FALSE	TRUE	FALSE	FALSE	TRUE	FALSE	FALSE	TRUE	FALSE
Fever of unknown origin	4.55E-16	15.34158731	124	86	3.152205293	2.366947965	4.197979151	1.656361496	4.00E-14	13.39827635	100	65	3.309241094	2.397737489	4.567254202	1.726500403	4.55E-11	10.34186329	110	91	2.59397842	1.942969415	3.463113722	1.375166477	8.69E-10	9.06098772	85	65	2.766438182	1.984010238	3.857429801	1.468029686	symptoms	TRUE	TRUE	TRUE	TRUE	TRUE	TRUE	TRUE	TRUE	TRUE	TRUE	TRUE	TRUE
First degree AV block	0.002162491	2.665045691	26	21	2.51584022	1.408376357	4.494148162	1.3310403	4.99E-04	3.302147577	45	43	2.144852599	1.402074971	3.281131726	1.100878504	2.84E-08	7.546938743	35	14	5.145985401	2.755610287	9.6099096	2.363447364	0.018382187	1.73560283	27	28	1.954498449	1.145569327	3.33464252	0.96679844	circulatory_system	FALSE	TRUE	FALSE	FALSE	TRUE	FALSE	TRUE	TRUE	TRUE	FALSE	TRUE	FALSE
Flatulence	0.068991216	1.161206203	60	88	1.386996301	0.989832199	1.943520066	0.47196394	4.08E-04	3.389632092	60	64	1.93120985	1.346319292	2.770198353	0.94950494	7.34E-08	7.134302737	73	59	2.591453652	1.822542214	3.684760758	1.373761591	1.61E-05	4.794145888	69	67	2.138749496	1.514407116	3.020488583	1.096767515	digestive	FALSE	TRUE	FALSE	FALSE	TRUE	FALSE	TRUE	TRUE	TRUE	TRUE	TRUE	TRUE
Fluid overload	0.211728265	0.674221162	36	54	1.345859429	0.876573616	2.066383896	0.428527733	0.001253822	2.90176402	50	53	1.933762392	1.303828546	2.868043503	0.951410537	0.001634543	2.786603749	46	48	1.961146273	1.299184956	2.960390425	0.971697144	0.282210992	0.549426075	32	49	1.316305316	0.837531636	2.06876924	0.39649416	endocrine_metabolic	FALSE	TRUE	FALSE	FALSE	TRUE	FALSE	FALSE	TRUE	FALSE	FALSE	TRUE	FALSE
Fracture of ankle and foot	2.17E-04	3.66290095	20	10	4.061601643	1.893864373	8.710554008	2.022048749	0.001737751	2.760012475	24	18	2.70790378	1.462624059	5.013416015	1.437176477	3.37E-07	6.471929154	31	13	4.890566339	2.547519882	9.388597626	2.290001542	1.45E-06	5.83877776	44	29	3.128711434	1.94539267	5.031804318	1.645568603	injuries_poisonings	FALSE	TRUE	FALSE	FALSE	TRUE	FALSE	TRUE	TRUE	TRUE	TRUE	TRUE	TRUE
Fracture of clavicle or scapula	0.002806761	2.55179456	20	14	2.895277207	1.456158091	5.756675843	1.533701485	0.013764818	1.861229541	10	10	4.531979695	1.39220956	14.75269281	2.180141397	4.90E-04	3.309419868	18	10	4.055327869	1.815236088	9.059804524	2.019818559	1.90E-05	4.722149291	22	10	4.976909008	2.283005575	10.84956758	2.315250011	injuries_poisonings	FALSE	TRUE	FALSE	FALSE	TRUE	FALSE	FALSE	TRUE	FALSE	TRUE	TRUE	TRUE
Fracture of foot	0.019490031	1.710187466	10	10	4.692671395	1.210878125	18.18611168	2.230409439	1	0	10	12	1	0.374204387	2.67233639	0	0.003961291	2.402163214	10	10	5.040650407	1.576944635	16.11226923	2.3336099	0.122095703	0.91329962	10	10	2.23464318	0.905109633	5.517155006	1.160044485	injuries_poisonings	FALSE	TRUE	FALSE	FALSE	FALSE	FALSE	FALSE	TRUE	FALSE	FALSE	TRUE	FALSE
Fracture of hand or wrist	3.44E-04	3.463626897	33	26	2.591291123	1.541003287	4.357414252	1.373671107	1.88E-04	3.72636921	23	13	3.598589876	1.815083303	7.134575627	1.84743169	2.45E-10	9.611683193	48	21	4.752642706	2.829434804	7.983082933	2.248729947	8.91E-08	7.05006701	48	29	3.427571626	2.147694438	5.470167005	1.777186815	injuries_poisonings	FALSE	TRUE	FALSE	FALSE	TRUE	FALSE	TRUE	TRUE	TRUE	TRUE	TRUE	TRUE
Fracture of humerus	0.004427441	2.353847192	24	20	2.434639175	1.33833881	4.428974089	1.283707974	0.008735134	2.058730405	19	15	2.563213675	1.296883817	5.066039269	1.35795375	0.001798284	2.745141641	36	34	2.159646322	1.342992272	3.472895812	1.110795066	2.09E-06	5.679275122	40	25	3.292243187	1.985602895	5.458727537	1.719070907	injuries_poisonings	FALSE	TRUE	FALSE	FALSE	TRUE	FALSE	FALSE	TRUE	FALSE	TRUE	TRUE	TRUE
Fracture of lower limb	0.012636657	1.898367788	11	10	3.696507291	1.363063561	10.02459939	1.886162759	1	0	10	17	0.940699201	0.404570158	2.187296737	-0.088194617	0.002262752	2.645363081	16	10	3.597364235	1.584017451	8.169751815	1.846940241	3.03E-07	6.518439437	29	11	5.401130476	2.686707439	10.85797806	2.4332614	injuries_poisonings	FALSE	TRUE	FALSE	FALSE	FALSE	FALSE	FALSE	TRUE	FALSE	TRUE	TRUE	TRUE
Fracture of neck of femur	5.35E-16	15.27182155	79	36	4.681481481	3.13222802	6.997022159	2.226965151	1.05E-04	3.977593176	42	35	2.461764706	1.561524695	3.881005203	1.299692876	2.57E-11	10.58934521	70	41	3.597560976	2.427674186	5.331211679	1.84701914	3.69E-18	17.43287043	91	42	4.669250646	3.212210931	6.787194884	2.223191035	injuries_poisonings	TRUE	TRUE	TRUE	FALSE	TRUE	FALSE	TRUE	TRUE	TRUE	TRUE	TRUE	TRUE
Fracture of patella	0.492229567	0.307832303	10	10	1.602424242	0.429352661	5.980546258	0.680256152	0.410133897	0.387074335	10	10	1.755319149	0.634703233	4.854466081	0.811733363	1	0	10	14	1	0.402323547	2.485561703	0	0.092200573	1.035266382	10	10	2.585786802	0.960164564	6.963695221	1.37060333	injuries_poisonings	FALSE	TRUE	FALSE	FALSE	TRUE	FALSE	FALSE	FALSE	FALSE	FALSE	TRUE	FALSE
Fracture of pelvis	1.50E-05	4.824249874	31	18	3.523133726	1.961005099	6.329647615	1.816859235	2.09E-04	3.6791063	21	11	3.879005886	1.862772446	8.077576356	1.955686965	0.002218448	2.653950733	22	16	2.789609053	1.458432586	5.335809654	1.480062951	3.15E-05	4.501356772	36	25	2.950647182	1.761121028	4.94362321	1.561031423	injuries_poisonings	TRUE	TRUE	TRUE	FALSE	TRUE	FALSE	FALSE	TRUE	FALSE	TRUE	TRUE	TRUE
Fracture of radius and ulna	3.73E-08	7.428414102	51	31	3.414189443	2.170298446	5.37100765	1.771543112	4.90E-04	3.309419868	18	10	4.055327869	1.815236088	9.059804524	2.019818559	9.34E-07	6.029482912	53	39	2.814708848	1.848004486	4.287103173	1.492985698	6.11E-09	8.213742702	46	23	4.14556962	2.49813724	6.879424879	2.051570348	injuries_poisonings	TRUE	TRUE	TRUE	FALSE	TRUE	FALSE	TRUE	TRUE	TRUE	TRUE	TRUE	TRUE
Fracture of ribs	3.03E-14	13.51887416	76	38	4.248366013	2.85566618	6.320281379	2.086908065	0.146128808	0.835264159	25	33	1.528442318	0.903839385	2.584680372	0.612062107	2.53E-06	5.597480736	53	41	2.674658511	1.766174533	4.050448026	1.419354706	1.66E-06	5.779112168	48	34	2.916055217	1.866549348	4.555667406	1.544018038	injuries_poisonings	TRUE	TRUE	TRUE	FALSE	TRUE	FALSE	TRUE	TRUE	TRUE	TRUE	TRUE	TRUE
Fracture of tibia and fibula	0.66721468	0.175734407	10	10	1.402836879	0.532378978	3.696523327	0.488347263	0.079829531	1.09783642	15	15	2.015321757	0.981190424	4.139381801	1.011010191	0.004299437	2.366588409	16	10	3.23599182	1.463078332	7.157267542	1.694207961	4.42E-05	4.354806892	22	10	4.476954733	2.111734961	9.49130646	2.162517731	injuries_poisonings	FALSE	TRUE	FALSE	FALSE	TRUE	FALSE	FALSE	TRUE	FALSE	TRUE	TRUE	TRUE
Fracture of unspecified bones	7.81E-07	6.107211817	33	16	4.232310094	2.318022453	7.727469899	2.081445335	0.075860903	1.11998199	13	12	2.182127081	0.991993389	4.80011122	1.125735123	0.184301477	0.734471185	17	21	1.629819174	0.855931616	3.103414447	0.704711909	3.78E-05	4.422840537	27	15	3.672595657	1.944603749	6.936096296	1.876800068	injuries_poisonings	TRUE	TRUE	TRUE	FALSE	TRUE	FALSE	FALSE	TRUE	FALSE	TRUE	TRUE	TRUE
Fracture of unspecified part of femur	8.31E-06	5.080614973	38	25	3.121087866	1.873052888	5.200701768	1.642048973	8.90E-05	4.050443282	24	13	3.758921491	1.905646752	7.414538272	1.910318783	5.36E-05	4.270885996	47	40	2.417001056	1.574300025	3.710788294	1.273218103	1.53E-07	6.815796288	49	31	3.273357228	2.073773626	5.166845314	1.710771055	injuries_poisonings	TRUE	TRUE	TRUE	FALSE	TRUE	FALSE	TRUE	TRUE	TRUE	TRUE	TRUE	TRUE
Fracture of upper limb	0.008195545	2.086422172	10	10	7.042553191	1.460313086	33.96364516	2.816098555	0.111036565	0.954533982	10	10	41.80082136	0.36115215	177.9259091	5.385459385	0.019524326	1.709423945	10	10	6.030364372	1.214928742	29.93203899	2.592245177	0.017736091	1.751142097	10	10	10.04550051	1.172030255	86.10023499	3.328477541	injuries_poisonings	FALSE	TRUE	FALSE	FALSE	TRUE	FALSE	FALSE	TRUE	FALSE	FALSE	TRUE	FALSE
Fracture of vertebral column without mention of spinal cord injury	5.61E-06	5.25074105	102	112	1.915358744	1.447818468	2.533880593	0.937614633	0.003418732	2.466134919	45	49	1.87641126	1.242720451	2.833235112	0.907976063	5.72E-07	6.242239003	82	76	2.262003693	1.639448646	3.120964308	1.177601285	1.44E-14	13.84099429	104	68	3.299405155	2.405880757	4.524777194	1.722205947	injuries_poisonings	TRUE	TRUE	TRUE	FALSE	TRUE	FALSE	TRUE	TRUE	TRUE	TRUE	TRUE	TRUE
Frequency of urination and polyuria	1.16E-18	17.93618382	183	150	2.764932182	2.194317558	3.483930549	1.467244095	1.42E-18	17.84799138	159	119	2.990700951	2.326386609	3.844714436	1.580483658	2.83E-26	25.54806215	173	106	3.741249741	2.898359139	4.829266823	1.903520274	1.56E-23	22.80748918	193	141	3.156258577	2.501665541	3.98213432	1.658215403	genitourinary	TRUE	TRUE	TRUE	TRUE	TRUE	TRUE	TRUE	TRUE	TRUE	TRUE	TRUE	TRUE
Fuchs' dystrophy	0.692420235	0.159630249	10	10	1.501513623	0.335405928	6.721834554	0.586417564	0.60068656	0.221352085	10	12	0.665319865	0.214029015	2.068179976	-0.587879984	1	0	10	10	1.111672846	0.371572683	3.325907881	0.15273228	0.802001246	0.095824957	10	13	0.76806409	0.273048623	2.160503282	-0.380701396	sense_organs	FALSE	TRUE	FALSE	FALSE	FALSE	FALSE	FALSE	TRUE	FALSE	FALSE	FALSE	FALSE
Functional digestive disorders	1	0	10	17	0.940699201	0.404570158	2.187296737	-0.088194617	0.177282284	0.751334662	12	13	1.856493812	0.843962349	4.083795063	0.892580506	0.816324943	0.088136933	10	13	1.232641598	0.509219142	2.983794568	0.301753383	0.019007667	1.72107119	13	10	2.913920036	1.241304856	6.840326076	1.542961288	digestive	FALSE	FALSE	FALSE	FALSE	TRUE	FALSE	FALSE	TRUE	FALSE	FALSE	TRUE	FALSE
Functional disorders of bladder	1.55E-05	4.809954351	53	45	2.431904593	1.622263333	3.645622649	1.282086631	3.15E-04	3.502011981	43	39	2.259618755	1.454870849	3.509505273	1.17607938	2.14E-07	6.669287789	61	46	2.760193858	1.867659157	4.079261521	1.464769596	1.49E-08	7.826695048	66	47	2.937133162	2.004233397	4.304264776	1.554408675	genitourinary	TRUE	TRUE	TRUE	FALSE	TRUE	FALSE	TRUE	TRUE	TRUE	TRUE	TRUE	TRUE
GERD	9.54E-10	9.020380872	264	337	1.771732856	1.475241281	2.127812823	0.825161089	1.15E-11	10.93853216	296	372	1.842191207	1.543978916	2.198001804	0.881422811	6.06E-21	20.21769357	322	341	2.314332845	1.93936651	2.761796951	1.210596366	4.19E-17	16.37745551	300	333	2.148402004	1.795509261	2.570652946	1.103263973	digestive	TRUE	TRUE	TRUE	TRUE	TRUE	TRUE	TRUE	TRUE	TRUE	TRUE	TRUE	TRUE
Ganglion and cyst of synovium, tendon, and bursa	0.837529489	0.076999893	10	17	1.178263989	0.537517766	2.582809564	0.236662809	0.148380494	0.828623187	15	17	1.77642252	0.883446749	3.572005866	0.828974766	0.012636657	1.898367788	11	10	3.696507291	1.363063561	10.02459939	1.886162759	0.845682091	0.072792866	11	19	1.159661616	0.549705163	2.446429747	0.213703895	musculoskeletal	FALSE	TRUE	FALSE	FALSE	TRUE	FALSE	FALSE	TRUE	FALSE	FALSE	TRUE	FALSE
Gastric ulcer	5.03E-04	3.298379286	30	23	2.658758795	1.536054385	4.602049508	1.4107529	0.051657649	1.286865359	20	21	1.923340178	1.037584292	3.565240404	0.943613952	0.137953652	0.860266799	19	23	1.664882943	0.902400608	3.071623834	0.735420746	0.093292334	1.030154041	14	14	2.014285714	0.956494008	4.241894779	1.010268335	digestive	FALSE	TRUE	FALSE	FALSE	TRUE	FALSE	FALSE	TRUE	FALSE	FALSE	TRUE	FALSE
Gastritis and duodenitis, NOS	0.006903654	2.160920973	42	47	1.821964956	1.193133072	2.782217994	0.865495211	0.005213463	2.282873682	44	49	1.832781955	1.210985486	2.77384802	0.874035159	3.24E-06	5.488890153	51	39	2.702749001	1.768555153	4.13040676	1.434427538	0.021669898	1.664143134	30	33	1.843643908	1.117772467	3.040889769	0.882560032	digestive	FALSE	TRUE	FALSE	FALSE	TRUE	FALSE	TRUE	TRUE	TRUE	FALSE	TRUE	FALSE
Gastrointestinal complications	0.60068656	0.221352085	10	12	0.665319865	0.214029015	2.068179976	-0.587879984	1	0	10	10	1.143434343	0.333937175	3.915233749	0.193373528	0.492229567	0.307832303	10	10	1.602424242	0.429352661	5.980546258	0.680256152	0.29748084	0.526541	10	10	2.007092199	0.702059493	5.738002455	1.00510689	digestive	FALSE	FALSE	FALSE	FALSE	TRUE	FALSE	FALSE	TRUE	FALSE	FALSE	TRUE	FALSE
Generalized anxiety disorder	2.01E-04	3.696755286	29	20	2.957098446	1.66419832	5.2544406	1.564182273	0.008970733	2.047172057	22	19	2.345570717	1.263522865	4.354255976	1.229938997	1.82E-08	7.740087946	52	31	3.484829806	2.218741982	5.47338937	1.801088199	7.55E-11	10.12230806	64	36	3.731421744	2.462218565	5.654862827	1.89972543	mental_disorders	FALSE	TRUE	FALSE	FALSE	TRUE	FALSE	TRUE	TRUE	TRUE	TRUE	TRUE	TRUE
Generalized convulsive epilepsy	0.110961969	0.954825847	10	10	6.015136226	0.624892512	57.90093999	2.588597411	4.55E-05	4.342198243	11	10	22.23499491	2.866596929	172.4675673	4.47476017	0.739483698	0.131071396	10	10	1.334680135	0.375777877	4.740489455	0.416494031	0.019490031	1.710187466	10	10	4.692671395	1.210878125	18.18611168	2.230409439	neurological	FALSE	TRUE	FALSE	TRUE	TRUE	TRUE	FALSE	TRUE	FALSE	FALSE	TRUE	FALSE
Genital prolapse	0.593350122	0.226688964	10	10	1.670037074	0.508433065	5.485528028	0.739880131	1	0	10	10	1	0.18285006	5.468961839	0	0.093430506	1.029511301	10	10	3.012145749	0.848064693	10.69850223	1.59079158	0.240085668	0.619633764	10	10	2.408502024	0.73325351	7.911154771	1.268136136	genitourinary	FALSE	TRUE	FALSE	FALSE	FALSE	FALSE	FALSE	TRUE	FALSE	FALSE	TRUE	FALSE
Gingival and periodontal diseases	0.143765597	0.842345029	10	10	2.26142132	0.869846127	5.879231084	1.177229802	0.068037269	1.167253126	10	10	4.018218623	1.00283954	16.10036327	2.00655606	0.068037269	1.167253126	10	10	4.018218623	1.00283954	16.10036327	2.00655606	0.126492685	0.897934589	10	10	3.345129761	0.797812855	14.02571173	1.742062175	digestive	FALSE	TRUE	FALSE	FALSE	TRUE	FALSE	FALSE	TRUE	FALSE	FALSE	TRUE	FALSE
Gingivitis	0.036962508	1.432238574	10	10	29.7826087	0.602338893	240.5177016	4.896398222	1	0	10	10	0.799596774	0.154858777	4.128632645	-0.322655443	0.068037269	1.167253126	10	10	4.018218623	1.00283954	16.10036327	2.00655606	0.25918468	0.586390673	10	10	4.006048387	0.36281598	44.23295714	2.002179847	digestive	FALSE	TRUE	FALSE	FALSE	FALSE	FALSE	FALSE	TRUE	FALSE	FALSE	TRUE	FALSE
Glaucoma	0.042187043	1.374820914	134	216	1.278251507	1.015201765	1.609460279	0.354171727	5.48E-04	3.26128869	195	290	1.428984506	1.169905672	1.745437063	0.514990274	5.50E-10	9.260006951	157	164	2.086196346	1.651532729	2.635258216	1.060874946	0.003442168	2.463167879	111	156	1.476260998	1.142514835	1.907499551	0.561947808	sense_organs	FALSE	TRUE	FALSE	FALSE	TRUE	FALSE	TRUE	TRUE	TRUE	FALSE	TRUE	FALSE
Glucocorticoid deficiency	0.929378802	0.031807238	10	10	1.201214575	0.435324319	3.314578105	0.264493885	0.026714743	1.573249001	10	10	3.35704607	1.216597989	9.263337947	1.747192336	0.029375125	1.532020271	10	10	3.623756345	1.211221079	10.84162939	1.857485954	0.209918417	0.677949457	10	10	2.009137056	0.795021468	5.077387053	1.006575983	endocrine_metabolic	FALSE	TRUE	FALSE	FALSE	TRUE	FALSE	FALSE	TRUE	FALSE	FALSE	TRUE	FALSE
Gout	0.228565388	0.640989535	64	105	1.234121864	0.89562665	1.700548745	0.303484861	0.145371162	0.837521738	68	108	1.278297736	0.934331619	1.748892009	0.354223902	0.338849423	0.46999325	34	54	1.268441358	0.820183493	1.961687222	0.343056823	0.213470674	0.670661778	45	70	1.299262381	0.886310522	1.904617731	0.377692807	endocrine_metabolic	FALSE	TRUE	FALSE	FALSE	TRUE	FALSE	FALSE	TRUE	FALSE	FALSE	TRUE	FALSE
Gouty arthropathy	0.451906661	0.344951257	31	51	1.222629446	0.777244276	1.923234187	0.289987219	0.05768895	1.238907367	32	40	1.61995842	1.01124432	2.595085312	0.695956783	0.009984639	2.000667615	18	14	2.600409836	1.287936035	5.250362697	1.378739016	0.760432579	0.118939285	10	24	0.831639566	0.396126829	1.745966992	-0.265969697	endocrine_metabolic	FALSE	TRUE	FALSE	FALSE	TRUE	FALSE	FALSE	TRUE	FALSE	FALSE	FALSE	FALSE
Gram negative septicemia	5.51E-04	3.258455541	39	35	2.278743455	1.434417472	3.620056111	1.188238513	1.22E-04	3.915135347	47	42	2.299542415	1.505850887	3.511566358	1.201346808	6.23E-09	8.205268492	45	22	4.237474854	2.530041399	7.097193407	2.083204807	6.80E-05	4.167193084	28	17	3.360613811	1.830514119	6.169701215	1.748724763	infectious_diseases	FALSE	TRUE	FALSE	FALSE	TRUE	FALSE	TRUE	TRUE	TRUE	FALSE	TRUE	FALSE
Gram positive septicemia	0.01061824	1.973947483	13	10	3.279816514	1.354920388	7.939356777	1.713615107	0.277074601	0.557403284	11	13	1.700054777	0.758873056	3.808524001	0.765581232	0.01061824	1.973947483	13	10	3.279816514	1.354920388	7.939356777	1.713615107	0.054622279	1.262630186	10	10	3.018274112	1.071298517	8.503678921	1.593723834	infectious_diseases	FALSE	TRUE	FALSE	FALSE	TRUE	FALSE	FALSE	TRUE	FALSE	FALSE	TRUE	FALSE
Graves' disease	0.761113038	0.118550839	10	10	0.749243189	0.198337829	2.830349409	-0.416494031	1	0	10	10	1	0.300397051	3.328927492	0	0.170357128	0.768639691	10	10	2.507583418	0.671879756	9.358779659	1.326297695	0.562851779	0.249605957	10	10	0.598789102	0.164424307	2.180628854	-0.739880131	endocrine_metabolic	FALSE	FALSE	FALSE	FALSE	FALSE	FALSE	FALSE	TRUE	FALSE	FALSE	FALSE	FALSE
Gross hematuria	5.58E-04	3.253404595	36	31	2.372280962	1.458543735	3.858449236	1.246274886	0.001426916	2.845601587	35	32	2.230839416	1.372748845	3.625313194	1.157586667	6.88E-07	6.162486729	37	20	3.804388715	2.196215102	6.590143871	1.927664662	6.75E-05	4.170769494	34	24	2.898263889	1.708994514	4.915131969	1.535188959	genitourinary	FALSE	TRUE	FALSE	FALSE	TRUE	FALSE	TRUE	TRUE	TRUE	FALSE	TRUE	FALSE
H. pylori	0.022633108	1.645255813	21	20	2.123741007	1.145691682	3.936727424	1.086607838	0.279971989	0.552885417	20	28	1.437371663	0.805635355	2.564481917	0.52343315	1.70E-05	4.770761556	29	16	3.70388601	2.002050607	6.852360041	1.889039699	0.014790739	1.830010116	15	11	2.75373758	1.260078666	6.017934329	1.461391083	infectious_diseases	FALSE	TRUE	FALSE	FALSE	TRUE	FALSE	TRUE	TRUE	TRUE	FALSE	TRUE	FALSE
Hallucinations	6.48E-11	10.18819015	36	10	8.263048017	3.964167169	17.22378487	3.046674051	1.06E-09	8.973205517	41	16	5.302465897	2.960265654	9.497845083	2.406663437	4.68E-13	12.32999332	45	12	7.808219178	4.111181318	14.82987055	2.96499355	1.75E-09	8.756459543	36	12	6.187891441	3.20506438	11.94671805	2.629447887	mental_disorders	TRUE	TRUE	TRUE	TRUE	TRUE	TRUE	TRUE	TRUE	TRUE	TRUE	TRUE	TRUE
Hallux valgus (Bunion)	0.001643609	2.784201529	34	31	2.235819892	1.365872019	3.659852842	1.160803976	0.014102333	1.850709037	33	36	1.861949358	1.153730484	3.004909257	0.896813835	7.02E-05	4.153497516	38	29	2.685110374	1.645919855	4.380418462	1.424981393	0.08165292	1.088028279	31	40	1.567705088	0.974634331	2.52166291	0.64865419	musculoskeletal	FALSE	TRUE	FALSE	FALSE	TRUE	FALSE	FALSE	TRUE	FALSE	FALSE	TRUE	FALSE
Hammer toe (acquired)	9.78E-05	4.009752124	19	10	4.823076923	2.103930103	11.05648471	2.26995382	0.333230268	0.477255558	20	29	1.387099058	0.780651647	2.464663727	0.47207082	3.42E-06	5.466467674	33	18	3.758237947	2.105375754	6.708708617	1.910056411	0.001104136	2.956977476	31	26	2.429187635	1.434285131	4.114211629	1.280473931	musculoskeletal	FALSE	TRUE	FALSE	FALSE	TRUE	FALSE	TRUE	TRUE	TRUE	FALSE	TRUE	FALSE
Hearing loss	1.98E-25	24.70330801	244	200	2.90848	2.368252086	3.571940656	1.540265384	5.62E-13	12.25002476	172	166	2.296661097	1.827334472	2.886528042	1.199537983	3.43E-27	26.46455661	219	159	3.250566038	2.606522323	4.053746047	1.700690964	5.63E-26	25.24917869	240	192	2.977453581	2.418405573	3.665733293	1.574079016	sense_organs	TRUE	TRUE	TRUE	TRUE	TRUE	TRUE	TRUE	TRUE	TRUE	TRUE	TRUE	TRUE
Heart failure NOS	0.892560498	0.049362337	20	43	0.928799962	0.543409575	1.587512273	-0.106560182	1	0	26	53	0.980625292	0.609478682	1.577784411	-0.028226123	0.499469367	0.301491142	24	39	1.236478985	0.739323975	2.067943598	0.30623772	0.662120483	0.179062977	20	34	1.180094214	0.675670431	2.061097083	0.238902044	circulatory_system	FALSE	FALSE	FALSE	FALSE	FALSE	FALSE	FALSE	TRUE	FALSE	FALSE	TRUE	FALSE
Heart failure with preserved EF [Diastolic heart failure]	0.00484828	2.314412301	98	136	1.489430147	1.135099977	1.9543672	0.574760464	7.50E-06	5.125097737	144	179	1.712099901	1.35482	2.16359817	0.775766886	2.99E-08	7.524099802	114	113	2.149537409	1.637266291	2.82208893	1.104026218	8.70E-08	7.060488559	120	125	2.046315789	1.572992804	2.662064505	1.0330288	circulatory_system	FALSE	TRUE	FALSE	TRUE	TRUE	TRUE	TRUE	TRUE	TRUE	TRUE	TRUE	TRUE
Heart failure with reduced EF [Systolic or combined heart failure]	0.189376704	0.722673446	65	105	1.254754216	0.911908953	1.726497079	0.327404794	0.001017424	2.992498189	102	134	1.582123017	1.208191137	2.0717858	0.66186178	9.38E-04	3.027647065	90	114	1.636585934	1.227614053	2.181804218	0.710689357	0.039265327	1.405990783	68	98	1.416229559	1.029244308	1.948717275	0.502055133	circulatory_system	FALSE	TRUE	FALSE	FALSE	TRUE	FALSE	FALSE	TRUE	FALSE	FALSE	TRUE	FALSE
Heart valve replaced	0.326450117	0.486183172	16	22	1.461981781	0.764347947	2.796358302	0.547925333	0.845682091	0.072792866	10	21	0.855837563	0.390517784	1.875607118	-0.224591093	0.653124271	0.185004177	15	36	0.830779707	0.452668931	1.524723421	-0.267462118	0.773671508	0.111443397	27	49	1.104889939	0.686390944	1.778551696	0.143902667	circulatory_system	FALSE	TRUE	FALSE	FALSE	FALSE	FALSE	FALSE	FALSE	FALSE	FALSE	TRUE	FALSE
Heartburn	0.837529489	0.076999893	10	19	0.84082417	0.366792946	1.927477868	-0.250123954	0.122095703	0.91329962	10	10	2.23464318	0.905109633	5.517155006	1.160044485	0.125024545	0.903004716	10	10	2.812765957	0.890469932	8.884805706	1.491989515	0.031856934	1.496796027	13	10	2.621202854	1.145319504	5.99894124	1.390229008	digestive	FALSE	FALSE	FALSE	FALSE	TRUE	FALSE	FALSE	TRUE	FALSE	FALSE	TRUE	FALSE
Hemangioma and lymphangioma, any site	0.209918417	0.677949457	10	10	2.009137056	0.795021468	5.077387053	1.006575983	1	0	10	15	1.067207573	0.450940489	2.525681395	0.093840809	0.002606436	2.583952924	13	10	4.377505946	1.658844833	11.5517485	2.130109138	0.037308108	1.428196775	20	20	2.020533881	1.082018709	3.77309295	1.014736543	neoplasms	FALSE	TRUE	FALSE	FALSE	TRUE	FALSE	FALSE	TRUE	FALSE	FALSE	TRUE	FALSE
Hemangioma of skin and subcutaneous tissue	0.058566174	1.232353149	12	10	2.417107943	1.040690817	5.613973635	1.273281902	0.761072835	0.118573779	10	10	0.665657585	0.179811401	2.464248751	-0.587147851	0.001003905	2.998307231	18	10	3.64795082	1.677580699	7.932581241	1.86708628	2.07E-06	5.683527077	46	32	2.965981013	1.87651786	4.68796144	1.568509362	neoplasms	FALSE	TRUE	FALSE	FALSE	FALSE	FALSE	FALSE	TRUE	FALSE	TRUE	TRUE	TRUE
Hematemesis	0.064966126	1.187313033	14	13	2.17032967	1.016226314	4.635119966	1.117914203	0.007682606	2.114491422	16	11	2.94032348	1.359391048	6.359834562	1.555974882	0.001003905	2.998307231	18	10	3.64795082	1.677580699	7.932581241	1.86708628	0.29748084	0.526541	10	10	2.007092199	0.702059493	5.738002455	1.00510689	digestive	FALSE	TRUE	FALSE	FALSE	TRUE	FALSE	FALSE	TRUE	FALSE	FALSE	TRUE	FALSE
Hematuria	1.73E-08	7.760810968	113	110	2.189804974	1.664228052	2.881363415	1.130802388	4.75E-08	7.323310219	99	93	2.253919625	1.67981642	3.024231468	1.17243607	5.36E-12	11.27102864	101	75	2.884852557	2.117720529	3.929873731	1.528497585	2.15E-12	11.66813688	108	82	2.833342509	2.103323431	3.81673577	1.502505013	genitourinary	TRUE	TRUE	TRUE	TRUE	TRUE	TRUE	TRUE	TRUE	TRUE	TRUE	TRUE	TRUE
Hemiplegia	0.025015263	1.601794934	29	32	1.836917098	1.104844457	3.054062864	0.877286518	0.600208187	0.221698085	29	50	1.16480829	0.732420384	1.852458481	0.220092529	0.002708635	2.567249506	38	38	2.039748954	1.292489133	3.219041219	1.028391601	0.020772408	1.682513146	19	17	2.259366516	1.169139478	4.366234438	1.175918325	neurological	FALSE	TRUE	FALSE	FALSE	TRUE	FALSE	FALSE	TRUE	FALSE	FALSE	TRUE	FALSE
Hemoptysis	0.296653452	0.527750593	25	37	1.360416144	0.814281655	2.272840205	0.444048031	0.589873902	0.229240818	20	33	1.216476884	0.694373145	2.13115386	0.282708906	0.760432579	0.118939285	10	24	0.831639566	0.396126829	1.745966992	-0.265969697	0.415601243	0.381323162	10	13	1.543933709	0.674616611	3.533460718	0.626610809	respiratory	FALSE	TRUE	FALSE	FALSE	TRUE	FALSE	FALSE	FALSE	FALSE	FALSE	TRUE	FALSE
Hemorrhage NOS	0.489428079	0.310311119	13	19	1.373303289	0.675440271	2.792196443	0.457650274	0.78365993	0.105872359	10	10	1.335357625	0.473970467	3.762217499	0.417226165	0.081273794	1.090049464	17	18	1.904355738	0.977128016	3.711459212	0.929303002	0.018185922	1.740264667	17	14	2.453428864	1.204402925	4.997757036	1.294799442	circulatory_system	FALSE	TRUE	FALSE	FALSE	TRUE	FALSE	FALSE	TRUE	FALSE	FALSE	TRUE	FALSE
Hemorrhage from gastrointestinal ulcer	0.027692848	1.557632385	22	22	2.022633745	1.114574802	3.670500407	1.016235103	0.004299437	2.366588409	16	10	3.23599182	1.463078332	7.157267542	1.694207961	0.014790739	1.830010116	15	11	2.75373758	1.260078666	6.017934329	1.461391083	0.04794229	1.319281224	10	10	2.87601626	1.091448027	7.578436464	1.524071832	digestive	FALSE	TRUE	FALSE	FALSE	TRUE	FALSE	FALSE	TRUE	FALSE	FALSE	TRUE	FALSE
Hemorrhage of gastrointestinal tract	2.65E-07	6.576709166	82	74	2.32556899	1.681963606	3.215450743	1.217583739	0.035175604	1.453758435	80	118	1.387086007	1.033070682	1.862416216	0.472057245	8.47E-07	6.072089968	68	58	2.443583824	1.706579226	3.498871786	1.288998595	0.006830196	2.165566821	44	50	1.7952	1.188403522	2.711825554	0.844144581	digestive	TRUE	TRUE	TRUE	FALSE	TRUE	FALSE	TRUE	TRUE	TRUE	FALSE	TRUE	FALSE
Hemorrhage of rectum and anus	0.001441307	2.841243411	59	67	1.809226594	1.264095317	2.589441498	0.855373108	4.23E-08	7.373540157	70	54	2.713243547	1.886280488	3.902754967	1.440018553	6.11E-04	3.214168903	41	38	2.207709726	1.41038697	3.455776562	1.142550496	7.08E-05	4.149893831	48	42	2.350951374	1.542614676	3.582859965	1.233244699	digestive	FALSE	TRUE	FALSE	TRUE	TRUE	TRUE	FALSE	TRUE	FALSE	FALSE	TRUE	FALSE
Hemorrhage or hematoma complicating a procedure	1	0	10	11	1.09146117	0.402472368	2.959923668	0.126260806	0.943390623	0.025308445	10	16	1.126142132	0.495877407	2.557479093	0.171388923	0.508440543	0.293759826	14	21	1.338095238	0.677508617	2.642769142	0.420180803	0.538446608	0.268857355	11	16	1.379196338	0.637645979	2.983132647	0.463827849	injuries_poisonings	FALSE	TRUE	FALSE	FALSE	TRUE	FALSE	FALSE	TRUE	FALSE	FALSE	TRUE	FALSE
Hemorrhoids	8.60E-07	6.065534144	130	148	1.870620621	1.458186041	2.399708547	0.903516996	3.97E-07	6.400852513	114	121	1.998854245	1.528815243	2.613408201	0.999173276	1.10E-09	8.956810728	103	89	2.466575871	1.837168077	3.311616723	1.302509665	1.23E-08	7.908516707	103	95	2.303491051	1.723699201	3.078304508	1.203821993	circulatory_system	TRUE	TRUE	TRUE	TRUE	TRUE	TRUE	TRUE	TRUE	TRUE	TRUE	TRUE	TRUE
Hepatitis NOS	0.009590827	2.018143946	14	10	3.141269841	1.354926012	7.282741736	1.651347879	0.411083417	0.386070043	10	12	0.498486377	0.140348239	1.77051504	-1.004374016	0.357357261	0.446897389	10	10	2.006072874	0.64533986	6.235982974	1.004374016	0.201410737	0.69591738	10	10	2.342789598	0.78525164	6.989686898	1.228227394	infectious_diseases	FALSE	TRUE	FALSE	FALSE	FALSE	FALSE	FALSE	TRUE	FALSE	FALSE	TRUE	FALSE
Hepatomegaly	0.485913563	0.313440979	10	16	0.623104146	0.227609443	1.705811373	-0.682454779	1	0	10	10	1.111672846	0.371572683	3.325907881	0.15273228	1	0	10	15	1.067207573	0.450940489	2.525681395	0.093840809	1	0	10	12	1	0.374204387	2.67233639	0	digestive	FALSE	FALSE	FALSE	FALSE	TRUE	FALSE	FALSE	TRUE	FALSE	FALSE	FALSE	FALSE
Hereditary and idiopathic peripheral neuropathy	0.196592682	0.706432653	34	50	1.37275	0.881902767	2.136791757	0.457068911	0.112230215	0.949890204	54	81	1.35248227	0.950148373	1.92518173	0.435609681	1.01E-07	6.996786914	67	52	2.690897021	1.857596993	3.898007374	1.428087181	3.14E-05	4.502655881	80	85	1.959582958	1.429609081	2.686024746	0.97054665	neurological	FALSE	TRUE	FALSE	FALSE	TRUE	FALSE	TRUE	TRUE	TRUE	TRUE	TRUE	TRUE
Herpes simplex	0.225197979	0.647435511	14	17	1.656302521	0.813094013	3.373949379	0.727966203	0.006519895	2.185759372	27	25	2.192388831	1.265630153	3.797767283	1.13250369	0.006831119	2.165508155	17	12	2.865233709	1.363024312	6.023050458	1.51865282	0.001892557	2.722951001	27	22	2.495158409	1.413663461	4.404029431	1.31913141	infectious_diseases	FALSE	TRUE	FALSE	FALSE	TRUE	FALSE	FALSE	TRUE	FALSE	FALSE	TRUE	FALSE
Herpes zoster	0.001087571	2.963542524	51	54	1.936962413	1.310726925	2.862398962	0.953795959	0.036138337	1.442031831	32	38	1.706970128	1.059895229	2.749089662	0.771437811	1.18E-05	4.926768015	40	28	2.935010482	1.799685287	4.786551623	1.553365656	2.38E-04	3.624080583	45	41	2.251792644	1.464503776	3.462312761	1.171073983	infectious_diseases	FALSE	TRUE	FALSE	FALSE	TRUE	FALSE	TRUE	TRUE	TRUE	FALSE	TRUE	FALSE
Herpes zoster with nervous system complications	0.013711818	1.862904966	19	16	2.401794872	1.229697135	4.691088921	1.264112941	0.041925506	1.377521683	11	10	2.769582909	1.11046014	6.907577512	1.469668727	1.99E-04	3.700550883	22	12	3.72702332	1.836860944	7.562196186	1.898023846	0.485913563	0.313440979	10	12	1.504568528	0.631832436	3.582795576	0.589349818	infectious_diseases	FALSE	TRUE	FALSE	FALSE	TRUE	FALSE	FALSE	TRUE	FALSE	FALSE	TRUE	FALSE
Hydrocele	0.25918468	0.586390673	10	10	4.006048387	0.36281598	44.23295714	2.002179847	0.357357261	0.446897389	10	10	2.006072874	0.64533986	6.235982974	1.004374016	0.29748084	0.526541	10	10	2.007092199	0.702059493	5.738002455	1.00510689	0.409538765	0.387704984	10	11	0.544078525	0.151443932	1.954660295	-0.878113209	genitourinary	FALSE	TRUE	FALSE	FALSE	TRUE	FALSE	FALSE	TRUE	FALSE	FALSE	FALSE	FALSE
Hydrocephalus	8.90E-05	4.050443282	24	13	3.758921491	1.905646752	7.414538272	1.910318783	0.01551799	1.809164543	21	19	2.236652783	1.196827596	4.17989666	1.16134131	0.001111205	2.954205735	16	10	4.049079755	1.726938606	9.493705683	2.01759406	0.00103675	2.984325909	24	17	2.868647665	1.533865528	5.36496797	1.520370783	neurological	FALSE	TRUE	FALSE	FALSE	TRUE	FALSE	FALSE	TRUE	FALSE	FALSE	TRUE	FALSE
Hydronephrosis	0.296653452	0.527750593	25	37	1.360416144	0.814281655	2.272840205	0.444048031	0.007425021	2.129302331	31	31	2.03219107	1.227943425	3.363184703	1.023036053	0.012579349	1.900341849	25	24	2.11128311	1.199529313	3.716054556	1.078120048	0.119414332	0.922943545	20	24	1.680355921	0.92371332	3.056788246	0.748766846	genitourinary	FALSE	TRUE	FALSE	FALSE	TRUE	FALSE	FALSE	TRUE	FALSE	FALSE	TRUE	FALSE
Hypercalcemia	1.86E-07	6.730154316	53	36	3.053961507	1.985849867	4.696568979	1.610681878	1.02E-05	4.989307938	59	52	2.349321267	1.60518254	3.438431629	1.232244014	2.57E-09	8.590022814	50	26	3.99690352	2.472689904	6.460671725	1.998882748	0.003250174	2.488093396	39	40	1.988795812	1.270897955	3.112215867	0.991895163	endocrine_metabolic	TRUE	TRUE	TRUE	TRUE	TRUE	TRUE	TRUE	TRUE	TRUE	FALSE	TRUE	FALSE
Hypercholesterolemia	7.83E-22	21.10642755	246	221	2.629527912	2.151224181	3.214177814	1.394803811	1.86E-19	18.73033749	225	204	2.558708789	2.079259383	3.148712817	1.355415961	2.19E-27	26.65988746	235	179	3.129043655	2.530999184	3.868398795	1.645721787	4.99E-12	11.30200839	211	231	2.049653624	1.670139691	2.515406348	1.035380126	endocrine_metabolic	TRUE	TRUE	TRUE	TRUE	TRUE	TRUE	TRUE	TRUE	TRUE	TRUE	TRUE	TRUE
Hypercoagulable state	1	0	10	10	0.666330984	0.069223001	6.414009413	-0.585689116	1	0	10	10	1	0.090567104	11.04153668	0	0.4330757	0.363436184	10	10	2.005055612	0.579109237	6.942123787	1.003642251	0.355294469	0.449411553	10	10	0.443324373	0.095605601	2.055700677	-1.173565415	hematopoietic	FALSE	FALSE	FALSE	FALSE	FALSE	FALSE	FALSE	TRUE	FALSE	FALSE	FALSE	FALSE
Hyperglyceridemia	1.46E-04	3.835122454	36	28	2.630480167	1.595671212	4.336373219	1.395326173	0.088725466	1.051951709	12	11	2.196259952	0.965654008	4.995120133	1.135048823	0.011609489	1.935186899	23	21	2.218674906	1.221859292	4.028711302	1.14969829	0.737130199	0.132455796	10	20	0.798377282	0.350412495	1.819016998	-0.324857426	endocrine_metabolic	FALSE	TRUE	FALSE	FALSE	TRUE	FALSE	FALSE	TRUE	FALSE	FALSE	FALSE	FALSE
Hyperhidrosis	0.262044609	0.58162477	13	16	1.633282365	0.782514817	3.409023352	0.707774228	0.002929435	2.533216103	27	23	2.385459287	1.360624551	4.18220883	1.254267064	5.77E-08	7.238812801	25	10	8.52253182	3.484748351	20.84326938	3.091282081	0.008695853	2.060687815	25	23	2.204199758	1.244678597	3.90341457	1.140254975	dermatologic	FALSE	TRUE	FALSE	FALSE	TRUE	FALSE	TRUE	TRUE	TRUE	FALSE	TRUE	FALSE
Hyperlipidemia	1.60E-32	31.79614124	568	682	2.553274682	2.184346924	2.984512914	1.352348752	1.27E-36	35.89721824	559	638	2.719165496	2.324670168	3.180606477	1.44316396	8.23E-40	39.08449673	533	572	2.862157365	2.443814905	3.352113439	1.517102996	1.51E-32	31.82199894	514	584	2.574400685	2.199359982	3.013394325	1.364236615	endocrine_metabolic	TRUE	TRUE	TRUE	TRUE	TRUE	TRUE	TRUE	TRUE	TRUE	TRUE	TRUE	TRUE
Hypermetropia	0.022633108	1.645255813	21	20	2.123741007	1.145691682	3.936727424	1.086607838	0.761429526	0.118370287	21	47	0.891320986	0.529813412	1.499496016	-0.165983021	0.019527591	1.709351331	22	21	2.120027435	1.160169738	3.87401617	1.084082935	1.14E-04	3.9432132	34	25	2.780916667	1.649824073	4.687467975	1.475560513	sense_organs	FALSE	TRUE	FALSE	FALSE	FALSE	FALSE	FALSE	TRUE	FALSE	FALSE	TRUE	FALSE
Hyperosmolality and/or hypernatremia	4.39E-12	11.35704318	89	60	3.160073665	2.256490288	4.42548573	1.65995819	3.09E-20	19.50958703	140	89	3.497881746	2.649704526	4.617562672	1.806481517	1.05E-08	7.978437429	69	50	2.891286486	1.992441662	4.195624748	1.531711567	6.49E-09	8.18772259	57	35	3.394450374	2.212457046	5.207917305	1.763177993	endocrine_metabolic	TRUE	TRUE	TRUE	TRUE	TRUE	TRUE	TRUE	TRUE	TRUE	TRUE	TRUE	TRUE
Hyperparathyroidism	0.788322894	0.103295861	16	28	1.145194274	0.616660806	2.126728199	0.195592362	0.065121744	1.186273979	39	52	1.520418848	0.996641125	2.319464265	0.604468815	0.001352229	2.868949619	26	20	2.642975207	1.468009136	4.758361357	1.402162891	0.06517562	1.185914828	26	31	1.695614503	1.001170368	2.871747541	0.761808211	endocrine_metabolic	FALSE	TRUE	FALSE	FALSE	TRUE	FALSE	FALSE	TRUE	FALSE	FALSE	TRUE	FALSE
Hyperplasia of prostate	3.14E-06	5.503591012	142	172	1.759689922	1.388844139	2.229558045	0.815321232	2.04E-08	7.690549135	121	122	2.119936905	1.628061872	2.760418728	1.084021327	1.26E-10	9.900277563	145	142	2.220259128	1.737360335	2.837379498	1.150728065	2.60E-09	8.584401357	157	169	2.018925014	1.600637265	2.546522126	1.013587328	genitourinary	TRUE	TRUE	TRUE	TRUE	TRUE	TRUE	TRUE	TRUE	TRUE	TRUE	TRUE	TRUE
Hyperpotassemia	4.41E-05	4.355668926	106	126	1.764014014	1.34607151	2.311723722	0.818862022	0.003447696	2.462471098	98	134	1.51329291	1.15239739	1.98720984	0.59769126	1.10E-06	5.959190719	103	108	2.012304111	1.518648481	2.666428661	1.00884835	5.96E-04	3.224811074	71	82	1.787992495	1.288897311	2.480350558	0.838340681	endocrine_metabolic	TRUE	TRUE	TRUE	FALSE	TRUE	FALSE	TRUE	TRUE	TRUE	FALSE	TRUE	FALSE
Hypersomnia	1.78E-05	4.748802488	28	15	3.812560386	2.0268151	7.171654041	1.930760188	3.78E-05	4.422840537	27	15	3.672595657	1.944603749	6.936096296	1.876800068	6.17E-10	9.209365553	36	11	6.753843234	3.422911394	13.32619901	2.755708693	1.19E-08	7.926248199	48	26	3.828915271	2.36092964	6.209669235	1.936935735	neurological	TRUE	TRUE	TRUE	TRUE	TRUE	TRUE	TRUE	TRUE	TRUE	TRUE	TRUE	TRUE
Hypertensive chronic kidney disease	6.89E-10	9.161707301	175	192	1.998753561	1.602625867	2.492793784	0.999100604	1.62E-18	17.79020887	260	261	2.343846242	1.933954331	2.840612685	1.228877931	1.82E-10	9.740739565	168	177	2.081011204	1.659089167	2.610231997	1.057284732	5.38E-07	6.269123172	116	125	1.969093394	1.510529455	2.566867386	0.97753154	circulatory_system	TRUE	TRUE	TRUE	TRUE	TRUE	TRUE	TRUE	TRUE	TRUE	TRUE	TRUE	TRUE
Hypertensive heart and/or renal disease	0.001467614	2.833388107	55	61	1.850329091	1.274641952	2.686023113	0.887781885	6.79E-07	6.168347872	102	105	2.050672646	1.543848344	2.723880436	1.036097209	1.02E-06	5.991211224	78	72	2.266011645	1.629332172	3.151480628	1.180155275	0.054260808	1.265513747	42	56	1.522058824	1.012608361	2.287817434	0.606024116	circulatory_system	FALSE	TRUE	FALSE	TRUE	TRUE	TRUE	TRUE	TRUE	TRUE	FALSE	TRUE	FALSE
Hypertensive heart disease	6.17E-07	6.209990623	89	86	2.174971091	1.600420352	2.955785485	1.120996225	5.40E-05	4.267456893	108	130	1.742177461	1.333356927	2.27634645	0.800891587	1.69E-11	10.77317333	100	76	2.814082185	2.066763777	3.831622479	1.492664463	8.67E-05	4.062053656	79	87	1.886552352	1.37727736	2.584141642	0.915752136	circulatory_system	TRUE	TRUE	TRUE	TRUE	TRUE	TRUE	TRUE	TRUE	TRUE	FALSE	TRUE	FALSE
Hypertrophic obstructive cardiomyopathy	1	0	10	10	1.334005376	0.222544006	7.996487432	0.415764481	0.453145579	0.343762253	10	10	2.004040404	0.500155946	8.02985143	1.002911595	0.231360336	0.635711094	10	10	2.673400673	0.597179767	11.9680397	1.418676076	0.25918468	0.586390673	10	10	4.006048387	0.36281598	44.23295714	2.002179847	circulatory_system	FALSE	TRUE	FALSE	FALSE	TRUE	FALSE	FALSE	TRUE	FALSE	FALSE	TRUE	FALSE
Hypertrophy of breast (Gynecomastia)	0.670450252	0.173633442	10	10	0.39939577	0.046598495	3.423221736	-1.32410904	1	0	10	13	0.922609779	0.349624408	2.434637811	-0.116207511	0.407075952	0.390324553	10	10	2.003027245	0.403548346	9.942100327	1.002182045	0.758992448	0.119762546	10	10	1.430738119	0.45294652	4.51932287	0.516759627	genitourinary	FALSE	FALSE	FALSE	FALSE	FALSE	FALSE	FALSE	TRUE	FALSE	FALSE	TRUE	FALSE
Hyperventilation	0.249262067	0.603343808	10	10	2.00811359	0.751443401	5.366365829	1.005840879	0.092200573	1.035266382	10	10	2.585786802	0.960164564	6.963695221	1.37060333	0.002606436	2.583952924	13	10	4.377505946	1.658844833	11.5517485	2.130109138	0.1073688	0.969121902	10	10	2.680189317	0.927403637	7.745726332	1.42233491	respiratory	FALSE	TRUE	FALSE	FALSE	TRUE	FALSE	FALSE	TRUE	FALSE	FALSE	TRUE	FALSE
Hypocalcemia	9.20E-04	3.036295053	29	23	2.567470151	1.477384171	4.461874646	1.360347504	0.089556172	1.047904479	22	26	1.707977208	0.963060579	3.029078552	0.772288723	0.017790356	1.749815369	25	25	2.025799794	1.157529389	3.545365536	1.018491602	0.330477093	0.480858638	13	17	1.536427415	0.743255851	3.176038503	0.619579612	endocrine_metabolic	FALSE	TRUE	FALSE	FALSE	TRUE	FALSE	FALSE	TRUE	FALSE	FALSE	TRUE	FALSE
Hypoglycemia	6.66E-07	6.176363801	46	30	3.166947961	1.98639501	5.049126349	1.663093161	0.00583921	2.233645925	56	68	1.685689201	1.173486113	2.421458636	0.753338564	5.96E-06	5.224882554	46	34	2.788657235	1.778102304	4.373544287	1.479570618	0.020937028	1.679084968	16	13	2.485449111	1.190785399	5.187716687	1.313506565	endocrine_metabolic	TRUE	TRUE	TRUE	FALSE	TRUE	FALSE	TRUE	TRUE	TRUE	FALSE	TRUE	FALSE
Hypoparathyroidism	0.604739437	0.218431709	10	10	2.002016129	0.281593703	14.23351639	1.001453597	0.045074222	1.346071761	10	10	5.020222447	0.972269329	25.9214527	2.327751292	1	0	10	10	1	0.18285006	5.468961839	0	0.110961969	0.954825847	10	10	6.015136226	0.624892512	57.90093999	2.588597411	endocrine_metabolic	FALSE	TRUE	FALSE	FALSE	TRUE	FALSE	FALSE	FALSE	FALSE	FALSE	TRUE	FALSE
Hypopotassemia	2.89E-06	5.539510433	118	134	1.863729299	1.436811674	2.417496295	0.898192328	2.69E-06	5.569759327	138	165	1.781180969	1.400796547	2.264858269	0.832834102	9.79E-22	21.00909991	159	106	3.380838323	2.609605337	4.379998618	1.757381026	1.40E-07	6.854687128	106	106	2.119369369	1.600507302	2.806439257	1.083635046	endocrine_metabolic	TRUE	TRUE	TRUE	TRUE	TRUE	TRUE	TRUE	TRUE	TRUE	TRUE	TRUE	TRUE
Hyposmolality and/or hyponatremia	5.23E-09	8.281254993	173	196	1.926570385	1.545312734	2.401891452	0.946034894	0.001890995	2.723309664	97	129	1.558364229	1.183463304	2.052027352	0.640032467	1.30E-10	9.88532728	162	167	2.123171925	1.684949561	2.67536734	1.086221199	8.25E-07	6.083306675	119	131	1.927877863	1.48516929	2.502551782	0.947013655	endocrine_metabolic	TRUE	TRUE	TRUE	FALSE	TRUE	FALSE	TRUE	TRUE	TRUE	TRUE	TRUE	TRUE
Hypotension	0.041117646	1.385971756	17	16	2.14457523	1.078922834	4.262772807	1.100691926	0.043352132	1.362989544	19	19	2.019487179	1.064315727	3.831878422	1.013988987	2.23E-04	3.650992677	18	10	4.56454918	1.977779713	10.53459548	2.190472379	0.173067051	0.761785606	14	16	1.760714286	0.855873584	3.622164366	0.816160819	circulatory_system	FALSE	TRUE	FALSE	FALSE	TRUE	FALSE	FALSE	TRUE	FALSE	FALSE	TRUE	FALSE
Hypotension NOS	2.87E-16	15.54279461	147	114	2.852979556	2.204836952	3.691652728	1.512469409	2.05E-15	14.68747087	150	122	2.718320255	2.111948955	3.498789585	1.442715435	6.41E-16	15.19343388	130	94	3.031668637	2.297500023	4.000441624	1.600112075	4.29E-18	17.36769213	134	90	3.285943152	2.485946035	4.343385677	1.716307522	circulatory_system	TRUE	TRUE	TRUE	TRUE	TRUE	TRUE	TRUE	TRUE	TRUE	TRUE	TRUE	TRUE
Hypothermia/Chills	0.127367903	0.894940001	16	18	1.790502159	0.909116372	3.526389006	0.840364258	1.10E-05	4.960274114	35	22	3.261446583	1.902845665	5.590066503	1.705512	9.87E-05	4.005737425	21	10	4.269064748	2.002610976	9.100576221	2.093920044	0.003143054	2.502648177	19	13	2.960552268	1.456088136	6.019463738	1.565866325	symptoms	FALSE	TRUE	FALSE	TRUE	TRUE	TRUE	FALSE	TRUE	FALSE	FALSE	TRUE	FALSE
Hypothyroidism NOS	6.29E-06	5.201263654	158	201	1.680270894	1.343085498	2.102107634	0.748693844	2.54E-08	7.59566313	168	194	1.880831732	1.50579354	2.349278243	0.911370784	4.03E-12	11.39520235	230	260	2.000805477	1.643380751	2.435967779	1.000580912	4.01E-09	8.396320304	269	352	1.724467085	1.438640939	2.067080566	0.786150592	endocrine_metabolic	TRUE	TRUE	TRUE	TRUE	TRUE	TRUE	TRUE	TRUE	TRUE	TRUE	TRUE	TRUE
Hypovolemia	4.08E-26	25.3892675	227	174	3.085450104	2.489115705	3.824652396	1.625480964	2.42E-32	31.61548802	257	187	3.358441144	2.730570186	4.130685588	1.747791746	5.20E-22	21.28377278	191	145	3.023257612	2.39909542	3.809805357	1.596103916	9.21E-20	19.03579455	167	124	3.035534579	2.372722062	3.883501708	1.601950608	endocrine_metabolic	TRUE	TRUE	TRUE	TRUE	TRUE	TRUE	TRUE	TRUE	TRUE	TRUE	TRUE	TRUE
Iatrogenic hypotension	3.60E-04	3.443635378	23	14	3.339855819	1.711061097	6.519134187	1.739785823	0.032279089	1.491078726	16	14	2.306748466	1.121293116	4.745492871	1.205860697	0.001737751	2.760012475	24	18	2.70790378	1.462624059	5.013416015	1.437176477	7.99E-06	5.097566169	30	16	3.835580913	2.080703491	7.070532157	1.939445096	circulatory_system	FALSE	TRUE	FALSE	FALSE	TRUE	FALSE	FALSE	TRUE	FALSE	TRUE	TRUE	TRUE
Idiopathic fibrosing alveolitis	0.936775397	0.028364524	10	14	0.856275304	0.328055278	2.235011735	-0.223853378	0.344177955	0.46321695	10	10	1.784088348	0.68624309	4.638256149	0.835187059	0.625909326	0.203488578	10	19	0.734975737	0.307936054	1.754225681	-0.44423147	0.71135665	0.147912604	10	14	1.288324873	0.555698975	2.986834694	0.365496439	respiratory	FALSE	FALSE	FALSE	FALSE	TRUE	FALSE	FALSE	FALSE	FALSE	FALSE	TRUE	FALSE
Immunity deficiency	0.71135665	0.147912604	10	14	1.288324873	0.555698975	2.986834694	0.365496439	0.845682091	0.072792866	10	21	0.855837563	0.390517784	1.875607118	-0.224591093	0.654998484	0.183759705	12	19	1.266373673	0.612263109	2.619302482	0.340703169	0.785188196	0.105026238	10	10	0.799191919	0.250025483	2.554570499	-0.323386099	endocrine_metabolic	FALSE	TRUE	FALSE	FALSE	FALSE	FALSE	FALSE	TRUE	FALSE	FALSE	FALSE	FALSE
Impacted cerumen	4.56E-22	21.34100048	165	112	3.333835947	2.587324641	4.295735428	1.737183113	6.60E-09	8.180318639	151	163	2.005509101	1.584002423	2.539179671	1.003968513	6.62E-26	25.17931677	165	98	3.838531794	2.950966493	4.993051045	1.940554598	5.90E-29	28.22899956	207	137	3.553705748	2.819538839	4.479039042	1.829324229	sense_organs	TRUE	TRUE	TRUE	TRUE	TRUE	TRUE	TRUE	TRUE	TRUE	TRUE	TRUE	TRUE
Impaction of intestine	3.46E-06	5.461453679	24	10	5.440549828	2.519224111	11.74948362	2.443752459	7.12E-07	6.147232426	28	11	5.209486166	2.582642376	10.50813166	2.38114108	7.59E-06	5.11990273	22	10	5.601851852	2.484996053	12.62808612	2.48590383	1.80E-05	4.744738586	21	10	5.341726619	2.357558331	12.10321836	2.417306143	digestive	TRUE	TRUE	TRUE	TRUE	TRUE	TRUE	TRUE	TRUE	TRUE	TRUE	TRUE	TRUE
Impaired fasting glucose	1.69E-06	5.773171609	69	61	2.356455472	1.655157155	3.354897374	1.23661842	2.74E-04	3.562173432	54	54	2.057446809	1.399765261	3.024140895	1.040855133	1.22E-04	3.915135347	47	42	2.299542415	1.505850887	3.511566358	1.201346808	3.29E-04	3.482324925	55	56	2.020766773	1.3817035	2.955408559	1.014902823	endocrine_metabolic	TRUE	TRUE	TRUE	FALSE	TRUE	FALSE	FALSE	TRUE	FALSE	FALSE	TRUE	FALSE
Impetigo	0.001114698	2.952842852	13	10	5.255657492	1.868377298	14.78391742	2.393871259	0.931470578	0.030830858	10	12	0.832490731	0.29246999	2.369613435	-0.264493885	1	0	10	10	1	0.24957396	4.006828275	0	2.10E-04	3.678709265	16	10	5.404226312	2.10812546	13.85385386	2.434088092	dermatologic	FALSE	TRUE	FALSE	FALSE	FALSE	FALSE	FALSE	FALSE	FALSE	FALSE	TRUE	FALSE
Infection with drug-resistant microorganisms	7.90E-05	4.102621746	26	15	3.53292011	1.862647536	6.700958859	1.820861126	3.15E-05	4.501356772	36	25	2.950647182	1.761121028	4.94362321	1.561031423	1.00E-05	4.998929031	36	23	3.210492875	1.891869255	5.448190709	1.682794797	0.024095675	1.618060899	15	12	2.522982635	1.176443253	5.410750892	1.335130277	infectious_diseases	FALSE	TRUE	FALSE	TRUE	TRUE	TRUE	TRUE	TRUE	TRUE	FALSE	TRUE	FALSE
Infection/inflammation of internal prosthetic device; implant; and graft	0.054622279	1.262630186	10	10	3.018274112	1.071298517	8.503678921	1.593723834	0.325338446	0.487664612	10	12	1.673441734	0.720506354	3.886721088	0.74281832	0.01061824	1.973947483	13	10	3.279816514	1.354920388	7.939356777	1.713615107	0.78365993	0.105872359	10	10	1.335357625	0.473970467	3.762217499	0.417226165	infectious_diseases	FALSE	TRUE	FALSE	FALSE	TRUE	FALSE	FALSE	TRUE	FALSE	FALSE	TRUE	FALSE
Inflammation of eyelids	0.472629253	0.325479401	41	70	1.178803778	0.795567694	1.746650041	0.237323589	3.92E-07	6.407165318	56	41	2.835092829	1.880913853	4.273322424	1.503395974	9.01E-06	5.045043109	73	71	2.140065147	1.529324906	2.994706235	1.097654715	1.33E-04	3.876039216	74	81	1.893692968	1.368451488	2.620533566	0.92120244	sense_organs	FALSE	TRUE	FALSE	TRUE	TRUE	TRUE	TRUE	TRUE	TRUE	FALSE	TRUE	FALSE
Inflammatory and toxic neuropathy	0.065121744	1.186273979	39	52	1.520418848	0.996641125	2.319464265	0.604468815	0.138881558	0.857355421	66	104	1.288378647	0.937139895	1.771261204	0.365556656	1.96E-06	5.708826003	65	56	2.413885899	1.674347248	3.480069704	1.271357483	9.93E-05	4.002883075	80	89	1.867578	1.366895731	2.551655921	0.901168499	neurological	FALSE	TRUE	FALSE	FALSE	TRUE	FALSE	TRUE	TRUE	TRUE	FALSE	TRUE	FALSE
Influenza	4.25E-05	4.371633703	42	33	2.613636364	1.645888484	4.150399682	1.386058432	0.006825081	2.165892222	36	38	1.928359521	1.21447059	3.061885956	0.947374051	0.082805643	1.081940066	26	32	1.64178719	0.972968787	2.770351129	0.715267136	2.28E-06	5.642915955	39	24	3.341884817	1.998111044	5.589376107	1.74066201	respiratory	TRUE	TRUE	TRUE	FALSE	TRUE	FALSE	FALSE	TRUE	FALSE	TRUE	TRUE	TRUE
Ingrowing nail	9.33E-05	4.030346444	31	21	3.015230183	1.72357885	5.274846034	1.592268142	0.001322804	2.878504592	43	43	2.045215563	1.330761074	3.143243952	1.032252909	4.26E-05	4.370488882	38	28	2.782426778	1.697391399	4.561056913	1.476343722	0.03853532	1.414141026	26	29	1.814405814	1.062724311	3.097763381	0.859497168	dermatologic	FALSE	TRUE	FALSE	FALSE	TRUE	FALSE	TRUE	TRUE	TRUE	FALSE	TRUE	FALSE
Inguinal hernia	0.022633108	1.645255813	21	20	2.123741007	1.145691682	3.936727424	1.086607838	0.259725886	0.585484764	22	31	1.428846409	0.822918762	2.480927834	0.514850845	0.103698191	0.984228822	26	33	1.591222139	0.946296685	2.675680824	0.670135254	8.02E-07	6.095960574	44	28	3.242105263	2.005942739	5.240053134	1.696930932	digestive	FALSE	TRUE	FALSE	FALSE	TRUE	FALSE	FALSE	TRUE	FALSE	TRUE	TRUE	TRUE
Insect bite	0.208349115	0.68120834	11	12	1.842658528	0.810183619	4.190890028	0.881788743	0.4330757	0.363436184	10	10	2.005055612	0.579109237	6.942123787	1.003642251	0.054622279	1.262630186	10	10	3.018274112	1.071298517	8.503678921	1.593723834	0.485913563	0.313440979	10	12	1.504568528	0.631832436	3.582795576	0.589349818	injuries_poisonings	FALSE	TRUE	FALSE	FALSE	TRUE	FALSE	FALSE	TRUE	FALSE	FALSE	TRUE	FALSE
Insomnia	3.37E-28	27.47225363	230	169	3.240264568	2.6113007	4.020722114	1.696111614	3.26E-22	21.48656072	194	148	3.014864865	2.396732376	3.792417645	1.592093338	6.76E-44	43.16984067	228	113	4.93888491	3.8825801	6.282570744	2.30418535	2.51E-38	37.59946491	260	168	3.837420527	3.104037967	4.744077379	1.940136872	neurological	TRUE	TRUE	TRUE	TRUE	TRUE	TRUE	TRUE	TRUE	TRUE	TRUE	TRUE	TRUE
Internal derangement of knee	0.936775397	0.028364524	10	14	0.856275304	0.328055278	2.235011735	-0.223853378	0.202134711	0.694359103	13	15	1.743051308	0.826138204	3.677626634	0.801615037	0.236448508	0.626263422	12	14	1.723014257	0.793930115	3.739344396	0.784934639	0.538446608	0.268857355	11	16	1.379196338	0.637645979	2.983132647	0.463827849	injuries_poisonings	FALSE	FALSE	FALSE	FALSE	TRUE	FALSE	FALSE	TRUE	FALSE	FALSE	TRUE	FALSE
Intestinal disaccharidase deficiencies and disaccharide malabsorption	1.11E-09	8.956463989	124	118	2.258718099	1.733625376	2.942854621	1.175504225	1.79E-04	3.746908625	87	102	1.773591024	1.318124241	2.386440536	0.826673374	5.72E-15	14.24257546	101	63	3.455891502	2.498198608	4.780719209	1.789057925	3.89E-08	7.409843953	84	72	2.456410256	1.775680271	3.39810688	1.296551532	endocrine_metabolic	TRUE	TRUE	TRUE	FALSE	TRUE	FALSE	TRUE	TRUE	TRUE	TRUE	TRUE	TRUE
Intestinal infection	0.003893762	2.409630573	17	11	3.127291337	1.459202357	6.7022583	1.644913626	0.177282284	0.751334662	12	13	1.856493812	0.843962349	4.083795063	0.892580506	3.60E-04	3.443635378	23	14	3.339855819	1.711061097	6.519134187	1.739785823	2.22E-04	3.653046119	19	10	4.285014245	1.931550124	9.50601636	2.0993	infectious_diseases	FALSE	TRUE	FALSE	FALSE	TRUE	FALSE	FALSE	TRUE	FALSE	FALSE	TRUE	FALSE
Intestinal infection due to C. difficile	1.99E-05	4.701637792	35	23	3.118057759	1.832132383	5.306540226	1.640647653	9.53E-07	6.020762304	42	26	3.32918552	2.029006177	5.462514778	1.735169268	2.19E-05	4.660172917	34	22	3.164962121	1.841052333	5.440901951	1.662188233	7.53E-05	4.122918151	33	23	2.933764647	1.713170696	5.02400317	1.55275314	infectious_diseases	TRUE	TRUE	TRUE	TRUE	TRUE	TRUE	TRUE	TRUE	TRUE	FALSE	TRUE	FALSE
Intestinal malabsorption (non-celiac)	0.407075952	0.390324553	10	10	2.003027245	0.403548346	9.942100327	1.002182045	0.061876777	1.208472319	10	10	3.217849899	1.049962848	9.861832717	1.686097031	1	0	10	10	1	0.18285006	5.468961839	0	0.201410737	0.69591738	10	10	2.342789598	0.78525164	6.989686898	1.228227394	digestive	FALSE	TRUE	FALSE	FALSE	TRUE	FALSE	FALSE	FALSE	FALSE	FALSE	TRUE	FALSE
Intracerebral hemorrhage	0.024399025	1.612627535	33	38	1.762144696	1.098350521	2.827106529	0.817332394	0.653124271	0.185004177	15	36	0.830779707	0.452668931	1.524723421	-0.267462118	1.20E-06	5.919815775	39	23	3.488959709	2.072075045	5.874709934	1.802796937	2.74E-04	3.562268682	26	17	3.114122509	1.681696211	5.766653298	1.638825701	circulatory_system	FALSE	TRUE	FALSE	FALSE	FALSE	FALSE	TRUE	TRUE	TRUE	FALSE	TRUE	FALSE
Intracranial hemorrhage	0.691649928	0.160113664	10	12	1.336037863	0.544358742	3.279082402	0.417960894	1	0	10	13	0.922609779	0.349624408	2.434637811	-0.116207511	0.018185922	1.740264667	17	14	2.453428864	1.204402925	4.997757036	1.294799442	1.38E-04	3.858633403	14	10	7.085714286	2.326240942	21.58303812	2.824913293	circulatory_system	FALSE	TRUE	FALSE	FALSE	FALSE	FALSE	FALSE	TRUE	FALSE	FALSE	TRUE	FALSE
Intracranial hemorrhage (injury)	4.02E-08	7.395496189	62	44	2.939133828	1.981698248	4.359143812	1.555391051	0.00103675	2.984325909	24	17	2.868647665	1.533865528	5.36496797	1.520370783	4.15E-06	5.381905271	49	37	2.734134134	1.771686539	4.219419913	1.451084022	2.48E-04	3.605644416	27	18	3.055842813	1.674831618	5.575590522	1.611570336	injuries_poisonings	TRUE	TRUE	TRUE	FALSE	TRUE	FALSE	TRUE	TRUE	TRUE	FALSE	TRUE	FALSE
Iron deficiency anemia secondary to blood loss (chronic)	2.78E-04	3.555684174	38	32	2.429654812	1.508595912	3.91305747	1.28075136	0.009140521	2.039029042	40	45	1.810389005	1.174259356	2.791128155	0.856299728	0.006910293	2.160503552	38	41	1.88759057	1.205893	2.954655315	0.91654587	0.093055665	1.031257182	30	39	1.55521864	0.960241942	2.518849586	0.637117416	hematopoietic	FALSE	TRUE	FALSE	FALSE	TRUE	FALSE	FALSE	TRUE	FALSE	FALSE	TRUE	FALSE
Iron deficiency anemias, unspecified or not due to blood loss	2.94E-07	6.531082483	101	101	2.113101904	1.585805588	2.815729551	1.079362342	1.19E-06	5.925696931	142	168	1.805555556	1.423461451	2.290213664	0.852442812	4.44E-11	10.35248655	130	118	2.38445543	1.835002	3.098431335	1.253659816	5.25E-11	10.2798229	109	90	2.597388575	1.942894363	3.472359351	1.37706186	hematopoietic	TRUE	TRUE	TRUE	TRUE	TRUE	TRUE	TRUE	TRUE	TRUE	TRUE	TRUE	TRUE
Irregular menstrual cycle/bleeding	0.036962508	1.432238574	10	10	29.7826087	0.602338893	240.5177016	4.896398222	1	0	10	10	2.001007049	0.125029765	32.02460806	1.00072625	1	0	10	10	2.001007049	0.125029765	32.02460806	1.00072625	0.111036565	0.954533982	10	10	24.43402778	0.36115215	177.9259091	4.610819796	genitourinary	FALSE	TRUE	FALSE	FALSE	TRUE	FALSE	FALSE	TRUE	FALSE	FALSE	TRUE	FALSE
Irritable Bowel Syndrome	0.128089209	0.892487457	12	12	2.012219959	0.900716872	4.495340646	1.008788017	0.011609489	1.935186899	23	21	2.218674906	1.221859292	4.028711302	1.14969829	0.00992274	2.003368376	29	29	2.030051813	1.206362552	3.416145799	1.02151655	1.35E-04	3.868798194	49	45	2.238847737	1.482733479	3.380539564	1.162756414	digestive	FALSE	TRUE	FALSE	FALSE	TRUE	FALSE	FALSE	TRUE	FALSE	FALSE	TRUE	FALSE
Jaundice (not of newborn)	0.330477093	0.480858638	13	17	1.536427415	0.743255851	3.176038503	0.619579612	0.785152008	0.105046254	10	11	0.726170799	0.230643058	2.286320831	-0.461619178	0.047836903	1.32023694	16	15	2.151874574	1.059476685	4.37061452	1.10559399	1	0	10	11	1.09146117	0.402472368	2.959923668	0.126260806	digestive	FALSE	TRUE	FALSE	FALSE	FALSE	FALSE	FALSE	TRUE	FALSE	FALSE	TRUE	FALSE
Joint effusions	6.45E-06	5.190226825	80	80	2.087527352	1.516204972	2.874130164	1.061795101	3.48E-09	8.458302982	114	107	2.277336449	1.728604831	3.000258478	1.187347448	2.18E-11	10.66093266	94	69	2.904766506	2.107943951	4.002795447	1.5384222	3.35E-08	7.474606967	82	69	2.500603865	1.798195028	3.477386818	1.32227653	musculoskeletal	TRUE	TRUE	TRUE	TRUE	TRUE	TRUE	TRUE	TRUE	TRUE	TRUE	TRUE	TRUE
Joint/ligament sprain	0.008695853	2.060687815	25	23	2.204199758	1.244678597	3.90341457	1.140254975	0.320733901	0.493855134	23	34	1.361301266	0.797495101	2.323702221	0.444986381	6.75E-05	4.170769494	34	24	2.898263889	1.708994514	4.915131969	1.535188959	3.64E-04	3.438643232	36	30	2.452609603	1.501572048	4.005997498	1.29431761	injuries_poisonings	FALSE	TRUE	FALSE	FALSE	TRUE	FALSE	FALSE	TRUE	FALSE	FALSE	TRUE	FALSE
Keloid scar	0.1073688	0.969121902	10	10	2.680189317	0.927403637	7.745726332	1.42233491	1	0	10	14	1	0.402323547	2.485561703	0	0.4330757	0.363436184	10	10	2.005055612	0.579109237	6.942123787	1.003642251	0.240085668	0.619633764	10	10	2.408502024	0.73325351	7.911154771	1.268136136	dermatologic	FALSE	TRUE	FALSE	FALSE	FALSE	FALSE	FALSE	TRUE	FALSE	FALSE	TRUE	FALSE
Keratitis	0.411083417	0.386070043	10	12	0.498486377	0.140348239	1.77051504	-1.004374016	1	0	10	10	1.200605449	0.286344775	5.033978516	0.263762121	0.411083417	0.386070043	10	12	0.498486377	0.140348239	1.77051504	-1.004374016	1	0	10	10	1.143434343	0.333937175	3.915233749	0.193373528	sense_organs	FALSE	FALSE	FALSE	FALSE	TRUE	FALSE	FALSE	FALSE	FALSE	FALSE	TRUE	FALSE
Keratoconjunctivitis sicca	0.816324943	0.088136933	10	13	1.232641598	0.509219142	2.983794568	0.301753383	1	0	10	15	1.067207573	0.450940489	2.525681395	0.093840809	0.151178272	0.820510623	13	14	1.868501529	0.874901272	3.990505075	0.901881744	0.128089209	0.892487457	12	12	2.012219959	0.900716872	4.495340646	1.008788017	sense_organs	FALSE	TRUE	FALSE	FALSE	TRUE	FALSE	FALSE	TRUE	FALSE	FALSE	TRUE	FALSE
Keratoderma, acquired	0.002392372	2.621171297	34	32	2.16484375	1.327738222	3.529723242	1.114262901	0.033696125	1.472420041	36	44	1.660277092	1.061594507	2.596584672	0.731424041	1.47E-05	4.833580123	38	26	2.999517219	1.810600735	4.969126198	1.584730314	5.58E-04	3.253404595	36	31	2.372280962	1.458543735	3.858449236	1.246274886	dermatologic	FALSE	TRUE	FALSE	FALSE	TRUE	FALSE	TRUE	TRUE	TRUE	FALSE	TRUE	FALSE
Kyphoscoliosis and scoliosis	0.02319444	1.634616105	37	44	1.708178968	1.095758452	2.662881937	0.772459136	0.806449824	0.093422648	19	34	1.119939668	0.63549099	1.973694167	0.163421016	2.44E-04	3.613003261	42	37	2.326311606	1.485319301	3.643476311	1.218044356	2.21E-06	5.656031798	61	51	2.483176765	1.698153284	3.631101447	1.312186963	musculoskeletal	FALSE	TRUE	FALSE	FALSE	TRUE	FALSE	FALSE	TRUE	FALSE	TRUE	TRUE	TRUE
Kyphosis (acquired)	0.447050511	0.349643404	15	22	1.369207912	0.707148377	2.65111307	0.453341534	0.208349115	0.68120834	11	12	1.842658528	0.810183619	4.190890028	0.881788743	0.262044609	0.58162477	13	16	1.633282365	0.782514817	3.409023352	0.707774228	8.31E-06	5.08015745	29	15	3.952815199	2.109275069	7.407638874	1.982880508	musculoskeletal	FALSE	TRUE	FALSE	FALSE	TRUE	FALSE	FALSE	TRUE	FALSE	TRUE	TRUE	TRUE
Labyrinthitis	0.110961969	0.954825847	10	10	6.015136226	0.624892512	57.90093999	2.588597411	1	0	10	10	1.200605449	0.286344775	5.033978516	0.263762121	0.126492685	0.897934589	10	10	3.345129761	0.797812855	14.02571173	1.742062175	1	0	10	10	1	0.18285006	5.468961839	0	sense_organs	FALSE	TRUE	FALSE	FALSE	TRUE	FALSE	FALSE	TRUE	FALSE	FALSE	FALSE	FALSE
Lack of coordination	1.37E-06	5.862245823	37	21	3.621386277	2.108177395	6.22074717	1.856542071	5.43E-06	5.265416507	36	22	3.358132473	1.964813531	5.73950328	1.747659143	1.53E-06	5.814406391	35	19	3.782174414	2.15217207	6.646700558	1.919215894	1.10E-09	8.9574122	53	28	3.94261424	2.477846844	6.273271929	1.979152559	neurological	TRUE	TRUE	TRUE	TRUE	TRUE	TRUE	TRUE	TRUE	TRUE	TRUE	TRUE	TRUE
Late effects of cerebrovascular disease	2.62E-09	8.582389665	84	66	2.688111888	1.928884818	3.746177819	1.426593189	1.30E-09	8.884409302	118	110	2.299750934	1.752320481	3.01820039	1.201477624	5.52E-12	11.25776425	92	64	3.066241685	2.207296701	4.259435566	1.616471417	4.68E-05	4.330034582	48	41	2.409529212	1.576886444	3.681832033	1.268751291	circulatory_system	TRUE	TRUE	TRUE	TRUE	TRUE	TRUE	TRUE	TRUE	TRUE	TRUE	TRUE	TRUE
Left bundle branch block	0.246591304	0.608022242	15	19	1.587817859	0.803379623	3.138199527	0.667045428	0.018775611	1.726405928	31	34	1.850039704	1.130208077	3.028333436	0.887556233	0.082995233	1.080946853	34	45	1.529212963	0.973094748	2.403149632	0.612789335	0.004168851	2.379983676	35	35	2.03649635	1.266653891	3.274230959	1.026089229	circulatory_system	FALSE	TRUE	FALSE	FALSE	TRUE	FALSE	FALSE	TRUE	FALSE	FALSE	TRUE	FALSE
Lipoma	6.72E-04	3.172589809	11	10	7.404204815	2.060936876	26.60064439	2.888344804	0.781015015	0.107340617	15	26	1.156203347	0.609596564	2.192935883	0.209395154	0.245490778	0.609964818	10	11	1.826496674	0.77307655	4.315342512	0.869079127	0.845682091	0.072792866	11	19	1.159661616	0.549705163	2.446429747	0.213703895	neoplasms	FALSE	TRUE	FALSE	FALSE	TRUE	FALSE	FALSE	TRUE	FALSE	FALSE	TRUE	FALSE
Lipoprotein disorders	0.1073688	0.969121902	10	10	2.680189317	0.927403637	7.745726332	1.42233491	0.407075952	0.390324553	10	10	2.003027245	0.403548346	9.942100327	1.002182045	0.491510987	0.30846677	10	10	1.718623482	0.576045641	5.127487237	0.781253512	1	0	10	10	1.143434343	0.333937175	3.915233749	0.193373528	endocrine_metabolic	FALSE	TRUE	FALSE	FALSE	TRUE	FALSE	FALSE	TRUE	FALSE	FALSE	TRUE	FALSE
Liver abscess and sequelae of chronic liver disease	0.489428079	0.310311119	13	19	1.373303289	0.675440271	2.792196443	0.457650274	0.71135665	0.147912604	10	14	1.288324873	0.555698975	2.986834694	0.365496439	1	0	13	26	1	0.51162495	1.954556751	0	0.929378802	0.031807238	10	10	1.201214575	0.435324319	3.314578105	0.264493885	digestive	FALSE	TRUE	FALSE	FALSE	TRUE	FALSE	FALSE	FALSE	FALSE	FALSE	TRUE	FALSE
Localized superficial swelling, mass, or lump	0.001634543	2.786603749	46	48	1.961146273	1.299184956	2.960390425	0.971697144	6.21E-05	4.206669051	62	61	2.101491592	1.463221484	3.018180748	1.071413684	3.04E-05	4.516429251	48	40	2.471035941	1.61269416	3.786222319	1.305115995	0.038427163	1.415361673	40	51	1.592469273	1.045122107	2.426470904	0.671265536	dermatologic	FALSE	TRUE	FALSE	FALSE	TRUE	FALSE	TRUE	TRUE	TRUE	FALSE	TRUE	FALSE
Lump or mass in breast	0.965890776	0.015071981	24	46	1.044554012	0.633865262	1.721332826	0.062887093	0.054455109	1.263961371	45	61	1.497952979	1.011247684	2.218905579	0.582992338	1.00E-05	4.998929031	36	23	3.210492875	1.891869255	5.448190709	1.682794797	0.001322804	2.878504592	43	43	2.045215563	1.330761074	3.143243952	1.032252909	genitourinary	FALSE	TRUE	FALSE	FALSE	TRUE	FALSE	TRUE	TRUE	TRUE	FALSE	TRUE	FALSE
Lymphadenitis	0.13345802	0.874655324	31	86	0.711946678	0.468791203	1.081223517	-0.490158901	0.758232022	0.120197878	39	72	1.086736475	0.73040073	1.616915367	0.12000214	0.196945508	0.705653921	38	57	1.346582985	0.886784814	2.044786633	0.42930314	0.969482261	0.013460133	30	58	1.035555874	0.661952588	1.620019299	0.050405396	hematopoietic	FALSE	FALSE	FALSE	FALSE	TRUE	FALSE	FALSE	TRUE	FALSE	FALSE	TRUE	FALSE
Macular degeneration (senile) of retina NOS	0.039409179	1.404402617	43	56	1.559936909	1.040523382	2.338633807	0.641487681	0.015889139	1.798899636	28	29	1.95802099	1.158309096	3.309864534	0.96939623	0.009924842	2.003276389	45	53	1.731216574	1.154889133	2.595150252	0.791786216	9.78E-05	4.009559807	70	74	1.959459459	1.400154078	2.742184903	0.970455724	sense_organs	FALSE	TRUE	FALSE	FALSE	TRUE	FALSE	FALSE	TRUE	FALSE	FALSE	TRUE	FALSE
Macular degeneration, dry	0.082995233	1.080946853	34	45	1.529212963	0.973094748	2.403149632	0.612789335	0.957175926	0.019008233	14	30	0.932380952	0.492129554	1.766474362	-0.101008563	0.010598251	1.9747658	35	38	1.872839032	1.175640703	2.983501704	0.905226907	0.85797217	0.066526799	35	66	1.062817961	0.700356076	1.612868163	0.087894513	sense_organs	FALSE	TRUE	FALSE	FALSE	FALSE	FALSE	FALSE	TRUE	FALSE	FALSE	TRUE	FALSE
Macular degeneration, wet	0.489428079	0.310311119	13	19	1.373303289	0.675440271	2.792196443	0.457650274	0.941004866	0.026408131	10	16	0.874113475	0.358433991	2.131701753	-0.194107516	0.957175926	0.019008233	14	30	0.932380952	0.492129554	1.766474362	-0.101008563	0.828317394	0.081803219	24	44	1.093158388	0.660854857	1.808256758	0.128502449	sense_organs	FALSE	TRUE	FALSE	FALSE	FALSE	FALSE	FALSE	FALSE	FALSE	FALSE	TRUE	FALSE
Macular puckering of retina	0.170698437	0.767770455	42	63	1.348039216	0.905352201	2.007185407	0.430862466	0.307900519	0.511589579	22	32	1.383487654	0.799604413	2.393731273	0.46830977	0.106836581	0.971280021	32	43	1.504617319	0.945993403	2.393117402	0.589396601	0.279971989	0.552885417	20	28	1.437371663	0.805635355	2.564481917	0.52343315	sense_organs	FALSE	TRUE	FALSE	FALSE	TRUE	FALSE	FALSE	TRUE	FALSE	FALSE	TRUE	FALSE
Major depressive disorder	1.36E-58	57.86529624	273	122	5.791341716	4.600962934	7.289699863	2.533897625	8.84E-38	37.05352145	247	154	3.937811853	3.164970892	4.899369606	1.977394182	1.16E-76	75.93691576	360	171	6.033538104	4.923837928	7.393334749	2.593004256	3.10E-70	69.50827376	373	204	5.252691737	4.328288974	6.374521352	2.39305692	mental_disorders	TRUE	TRUE	TRUE	TRUE	TRUE	TRUE	TRUE	TRUE	TRUE	TRUE	TRUE	TRUE
Malaise and fatigue	4.34E-43	42.36277983	403	344	3.258824224	2.744246997	3.869890478	1.704351537	2.66E-38	37.57480414	399	361	3.022291022	2.548406993	3.584295226	1.595642587	1.44E-49	48.84308522	377	279	3.742777807	3.125952791	4.481317104	1.904109404	3.97E-50	49.400829	418	335	3.580814677	3.014390985	4.253673068	1.840287855	symptoms	TRUE	TRUE	TRUE	TRUE	TRUE	TRUE	TRUE	TRUE	TRUE	TRUE	TRUE	TRUE
Malignant neoplasm of bladder	1	0	10	16	1	0.42650751	2.3446246	0	0.625909326	0.203488578	10	19	0.734975737	0.307936054	1.754225681	-0.44423147	0.355946499	0.448615274	11	14	1.577822991	0.713663475	3.488374392	0.657935365	0.007634906	2.117196282	20	16	2.530800821	1.305619577	4.905680726	1.339593969	neoplasms	FALSE	FALSE	FALSE	FALSE	FALSE	FALSE	FALSE	TRUE	FALSE	FALSE	TRUE	FALSE
Malignant neoplasm of female breast	0.379374848	0.420931465	36	87	0.821107192	0.552557257	1.22017585	-0.284357523	0.062333354	1.205279505	54	77	1.425725338	0.998137842	2.036484997	0.511696078	0.029440507	1.531054721	37	45	1.669360269	1.073203991	2.596676617	0.73929534	0.158484055	0.800014424	57	89	1.297986642	0.922406835	1.826492669	0.376275536	neoplasms	FALSE	FALSE	FALSE	FALSE	TRUE	FALSE	FALSE	TRUE	FALSE	FALSE	TRUE	FALSE
Malignant neoplasm of kidney, except pelvis	1	0	10	13	0.922609779	0.349624408	2.434637811	-0.116207511	0.596387862	0.224471204	10	13	1.388129637	0.591335426	3.258563253	0.473142307	1	0	10	17	1.059361003	0.470525979	2.38508772	0.083194307	0.921715906	0.035402918	10	10	1.251263903	0.408280642	3.834767546	0.323386099	neoplasms	FALSE	FALSE	FALSE	FALSE	TRUE	FALSE	FALSE	TRUE	FALSE	FALSE	TRUE	FALSE
Malignant neoplasm of rectum, rectosigmoid junction, and anus	0.325338446	0.487664612	10	12	1.673441734	0.720506354	3.886721088	0.74281832	1	0	10	12	1	0.374204387	2.67233639	0	0.943390623	0.025308445	10	16	1.126142132	0.495877407	2.557479093	0.171388923	0.935147426	0.029119917	10	12	1.1678487	0.458355272	2.975575214	0.223853378	neoplasms	FALSE	TRUE	FALSE	FALSE	FALSE	FALSE	FALSE	TRUE	FALSE	FALSE	TRUE	FALSE
Malignant neoplasm of uterus	1	0	10	10	1	0.34087934	2.933589347	0	0.452947585	0.343952051	10	14	0.56969697	0.187034092	1.735269941	-0.811733363	0.538446608	0.268857355	10	20	0.69787234	0.294100046	1.65598683	-0.518964942	0.753376476	0.122987944	12	20	1.202443992	0.585431233	2.469754726	0.265969697	neoplasms	FALSE	FALSE	FALSE	FALSE	FALSE	FALSE	FALSE	FALSE	FALSE	FALSE	TRUE	FALSE
Malignant neoplasm, other	0.053780765	1.269373022	19	64	0.585833333	0.349048759	0.983245707	-0.771437811	0.419732198	0.377027715	20	51	0.779884849	0.462359804	1.31546984	-0.358666971	0.503428188	0.298062471	31	52	1.198498283	0.763124115	1.882260179	0.261227842	0.573906779	0.241158645	43	76	1.137528363	0.776351097	1.666734011	0.185902518	neoplasms	FALSE	FALSE	FALSE	FALSE	FALSE	FALSE	FALSE	TRUE	FALSE	FALSE	TRUE	FALSE
Malunion and nonunion of fracture	0.041925506	1.377521683	11	10	2.769582909	1.11046014	6.907577512	1.469668727	6.72E-04	3.172589809	11	10	7.404204815	2.060936876	26.60064439	2.888344804	0.043423653	1.362273644	14	12	2.352380952	1.083925351	5.10523731	1.234121714	0.166771903	0.777877115	16	19	1.695404155	0.868037422	3.311372498	0.761629228	musculoskeletal	FALSE	TRUE	FALSE	FALSE	TRUE	FALSE	FALSE	TRUE	FALSE	FALSE	TRUE	FALSE
Mammographic microcalcification	0.017736091	1.751142097	10	10	10.04550051	1.172030255	86.10023499	3.328477541	0.415601243	0.381323162	10	13	1.543933709	0.674616611	3.533460718	0.626610809	0.09991617	1.000364222	10	10	4.012121212	0.733615336	21.94217573	2.004365193	0.726503864	0.138762071	10	10	0.665994624	0.134177461	3.305688108	-0.586417564	genitourinary	FALSE	TRUE	FALSE	FALSE	TRUE	FALSE	FALSE	TRUE	FALSE	FALSE	FALSE	FALSE
Manlignant and unknown neoplasms of brain and nervous system	0.936775397	0.028364524	10	14	0.856275304	0.328055278	2.235011735	-0.223853378	0.344177955	0.46321695	10	10	1.784088348	0.68624309	4.638256149	0.835187059	0.125024545	0.903004716	10	10	2.812765957	0.890469932	8.884805706	1.491989515	1	0	10	10	1	0.300397051	3.328927492	0	neoplasms	FALSE	FALSE	FALSE	FALSE	TRUE	FALSE	FALSE	TRUE	FALSE	FALSE	FALSE	FALSE
Mastodynia	0.409859172	0.387365342	17	25	1.366264074	0.734313847	2.542070434	0.450236357	0.002759736	2.559132407	33	31	2.167802356	1.319749115	3.560803341	1.116233229	8.67E-04	3.061901706	20	12	3.381245722	1.646191881	6.945012163	1.757554864	0.027692848	1.557632385	22	22	2.022633745	1.114574802	3.670500407	1.016235103	genitourinary	FALSE	TRUE	FALSE	FALSE	TRUE	FALSE	FALSE	TRUE	FALSE	FALSE	TRUE	FALSE
Mastoiditis & related conditions	1	0	10	10	1	0.18285006	5.468961839	0	1	0	10	10	2.001007049	0.125029765	32.02460806	1.00072625	0.231360336	0.635711094	10	10	2.673400673	0.597179767	11.9680397	1.418676076	0.093430506	1.029511301	10	10	3.012145749	0.848064693	10.69850223	1.59079158	sense_organs	FALSE	FALSE	FALSE	FALSE	TRUE	FALSE	FALSE	TRUE	FALSE	FALSE	TRUE	FALSE
Mechanical complication of unspecified genitourinary device, implant, and graft	0.017790356	1.749815369	25	25	2.025799794	1.157529389	3.545365536	1.018491602	5.03E-04	3.298379286	30	23	2.658758795	1.536054385	4.602049508	1.4107529	2.66E-04	3.575815302	35	28	2.554744526	1.545031257	4.224328512	1.353179029	3.34E-07	6.476816774	37	19	4.006654567	2.29197437	7.004127547	2.002398134	injuries_poisonings	FALSE	TRUE	FALSE	FALSE	TRUE	FALSE	FALSE	TRUE	FALSE	TRUE	TRUE	TRUE
Melanomas of skin	0.407075952	0.390324553	10	10	2.003027245	0.403548346	9.942100327	1.002182045	1	0	10	10	1	0.090567104	11.04153668	0	0.785152008	0.105046254	10	11	0.726170799	0.230643058	2.286320831	-0.461619178	0.056633482	1.246926735	27	32	1.706695967	1.016761636	2.864792513	0.771206078	neoplasms	FALSE	TRUE	FALSE	FALSE	FALSE	FALSE	FALSE	FALSE	FALSE	FALSE	TRUE	FALSE
Memory loss	1.86E-178	177.7294298	473	86	20.07869482	15.64724751	25.76516958	4.327593587	9.01E-100	99.04545018	377	135	8.386829942	6.75306949	10.41584373	3.068125603	3.36E-170	169.4736836	446	75	20.75907543	15.96804417	26.98760148	4.375670285	1.19E-204	203.9253552	538	105	21.15818713	16.76409966	26.7040218	4.403144115	mental_disorders	TRUE	TRUE	TRUE	TRUE	TRUE	TRUE	TRUE	TRUE	TRUE	TRUE	TRUE	TRUE
Meningitis	1	0	10	10	2.001007049	0.125029765	32.02460806	1.00072625	0.407075952	0.390324553	10	10	2.003027245	0.403548346	9.942100327	1.002182045	0.017736091	1.751142097	10	10	10.04550051	1.172030255	86.10023499	3.328477541	1	0	10	10	1	0.090567104	11.04153668	0	neurological	FALSE	TRUE	FALSE	FALSE	TRUE	FALSE	FALSE	TRUE	FALSE	FALSE	FALSE	FALSE
Methicillin resistant Staphylococcus aureus	0.169825921	0.76999602	10	10	2.296146045	0.830258812	6.350172479	1.199214406	0.66721468	0.175734407	10	10	1.402836879	0.532378978	3.696523327	0.488347263	0.036575687	1.436807507	12	10	2.687033265	1.128393933	6.398605626	1.426014182	0.006006628	2.221369288	11	10	4.438046796	1.537760907	12.80840166	2.14992488	infectious_diseases	FALSE	TRUE	FALSE	FALSE	TRUE	FALSE	FALSE	TRUE	FALSE	FALSE	TRUE	FALSE
Methicillin sensitive Staphylococcus aureus	0.001762562	2.753855573	11	10	5.550356053	1.762862818	17.47524084	2.472580323	0.003790839	2.421264618	10	10	6.045685279	1.633085532	22.38113667	2.595905878	0.011653026	1.933561268	12	10	3.458248473	1.357276661	8.811381529	1.790041529	0.001111205	2.954205735	16	10	4.049079755	1.726938606	9.493705683	2.01759406	infectious_diseases	FALSE	TRUE	FALSE	FALSE	TRUE	FALSE	FALSE	TRUE	FALSE	FALSE	TRUE	FALSE
Migrain with aura	0.726503864	0.138762071	10	10	0.665994624	0.134177461	3.305688108	-0.586417564	0.492229567	0.307832303	10	10	1.602424242	0.429352661	5.980546258	0.680256152	1	0	10	10	1.111672846	0.371572683	3.325907881	0.15273228	1	0	10	17	0.940699201	0.404570158	2.187296737	-0.088194617	neurological	FALSE	FALSE	FALSE	FALSE	TRUE	FALSE	FALSE	TRUE	FALSE	FALSE	FALSE	FALSE
Migraine	0.0601867	1.22049947	21	23	1.843916171	1.015478971	3.348200155	0.882773069	0.051473225	1.288418622	24	27	1.797021764	1.031405506	3.130957904	0.845607882	0.003332728	2.477200104	29	26	2.267756078	1.32824667	3.871809165	1.181265471	0.016019259	1.795357573	36	41	1.784510413	1.132977164	2.810716328	0.83552832	neurological	FALSE	TRUE	FALSE	FALSE	TRUE	FALSE	FALSE	TRUE	FALSE	FALSE	TRUE	FALSE
Mild cognitive impairment	2.28E-53	52.64279339	169	36	11.10734007	7.680927764	16.06225279	3.473441463	3.37E-32	31.47296001	135	49	6.219025445	4.441554092	8.707825388	2.63668852	3.41E-54	53.46719672	159	27	13.83007319	9.124086097	20.96329674	3.789736886	1.99E-74	73.70115094	227	46	12.49458647	9.002900117	17.34048908	3.643231249	mental_disorders	TRUE	TRUE	TRUE	TRUE	TRUE	TRUE	TRUE	TRUE	TRUE	TRUE	TRUE	TRUE
Mineral deficiency NEC	0.785188196	0.105026238	10	10	0.799191919	0.250025483	2.554570499	-0.323386099	0.128089209	0.892487457	12	12	2.012219959	0.900716872	4.495340646	1.008788017	0.305234459	0.515366439	12	15	1.607331976	0.749488333	3.447039755	0.684667932	0.638413198	0.194898143	11	17	1.297408892	0.60538158	2.780510491	0.375633232	endocrine_metabolic	FALSE	FALSE	FALSE	FALSE	TRUE	FALSE	FALSE	TRUE	FALSE	FALSE	TRUE	FALSE
Mitral valve disease	0.837529489	0.076999893	10	17	1.178263989	0.537517766	2.582809564	0.236662809	0.55929297	0.25236064	10	22	0.72505993	0.32164684	1.634438261	-0.463827849	0.489428079	0.310311119	13	19	1.373303289	0.675440271	2.792196443	0.457650274	0.041117646	1.385971756	17	16	2.14457523	1.078922834	4.262772807	1.100691926	circulatory_system	FALSE	TRUE	FALSE	FALSE	FALSE	FALSE	FALSE	TRUE	FALSE	FALSE	TRUE	FALSE
Mitral valve stenosis and aortic valve stenosis	0.127367903	0.894940001	16	18	1.790502159	0.909116372	3.526389006	0.840364258	0.050419383	1.297402473	18	18	2.018442623	1.045521425	3.896726097	1.013242577	0.193713409	0.712840316	15	18	1.676881171	0.841519233	3.341492804	0.745780459	0.845682091	0.072792866	11	19	1.159661616	0.549705163	2.446429747	0.213703895	circulatory_system	FALSE	TRUE	FALSE	FALSE	TRUE	FALSE	FALSE	TRUE	FALSE	FALSE	TRUE	FALSE
Mixed hyperlipidemia	2.76E-05	4.559295781	118	143	1.737953827	1.344506377	2.246537135	0.797389754	8.48E-13	12.07183955	125	102	2.659694488	2.023084304	3.496628763	1.411260537	2.67E-18	17.57395662	133	88	3.335181079	2.517894002	4.417752623	1.737765093	4.66E-10	9.331859619	132	127	2.243930066	1.735988008	2.900493618	1.166027714	endocrine_metabolic	TRUE	TRUE	TRUE	TRUE	TRUE	TRUE	TRUE	TRUE	TRUE	TRUE	TRUE	TRUE
Mood disorders	1.30E-09	8.887288971	34	10	7.005416667	3.446664186	14.23865512	2.808470862	1.99E-05	4.701637792	35	23	3.118057759	1.832132383	5.306540226	1.640647653	2.14E-14	13.66905506	47	11	8.919938562	4.60555147	17.27595587	3.157033773	2.03E-13	12.6928398	53	18	6.164246074	3.591116362	10.58109118	2.623924455	mental_disorders	TRUE	TRUE	TRUE	TRUE	TRUE	TRUE	TRUE	TRUE	TRUE	TRUE	TRUE	TRUE
Morbid obesity	0.78365993	0.105872359	10	10	1.335357625	0.473970467	3.762217499	0.417226165	0.462312094	0.335064745	25	61	0.815019709	0.508475412	1.306370202	-0.295093147	0.742780097	0.129139742	21	37	1.138051721	0.662543451	1.954832874	0.186566125	0.178554364	0.74822953	10	29	0.548087011	0.249631092	1.203373225	-0.867523149	endocrine_metabolic	FALSE	TRUE	FALSE	FALSE	FALSE	FALSE	FALSE	TRUE	FALSE	FALSE	FALSE	FALSE
Multiple myeloma	0.705217261	0.151677066	10	16	0.748481781	0.291978627	1.918719127	-0.417960894	0.845682091	0.072792866	10	21	0.855837563	0.390517784	1.875607118	-0.224591093	0.943390623	0.025308445	10	16	1.126142132	0.495877407	2.557479093	0.171388923	0.411083417	0.386070043	10	12	0.498486377	0.140348239	1.77051504	-1.004374016	neoplasms	FALSE	FALSE	FALSE	FALSE	FALSE	FALSE	FALSE	TRUE	FALSE	FALSE	FALSE	FALSE
Muscle weakness	2.09E-19	18.67922581	120	69	3.81852552	2.809862614	5.189270491	1.933015666	7.93E-12	11.10074653	119	99	2.594989899	1.964387972	3.428025763	1.375728923	1.53E-18	17.81504802	112	63	3.880070547	2.820928835	5.336876018	1.956082883	5.07E-15	14.29517273	95	56	3.645717464	2.596077444	5.119745506	1.86620276	symptoms	TRUE	TRUE	TRUE	TRUE	TRUE	TRUE	TRUE	TRUE	TRUE	TRUE	TRUE	TRUE
Muscular wasting and disuse atrophy	1.47E-25	24.83227029	117	48	5.391961231	3.817597446	7.615587115	2.430810123	1.10E-19	18.95747932	134	84	3.531782946	2.657543853	4.69361616	1.820396681	8.27E-25	24.08272316	114	47	5.349951644	3.773961985	7.584067542	2.419525852	3.61E-28	27.44301056	130	54	5.388803155	3.884642884	7.475384561	2.429964888	symptoms	TRUE	TRUE	TRUE	TRUE	TRUE	TRUE	TRUE	TRUE	TRUE	TRUE	TRUE	TRUE
Musculoskeletal symptoms referable to limbs	1.58E-07	6.80166364	80	70	2.398249453	1.723631148	3.336909087	1.261981728	4.01E-07	6.396356126	87	82	2.229569473	1.632242896	3.045490379	1.156765155	2.10E-15	14.67742063	87	46	4.04951824	2.808651117	5.838602693	2.017750285	3.35E-12	11.4746826	86	56	3.267621145	2.312656281	4.61691953	1.708240724	symptoms	TRUE	TRUE	TRUE	TRUE	TRUE	TRUE	TRUE	TRUE	TRUE	TRUE	TRUE	TRUE
Myalgia and myositis unspecified	0.001535637	2.813711443	78	97	1.660041417	1.219567704	2.259601905	0.731219237	4.84E-04	3.315545609	85	103	1.711311908	1.270417233	2.305217822	0.775102733	1.48E-11	10.8303325	101	77	2.80698361	2.065005426	3.815562364	1.48902064	2.46E-04	3.609383518	90	108	1.733038348	1.295776952	2.317854097	0.793303578	symptoms	FALSE	TRUE	FALSE	FALSE	TRUE	FALSE	TRUE	TRUE	TRUE	FALSE	TRUE	FALSE
Mycoses	0.491510987	0.30846677	10	10	1.718623482	0.576045641	5.127487237	0.781253512	0.277074601	0.557403284	10	19	0.523921026	0.195050301	1.40729463	-0.932578733	0.816324943	0.088136933	10	13	1.232641598	0.509219142	2.983794568	0.301753383	0.125024545	0.903004716	10	10	2.812765957	0.890469932	8.884805706	1.491989515	infectious_diseases	FALSE	TRUE	FALSE	FALSE	FALSE	FALSE	FALSE	TRUE	FALSE	FALSE	TRUE	FALSE
Myeloproliferative disease	0.662120483	0.179062977	20	34	1.180094214	0.675670431	2.061097083	0.238902044	0.166612659	0.778292003	24	32	1.512371134	0.885910316	2.58182618	0.596812219	0.216812015	0.663916655	19	25	1.530133333	0.838541573	2.79211919	0.613657372	0.042767377	1.368887381	29	34	1.727095398	1.046078138	2.85146817	0.788347774	neoplasms	FALSE	TRUE	FALSE	FALSE	TRUE	FALSE	FALSE	TRUE	FALSE	FALSE	TRUE	FALSE
Myocardial infarction	3.61E-04	3.44273959	124	165	1.574726576	1.230644506	2.015012278	0.655101351	1.39E-04	3.857967925	168	234	1.524554542	1.229907982	1.88978898	0.608387764	4.78E-07	6.320758702	134	152	1.882068543	1.471680674	2.40689578	0.912319171	1.84E-05	4.734114959	114	135	1.778131313	1.36843098	2.31049356	0.83036187	circulatory_system	FALSE	TRUE	FALSE	FALSE	TRUE	FALSE	TRUE	TRUE	TRUE	TRUE	TRUE	TRUE
Myoclonus	0.670450252	0.173633442	10	10	0.39939577	0.046598495	3.423221736	-1.32410904	0.041925506	1.377521683	11	10	2.769582909	1.11046014	6.907577512	1.469668727	0.019490031	1.710187466	10	10	4.692671395	1.210878125	18.18611168	2.230409439	3.29E-04	3.483090168	13	10	6.572884811	2.137618935	20.21071859	2.716526702	neurological	FALSE	FALSE	FALSE	FALSE	TRUE	FALSE	FALSE	TRUE	FALSE	FALSE	TRUE	FALSE
Myopathy	0.068037269	1.167253126	10	10	4.018218623	1.00283954	16.10036327	2.00655606	2.76E-04	3.559849543	12	10	8.085539715	2.276449981	28.71837862	3.015344078	0.78365993	0.105872359	10	10	1.335357625	0.473970467	3.762217499	0.417226165	0.491510987	0.30846677	10	10	1.718623482	0.576045641	5.127487237	0.781253512	neurological	FALSE	TRUE	FALSE	FALSE	TRUE	FALSE	FALSE	TRUE	FALSE	FALSE	TRUE	FALSE
Myopia	0.019995658	1.699064303	45	56	1.635932561	1.096599123	2.440522966	0.710113276	0.043807707	1.358449475	27	31	1.762651366	1.04619372	2.96975577	0.817747153	0.038343154	1.416312161	22	23	1.933709071	1.072417843	3.486729353	0.951370756	0.166064056	0.779724358	27	37	1.472288214	0.891170921	2.432342138	0.55806012	sense_organs	FALSE	TRUE	FALSE	FALSE	TRUE	FALSE	FALSE	TRUE	FALSE	FALSE	TRUE	FALSE
Nausea and vomiting	5.40E-07	6.267793688	135	154	1.871626627	1.465105961	2.390943949	0.904292659	7.67E-07	6.115284894	138	160	1.841880841	1.446365844	2.345551125	0.881179731	1.28E-12	11.89254369	160	151	2.333920943	1.841530841	2.957966734	1.222755693	2.91E-11	10.53550902	152	148	2.244334596	1.764432918	2.854762982	1.166287776	symptoms	TRUE	TRUE	TRUE	TRUE	TRUE	TRUE	TRUE	TRUE	TRUE	TRUE	TRUE	TRUE
Neoplasm of uncertain behavior	0.683564046	0.165220788	29	65	0.889071343	0.570048039	1.386633755	-0.169628903	1	0	28	55	1.018708827	0.642115428	1.616169974	0.026741752	0.128500103	0.891096526	32	44	1.46966547	0.926045631	2.332408384	0.555487801	6.24E-04	3.204553631	65	73	1.835454237	1.302102159	2.587271846	0.876137145	neoplasms	FALSE	FALSE	FALSE	FALSE	TRUE	FALSE	FALSE	TRUE	FALSE	FALSE	TRUE	FALSE
Neoplasm of uncertain behavior of skin	0.023659205	1.625999848	47	60	1.594790567	1.080170639	2.354588117	0.673366977	0.059520636	1.225332439	23	26	1.787451477	1.014608182	3.148981884	0.837904079	1.56E-09	8.805753962	66	43	3.21697073	2.173746089	4.760859941	1.685702809	3.40E-13	12.46906863	151	135	2.458617811	1.922411305	3.14438514	1.297847487	neoplasms	FALSE	TRUE	FALSE	FALSE	TRUE	FALSE	TRUE	TRUE	TRUE	TRUE	TRUE	TRUE
Neoplasm of unspecified nature of digestive system	0.772876407	0.11188995	14	24	1.169047619	0.602069978	2.269955963	0.225333697	1	0	10	17	1.059361003	0.470525979	2.38508772	0.083194307	0.344177955	0.46321695	10	10	1.784088348	0.68624309	4.638256149	0.835187059	0.691649928	0.160113664	10	12	1.336037863	0.544358742	3.279082402	0.417960894	neoplasms	FALSE	TRUE	FALSE	FALSE	TRUE	FALSE	FALSE	TRUE	FALSE	FALSE	TRUE	FALSE
Nephritis and nephropathy in diseases classified elsewhere	0.216252425	0.665039014	22	30	1.477229081	0.847616759	2.574519361	0.562893569	0.01004624	1.997996444	24	22	2.211059044	1.233521996	3.963271114	1.144737551	6.80E-05	4.167193084	28	17	3.360613811	1.830514119	6.169701215	1.748724763	0.761113038	0.118550839	10	10	0.749243189	0.198337829	2.830349409	-0.416494031	genitourinary	FALSE	TRUE	FALSE	FALSE	TRUE	FALSE	FALSE	TRUE	FALSE	FALSE	FALSE	FALSE
Nephritis and nephropathy with pathological lesion	0.330477093	0.480858638	13	17	1.536427415	0.743255851	3.176038503	0.619579612	1	0	10	15	1.067207573	0.450940489	2.525681395	0.093840809	0.177282284	0.751334662	12	13	1.856493812	0.843962349	4.083795063	0.892580506	0.240085668	0.619633764	10	10	2.408502024	0.73325351	7.911154771	1.268136136	genitourinary	FALSE	TRUE	FALSE	FALSE	TRUE	FALSE	FALSE	TRUE	FALSE	FALSE	TRUE	FALSE
Neuralgia, neuritis, and radiculitis NOS	0.007035646	2.152696049	29	28	2.103626943	1.244441706	3.556009329	1.07287888	0.838268966	0.076616612	27	50	1.082233713	0.673425503	1.739212136	0.114012088	8.41E-04	3.075118934	33	28	2.403746098	1.444203558	4.000817802	1.265284516	6.11E-04	3.214168903	41	38	2.207709726	1.41038697	3.455776562	1.142550496	symptoms	FALSE	TRUE	FALSE	FALSE	TRUE	FALSE	FALSE	TRUE	FALSE	FALSE	TRUE	FALSE
Neurological disorders	7.61E-53	52.11888485	164	33	11.70573202	7.983875889	17.16261175	3.549143251	1.00E-40	39.99787685	150	44	7.852218871	5.557735024	11.09396921	2.973100387	3.85E-51	50.41450003	151	26	13.51683548	8.846497767	20.65278782	3.756685526	1.48E-63	62.82828619	195	39	12.19649562	8.564510832	17.36871005	3.608394777	mental_disorders	TRUE	TRUE	TRUE	TRUE	TRUE	TRUE	TRUE	TRUE	TRUE	TRUE	TRUE	TRUE
Neutropenia	0.715950312	0.145117118	14	33	0.846320346	0.450821082	1.58878579	-0.240724244	0.021606332	1.665418947	28	30	1.89178744	1.123861546	3.184431153	0.919749997	0.769950978	0.113536925	11	26	0.844432272	0.415529656	1.716040843	-0.24394638	0.123885166	0.906980693	10	31	0.512203101	0.234562554	1.118473569	-0.965212106	hematopoietic	FALSE	FALSE	FALSE	FALSE	TRUE	FALSE	FALSE	FALSE	FALSE	FALSE	FALSE	FALSE
Nevus, non-neoplastic	0.491510987	0.30846677	10	10	1.718623482	0.576045641	5.127487237	0.781253512	0.604739437	0.218431709	10	10	2.002016129	0.281593703	14.23351639	1.001453597	0.929378802	0.031807238	10	10	1.201214575	0.435324319	3.314578105	0.264493885	2.66E-04	3.575815302	35	28	2.554744526	1.545031257	4.224328512	1.353179029	neoplasms	FALSE	TRUE	FALSE	FALSE	TRUE	FALSE	FALSE	TRUE	FALSE	FALSE	TRUE	FALSE
Non-Hodgkins lymphoma	0.654998484	0.183759705	12	19	1.266373673	0.612263109	2.619302482	0.340703169	0.941004866	0.026408131	10	16	0.874113475	0.358433991	2.131701753	-0.194107516	0.12240104	0.912214893	10	19	0.41871345	0.142063118	1.234106049	-1.255964833	0.953360077	0.020743039	13	24	1.084437649	0.549786971	2.139019432	0.116947106	neoplasms	FALSE	TRUE	FALSE	FALSE	FALSE	FALSE	FALSE	FALSE	FALSE	FALSE	TRUE	FALSE
Noninfectious disorders of lymphatic channels	1	0	10	13	0.922609779	0.349624408	2.434637811	-0.116207511	0.577525866	0.23842856	13	20	1.303975535	0.645949836	2.632328551	0.382916802	0.325338446	0.487664612	10	12	1.673441734	0.720506354	3.886721088	0.74281832	0.949103422	0.022686461	11	20	1.101119023	0.525516757	2.307182573	0.138970423	circulatory_system	FALSE	FALSE	FALSE	FALSE	TRUE	FALSE	FALSE	TRUE	FALSE	FALSE	TRUE	FALSE
Noninfectious gastroenteritis	2.70E-05	4.568039849	52	45	2.383486671	1.587244516	3.579164177	1.253073558	3.65E-04	3.43782815	52	52	2.055201699	1.388448615	3.042139246	1.039279988	6.13E-09	8.212584933	64	43	3.112778195	2.098505719	4.617279811	1.638202779	4.46E-06	5.350425173	59	50	2.445818182	1.664681632	3.593495874	1.29031716	digestive	TRUE	TRUE	TRUE	FALSE	TRUE	FALSE	TRUE	TRUE	TRUE	TRUE	TRUE	TRUE
Noninflammatory disorders of cervix	0.24123022	0.617568287	10	11	0.362353372	0.080162424	1.637924112	-1.464530773	0.093430506	1.029511301	10	10	3.012145749	0.848064693	10.69850223	1.59079158	1	0	10	10	1.200605449	0.286344775	5.033978516	0.263762121	1	0	10	10	1	0.34087934	2.933589347	0	genitourinary	FALSE	FALSE	FALSE	FALSE	TRUE	FALSE	FALSE	TRUE	FALSE	FALSE	FALSE	FALSE
Noninflammatory disorders of ovary, fallopian tube, and broad ligament	0.4330757	0.363436184	10	10	2.005055612	0.579109237	6.942123787	1.003642251	0.355294469	0.449411553	10	10	0.443324373	0.095605601	2.055700677	-1.173565415	1	0	10	10	1	0.300397051	3.328927492	0	0.78365993	0.105872359	10	10	1.335357625	0.473970467	3.762217499	0.417226165	genitourinary	FALSE	TRUE	FALSE	FALSE	FALSE	FALSE	FALSE	FALSE	FALSE	FALSE	TRUE	FALSE
Noninflammatory disorders of vagina	0.013420008	1.872247237	22	20	2.227160494	1.209645016	4.100578103	1.155205525	0.264034981	0.578338532	26	38	1.378316659	0.832025399	2.283291851	0.462907376	1.66E-06	5.780018287	27	11	5.018238225	2.47886821	10.15895673	2.32718096	2.19E-05	4.660172917	34	22	3.164962121	1.841052333	5.440901951	1.662188233	genitourinary	FALSE	TRUE	FALSE	FALSE	TRUE	FALSE	TRUE	TRUE	TRUE	TRUE	TRUE	TRUE
Noninflammatory disorders of vulva and perineum	0.761113038	0.118550839	10	10	0.749243189	0.198337829	2.830349409	-0.416494031	0.092200573	1.035266382	10	10	2.585786802	0.960164564	6.963695221	1.37060333	1	0	10	10	0.799596774	0.154858777	4.128632645	-0.322655443	0.128089209	0.892487457	12	12	2.012219959	0.900716872	4.495340646	1.008788017	genitourinary	FALSE	FALSE	FALSE	FALSE	TRUE	FALSE	FALSE	FALSE	FALSE	FALSE	TRUE	FALSE
Noninflammatory female genital disorders	0.049803595	1.302739311	10	10	3.517730496	1.027340802	12.04510501	1.814644958	0.409538765	0.387704984	10	11	0.544078525	0.151443932	1.954660295	-0.878113209	0.125024545	0.903004716	10	10	2.812765957	0.890469932	8.884805706	1.491989515	0.027716364	1.557263749	14	11	2.567532468	1.161311344	5.676533691	1.36038252	genitourinary	FALSE	TRUE	FALSE	FALSE	FALSE	FALSE	FALSE	TRUE	FALSE	FALSE	TRUE	FALSE
Nonrheumatic aortic valve disorders	2.52E-06	5.597889955	128	149	1.824263372	1.421256077	2.341546261	0.867314029	0.02098629	1.678064325	89	130	1.405541861	1.061104299	1.861784866	0.491126422	1.23E-04	3.911278937	102	124	1.718935339	1.307123172	2.260489878	0.781515276	5.21E-05	4.283146109	136	175	1.642144522	1.293937139	2.084056906	0.715581102	circulatory_system	TRUE	TRUE	TRUE	FALSE	TRUE	FALSE	FALSE	TRUE	FALSE	TRUE	TRUE	TRUE
Nonrheumatic mitral valve disorders	0.010782424	1.967283586	69	92	1.537297297	1.114209257	2.121040519	0.620396194	0.100467395	0.997974859	63	96	1.333646617	0.961350163	1.85012014	0.415376439	0.022044507	1.6566996	57	76	1.530416222	1.07609063	2.176558134	0.613924071	4.09E-04	3.388590836	98	123	1.658409553	1.257055832	2.187907789	0.729800332	circulatory_system	FALSE	TRUE	FALSE	FALSE	TRUE	FALSE	FALSE	TRUE	FALSE	FALSE	TRUE	FALSE
Nonrheumatic tricuspid valve disorders	0.08165292	1.088028279	31	40	1.567705088	0.974634331	2.52166291	0.64865419	0.903137968	0.0442459	25	53	0.941935861	0.581831994	1.52491299	-0.086299269	0.228986502	0.640190116	23	32	1.447863028	0.84265909	2.487728871	0.533925126	0.201725449	0.695239309	24	33	1.46579194	0.861559001	2.493788597	0.551680336	circulatory_system	FALSE	TRUE	FALSE	FALSE	FALSE	FALSE	FALSE	TRUE	FALSE	FALSE	TRUE	FALSE
Nonspecific abnormal findings in stool contents	1.48E-04	3.829966431	51	48	2.185843054	1.462645539	3.266621836	1.128189818	2.95E-07	6.530879678	66	53	2.596576122	1.793764805	3.75869096	1.376610521	5.77E-18	17.23895331	68	21	6.878329734	4.190734657	11.28952888	2.782058277	2.90E-08	7.538272508	60	41	3.05060845	2.035239604	4.572538731	1.60909702	digestive	FALSE	TRUE	FALSE	TRUE	TRUE	TRUE	TRUE	TRUE	TRUE	TRUE	TRUE	TRUE
Nonspecific abnormal findings on radiological and other examination of musculoskeletal system	0.174547985	0.758085161	19	24	1.594700855	0.869307644	2.925397969	0.673285818	0.151605047	0.819286341	20	25	1.612320329	0.891088509	2.917304865	0.6891384	0.669468266	0.174270005	13	21	1.241250425	0.618912224	2.489371768	0.311794211	0.174547985	0.758085161	19	24	1.594700855	0.869307644	2.925397969	0.673285818	symptoms	FALSE	TRUE	FALSE	FALSE	TRUE	FALSE	FALSE	TRUE	FALSE	FALSE	TRUE	FALSE
Nonspecific abnormal findings on radiological and other examination of other intrathoracic organs (echocardiogram, etc)	0.235627442	0.627774131	35	53	1.332461094	0.863445946	2.056240549	0.414093408	0.044111445	1.355448713	34	42	1.640972222	1.037246998	2.596093157	0.714550818	0.143655921	0.84267647	22	28	1.58436214	0.901690824	2.783884812	0.663902132	0.069080826	1.160642479	29	36	1.629476108	0.993185895	2.673409279	0.704408199	symptoms	FALSE	TRUE	FALSE	FALSE	TRUE	FALSE	FALSE	TRUE	FALSE	FALSE	TRUE	FALSE
Nonspecific abnormal findings on radiological and other examination of skull and head	1.92E-12	11.71632569	60	27	4.665714966	2.942919976	7.397039783	2.222098174	4.86E-04	3.313079579	37	32	2.363244514	1.463179878	3.816977472	1.240768906	6.01E-13	12.2208078	54	20	5.652765957	3.364408693	9.497586615	2.498956966	1.79E-13	12.74821077	52	17	6.400149869	3.681303303	11.12701535	2.678105688	neurological	TRUE	TRUE	TRUE	FALSE	TRUE	FALSE	TRUE	TRUE	TRUE	TRUE	TRUE	TRUE
Nonspecific abnormal results of function study of brain and central nervous system	1.11E-04	3.95352979	13	10	8.768263677	2.492855637	30.84111521	3.132291183	2.76E-04	3.559849543	12	10	8.085539715	2.276449981	28.71837862	3.015344078	0.170357128	0.768639691	10	10	2.507583418	0.671879756	9.358779659	1.326297695	3.29E-04	3.483090168	13	10	6.572884811	2.137618935	20.21071859	2.716526702	neurological	FALSE	TRUE	FALSE	FALSE	TRUE	FALSE	FALSE	TRUE	FALSE	FALSE	TRUE	FALSE
Nonspecific chest pain	3.94E-08	7.405035319	223	285	1.728304549	1.422407303	2.099986837	0.789357461	6.23E-06	5.205803361	222	309	1.562528296	1.289110115	1.893938033	0.643882316	2.95E-17	16.53032964	234	230	2.353386728	1.925069421	2.877002268	1.234738415	5.19E-07	6.285248343	196	252	1.692007797	1.378911816	2.076195413	0.758736217	circulatory_system	TRUE	TRUE	TRUE	TRUE	TRUE	TRUE	TRUE	TRUE	TRUE	TRUE	TRUE	TRUE
Nonspecific elevation of levels of transaminase or lactic acid dehydrogenase [LDH]	5.70E-04	3.244283589	29	22	2.685539331	1.534812277	4.699025157	1.425211851	0.051657649	1.286865359	20	21	1.923340178	1.037584292	3.565240404	0.943613952	0.068408873	1.164887566	16	16	2.016359918	1.004123582	4.049010892	1.011753181	0.024095675	1.618060899	15	12	2.522982635	1.176443253	5.410750892	1.335130277	digestive	FALSE	TRUE	FALSE	FALSE	TRUE	FALSE	FALSE	TRUE	FALSE	FALSE	TRUE	FALSE
Nonspecific findings on examination of blood	0.019995658	1.699064303	45	56	1.635932561	1.096599123	2.440522966	0.710113276	1.30E-07	6.886250191	65	50	2.711948332	1.860374335	3.953324669	1.439329692	1.79E-05	4.746446496	41	30	2.807904862	1.742327923	4.525169808	1.489494055	0.083150343	1.080135957	40	55	1.473603964	0.973467009	2.230695671	0.559348848	symptoms	FALSE	TRUE	FALSE	TRUE	TRUE	TRUE	TRUE	TRUE	TRUE	FALSE	TRUE	FALSE
Nontoxic multinodular goiter	0.033746298	1.471773865	41	52	1.601743482	1.055969419	2.42959894	0.67964312	0.003717748	2.429719994	54	63	1.755319149	1.210342795	2.545679891	0.811733363	0.001046957	2.980070956	28	22	2.590250329	1.474136772	4.551407236	1.373091531	0.062829511	1.201836321	28	34	1.665814152	1.004238311	2.763225381	0.736227454	endocrine_metabolic	FALSE	TRUE	FALSE	FALSE	TRUE	FALSE	FALSE	TRUE	FALSE	FALSE	TRUE	FALSE
Nontoxic nodular goiter	0.007682606	2.114491422	16	11	2.94032348	1.359391048	6.359834562	1.555974882	0.405278108	0.392246855	10	17	0.586153572	0.215623811	1.593404776	-0.770649396	0.054622279	1.262630186	10	10	3.018274112	1.071298517	8.503678921	1.593723834	0.837529489	0.076999893	10	17	1.178263989	0.537517766	2.582809564	0.236662809	endocrine_metabolic	FALSE	TRUE	FALSE	FALSE	FALSE	FALSE	FALSE	TRUE	FALSE	FALSE	TRUE	FALSE
Nontoxic uninodular goiter	0.04532293	1.343682021	51	70	1.481866384	1.024438782	2.143542414	0.567415369	0.003241642	2.489235003	55	64	1.760849308	1.217835792	2.545983872	0.81627145	7.04E-04	3.152710921	40	37	2.210890135	1.404501415	3.480263629	1.144627336	0.298945896	0.524407404	34	53	1.293042453	0.834808063	2.002806224	0.370769642	endocrine_metabolic	FALSE	TRUE	FALSE	FALSE	TRUE	FALSE	FALSE	TRUE	FALSE	FALSE	TRUE	FALSE
Obesity	0.244940234	0.610939871	28	41	1.376458112	0.846075054	2.239324899	0.460960707	0.904916204	0.043391635	78	160	0.972871179	0.733772392	1.289879998	-0.039679309	1.01E-05	4.997181007	96	105	1.91714922	1.437468779	2.556898061	0.938962633	0.021178174	1.674111484	75	106	1.448970374	1.066924251	1.967820249	0.535028097	endocrine_metabolic	FALSE	TRUE	FALSE	FALSE	FALSE	FALSE	TRUE	TRUE	TRUE	FALSE	TRUE	FALSE
Obstruction of bile duct	0.502342772	0.298999842	10	25	0.717441624	0.333605968	1.542905504	-0.479066645	0.332525134	0.478175522	10	15	0.531447811	0.17592066	1.605478153	-0.91200007	0.654998484	0.183759705	12	19	1.266373673	0.612263109	2.619302482	0.340703169	1	0	10	12	1	0.374204387	2.67233639	0	digestive	FALSE	FALSE	FALSE	FALSE	FALSE	FALSE	FALSE	TRUE	FALSE	FALSE	FALSE	FALSE
Obstructive chronic bronchitis	0.733412823	0.134651501	32	58	1.106889383	0.713964307	1.716057923	0.146511053	0.764085016	0.116858317	41	76	1.082343845	0.734525693	1.594863475	0.114158895	0.153074024	0.815098501	32	45	1.436267036	0.906907196	2.274613111	0.522324005	5.84E-04	3.233799463	51	52	2.013541072	1.357807175	2.985952441	1.0097349	respiratory	FALSE	TRUE	FALSE	FALSE	TRUE	FALSE	FALSE	TRUE	FALSE	FALSE	TRUE	FALSE
Obstructive sleep apnea	0.011652	1.93359952	59	76	1.587503518	1.119859601	2.250431588	0.666759789	0.287738896	0.541001428	60	100	1.212847966	0.87235978	1.686231096	0.278398715	1.10E-13	12.95812822	96	62	3.320928228	2.389862723	4.614727108	1.731586543	1.13E-05	4.945423019	101	113	1.87669088	1.418423165	2.483016877	0.908191035	neurological	FALSE	TRUE	FALSE	FALSE	TRUE	FALSE	TRUE	TRUE	TRUE	TRUE	TRUE	TRUE
Occlusion and stenosis of precerebral arteries	3.04E-05	4.517735695	76	79	2.000551557	1.446024178	2.767731407	1.000397809	2.03E-06	5.692819035	105	113	1.959793743	1.485037258	2.586326701	0.970701827	1.32E-04	3.879876054	70	75	1.932323232	1.382186143	2.701425632	0.950336443	1.46E-04	3.837106287	83	95	1.815460165	1.338349578	2.462656742	0.860335275	circulatory_system	TRUE	TRUE	TRUE	TRUE	TRUE	TRUE	FALSE	TRUE	FALSE	FALSE	TRUE	FALSE
Occlusion of cerebral arteries	0.1073688	0.969121902	10	10	2.680189317	0.927403637	7.745726332	1.42233491	1	0	10	10	1.111672846	0.371572683	3.325907881	0.15273228	0.092200573	1.035266382	10	10	2.585786802	0.960164564	6.963695221	1.37060333	0.407075952	0.390324553	10	10	2.003027245	0.403548346	9.942100327	1.002182045	circulatory_system	FALSE	TRUE	FALSE	FALSE	TRUE	FALSE	FALSE	TRUE	FALSE	FALSE	TRUE	FALSE
Occlusion of cerebral arteries, with cerebral infarction	0.094720322	1.023556835	16	17	1.896788163	0.954264764	3.770238062	0.923558565	0.480174534	0.318600877	17	26	1.313046217	0.709090387	2.431411283	0.392917697	1.40E-05	4.855042194	32	19	3.447204289	1.9439087	6.113053259	1.785426799	0.213141078	0.671332841	16	20	1.609815951	0.830498604	3.120423544	0.686895755	circulatory_system	FALSE	TRUE	FALSE	FALSE	TRUE	FALSE	TRUE	TRUE	TRUE	FALSE	TRUE	FALSE
Oliguria and anuria	0.290139981	0.537392422	10	10	1.807309645	0.732025624	4.462095378	0.853843703	0.619144817	0.208207758	10	15	1.336720867	0.598349486	2.986252546	0.418698235	0.009590827	2.018143946	14	10	3.141269841	1.354926012	7.282741736	1.651347879	9.49E-04	3.022538247	10	10	16.12170385	2.013569707	129.0788862	4.010932321	genitourinary	FALSE	TRUE	FALSE	FALSE	TRUE	FALSE	FALSE	TRUE	FALSE	FALSE	TRUE	FALSE
Open wound of finger(s)	0.78365993	0.105872359	10	10	1.335357625	0.473970467	3.762217499	0.417226165	0.78365993	0.105872359	10	10	1.335357625	0.473970467	3.762217499	0.417226165	0.021426786	1.669042967	12	10	3.024439919	1.232277472	7.423033388	1.596668001	0.008605743	2.065211604	15	10	3.030643514	1.356578696	6.770561955	1.599624162	injuries_poisonings	FALSE	TRUE	FALSE	FALSE	TRUE	FALSE	FALSE	TRUE	FALSE	FALSE	TRUE	FALSE
Open wound of hand except finger(s)	0.061876777	1.208472319	10	10	3.217849899	1.049962848	9.861832717	1.686097031	0.01229602	1.910235423	10	10	41.80082136	0.848476087	304.1604473	5.385459385	3.98E-05	4.400545802	19	10	5.514871795	2.31054245	13.16306087	2.463327348	1.72E-06	5.764522788	28	12	4.77294686	2.416568498	9.427012618	2.254880274	injuries_poisonings	FALSE	TRUE	FALSE	FALSE	TRUE	FALSE	TRUE	TRUE	TRUE	TRUE	TRUE	TRUE
Open wound of lip and mouth	0.005497826	2.259809022	13	10	3.750254842	1.491523292	9.429562014	1.906988635	0.169825921	0.76999602	10	10	2.296146045	0.830258812	6.350172479	1.199214406	0.535004334	0.2716427	10	10	1.559495666	0.579079824	4.199812581	0.641079543	0.024019222	1.619441067	11	10	3.166836216	1.223875639	8.194338788	1.663042255	injuries_poisonings	FALSE	TRUE	FALSE	FALSE	TRUE	FALSE	FALSE	TRUE	FALSE	FALSE	TRUE	FALSE
Open wound of toe(s)	0.170357128	0.768639691	10	10	2.507583418	0.671879756	9.358779659	1.326297695	0.002606436	2.583952924	13	10	4.377505946	1.658844833	11.5517485	2.130109138	0.78365993	0.105872359	10	10	1.335357625	0.473970467	3.762217499	0.417226165	0.013764818	1.861229541	10	10	4.531979695	1.39220956	14.75269281	2.180141397	injuries_poisonings	FALSE	TRUE	FALSE	FALSE	TRUE	FALSE	FALSE	TRUE	FALSE	FALSE	TRUE	FALSE
Open wound or laceration of eye or eyelid	0.004713655	2.326642222	15	10	3.369084099	1.469183203	7.725876288	1.752356442	0.027716364	1.557263749	14	11	2.567532468	1.161311344	5.676533691	1.36038252	0.019007667	1.72107119	13	10	2.913920036	1.241304856	6.840326076	1.542961288	0.024095675	1.618060899	15	12	2.522982635	1.176443253	5.410750892	1.335130277	injuries_poisonings	FALSE	TRUE	FALSE	FALSE	TRUE	FALSE	FALSE	TRUE	FALSE	FALSE	TRUE	FALSE
Open wounds of extremities	2.71E-04	3.567048092	31	23	2.750237031	1.594911641	4.742459415	1.459555964	0.001798284	2.745141641	36	34	2.159646322	1.342992272	3.472895812	1.110795066	5.10E-07	6.292707707	58	44	2.737762238	1.836053681	4.082310964	1.452997161	1.85E-13	12.73316145	102	70	3.133183857	2.287929981	4.290708703	1.64762943	injuries_poisonings	FALSE	TRUE	FALSE	FALSE	TRUE	FALSE	TRUE	TRUE	TRUE	TRUE	TRUE	TRUE
Open wounds of head; neck; and trunk	0.884187851	0.053455457	19	35	1.087384615	0.61878216	1.910858744	0.120862322	0.015889139	1.798899636	28	29	1.95802099	1.158309096	3.309864534	0.96939623	7.06E-08	7.151091844	38	18	4.350302185	2.469810423	7.662583704	2.121115618	1.04E-04	3.98372937	56	54	2.138197899	1.459513436	3.132475621	1.096395387	injuries_poisonings	FALSE	TRUE	FALSE	FALSE	TRUE	FALSE	TRUE	TRUE	TRUE	FALSE	TRUE	FALSE
Open-angle glaucoma	0.439317584	0.357221413	34	81	0.833822016	0.554500248	1.253848232	-0.262188629	0.008171251	2.08771144	50	60	1.701977401	1.160087517	2.496990124	0.767211881	0.227446601	0.643120549	30	44	1.374952848	0.858969075	2.200888704	0.459382144	0.128103597	0.892438676	26	34	1.543631502	0.921032237	2.587095347	0.626328392	sense_organs	FALSE	FALSE	FALSE	FALSE	TRUE	FALSE	FALSE	TRUE	FALSE	FALSE	TRUE	FALSE
Optic atrophy	0.026248073	1.580902572	10	33	0.359771807	0.150243181	0.861508336	-1.474845958	0.852705572	0.069200899	12	21	1.144602851	0.56083773	2.335997769	0.194847106	0.952063836	0.021333931	11	24	0.915734147	0.446744962	1.87706432	-0.126999274	1	0	10	12	1	0.374204387	2.67233639	0	sense_organs	FALSE	FALSE	FALSE	FALSE	TRUE	FALSE	FALSE	FALSE	FALSE	FALSE	FALSE	FALSE
Optic neuritis/neuropathy	0.357357261	0.446897389	10	10	2.006072874	0.64533986	6.235982974	1.004374016	0.785188196	0.105026238	10	10	0.799191919	0.250025483	2.554570499	-0.323386099	0.535004334	0.2716427	10	10	1.559495666	0.579079824	4.199812581	0.641079543	0.451886372	0.344970756	10	10	1.604868154	0.631419098	4.079068565	0.682454779	sense_organs	FALSE	TRUE	FALSE	FALSE	FALSE	FALSE	FALSE	TRUE	FALSE	FALSE	TRUE	FALSE
Organic or persistent insomnia	2.24E-08	7.65025511	49	28	3.62962963	2.26679836	5.811814356	1.859822342	7.06E-08	7.150890732	37	17	4.482574221	2.511183804	8.001593359	2.164327471	1.41E-13	12.85195288	60	24	5.256959315	3.253753192	8.493459586	2.394228569	2.23E-06	5.652325558	54	42	2.661702128	1.765229796	4.013448125	1.412349128	neurological	TRUE	TRUE	TRUE	TRUE	TRUE	TRUE	TRUE	TRUE	TRUE	TRUE	TRUE	TRUE
Orthopnea	0.935147426	0.029119917	10	12	1.1678487	0.458355272	2.975575214	0.223853378	0.485913563	0.313440979	10	16	0.623104146	0.227609443	1.705811373	-0.682454779	0.125024545	0.903004716	10	10	2.812765957	0.890469932	8.884805706	1.491989515	0.453145579	0.343762253	10	10	2.004040404	0.500155946	8.02985143	1.002911595	respiratory	FALSE	TRUE	FALSE	FALSE	FALSE	FALSE	FALSE	TRUE	FALSE	FALSE	TRUE	FALSE
Orthostatic hypotension	2.33E-08	7.631925555	62	43	3.009032838	2.023628218	4.47427968	1.589299851	3.87E-10	9.412551667	74	50	3.117652174	2.159323453	4.501296489	1.64045998	7.38E-14	13.13173883	70	33	4.488062443	2.945335008	6.838850057	2.166092748	2.93E-08	7.533063108	69	52	2.777214137	1.921477277	4.014056505	1.473638421	circulatory_system	TRUE	TRUE	TRUE	TRUE	TRUE	TRUE	TRUE	TRUE	TRUE	TRUE	TRUE	TRUE
Osteitis deformans and osteopathies associated with other disorders classified elsewhere	0.002551268	2.593243907	28	24	2.371980676	1.367658185	4.113814688	1.246092257	4.99E-04	3.302147577	45	43	2.144852599	1.402074971	3.281131726	1.100878504	2.00E-10	9.699057769	59	32	3.857085561	2.490830495	5.972750478	1.94751115	1.69E-08	7.773158401	53	32	3.442747078	2.20484083	5.375674869	1.783560197	musculoskeletal	FALSE	TRUE	FALSE	FALSE	TRUE	FALSE	TRUE	TRUE	TRUE	TRUE	TRUE	TRUE
Osteoarthritis; localized	8.69E-06	5.061127727	63	57	2.29244163	1.588667147	3.307985968	1.196885001	0.009039691	2.043846436	61	78	1.600983868	1.134956128	2.258368655	0.678958771	0.011377188	1.94396505	44	52	1.72437247	1.14562748	2.595486287	0.786071435	5.86E-05	4.232372456	60	58	2.137635679	1.47761795	3.092468047	1.096015993	musculoskeletal	TRUE	TRUE	TRUE	FALSE	TRUE	FALSE	FALSE	TRUE	FALSE	FALSE	TRUE	FALSE
Osteoarthrosis NOS	4.48E-19	18.3491581	263	262	2.37016113	1.956696212	2.870994357	1.244985141	2.29E-21	20.64020863	337	362	2.303968314	1.936327789	2.741410841	1.204120876	4.34E-29	28.36234936	314	281	2.805097341	2.333989316	3.371296964	1.488050836	3.71E-20	19.43073142	282	284	2.376404494	1.971995603	2.863747927	1.248780422	musculoskeletal	TRUE	TRUE	TRUE	TRUE	TRUE	TRUE	TRUE	TRUE	TRUE	TRUE	TRUE	TRUE
Osteoarthrosis involving more than one site, but not specified as generalized	0.001063507	2.973259777	17	10	3.82611168	1.699381287	8.614388483	1.935878985	0.015792473	1.801549846	18	15	2.425819672	1.217355457	4.833921799	1.278472309	0.047836903	1.32023694	16	15	2.151874574	1.059476685	4.37061452	1.10559399	2.17E-04	3.66290095	20	10	4.061601643	1.893864373	8.710554008	2.022048749	musculoskeletal	FALSE	TRUE	FALSE	FALSE	TRUE	FALSE	FALSE	TRUE	FALSE	FALSE	TRUE	FALSE
Osteoarthrosis, generalized	1.31E-08	7.883903158	79	63	2.638129933	1.877203113	3.707499468	1.399515622	4.31E-07	6.365225447	89	85	2.201715957	1.618717746	2.994687102	1.138628359	5.77E-11	10.23901894	86	61	2.992019932	2.135085782	4.192891616	1.581119786	3.89E-08	7.409843953	84	72	2.456410256	1.775680271	3.39810688	1.296551532	musculoskeletal	TRUE	TRUE	TRUE	TRUE	TRUE	TRUE	TRUE	TRUE	TRUE	TRUE	TRUE	TRUE
Osteoarthrosis, localized, primary	3.25E-12	11.48856122	219	242	2.038784324	1.666840377	2.493725001	1.027709166	7.51E-17	16.12410756	271	289	2.203568369	1.827381391	2.65719766	1.139841659	8.33E-25	24.07920276	264	231	2.750684932	2.259868262	3.348101179	1.4597909	5.84E-18	17.23350466	255	257	2.324126093	1.915306533	2.820207629	1.216688343	musculoskeletal	TRUE	TRUE	TRUE	TRUE	TRUE	TRUE	TRUE	TRUE	TRUE	TRUE	TRUE	TRUE
Osteoarthrosis, localized, secondary	0.935147426	0.029119917	10	12	1.1678487	0.458355272	2.975575214	0.223853378	0.305234459	0.515366439	12	15	1.607331976	0.749488333	3.447039755	0.684667932	0.037308108	1.428196775	20	20	2.020533881	1.082018709	3.77309295	1.014736543	0.094720322	1.023556835	16	17	1.896788163	0.954264764	3.770238062	0.923558565	musculoskeletal	FALSE	TRUE	FALSE	FALSE	TRUE	FALSE	FALSE	TRUE	FALSE	FALSE	TRUE	FALSE
Osteopenia or other disorder of bone and cartilage	4.58E-15	14.33917908	185	172	2.414407681	1.930793721	3.019154447	1.271669301	8.77E-13	12.05720288	167	160	2.30710399	1.829668011	2.909122742	1.206083033	3.18E-13	12.49771636	154	139	2.438729017	1.911907442	3.11071503	1.28612946	9.07E-09	8.042228405	164	184	1.937244631	1.545434269	2.428389763	0.954006146	musculoskeletal	TRUE	TRUE	TRUE	TRUE	TRUE	TRUE	TRUE	TRUE	TRUE	TRUE	TRUE	TRUE
Osteoporosis NOS	8.54E-37	36.0684394	362	313	3.065222227	2.56850778	3.657994487	1.615991672	4.36E-13	12.36053796	169	161	2.32458498	1.845161025	2.928576562	1.216973168	1.84E-34	33.73451133	262	185	3.488303057	2.836359165	4.290097802	1.802525384	6.68E-32	31.17512479	307	257	3.009855063	2.494494263	3.631689049	1.589694017	musculoskeletal	TRUE	TRUE	TRUE	TRUE	TRUE	TRUE	TRUE	TRUE	TRUE	TRUE	TRUE	TRUE
Otalgia	0.344562785	0.462731631	17	24	1.423916752	0.761381129	2.662975005	0.509864803	0.128103597	0.892438676	26	34	1.543631502	0.921032237	2.587095347	0.626328392	8.02E-07	6.095960574	44	28	3.242105263	2.005942739	5.240053134	1.696930932	0.028587128	1.543829475	30	34	1.788503783	1.088069448	2.939836046	0.83875317	sense_organs	FALSE	TRUE	FALSE	FALSE	TRUE	FALSE	TRUE	TRUE	TRUE	FALSE	TRUE	FALSE
Other abnormal blood chemistry	1.10E-23	22.95767325	218	173	2.947306478	2.37344711	3.659915335	1.559397088	5.86E-11	10.23234136	167	172	2.132054779	1.696959432	2.678707278	1.092244506	1.45E-22	21.83987238	189	140	3.099130435	2.453273608	3.915017641	1.631863476	3.46E-15	14.46072237	177	160	2.475183599	1.968263474	3.112659421	1.307535542	symptoms	TRUE	TRUE	TRUE	TRUE	TRUE	TRUE	TRUE	TRUE	TRUE	TRUE	TRUE	TRUE
Other abnormal glucose	3.27E-18	17.48592735	240	233	2.39751369	1.964016003	2.926693002	1.261539053	1.34E-06	5.873963386	177	225	1.69754386	1.370954323	2.101933745	0.76344885	8.84E-34	33.05341912	228	145	3.783235797	3.022214231	4.73588965	1.919620698	1.22E-15	14.91395782	202	193	2.372101847	1.914596313	2.938931374	1.246165954	endocrine_metabolic	TRUE	TRUE	TRUE	TRUE	TRUE	TRUE	TRUE	TRUE	TRUE	TRUE	TRUE	TRUE
Other abnormality of urination	3.54E-05	4.451342866	53	47	2.326022565	1.558644004	3.471210206	1.217865093	1.05E-04	3.977593176	42	35	2.461764706	1.561524695	3.881005203	1.299692876	3.13E-06	5.503936626	55	44	2.587859425	1.727765587	3.876114013	1.371759251	8.39E-09	8.076088853	75	57	2.764732833	1.941960086	3.93609925	1.467140074	genitourinary	TRUE	TRUE	TRUE	FALSE	TRUE	FALSE	TRUE	TRUE	TRUE	TRUE	TRUE	TRUE
Other acquired deformities of limbs	1	0	10	10	0.666330984	0.069223001	6.414009413	-0.585689116	0.739483698	0.131071396	10	10	1.334680135	0.375777877	4.740489455	0.416494031	0.008195545	2.086422172	10	10	7.042553191	1.460313086	33.96364516	2.816098555	0.802001246	0.095824957	10	13	0.76806409	0.273048623	2.160503282	-0.380701396	musculoskeletal	FALSE	FALSE	FALSE	FALSE	TRUE	FALSE	FALSE	TRUE	FALSE	FALSE	FALSE	FALSE
Other acquired musculoskeletal deformity	0.177498347	0.750805687	10	10	2.010162602	0.833905341	4.84557837	1.007312205	0.78365993	0.105872359	10	10	1.335357625	0.473970467	3.762217499	0.417226165	0.208349115	0.68120834	11	12	1.842658528	0.810183619	4.190890028	0.881788743	0.030460609	1.516261422	19	18	2.132763533	1.1142692	4.082209475	1.092724018	musculoskeletal	FALSE	TRUE	FALSE	FALSE	TRUE	FALSE	FALSE	TRUE	FALSE	FALSE	TRUE	FALSE
Other acute and subacute forms of ischemic heart disease	0.002964321	2.528074738	35	34	2.097466724	1.30016631	3.38369532	1.068647923	9.21E-05	4.035897014	43	36	2.451688281	1.564046355	3.843092891	1.29377556	2.28E-06	5.642915955	39	24	3.341884817	1.998111044	5.589376107	1.74066201	7.35E-05	4.133571246	27	16	3.44131334	1.845454524	6.417192812	1.782959259	circulatory_system	FALSE	TRUE	FALSE	FALSE	TRUE	FALSE	TRUE	TRUE	TRUE	FALSE	TRUE	FALSE
Other allied disorders of spine	0.088725466	1.051951709	12	11	2.196259952	0.965654008	4.995120133	1.135048823	0.816324943	0.088136933	10	13	1.232641598	0.509219142	2.983794568	0.301753383	1.38E-04	3.858633403	14	10	7.085714286	2.326240942	21.58303812	2.824913293	0.002262752	2.645363081	16	10	3.597364235	1.584017451	8.169751815	1.846940241	musculoskeletal	FALSE	TRUE	FALSE	FALSE	TRUE	FALSE	FALSE	TRUE	FALSE	FALSE	TRUE	FALSE
Other alveolar and parietoalveolar pneumonopathy	1	0	10	17	0.940699201	0.404570158	2.187296737	-0.088194617	0.845682091	0.072792866	11	19	1.159661616	0.549705163	2.446429747	0.213703895	0.608028542	0.216076034	15	24	1.253830439	0.654789693	2.400909463	0.32634226	0.382823395	0.417001529	12	16	1.50610998	0.709746211	3.196025895	0.590827123	respiratory	FALSE	FALSE	FALSE	FALSE	TRUE	FALSE	FALSE	TRUE	FALSE	FALSE	TRUE	FALSE
Other and unspecified coagulation defects	0.736243072	0.132978779	20	35	1.145790554	0.657935602	1.995386767	0.19634335	0.089556172	1.047904479	22	26	1.707977208	0.963060579	3.029078552	0.772288723	0.417466774	0.379378085	22	34	1.300774631	0.7566842	2.236090881	0.379371026	1	0	15	29	1.035011095	0.552314678	1.939560923	0.049646233	hematopoietic	FALSE	TRUE	FALSE	FALSE	TRUE	FALSE	FALSE	TRUE	FALSE	FALSE	TRUE	FALSE
Other and unspecified disc disorder	0.173067051	0.761785606	14	16	1.760714286	0.855873584	3.622164366	0.816160819	0.151178272	0.820510623	13	14	1.868501529	0.874901272	3.990505075	0.901881744	0.058696565	1.231387315	17	17	2.017400205	1.025507633	3.968672154	1.012497309	0.002929435	2.533216103	27	23	2.385459287	1.360624551	4.18220883	1.254267064	musculoskeletal	FALSE	TRUE	FALSE	FALSE	TRUE	FALSE	FALSE	TRUE	FALSE	FALSE	TRUE	FALSE
Other and unspecified disorders of the nervous system	1.84E-17	16.73499032	82	35	5.017105263	3.351441273	7.510603101	2.326855207	3.33E-16	15.4780408	104	62	3.630010874	2.624471461	5.020812433	1.85997387	3.32E-20	19.47930728	85	31	5.903154832	3.8837367	8.97260542	2.561486182	1.17E-15	14.93157678	74	32	4.916576087	3.223918059	7.497932632	2.29765397	neurological	TRUE	TRUE	TRUE	TRUE	TRUE	TRUE	TRUE	TRUE	TRUE	TRUE	TRUE	TRUE
Other anemias	5.56E-24	23.25512526	361	383	2.38990014	2.014895185	2.834699651	1.256950338	7.25E-25	24.13981897	405	449	2.356850348	1.999367135	2.778250912	1.236860156	1.20E-29	28.92226053	358	344	2.690105309	2.260499834	3.201356827	1.427662651	2.12E-20	19.67303226	283	284	2.388185654	1.981987335	2.877632272	1.255914994	hematopoietic	TRUE	TRUE	TRUE	TRUE	TRUE	TRUE	TRUE	TRUE	TRUE	TRUE	TRUE	TRUE
Other aneurysm	0.290139981	0.537392422	10	10	1.807309645	0.732025624	4.462095378	0.853843703	0.1073688	0.969121902	10	10	2.680189317	0.927403637	7.745726332	1.42233491	0.027716364	1.557263749	14	11	2.567532468	1.161311344	5.676533691	1.36038252	0.739483698	0.131071396	10	10	1.334680135	0.375777877	4.740489455	0.416494031	circulatory_system	FALSE	TRUE	FALSE	FALSE	TRUE	FALSE	FALSE	TRUE	FALSE	FALSE	TRUE	FALSE
Other benign neoplasm of connective and other soft tissue	0.593350122	0.226688964	10	10	1.670037074	0.508433065	5.485528028	0.739880131	0.240085668	0.619633764	10	10	2.408502024	0.73325351	7.911154771	1.268136136	0.4330757	0.363436184	10	10	2.005055612	0.579109237	6.942123787	1.003642251	0.201410737	0.69591738	10	10	2.342789598	0.78525164	6.989686898	1.228227394	neoplasms	FALSE	TRUE	FALSE	FALSE	TRUE	FALSE	FALSE	TRUE	FALSE	FALSE	TRUE	FALSE
Other cardiac conduction disorders	0.277074601	0.557403284	11	13	1.700054777	0.758873056	3.808524001	0.765581232	0.525459803	0.279460502	15	23	1.309010969	0.679970409	2.519976894	0.388477187	0.290139981	0.537392422	10	10	1.807309645	0.732025624	4.462095378	0.853843703	0.054622279	1.262630186	10	10	3.018274112	1.071298517	8.503678921	1.593723834	circulatory_system	FALSE	TRUE	FALSE	FALSE	TRUE	FALSE	FALSE	TRUE	FALSE	FALSE	TRUE	FALSE
Other cerebral degenerations	6.87E-06	5.163278349	21	10	6.107913669	2.587656211	14.41714291	2.610679671	1.48E-05	4.829545894	19	10	6.437264957	2.562721877	16.16967511	2.686447851	5.05E-04	3.297090725	16	10	4.629856851	1.898464007	11.29100914	2.210967588	6.29E-09	8.201138618	26	10	10.65247934	4.078024037	27.82605375	3.413117348	neurological	TRUE	TRUE	TRUE	TRUE	TRUE	TRUE	FALSE	TRUE	FALSE	TRUE	TRUE	TRUE
Other chronic ischemic heart disease, unspecified	0.265174015	0.576469036	44	70	1.269052632	0.863521668	1.865030886	0.343751903	6.80E-06	5.167310268	70	66	2.206152433	1.561960015	3.116026348	1.141532477	4.73E-05	4.324934528	59	56	2.177005348	1.497874018	3.164052668	1.122344951	0.049764541	1.303079993	38	49	1.572922893	1.022502383	2.419638789	0.653447949	circulatory_system	FALSE	TRUE	FALSE	TRUE	TRUE	TRUE	TRUE	TRUE	TRUE	FALSE	TRUE	FALSE
Other chronic nonalcoholic liver disease	0.19884929	0.701475954	47	73	1.301948475	0.895061935	1.893801719	0.380672354	0.967230325	0.014470096	26	50	1.04107438	0.644113514	1.682678351	0.058073147	3.08E-05	4.511239574	62	59	2.174983633	1.509956032	3.132908312	1.121004544	0.967841618	0.014195707	27	52	1.039535439	0.648879256	1.66538523	0.055938942	digestive	FALSE	TRUE	FALSE	FALSE	TRUE	FALSE	TRUE	TRUE	TRUE	FALSE	TRUE	FALSE
Other conditions of brain, NOS	1.10E-11	10.95700891	80	51	3.324323165	2.319536555	4.764367469	1.733060636	1.60E-14	13.79525473	103	67	3.314454663	2.412296815	4.554004151	1.728771519	4.75E-13	12.32316428	79	45	3.727917426	2.563723358	5.42077533	1.898369904	2.78E-15	14.55553675	76	35	4.619607843	3.07198296	6.946905925	2.207770387	neurological	TRUE	TRUE	TRUE	TRUE	TRUE	TRUE	TRUE	TRUE	TRUE	TRUE	TRUE	TRUE
Other degenerative diseases of the basal ganglia	0.739483698	0.131071396	10	10	1.334680135	0.375777877	4.740489455	0.416494031	0.04794229	1.319281224	10	10	2.87601626	1.091448027	7.578436464	1.524071832	0.692420235	0.159630249	10	10	1.501513623	0.335405928	6.721834554	0.586417564	1	0	10	11	0.908631308	0.314838829	2.622328561	-0.138233079	neurological	FALSE	TRUE	FALSE	FALSE	TRUE	FALSE	FALSE	TRUE	FALSE	FALSE	FALSE	FALSE
Other derangement of joint	0.241176967	0.617664171	24	34	1.421952699	0.838495501	2.411401699	0.507873474	0.384834047	0.414726512	24	37	1.304653107	0.776081059	2.193224159	0.383666261	8.31E-06	5.080614973	38	25	3.121087866	1.873052888	5.200701768	1.642048973	8.13E-05	4.089913293	47	41	2.356839313	1.539325053	3.608524097	1.2368534	musculoskeletal	FALSE	TRUE	FALSE	FALSE	TRUE	FALSE	TRUE	TRUE	TRUE	FALSE	TRUE	FALSE
Other diseases of blood and blood-forming organs	0.012123734	1.916363604	32	34	1.911703559	1.172490284	3.116964419	0.934858827	0.119414332	0.922943545	20	24	1.680355921	0.92371332	3.056788246	0.748766846	0.001446985	2.839535877	29	24	2.459240069	1.424094242	4.246812845	1.298212577	0.355386151	0.4492995	26	40	1.308057851	0.793595192	2.156030377	0.387426348	hematopoietic	FALSE	TRUE	FALSE	FALSE	TRUE	FALSE	FALSE	TRUE	FALSE	FALSE	TRUE	FALSE
Other diseases of lung	0.048268858	1.316332972	99	154	1.317318436	1.010828399	1.716738333	0.397604131	0.170417642	0.768485449	82	135	1.234129305	0.927493384	1.642141246	0.303493559	1.76E-05	4.753436243	84	89	1.969576491	1.446827807	2.681197815	0.977885447	0.024248666	1.615312144	78	112	1.426310044	1.057007225	1.924641849	0.512287621	respiratory	FALSE	TRUE	FALSE	FALSE	TRUE	FALSE	TRUE	TRUE	TRUE	FALSE	TRUE	FALSE
Other diseases of respiratory system, NEC	0.305234459	0.515366439	12	15	1.607331976	0.749488333	3.447039755	0.684667932	0.011653026	1.933561268	12	10	3.458248473	1.357276661	8.811381529	1.790041529	0.041925506	1.377521683	11	10	2.769582909	1.11046014	6.907577512	1.469668727	0.225197979	0.647435511	14	17	1.656302521	0.813094013	3.373949379	0.727966203	respiratory	FALSE	TRUE	FALSE	FALSE	TRUE	FALSE	FALSE	TRUE	FALSE	FALSE	TRUE	FALSE
Other diseases of the teeth and supporting structures	0.088725466	1.051951709	12	11	2.196259952	0.965654008	4.995120133	1.135048823	0.284921722	0.545274439	17	23	1.486582707	0.79050328	2.795596426	0.57199973	3.17E-06	5.499579669	23	10	5.862512873	2.612827993	13.15396853	2.551519186	3.70E-10	9.431529586	26	10	17.77203857	5.365937939	58.86116434	4.151537272	digestive	FALSE	TRUE	FALSE	FALSE	TRUE	FALSE	TRUE	TRUE	TRUE	TRUE	TRUE	TRUE
Other disorders of arteries and arterioles	0.003951322	2.403257622	33	32	2.098985432	1.282867496	3.434290647	1.069692154	0.19401776	0.712158514	30	43	1.407652224	0.877506859	2.258084668	0.493290945	0.001655296	2.781124337	28	23	2.47637051	1.418905771	4.321929636	1.308227184	0.02498143	1.602382712	27	29	1.886139143	1.110427824	3.203738948	0.91543611	circulatory_system	FALSE	TRUE	FALSE	FALSE	TRUE	FALSE	FALSE	TRUE	FALSE	FALSE	TRUE	FALSE
Other disorders of biliary tract	1	0	25	50	1	0.614931219	1.626198132	0	0.246144847	0.608809251	21	29	1.457950881	0.827123637	2.569894843	0.543942115	0.109092126	0.962206595	24	30	1.614845361	0.938936324	2.777318837	0.691396018	0.869079131	0.060940678	15	27	1.112813529	0.589241003	2.101608584	0.154211864	digestive	FALSE	FALSE	FALSE	FALSE	TRUE	FALSE	FALSE	TRUE	FALSE	FALSE	TRUE	FALSE
Other disorders of bladder	0.019527591	1.709351331	22	21	2.120027435	1.160169738	3.87401617	1.084082935	0.961621446	0.01699586	19	36	1.056638177	0.602917125	1.851803823	0.079481441	0.011475915	1.940212694	28	28	2.028985507	1.194917593	3.445243598	1.02075856	1.67E-06	5.7785672	33	17	3.981330722	2.206544483	7.18362781	1.993250718	genitourinary	FALSE	TRUE	FALSE	FALSE	TRUE	FALSE	FALSE	TRUE	FALSE	TRUE	TRUE	TRUE
Other disorders of bone and cartilage	1.46E-16	15.83544593	196	179	2.482211114	1.993848751	3.090190273	1.311625823	1.50E-09	8.824056711	138	139	2.144506824	1.671689293	2.751055198	1.100645907	1.16E-18	17.93673306	177	142	2.816401469	2.225082069	3.56486502	1.493853	9.70E-15	14.01333452	192	184	2.347175539	1.886212109	2.920791881	1.230925741	musculoskeletal	TRUE	TRUE	TRUE	TRUE	TRUE	TRUE	TRUE	TRUE	TRUE	TRUE	TRUE	TRUE
Other disorders of ear	0.827909958	0.082016894	10	15	1.201827411	0.524096087	2.755962434	0.265229732	0.325338446	0.487664612	10	12	1.673441734	0.720506354	3.886721088	0.74281832	0.325338446	0.487664612	10	12	1.673441734	0.720506354	3.886721088	0.74281832	0.39265301	0.405991069	16	23	1.397706055	0.735052258	2.657746025	0.483060986	sense_organs	FALSE	TRUE	FALSE	FALSE	TRUE	FALSE	FALSE	TRUE	FALSE	FALSE	TRUE	FALSE
Other disorders of eye	0.001761179	2.75419647	19	12	3.208888889	1.551402804	6.637198203	1.682073836	0.353232711	0.451939086	14	19	1.480451128	0.739164965	2.96515074	0.566036866	0.079829531	1.09783642	15	15	2.015321757	0.981190424	4.139381801	1.011010191	0.489428079	0.310311119	13	19	1.373303289	0.675440271	2.792196443	0.457650274	sense_organs	FALSE	TRUE	FALSE	FALSE	TRUE	FALSE	FALSE	TRUE	FALSE	FALSE	TRUE	FALSE
Other disorders of eyelids	0.692044199	0.159866167	24	42	1.146391753	0.690192891	1.904125741	0.197100136	0.001683179	2.773869595	31	27	2.338025461	1.387681254	3.939206529	1.225290641	0.164813619	0.783006903	21	27	1.567545963	0.881694075	2.786908085	0.648507746	0.008582346	2.066393961	30	30	2.031120332	1.217360629	3.38884773	1.022275713	sense_organs	FALSE	TRUE	FALSE	FALSE	TRUE	FALSE	FALSE	TRUE	FALSE	FALSE	TRUE	FALSE
Other disorders of gallbladder	0.159424115	0.797445984	18	22	1.648099851	0.879849624	3.087156083	0.720803652	1	0	10	17	1.059361003	0.470525979	2.38508772	0.083194307	0.020772408	1.682513146	19	17	2.259366516	1.169139478	4.366234438	1.175918325	0.596387862	0.224471204	10	13	1.388129637	0.591335426	3.258563253	0.473142307	digestive	FALSE	TRUE	FALSE	FALSE	TRUE	FALSE	FALSE	TRUE	FALSE	FALSE	TRUE	FALSE
Other disorders of intestine	0.285040361	0.54509364	28	42	1.342995169	0.827404019	2.179873414	0.425454115	0.071617755	1.144979296	32	41	1.579635921	0.988532666	2.524195434	0.65959208	0.002180686	2.661406863	32	29	2.247042799	1.351508903	3.73597342	1.168027603	0.17564172	0.755372319	28	39	1.448532144	0.886016442	2.368178821	0.5345917	digestive	FALSE	TRUE	FALSE	FALSE	TRUE	FALSE	FALSE	TRUE	FALSE	FALSE	TRUE	FALSE
Other disorders of liver	0.830348267	0.080739716	45	95	0.944872719	0.657140767	1.358589363	-0.081808093	0.97295038	0.011909308	37	76	0.972666777	0.651678901	1.451758922	-0.039982454	0.001254231	2.90162262	60	68	1.813830457	1.270727734	2.589052588	0.85903961	0.969482261	0.013460133	30	58	1.035555874	0.661952588	1.620019299	0.050405396	digestive	FALSE	FALSE	FALSE	FALSE	FALSE	FALSE	FALSE	TRUE	FALSE	FALSE	TRUE	FALSE
Other disorders of male genital organs	0.169825921	0.76999602	10	10	2.296146045	0.830258812	6.350172479	1.199214406	0.094720322	1.023556835	16	17	1.896788163	0.954264764	3.770238062	0.923558565	0.127367903	0.894940001	16	18	1.790502159	0.909116372	3.526389006	0.840364258	0.4680087	0.329746074	12	17	1.416796454	0.673993055	2.978238687	0.502632506	genitourinary	FALSE	TRUE	FALSE	FALSE	TRUE	FALSE	FALSE	TRUE	FALSE	FALSE	TRUE	FALSE
Other disorders of metabolism	1.90E-05	4.722149291	22	10	4.976909008	2.283005575	10.84956758	2.315250011	0.050419383	1.297402473	18	18	2.018442623	1.045521425	3.896726097	1.013242577	9.33E-05	4.030308568	23	12	3.900446275	1.932707074	7.871591794	1.963639202	1.16E-07	6.935946705	29	10	5.944248705	2.885100703	12.24709163	2.571494479	endocrine_metabolic	TRUE	TRUE	TRUE	FALSE	TRUE	FALSE	FALSE	TRUE	FALSE	TRUE	TRUE	TRUE
Other disorders of neurohypophysis	0.001108782	2.955153656	34	30	2.311527778	1.406242986	3.79959987	1.2088467	0.041117646	1.385971756	17	16	2.14457523	1.078922834	4.262772807	1.100691926	0.051657649	1.286865359	20	21	1.923340178	1.037584292	3.565240404	0.943613952	4.42E-05	4.354806892	22	10	4.476954733	2.111734961	9.49130646	2.162517731	endocrine_metabolic	FALSE	TRUE	FALSE	FALSE	TRUE	FALSE	FALSE	TRUE	FALSE	TRUE	TRUE	TRUE
Other disorders of peritoneum	0.411083417	0.386070043	10	12	0.498486377	0.140348239	1.77051504	-1.004374016	0.282382808	0.549161748	10	10	0.284994965	0.035015697	2.319591986	-1.810991665	0.758992448	0.119762546	10	10	1.430738119	0.45294652	4.51932287	0.516759627	0.4330757	0.363436184	10	10	2.005055612	0.579109237	6.942123787	1.003642251	digestive	FALSE	FALSE	FALSE	FALSE	FALSE	FALSE	FALSE	TRUE	FALSE	FALSE	TRUE	FALSE
Other disorders of prostate	0.407075952	0.390324553	10	10	2.003027245	0.403548346	9.942100327	1.002182045	0.407075952	0.390324553	10	10	2.003027245	0.403548346	9.942100327	1.002182045	0.110961969	0.954825847	10	10	6.015136226	0.624892512	57.90093999	2.588597411	0.4330757	0.363436184	10	10	2.005055612	0.579109237	6.942123787	1.003642251	genitourinary	FALSE	TRUE	FALSE	FALSE	TRUE	FALSE	FALSE	TRUE	FALSE	FALSE	TRUE	FALSE
Other disorders of soft tissues	1.64E-10	9.785892151	94	73	2.739878234	1.997826322	3.757550222	1.454111778	9.72E-07	6.012471255	110	118	1.971968709	1.502648713	2.587870708	0.97963666	2.36E-12	11.6277228	111	86	2.780189102	2.074801599	3.725393042	1.475183015	5.17E-11	10.28688741	99	77	2.745251397	2.0171017	3.736254464	1.45693827	musculoskeletal	TRUE	TRUE	TRUE	TRUE	TRUE	TRUE	TRUE	TRUE	TRUE	TRUE	TRUE	TRUE
Other disorders of stomach and duodenum	0.170698437	0.767770455	42	63	1.348039216	0.905352201	2.007185407	0.430862466	0.304393974	0.51656395	30	46	1.313819231	0.824107923	2.094532675	0.393766789	0.021206046	1.67354031	34	39	1.769925214	1.110284194	2.821471546	0.823688402	0.189053411	0.723415482	20	26	1.549518244	0.860674997	2.789678793	0.631819741	digestive	FALSE	TRUE	FALSE	FALSE	TRUE	FALSE	FALSE	TRUE	FALSE	FALSE	TRUE	FALSE
Other disorders of synovium, tendon, and bursa	0.094137668	1.026236565	18	20	1.814754098	0.95558133	3.44641773	0.859774074	0.18987053	0.721542437	23	31	1.495332381	0.867189785	2.578465484	0.580466201	0.013711818	1.862904966	19	16	2.401794872	1.229697135	4.691088921	1.264112941	0.002551268	2.593243907	28	24	2.371980676	1.367658185	4.113814688	1.246092257	musculoskeletal	FALSE	TRUE	FALSE	FALSE	TRUE	FALSE	FALSE	TRUE	FALSE	FALSE	TRUE	FALSE
Other disorders of the kidney and ureters	0.001694429	2.770976558	87	112	1.606670342	1.200896826	2.149551512	0.684073946	1.30E-05	4.887307333	120	143	1.77145509	1.371848694	2.287463004	0.82493489	1.07E-07	6.970460288	96	91	2.228542059	1.65500591	3.00083503	1.156100189	0.074138842	1.129954201	70	106	1.345054317	0.984597927	1.837471992	0.427664434	genitourinary	FALSE	TRUE	FALSE	TRUE	TRUE	TRUE	TRUE	TRUE	TRUE	FALSE	TRUE	FALSE
Other disorders of thyroid	0.155284514	0.808871852	29	40	1.463523316	0.901804901	2.375126254	0.54944573	0.001798284	2.745141641	36	34	2.159646322	1.342992272	3.472895812	1.110795066	7.02E-05	4.153497516	38	29	2.685110374	1.645919855	4.380418462	1.424981393	5.37E-05	4.270172925	50	44	2.340138675	1.549110424	3.535092742	1.226594025	endocrine_metabolic	FALSE	TRUE	FALSE	FALSE	TRUE	FALSE	FALSE	TRUE	FALSE	TRUE	TRUE	TRUE
Other disorders of urethra and urinary tract	0.802001246	0.095824957	10	11	1.274661509	0.49261687	3.298226395	0.350114185	0.341177093	0.467020136	10	10	3.00605449	0.501481382	18.01934015	1.587871161	0.929378802	0.031807238	10	10	1.201214575	0.435324319	3.314578105	0.264493885	0.29748084	0.526541	10	10	2.007092199	0.702059493	5.738002455	1.00510689	genitourinary	FALSE	TRUE	FALSE	FALSE	TRUE	FALSE	FALSE	TRUE	FALSE	FALSE	TRUE	FALSE
Other dyschromia	0.030563136	1.514802088	45	58	1.577885978	1.060830232	2.346958151	0.657992956	0.227775196	0.642493571	34	51	1.345138889	0.865638536	2.09024732	0.427755142	9.19E-05	4.036534748	49	44	2.290909091	1.513656927	3.467274762	1.19592021	6.45E-06	5.190226825	80	80	2.087527352	1.516204972	2.874130164	1.061795101	dermatologic	FALSE	TRUE	FALSE	FALSE	TRUE	FALSE	FALSE	TRUE	FALSE	TRUE	TRUE	TRUE
Other dyspnea	4.68E-05	4.329774047	143	186	1.627977206	1.289959174	2.054568731	0.7030805	0.001055818	2.976410772	134	188	1.491835725	1.178208419	1.888947485	0.57708868	4.67E-10	9.331071848	156	162	2.098293998	1.65955576	2.653021856	1.069216832	2.25E-06	5.648631273	151	185	1.74571511	1.387052684	2.197120038	0.803818139	respiratory	TRUE	TRUE	TRUE	FALSE	TRUE	FALSE	TRUE	TRUE	TRUE	TRUE	TRUE	TRUE
Other endocrine disorders	0.785188196	0.105026238	10	10	0.799191919	0.250025483	2.554570499	-0.323386099	0.012636657	1.898367788	11	10	3.696507291	1.363063561	10.02459939	1.886162759	2.36E-05	4.62778155	16	10	8.114519427	2.705614321	24.33658967	3.020505655	0.001140851	2.942771042	15	10	4.336057201	1.762184768	10.66936475	2.116383789	endocrine_metabolic	FALSE	FALSE	FALSE	FALSE	TRUE	FALSE	TRUE	TRUE	TRUE	FALSE	TRUE	FALSE
Other forms of chronic heart disease	0.077822263	1.108896142	52	75	1.408011323	0.980189741	2.022563391	0.493658936	3.03E-04	3.518884314	74	84	1.823188406	1.320948963	2.516384855	0.866463655	3.29E-04	3.482324925	55	56	2.020766773	1.3817035	2.955408559	1.014902823	0.048236508	1.316624143	46	62	1.507349939	1.021327184	2.224658144	0.592014385	circulatory_system	FALSE	TRUE	FALSE	FALSE	TRUE	FALSE	FALSE	TRUE	FALSE	FALSE	TRUE	FALSE
Other headache syndromes	8.85E-04	3.052855815	100	130	1.598692136	1.217199738	2.099751146	0.676892142	2.28E-08	7.64197918	139	149	2.006523019	1.570595401	2.563444807	1.004697707	7.86E-15	14.10481286	141	113	2.742792227	2.114054756	3.558521453	1.455645339	3.32E-10	9.478393288	114	101	2.420319532	1.830113562	3.200865104	1.275197525	neurological	FALSE	TRUE	FALSE	TRUE	TRUE	TRUE	TRUE	TRUE	TRUE	TRUE	TRUE	TRUE
Other hemoglobinopathies	0.941004866	0.026408131	10	16	0.874113475	0.358433991	2.131701753	-0.194107516	5.05E-04	3.297090725	16	10	4.629856851	1.898464007	11.29100914	2.210967588	0.25918468	0.586390673	10	10	4.006048387	0.36281598	44.23295714	2.002179847	0.170357128	0.768639691	10	10	2.507583418	0.671879756	9.358779659	1.326297695	hematopoietic	FALSE	FALSE	FALSE	FALSE	TRUE	FALSE	FALSE	TRUE	FALSE	FALSE	TRUE	FALSE
Other hypertensive complications	2.54E-08	7.595766254	84	71	2.492307692	1.799551525	3.451747586	1.31748219	2.29E-09	8.64102729	124	120	2.218697318	1.704651635	2.887755884	1.149712864	9.64E-08	7.01613896	89	81	2.315299093	1.696108316	3.160535113	1.211198574	6.17E-05	4.209981457	49	43	2.345391904	1.545876532	3.558410434	1.22982901	circulatory_system	TRUE	TRUE	TRUE	TRUE	TRUE	TRUE	TRUE	TRUE	TRUE	FALSE	TRUE	FALSE
Other hypertrophic and atrophic conditions of skin	0.519986742	0.284007729	10	27	0.738105992	0.355849824	1.530984192	-0.438100092	0.043352132	1.362989544	19	19	2.019487179	1.064315727	3.831878422	1.013988987	0.038343154	1.416312161	22	23	1.933709071	1.072417843	3.486729353	0.951370756	0.012224618	1.912764709	34	37	1.867511261	1.164874381	2.993969451	0.901116943	dermatologic	FALSE	FALSE	FALSE	FALSE	TRUE	FALSE	FALSE	TRUE	FALSE	FALSE	TRUE	FALSE
Other infectious and parasitic diseases	0.002614053	2.582685585	12	10	4.846435845	1.702629088	13.7951011	2.276924154	0.78365993	0.105872359	10	10	1.335357625	0.473970467	3.762217499	0.417226165	0.002614053	2.582685585	12	10	4.846435845	1.702629088	13.7951011	2.276924154	0.036575687	1.436807507	12	10	2.687033265	1.128393933	6.398605626	1.426014182	infectious_diseases	FALSE	TRUE	FALSE	FALSE	TRUE	FALSE	FALSE	TRUE	FALSE	FALSE	TRUE	FALSE
Other intestinal obstruction	0.201725449	0.695239309	24	33	1.46579194	0.861559001	2.493788597	0.551680336	1	0	23	45	1.022748598	0.615231179	1.700197796	0.03245156	0.202949022	0.692613037	21	28	1.510791367	0.853545543	2.674128609	0.595304445	0.011475915	1.940212694	28	28	2.028985507	1.194917593	3.445243598	1.02075856	digestive	FALSE	TRUE	FALSE	FALSE	TRUE	FALSE	FALSE	TRUE	FALSE	FALSE	TRUE	FALSE
Other local infections of skin and subcutaneous tissue	2.40E-05	4.620189382	33	21	3.216441207	1.851043864	5.589005339	1.685465318	0.049213384	1.307916775	28	33	1.717171717	1.031716146	2.858032916	0.780034316	5.00E-06	5.301197599	37	23	3.303121167	1.951773432	5.5901004	1.723829892	5.75E-04	3.240275544	44	42	2.145964912	1.396153389	3.298466658	1.101626487	dermatologic	TRUE	TRUE	TRUE	FALSE	TRUE	FALSE	TRUE	TRUE	TRUE	FALSE	TRUE	FALSE
Other mental disorder	0.045074222	1.346071761	10	10	5.020222447	0.972269329	25.9214527	2.327751292	0.125024545	0.903004716	10	10	2.812765957	0.890469932	8.884805706	1.491989515	1	0	10	10	0.666330984	0.069223001	6.414009413	-0.585689116	3.48E-04	3.458393834	10	10	18.15532995	2.296920888	143.5034211	4.182321244	mental_disorders	FALSE	TRUE	FALSE	FALSE	TRUE	FALSE	FALSE	FALSE	FALSE	FALSE	TRUE	FALSE
Other non-epithelial cancer of skin	0.064966126	1.187313033	14	13	2.17032967	1.016226314	4.635119966	1.117914203	0.726457883	0.138789559	10	10	0.570564516	0.118310321	2.751610033	-0.809538068	3.02E-04	3.519543293	34	27	2.572299383	1.542959883	4.288331917	1.363058564	1.39E-05	4.857640432	77	78	2.056175377	1.486297357	2.84455675	1.039963321	neoplasms	FALSE	TRUE	FALSE	FALSE	FALSE	FALSE	FALSE	TRUE	FALSE	TRUE	TRUE	TRUE
Other nondiabetic retinopathy	0.357862195	0.446284178	10	10	0.398790323	0.087211869	1.823532996	-1.326297695	1	0	10	11	0.908631308	0.314838829	2.622328561	-0.138233079	0.785188196	0.105026238	10	10	0.799191919	0.250025483	2.554570499	-0.323386099	1	0	10	10	1.200605449	0.286344775	5.033978516	0.263762121	sense_organs	FALSE	FALSE	FALSE	FALSE	FALSE	FALSE	FALSE	FALSE	FALSE	FALSE	TRUE	FALSE
Other nonspecific findings on examination of urine	2.26E-09	8.645083995	95	80	2.520300334	1.852577251	3.428690366	1.333595664	6.69E-13	12.17427175	105	76	2.97140489	2.188728634	4.03396149	1.571145203	2.16E-22	21.6648363	126	66	4.227272727	3.105417607	5.754406322	2.079727192	2.13E-16	15.67143018	109	67	3.531309554	2.578366314	4.836452872	1.820203293	genitourinary	TRUE	TRUE	TRUE	TRUE	TRUE	TRUE	TRUE	TRUE	TRUE	TRUE	TRUE	TRUE
Other nutritional deficiency	0.125024545	0.903004716	10	10	2.812765957	0.890469932	8.884805706	1.491989515	0.170357128	0.768639691	10	10	2.507583418	0.671879756	9.358779659	1.326297695	0.170357128	0.768639691	10	10	2.507583418	0.671879756	9.358779659	1.326297695	0.006006628	2.221369288	11	10	4.438046796	1.537760907	12.80840166	2.14992488	endocrine_metabolic	FALSE	TRUE	FALSE	FALSE	TRUE	FALSE	FALSE	TRUE	FALSE	FALSE	TRUE	FALSE
Other open wound of head and face	3.22E-10	9.49170148	70	45	3.271043771	2.231145309	4.795621024	1.709751065	1.31E-06	5.881632729	45	30	3.09483667	1.937324219	4.943939648	1.629863273	2.96E-11	10.52843614	76	48	3.346042121	2.311724114	4.843137555	1.742455606	4.96E-12	11.30486301	82	52	3.347503374	2.344236628	4.780139813	1.74308551	injuries_poisonings	TRUE	TRUE	TRUE	TRUE	TRUE	TRUE	TRUE	TRUE	TRUE	TRUE	TRUE	TRUE
Other paralytic syndromes	0.027716364	1.557263749	14	11	2.567532468	1.161311344	5.676533691	1.36038252	1.14E-04	3.9432132	34	25	2.780916667	1.649824073	4.687467975	1.475560513	4.19E-04	3.377561334	21	12	3.553956835	1.741350689	7.253340331	1.829426159	0.001063507	2.973259777	17	10	3.82611168	1.699381287	8.614388483	1.935878985	neurological	FALSE	TRUE	FALSE	FALSE	TRUE	FALSE	FALSE	TRUE	FALSE	FALSE	TRUE	FALSE
Other peripheral nerve disorders	0.494309121	0.306001376	54	95	1.144703247	0.812276041	1.613177613	0.194973643	2.62E-04	3.581052878	103	129	1.665901043	1.270417177	2.18449997	0.736302705	1.07E-05	4.969532883	81	83	2.036250148	1.484368749	2.793318487	1.025914804	2.45E-04	3.61135329	110	140	1.642533937	1.263606643	2.135093027	0.715923179	neurological	FALSE	TRUE	FALSE	FALSE	TRUE	FALSE	TRUE	TRUE	TRUE	FALSE	TRUE	FALSE
Other persistent mental disorders due to conditions classified elsewhere	2.34E-137	136.6312139	382	71	16.85294118	12.87612282	22.05800847	4.074928488	1.18E-121	120.9294322	410	124	10.55346885	8.458087796	13.16795325	3.399645375	1.75E-149	148.7561787	391	60	20.83604201	15.6419723	27.75485331	4.381009346	5.00E-141	140.3012392	397	78	16.28376927	12.56114851	21.10962557	4.02536278	mental_disorders	TRUE	TRUE	TRUE	TRUE	TRUE	TRUE	TRUE	TRUE	TRUE	TRUE	TRUE	TRUE
Other pulmonary inflamation or edema	0.166612659	0.778292003	24	32	1.512371134	0.885910316	2.58182618	0.596812219	0.526939553	0.278239201	27	45	1.205584281	0.743528001	1.954779723	0.269732512	2.40E-05	4.620189382	33	21	3.216441207	1.851043864	5.589005339	1.685465318	0.880915532	0.055065733	16	35	0.912883436	0.502787249	1.657472756	-0.131497438	respiratory	FALSE	TRUE	FALSE	FALSE	TRUE	FALSE	TRUE	TRUE	TRUE	FALSE	FALSE	FALSE
Other signs and symptoms in breast	0.935147426	0.029119917	10	12	1.1678487	0.458355272	2.975575214	0.223853378	0.036575687	1.436807507	12	10	2.687033265	1.128393933	6.398605626	1.426014182	1	0	10	10	1	0.24957396	4.006828275	0	0.068085864	1.166943048	11	10	2.460608116	1.01628792	5.957556099	1.299014908	genitourinary	FALSE	TRUE	FALSE	FALSE	TRUE	FALSE	FALSE	FALSE	FALSE	FALSE	TRUE	FALSE
Other specified benign mammary dysplasias	1	0	10	10	1	0.090567104	11.04153668	0	0.126492685	0.897934589	10	10	3.345129761	0.797812855	14.02571173	1.742062175	1	0	10	10	2.001007049	0.125029765	32.02460806	1.00072625	1	0	10	10	0.666330984	0.069223001	6.414009413	-0.585689116	genitourinary	FALSE	FALSE	FALSE	FALSE	TRUE	FALSE	FALSE	TRUE	FALSE	FALSE	FALSE	FALSE
Other specified cardiac dysrhythmias	3.90E-07	6.409328138	126	139	1.930958459	1.497500382	2.489882885	0.949317128	8.51E-15	14.07026596	195	188	2.336697468	1.88093825	2.902889052	1.22447096	2.74E-20	19.56280891	168	123	3.083918975	2.40995755	3.946358409	1.624764861	5.92E-14	13.22749641	162	146	2.456566122	1.93593581	3.117209302	1.296643072	circulatory_system	TRUE	TRUE	TRUE	TRUE	TRUE	TRUE	TRUE	TRUE	TRUE	TRUE	TRUE	TRUE
Other specified congenital anomalies of kidney	0.036962508	1.432238574	10	10	29.7826087	0.602338893	240.5177016	4.896398222	0.341177093	0.467020136	10	10	3.00605449	0.501481382	18.01934015	1.587871161	1	0	10	10	1.200605449	0.286344775	5.033978516	0.263762121	0.110961969	0.954825847	10	10	6.015136226	0.624892512	57.90093999	2.588597411	congenital_anomalies	FALSE	TRUE	FALSE	FALSE	TRUE	FALSE	FALSE	TRUE	FALSE	FALSE	TRUE	FALSE
Other specified diseases of hair and hair follicles	0.382823395	0.417001529	12	16	1.50610998	0.709746211	3.196025895	0.590827123	0.018185922	1.740264667	17	14	2.453428864	1.204402925	4.997757036	1.294799442	0.012996861	1.886161513	16	12	2.693933197	1.26949133	5.716680293	1.429714076	0.001296157	2.887342284	22	15	2.977091907	1.537539858	5.764452984	1.57390376	dermatologic	FALSE	TRUE	FALSE	FALSE	TRUE	FALSE	FALSE	TRUE	FALSE	FALSE	TRUE	FALSE
Other specified diseases of sebaceous glands	5.32E-04	3.273902382	47	46	2.095266517	1.38517111	3.169385893	1.067133766	0.010598538	1.974754033	37	41	1.835996636	1.169378993	2.882627161	0.876563415	4.79E-05	4.319459394	37	27	2.808042107	1.699644825	4.639263662	1.489564569	1.30E-13	12.88564091	77	41	3.9875256	2.707975814	5.87167741	1.995493781	dermatologic	FALSE	TRUE	FALSE	FALSE	TRUE	FALSE	TRUE	TRUE	TRUE	TRUE	TRUE	TRUE
Other specified disorders of breast	1	0	10	11	1.09146117	0.402472368	2.959923668	0.126260806	0.827909958	0.082016894	10	17	0.822277847	0.339871923	1.989398986	-0.282302133	0.201410737	0.69591738	10	10	2.342789598	0.78525164	6.989686898	1.228227394	0.050412628	1.297460665	13	11	2.381706978	1.063146055	5.335605678	1.251995929	genitourinary	FALSE	TRUE	FALSE	FALSE	FALSE	FALSE	FALSE	TRUE	FALSE	FALSE	TRUE	FALSE
Other specified erythematous conditions	0.148380494	0.828623187	15	17	1.77642252	0.883446749	3.572005866	0.828974766	0.014558874	1.836872211	24	23	2.113850291	1.187028425	3.764326918	1.079873205	2.48E-04	3.605644416	27	18	3.055842813	1.674831618	5.575590522	1.611570336	0.002392372	2.621171297	34	32	2.16484375	1.327738222	3.529723242	1.114262901	dermatologic	FALSE	TRUE	FALSE	FALSE	TRUE	FALSE	FALSE	TRUE	FALSE	FALSE	TRUE	FALSE
Other specified gastritis	0.225197979	0.647435511	14	17	1.656302521	0.813094013	3.373949379	0.727966203	0.514305253	0.28877904	10	14	1.432926829	0.634207224	3.237552679	0.518964942	0.016792858	1.774875372	14	10	2.825714286	1.25063973	6.384461512	1.498615599	0.535004334	0.2716427	10	10	1.559495666	0.579079824	4.199812581	0.641079543	digestive	FALSE	TRUE	FALSE	FALSE	TRUE	FALSE	FALSE	TRUE	FALSE	FALSE	TRUE	FALSE
Other specified peripheral vascular diseases	0.013764818	1.861229541	10	10	4.531979695	1.39220956	14.75269281	2.180141397	0.816324943	0.088136933	10	15	0.798785425	0.308975859	2.065074458	-0.324120086	3.62E-05	4.440896371	18	10	6.092213115	2.41066379	15.3961995	2.60696641	0.60068656	0.221352085	10	12	0.665319865	0.214029015	2.068179976	-0.587879984	circulatory_system	FALSE	TRUE	FALSE	FALSE	FALSE	FALSE	TRUE	TRUE	TRUE	FALSE	FALSE	FALSE
Other symptoms involving abdomen and pelvis	0.294911825	0.530307814	29	44	1.327743759	0.825615515	2.135259643	0.408976748	0.375747623	0.425103758	28	44	1.280632411	0.792389856	2.069712731	0.356856428	0.129009227	0.889379226	29	39	1.501820114	0.923059872	2.443464097	0.586712019	0.006088699	2.215475497	30	29	2.102232079	1.254583224	3.522587925	1.071921947	digestive	FALSE	TRUE	FALSE	FALSE	TRUE	FALSE	FALSE	TRUE	FALSE	FALSE	TRUE	FALSE
Other symptoms involving urinary system	1.67E-07	6.777045184	63	48	2.734962406	1.863703381	4.013524598	1.451521002	4.62E-06	5.335487537	52	41	2.621407488	1.728121298	3.976443799	1.390341633	9.55E-12	11.01981646	61	30	4.267166845	2.737342902	6.651966354	2.093278521	3.44E-12	11.46349476	69	37	3.933352812	2.618311797	5.908870121	1.975759598	genitourinary	TRUE	TRUE	TRUE	TRUE	TRUE	TRUE	TRUE	TRUE	TRUE	TRUE	TRUE	TRUE
Other symptoms referable to back	0.485913563	0.313440979	10	12	1.504568528	0.631832436	3.582795576	0.589349818	0.625909326	0.203488578	10	19	0.734975737	0.307936054	1.754225681	-0.44423147	1	0	10	10	1.111672846	0.371572683	3.325907881	0.15273228	0.024048433	1.618913222	18	16	2.273053279	1.154123543	4.476792142	1.1846315	musculoskeletal	FALSE	TRUE	FALSE	FALSE	FALSE	FALSE	FALSE	TRUE	FALSE	FALSE	TRUE	FALSE
Other symptoms/disorders or the urinary system	0.137953652	0.860266799	19	23	1.664882943	0.902400608	3.071623834	0.735420746	0.005820218	2.235060754	22	18	2.477137631	1.322424353	4.640122386	1.308674028	3.30E-04	3.480973411	24	15	3.25443299	1.69953132	6.231914621	1.702406209	0.027692848	1.557632385	22	22	2.022633745	1.114574802	3.670500407	1.016235103	genitourinary	FALSE	TRUE	FALSE	FALSE	TRUE	FALSE	FALSE	TRUE	FALSE	FALSE	TRUE	FALSE
Other unspecified back disorders	0.382823395	0.417001529	12	16	1.50610998	0.709746211	3.196025895	0.590827123	0.020937028	1.679084968	16	13	2.485449111	1.190785399	5.187716687	1.313506565	0.109208423	0.961743865	13	13	2.013251784	0.929775225	4.359314634	1.009527612	0.538446608	0.268857355	11	16	1.379196338	0.637645979	2.983132647	0.463827849	musculoskeletal	FALSE	TRUE	FALSE	FALSE	TRUE	FALSE	FALSE	TRUE	FALSE	FALSE	TRUE	FALSE
Other upper respiratory disease	0.004922837	2.30778457	69	88	1.610565111	1.163899416	2.228646169	0.687566986	3.68E-05	4.434024528	83	90	1.921380656	1.411268548	2.615876072	0.942143368	1.37E-07	6.863279336	81	71	2.395399781	1.725142345	3.32606763	1.260266455	0.00133918	2.873160897	84	106	1.638896952	1.217720558	2.205746797	0.712725146	respiratory	FALSE	TRUE	FALSE	TRUE	TRUE	TRUE	TRUE	TRUE	TRUE	FALSE	TRUE	FALSE
Other venous embolism and thrombosis	0.508440543	0.293759826	14	21	1.338095238	0.677508617	2.642769142	0.420180803	0.072132393	1.141869659	27	33	1.654131804	0.988924244	2.766796388	0.726074196	0.318195847	0.497305492	19	27	1.415346629	0.78306834	2.558149751	0.501155423	0.353232711	0.451939086	14	19	1.480451128	0.739164965	2.96515074	0.566036866	circulatory_system	FALSE	TRUE	FALSE	FALSE	TRUE	FALSE	FALSE	TRUE	FALSE	FALSE	TRUE	FALSE
Other vitamin B12 deficiency anemia	0.492229567	0.307832303	10	10	1.602424242	0.429352661	5.980546258	0.680256152	0.001345643	2.87107017	10	10	9.073096447	1.956655328	42.07234558	3.181594995	4.94E-04	3.30647779	15	10	5.061287028	1.957713941	13.08496907	2.339504292	3.83E-06	5.417255703	18	10	9.147540984	3.087518204	27.10186645	3.193383974	hematopoietic	FALSE	TRUE	FALSE	FALSE	TRUE	FALSE	FALSE	TRUE	FALSE	TRUE	TRUE	TRUE
Otitis externa	0.864252699	0.063359255	14	25	1.121714286	0.580496356	2.167529434	0.165705251	0.193713409	0.712840316	15	18	1.676881171	0.841519233	3.341492804	0.745780459	1.80E-04	3.744155421	30	21	2.914937759	1.660133646	5.118179589	1.543465079	3.83E-06	5.416583573	30	15	4.093360996	2.191977919	7.644057038	2.033285904	sense_organs	FALSE	TRUE	FALSE	FALSE	TRUE	FALSE	FALSE	TRUE	FALSE	TRUE	TRUE	TRUE
Otitis media	0.290139981	0.537392422	10	10	1.807309645	0.732025624	4.462095378	0.853843703	0.78365993	0.105872359	10	10	1.335357625	0.473970467	3.762217499	0.417226165	0.021426786	1.669042967	12	10	3.024439919	1.232277472	7.423033388	1.596668001	0.619144817	0.208207758	10	15	1.336720867	0.598349486	2.986252546	0.418698235	sense_organs	FALSE	TRUE	FALSE	FALSE	TRUE	FALSE	FALSE	TRUE	FALSE	FALSE	TRUE	FALSE
Otorrhea	0.635807598	0.196674286	10	10	1.503036437	0.520084661	4.343751509	0.587879984	0.670505592	0.173597596	10	10	0.499496475	0.055755167	4.474862886	-1.001453597	0.169825921	0.76999602	10	10	2.296146045	0.830258812	6.350172479	1.199214406	0.045074222	1.346071761	10	10	5.020222447	0.972269329	25.9214527	2.327751292	sense_organs	FALSE	TRUE	FALSE	FALSE	FALSE	FALSE	FALSE	TRUE	FALSE	FALSE	TRUE	FALSE
Ovarian cyst	0.020937028	1.679084968	16	13	2.485449111	1.190785399	5.187716687	1.313506565	0.415601243	0.381323162	10	13	1.543933709	0.674616611	3.533460718	0.626610809	0.415601243	0.381323162	10	13	1.543933709	0.674616611	3.533460718	0.626610809	1	0	10	15	0.93286052	0.379121948	2.295379504	-0.100266707	genitourinary	FALSE	TRUE	FALSE	FALSE	TRUE	FALSE	FALSE	TRUE	FALSE	FALSE	FALSE	FALSE
Pain and other symptoms associated with female genital organs	7.28E-04	3.137933548	27	20	2.747466391	1.533188157	4.923447611	1.458101833	0.963518995	0.016139719	21	40	1.051079137	0.616358154	1.79241135	0.071871295	9.23E-04	3.034594743	25	18	2.823644078	1.533114991	5.200500891	1.497558247	7.08E-04	3.149840284	31	25	2.527642783	1.484115511	4.304906183	1.33779259	genitourinary	FALSE	TRUE	FALSE	FALSE	TRUE	FALSE	FALSE	TRUE	FALSE	FALSE	TRUE	FALSE
Pain in joint	2.17E-27	26.66341188	387	403	2.50753206	2.119836158	2.966133495	1.326268146	7.66E-16	15.11589877	387	489	1.954407172	1.659916613	2.301144144	0.966731063	4.43E-40	39.35372586	412	372	3.075194916	2.596514916	3.642121872	1.620677856	1.01E-36	35.99426231	439	432	2.849032366	2.417084306	3.358172242	1.510472011	musculoskeletal	TRUE	TRUE	TRUE	TRUE	TRUE	TRUE	TRUE	TRUE	TRUE	TRUE	TRUE	TRUE
Pain in limb	8.36E-15	14.07778416	259	285	2.105630744	1.742681532	2.544171581	1.074252459	2.72E-20	19.56604453	333	363	2.255223115	1.894958958	2.683979661	1.17327017	7.95E-37	36.09962944	323	257	3.242230946	2.690576437	3.906992332	1.696986859	6.51E-23	22.18629689	303	299	2.476983094	2.063483653	2.973343277	1.308584022	symptoms	TRUE	TRUE	TRUE	TRUE	TRUE	TRUE	TRUE	TRUE	TRUE	TRUE	TRUE	TRUE
Pain, swelling or discharge of eye	0.109092126	0.962206595	24	30	1.614845361	0.938936324	2.777318837	0.691396018	4.79E-04	3.319271264	40	36	2.273468437	1.439689889	3.590119492	1.184894975	1.46E-04	3.835122454	36	28	2.630480167	1.595671212	4.336373219	1.395326173	1.44E-04	3.841991625	32	23	2.841905451	1.65395168	4.883109156	1.506858557	sense_organs	FALSE	TRUE	FALSE	FALSE	TRUE	FALSE	FALSE	TRUE	FALSE	FALSE	TRUE	FALSE
Painful respiration	2.57E-06	5.590214784	66	58	2.366602259	1.648913011	3.396665692	1.242817261	0.081120977	1.090866827	46	65	1.435540409	0.976264183	2.110879722	0.521593941	1.92E-10	9.717703834	69	43	3.374104337	2.287285606	4.977332104	1.754504587	6.06E-07	6.217238432	64	52	2.562117452	1.762357679	3.724809055	1.357336613	respiratory	TRUE	TRUE	TRUE	FALSE	TRUE	FALSE	TRUE	TRUE	TRUE	TRUE	TRUE	TRUE
Pallor and flushing	0.054622279	1.262630186	10	10	3.018274112	1.071298517	8.503678921	1.593723834	0.00241107	2.617790122	15	10	3.792134831	1.602318389	8.974674868	1.923010261	0.002606436	2.583952924	13	10	4.377505946	1.658844833	11.5517485	2.130109138	1	0	10	11	1.09146117	0.402472368	2.959923668	0.126260806	symptoms	FALSE	TRUE	FALSE	FALSE	TRUE	FALSE	FALSE	TRUE	FALSE	FALSE	TRUE	FALSE
Palpitations	0.065197046	1.185772083	55	79	1.415389385	0.994469512	2.014468103	0.501199005	0.002048769	2.688507067	62	73	1.745105532	1.232916332	2.47007298	0.803314284	1.96E-04	3.708607061	54	53	2.097350462	1.424436704	3.088153336	1.068567952	0.01255112	1.901317506	60	78	1.573052215	1.113466097	2.222333736	0.65356656	circulatory_system	FALSE	TRUE	FALSE	FALSE	TRUE	FALSE	FALSE	TRUE	FALSE	FALSE	TRUE	FALSE
Pancytopenia	0.178776269	0.747690131	17	51	0.660866598	0.379665404	1.150340949	-0.597569014	0.685334224	0.16409758	23	40	1.153553038	0.686746202	1.937665774	0.206084338	0.670435511	0.173642991	21	36	1.170263789	0.679487968	2.015513739	0.226833764	0.079683357	1.098632376	10	36	0.495431472	0.237694884	1.032636208	-1.013242577	hematopoietic	FALSE	FALSE	FALSE	FALSE	TRUE	FALSE	FALSE	TRUE	FALSE	FALSE	FALSE	FALSE
Paralysis/spasm of vocal cords or larynx	0.38290439	0.416909654	10	11	1.642178126	0.678259743	3.975982692	0.715610624	0.941004866	0.026408131	10	16	0.874113475	0.358433991	2.131701753	-0.194107516	0.291130438	0.535912387	10	13	0.459908406	0.130755512	1.617643026	-1.120581527	0.936775397	0.028364524	10	14	0.856275304	0.328055278	2.235011735	-0.223853378	respiratory	FALSE	TRUE	FALSE	FALSE	FALSE	FALSE	FALSE	FALSE	FALSE	FALSE	FALSE	FALSE
Paralytic ileus	0.39265301	0.405991069	16	23	1.397706055	0.735052258	2.657746025	0.483060986	0.279971989	0.552885417	20	28	1.437371663	0.805635355	2.564481917	0.52343315	0.382823395	0.417001529	12	16	1.50610998	0.709746211	3.196025895	0.590827123	0.027854295	1.555107827	17	15	2.288706926	1.138210028	4.602120225	1.194532734	digestive	FALSE	TRUE	FALSE	FALSE	TRUE	FALSE	FALSE	TRUE	FALSE	FALSE	TRUE	FALSE
Paranoid disorders	3.01E-12	11.52140556	43	12	7.445495969	3.908141521	14.18459642	2.896367955	3.15E-15	14.50154153	49	11	9.319191919	4.823843317	18.00376428	3.220204862	4.18E-23	22.37925603	52	10	54.81528662	13.32361227	225.5180943	5.776506376	3.01E-12	11.52140556	43	12	7.445495969	3.908141521	14.18459642	2.896367955	mental_disorders	TRUE	TRUE	TRUE	TRUE	TRUE	TRUE	TRUE	TRUE	TRUE	TRUE	TRUE	TRUE
Paraproteinemia	0.949895451	0.022324192	10	22	0.908167036	0.428383706	1.925300507	-0.138970423	0.021606332	1.665418947	28	30	1.89178744	1.123861546	3.184431153	0.919749997	0.277074601	0.557403284	11	13	1.700054777	0.758873056	3.808524001	0.765581232	0.143687755	0.842580241	17	20	1.712180143	0.892858019	3.283344924	0.7758345	endocrine_metabolic	FALSE	FALSE	FALSE	FALSE	TRUE	FALSE	FALSE	TRUE	FALSE	FALSE	TRUE	FALSE
Parasomnia	0.00241107	2.617790122	15	10	3.792134831	1.602318389	8.974674868	1.923010261	0.002606436	2.583952924	13	10	4.377505946	1.658844833	11.5517485	2.130109138	4.21E-06	5.375253911	15	10	15.2145046	3.472441713	66.66235728	3.927375454	1.99E-04	3.700550883	22	12	3.72702332	1.836860944	7.562196186	1.898023846	neurological	FALSE	TRUE	FALSE	FALSE	TRUE	FALSE	TRUE	TRUE	TRUE	FALSE	TRUE	FALSE
Parkinson's disease	1.11E-10	9.956031466	68	41	3.487225412	2.348434247	5.17823358	1.802079622	1.06E-09	8.976227968	54	29	3.880630961	2.454989385	6.13415958	1.956291243	3.57E-06	5.447498206	54	43	2.598466106	1.727772469	3.907937084	1.377660241	1.05E-08	7.978437429	69	50	2.891286486	1.992441662	4.195624748	1.531711567	neurological	TRUE	TRUE	TRUE	TRUE	TRUE	TRUE	TRUE	TRUE	TRUE	TRUE	TRUE	TRUE
Paroxysmal supraventricular tachycardia	1.25E-05	4.901569761	44	33	2.743859649	1.735700501	4.337594975	1.456206688	0.029623969	1.528356758	42	53	1.610710322	1.066527777	2.432555248	0.687697056	6.34E-04	3.197689846	38	34	2.284395767	1.429031233	3.651749451	1.191812616	4.15E-06	5.381905271	49	37	2.734134134	1.771686539	4.219419913	1.451084022	circulatory_system	TRUE	TRUE	TRUE	FALSE	TRUE	FALSE	FALSE	TRUE	FALSE	TRUE	TRUE	TRUE
Paroxysmal ventricular tachycardia	0.425681723	0.370914997	18	27	1.339480874	0.734153128	2.443916595	0.421673982	4.52E-04	3.344515644	55	57	1.984287129	1.358912351	2.897460904	0.988620801	2.89E-05	4.539126432	45	36	2.571127503	1.647522816	4.01250688	1.362401155	0.00108767	2.963502951	42	41	2.095050215	1.353038301	3.243984595	1.066984824	circulatory_system	FALSE	TRUE	FALSE	FALSE	TRUE	FALSE	TRUE	TRUE	TRUE	FALSE	TRUE	FALSE
Partial epilepsy	0.054622279	1.262630186	10	10	3.018274112	1.071298517	8.503678921	1.593723834	2.09E-04	3.6791063	21	11	3.879005886	1.862772446	8.077576356	1.955686965	2.10E-04	3.678709265	16	10	5.404226312	2.10812546	13.85385386	2.434088092	2.09E-07	6.678925099	18	10	18.31352459	4.240839198	79.08462625	4.194837571	neurological	FALSE	TRUE	FALSE	FALSE	TRUE	FALSE	FALSE	TRUE	FALSE	TRUE	TRUE	TRUE
Pathologic fracture	1.80E-09	8.744602074	75	54	2.922863015	2.042268755	4.18315571	1.547382217	0.075010348	1.124878817	25	30	1.683866529	0.984893402	2.878896825	0.751777788	1.59E-05	4.79790859	46	36	2.631036099	1.689429559	4.097448704	1.395631043	1.46E-10	9.836262565	72	46	3.296802792	2.258699091	4.812021526	1.72106759	musculoskeletal	TRUE	TRUE	TRUE	FALSE	TRUE	FALSE	TRUE	TRUE	TRUE	TRUE	TRUE	TRUE
Pathologic fracture of vertebrae	3.31E-06	5.480303039	58	48	2.504451567	1.695120154	3.700196495	1.324494712	0.3068001	0.513144503	15	20	1.507660878	0.768534361	2.957631355	0.592311956	0.025015263	1.601794934	29	32	1.836917098	1.104844457	3.054062864	0.877286518	1.11E-07	6.956420645	45	26	3.578260517	2.194332316	5.83500878	1.839258427	musculoskeletal	TRUE	TRUE	TRUE	FALSE	TRUE	FALSE	FALSE	TRUE	FALSE	TRUE	TRUE	TRUE
Pemphigus and pemphigoid	0.758992448	0.119762546	10	10	1.430738119	0.45294652	4.51932287	0.516759627	1	0	10	10	1.334005376	0.222544006	7.996487432	0.415764481	1	0	10	10	1	0.18285006	5.468961839	0	1	0	10	10	1.200605449	0.286344775	5.033978516	0.263762121	dermatologic	FALSE	TRUE	FALSE	FALSE	TRUE	FALSE	FALSE	FALSE	FALSE	FALSE	TRUE	FALSE
Peptic ulcer, site unspecified	0.008695853	2.060687815	25	23	2.204199758	1.244678597	3.90341457	1.140254975	0.949895451	0.022324192	10	22	0.908167036	0.428383706	1.925300507	-0.138970423	0.39265301	0.405991069	16	23	1.397706055	0.735052258	2.657746025	0.483060986	0.001111205	2.954205735	16	10	4.049079755	1.726938606	9.493705683	2.01759406	digestive	FALSE	TRUE	FALSE	FALSE	FALSE	FALSE	FALSE	TRUE	FALSE	FALSE	TRUE	FALSE
Perforation of tympanic membrane	0.382823395	0.417001529	12	16	1.50610998	0.709746211	3.196025895	0.590827123	0.604739437	0.218431709	10	10	2.002016129	0.281593703	14.23351639	1.001453597	0.201410737	0.69591738	10	10	2.342789598	0.78525164	6.989686898	1.228227394	0.029375125	1.532020271	10	10	3.623756345	1.211221079	10.84162939	1.857485954	sense_organs	FALSE	TRUE	FALSE	FALSE	TRUE	FALSE	FALSE	TRUE	FALSE	FALSE	TRUE	FALSE
Periapical abscess	0.005809617	2.235852493	12	10	4.036659878	1.510522103	10.78741115	2.013162033	0.290139981	0.537392422	10	10	1.807309645	0.732025624	4.462095378	0.853843703	4.67E-04	3.330555129	14	10	5.665714286	2.034909145	15.7748165	2.50225785	0.058566174	1.232353149	12	10	2.417107943	1.040690817	5.613973635	1.273281902	digestive	FALSE	TRUE	FALSE	FALSE	TRUE	FALSE	FALSE	TRUE	FALSE	FALSE	TRUE	FALSE
Pericarditis	0.092260812	1.03498273	20	23	1.754307651	0.958801452	3.209835913	0.810901774	0.156225471	0.806248156	26	35	1.498760331	0.897066275	2.504031855	0.583769698	0.174547985	0.758085161	19	24	1.594700855	0.869307644	2.925397969	0.673285818	0.593645606	0.226472742	10	26	0.766885553	0.368344628	1.596639144	-0.382916802	circulatory_system	FALSE	TRUE	FALSE	FALSE	TRUE	FALSE	FALSE	TRUE	FALSE	FALSE	FALSE	FALSE
Peripheral enthesopathies and allied syndromes	0.06100584	1.214628589	57	82	1.413983393	0.99948694	2.000375348	0.499765176	0.085167885	1.069724139	58	86	1.37045319	0.973413595	1.929438787	0.454653052	1.48E-04	3.830944436	65	68	1.975558792	1.393692941	2.800353238	0.982260781	4.74E-04	3.323945453	61	66	1.903959206	1.332626422	2.72023772	0.929002568	musculoskeletal	FALSE	TRUE	FALSE	FALSE	TRUE	FALSE	FALSE	TRUE	FALSE	FALSE	TRUE	FALSE
Peripheral or central vertigo	0.05768895	1.238907367	32	40	1.61995842	1.01124432	2.595085312	0.695956783	0.112254011	0.949798133	27	35	1.558014478	0.937538993	2.5891287	0.63970864	4.37E-08	7.359838823	56	37	3.148043566	2.063299254	4.803073657	1.654455507	7.65E-04	3.116539109	42	40	2.148529412	1.383877575	3.335684253	1.103349527	sense_organs	FALSE	TRUE	FALSE	FALSE	TRUE	FALSE	TRUE	TRUE	TRUE	FALSE	TRUE	FALSE
Peripheral retinal degenerations	0.726457883	0.138789559	10	10	0.570564516	0.118310321	2.751610033	-0.809538068	1	0	10	10	1.334005376	0.222544006	7.996487432	0.415764481	0.692420235	0.159630249	10	10	1.501513623	0.335405928	6.721834554	0.586417564	0.332525134	0.478175522	10	15	0.531447811	0.17592066	1.605478153	-0.91200007	sense_organs	FALSE	FALSE	FALSE	FALSE	TRUE	FALSE	FALSE	TRUE	FALSE	FALSE	FALSE	FALSE
Peripheral vascular disease, unspecified	0.033466459	1.475390235	58	80	1.477884615	1.044638816	2.090811583	0.563533637	0.048946445	1.310278848	86	131	1.342620305	1.011329201	1.78243571	0.425051366	6.61E-07	6.179658667	100	102	2.068254595	1.552139254	2.755987943	1.048413787	8.54E-06	5.068349086	89	94	1.98149759	1.467191531	2.676087352	0.986591213	circulatory_system	FALSE	TRUE	FALSE	FALSE	TRUE	FALSE	TRUE	TRUE	TRUE	TRUE	TRUE	TRUE
Pernicious anemia	0.170357128	0.768639691	10	10	2.507583418	0.671879756	9.358779659	1.326297695	1	0	10	10	1.200605449	0.286344775	5.033978516	0.263762121	0.041925506	1.377521683	11	10	2.769582909	1.11046014	6.907577512	1.469668727	0.021426786	1.669042967	12	10	3.024439919	1.232277472	7.423033388	1.596668001	hematopoietic	FALSE	TRUE	FALSE	FALSE	TRUE	FALSE	FALSE	TRUE	FALSE	FALSE	TRUE	FALSE
Personality disorders	0.068037269	1.167253126	10	10	4.018218623	1.00283954	16.10036327	2.00655606	0.341177093	0.467020136	10	10	3.00605449	0.501481382	18.01934015	1.587871161	0.110961969	0.954825847	10	10	6.015136226	0.624892512	57.90093999	2.588597411	0.006800838	2.16743755	10	10	12.06680162	1.450749735	100.3672086	3.592971426	mental_disorders	FALSE	TRUE	FALSE	FALSE	TRUE	FALSE	FALSE	TRUE	FALSE	FALSE	TRUE	FALSE
Phlebitis and thrombophlebitis	0.231360336	0.635711094	10	10	2.673400673	0.597179767	11.9680397	1.418676076	0.290139981	0.537392422	10	10	1.807309645	0.732025624	4.462095378	0.853843703	0.249262067	0.603343808	10	10	2.00811359	0.751443401	5.366365829	1.005840879	0.169825921	0.76999602	10	10	2.296146045	0.830258812	6.350172479	1.199214406	circulatory_system	FALSE	TRUE	FALSE	FALSE	TRUE	FALSE	FALSE	TRUE	FALSE	FALSE	TRUE	FALSE
Phobia	0.692420235	0.159630249	10	10	1.501513623	0.335405928	6.721834554	0.586417564	0.1073688	0.969121902	10	10	2.680189317	0.927403637	7.745726332	1.42233491	0.013474559	1.870485441	10	10	4.030487805	1.37390055	11.82387761	2.010954457	0.013474559	1.870485441	10	10	4.030487805	1.37390055	11.82387761	2.010954457	mental_disorders	FALSE	TRUE	FALSE	FALSE	TRUE	FALSE	FALSE	TRUE	FALSE	FALSE	TRUE	FALSE
Pleurisy; pleural effusion	0.24331717	0.613827244	113	197	1.166089527	0.912749748	1.489745451	0.221678556	0.093297303	1.030130909	99	160	1.26377095	0.971446608	1.644060518	0.337735008	4.01E-04	3.396549616	103	131	1.638702547	1.250720669	2.147038986	0.712554004	9.16E-04	3.037894177	95	122	1.616276737	1.221871134	2.137991821	0.692674236	respiratory	FALSE	TRUE	FALSE	FALSE	TRUE	FALSE	FALSE	TRUE	FALSE	FALSE	TRUE	FALSE
Pneumococcal pneumonia	0.391324983	0.407462425	20	30	1.34017796	0.757156153	2.372135468	0.422424587	0.069813019	1.15606358	18	19	1.911238136	0.998534884	3.658190889	0.934507546	0.017950442	1.745924863	20	18	2.247319188	1.183348227	4.267926731	1.168205046	0.007634906	2.117196282	20	16	2.530800821	1.305619577	4.905680726	1.339593969	respiratory	FALSE	TRUE	FALSE	FALSE	TRUE	FALSE	FALSE	TRUE	FALSE	FALSE	TRUE	FALSE
Pneumonia	4.28E-13	12.3685511	203	211	2.161347146	1.751755317	2.666708895	1.11193081	4.21E-11	10.37560863	207	232	1.990820663	1.621186326	2.444732509	0.993363266	3.87E-16	15.41213121	195	180	2.45139758	1.969203548	3.05166528	1.293604487	9.28E-13	12.03223567	162	153	2.335265837	1.844993711	2.955818493	1.22358679	respiratory	TRUE	TRUE	TRUE	TRUE	TRUE	TRUE	TRUE	TRUE	TRUE	TRUE	TRUE	TRUE
Pneumonitis due to inhalation of food or vomitus	4.14E-16	15.38270354	120	81	3.232477329	2.411506919	4.332937881	1.692640252	4.08E-12	11.38960798	114	91	2.700524476	2.027014924	3.59781882	1.433239624	2.05E-15	14.68802505	98	58	3.639547414	2.605517614	5.0839439	1.863759059	4.80E-09	8.319067783	83	66	2.653194957	1.902265377	3.700558065	1.407730689	respiratory	TRUE	TRUE	TRUE	TRUE	TRUE	TRUE	TRUE	TRUE	TRUE	TRUE	TRUE	TRUE
Poisoning by agents primarily affecting the cardiovascular system	1	0	10	10	0.666330984	0.069223001	6.414009413	-0.585689116	0.231360336	0.635711094	10	10	2.673400673	0.597179767	11.9680397	1.418676076	1	0	10	10	1.334005376	0.222544006	7.996487432	0.415764481	0.604739437	0.218431709	10	10	2.002016129	0.281593703	14.23351639	1.001453597	injuries_poisonings	FALSE	FALSE	FALSE	FALSE	TRUE	FALSE	FALSE	TRUE	FALSE	FALSE	TRUE	FALSE
Poisoning by other anti-infectives	0.09991617	1.000364222	10	10	4.012121212	0.733615336	21.94217573	2.004365193	0.019490031	1.710187466	10	10	4.692671395	1.210878125	18.18611168	2.230409439	0.25918468	0.586390673	10	10	4.006048387	0.36281598	44.23295714	2.002179847	0.002614053	2.582685585	12	10	4.846435845	1.702629088	13.7951011	2.276924154	injuries_poisonings	FALSE	TRUE	FALSE	FALSE	TRUE	FALSE	FALSE	TRUE	FALSE	FALSE	TRUE	FALSE
Poisoning by psychotropic agents	0.110961969	0.954825847	10	10	6.015136226	0.624892512	57.90093999	2.588597411	1	0	10	10	1	0.18285006	5.468961839	0	0.036962508	1.432238574	10	10	55.81528662	0.602338893	240.5177016	5.802588395	0.017736091	1.751142097	10	10	10.04550051	1.172030255	86.10023499	3.328477541	injuries_poisonings	FALSE	TRUE	FALSE	FALSE	FALSE	FALSE	FALSE	TRUE	FALSE	FALSE	TRUE	FALSE
Polycythemia vera	1	0	10	10	0.666330984	0.069223001	6.414009413	-0.585689116	0.126492685	0.897934589	10	10	3.345129761	0.797812855	14.02571173	1.742062175	1	0	10	10	1.200605449	0.286344775	5.033978516	0.263762121	0.357357261	0.446897389	10	10	2.006072874	0.64533986	6.235982974	1.004374016	neoplasms	FALSE	FALSE	FALSE	FALSE	TRUE	FALSE	FALSE	TRUE	FALSE	FALSE	TRUE	FALSE
Polyneuropathy in diabetes	0.003656436	2.43694203	22	17	2.624183007	1.387094064	4.964577841	1.391868335	0.128103597	0.892438676	26	34	1.543631502	0.921032237	2.587095347	0.626328392	2.01E-04	3.696755286	29	20	2.957098446	1.66419832	5.2544406	1.564182273	1	0	10	13	0.922609779	0.349624408	2.434637811	-0.116207511	endocrine_metabolic	FALSE	TRUE	FALSE	FALSE	TRUE	FALSE	FALSE	TRUE	FALSE	FALSE	FALSE	FALSE
Portal hypertension	1	0	10	12	1	0.374204387	2.67233639	0	0.535004334	0.2716427	10	10	1.559495666	0.579079824	4.199812581	0.641079543	0.055713587	1.254038883	15	14	2.160367722	1.038642351	4.493547456	1.111276898	0.409538765	0.387704984	10	11	0.544078525	0.151443932	1.954660295	-0.878113209	digestive	FALSE	FALSE	FALSE	FALSE	TRUE	FALSE	FALSE	TRUE	FALSE	FALSE	FALSE	FALSE
Postinflammatory pulmonary fibrosis	0.8491184	0.071031748	31	58	1.071185591	0.687908761	1.668009822	0.09920846	0.285040361	0.54509364	28	42	1.342995169	0.827404019	2.179873414	0.425454115	0.426783232	0.369792652	34	56	1.221875	0.792384447	1.884159288	0.289096702	0.395966022	0.402342079	25	39	1.289328147	0.775764005	2.142877292	0.366619491	respiratory	FALSE	TRUE	FALSE	FALSE	TRUE	FALSE	FALSE	TRUE	FALSE	FALSE	TRUE	FALSE
Postmenopausal atrophic vaginitis	0.163702542	0.785944577	37	54	1.38468981	0.904910028	2.118846968	0.469562828	0.069080826	1.160642479	29	36	1.629476108	0.993185895	2.673409279	0.704408199	4.25E-05	4.371633703	42	33	2.613636364	1.645888484	4.150399682	1.386058432	0.012384086	1.907136058	52	65	1.633121019	1.124794005	2.371175745	0.707631703	genitourinary	FALSE	TRUE	FALSE	FALSE	TRUE	FALSE	TRUE	TRUE	TRUE	FALSE	TRUE	FALSE
Postmenopausal bleeding	0.447050511	0.349643404	15	22	1.369207912	0.707148377	2.65111307	0.453341534	0.094137668	1.026236565	18	20	1.814754098	0.95558133	3.44641773	0.859774074	2.23E-04	3.650992677	18	10	4.56454918	1.977779713	10.53459548	2.190472379	0.006831119	2.165508155	17	12	2.865233709	1.363024312	6.023050458	1.51865282	genitourinary	FALSE	TRUE	FALSE	FALSE	TRUE	FALSE	FALSE	TRUE	FALSE	FALSE	TRUE	FALSE
Postnasal drip	3.74E-05	4.427135546	43	34	2.598564978	1.646303204	4.1016381	1.377715135	9.64E-04	3.015968633	32	27	2.415954416	1.439279594	4.05538699	1.272593234	2.62E-05	4.581852236	32	20	3.273180873	1.862260179	5.753069924	1.710693327	0.029020865	1.537289643	47	61	1.567832846	1.063344191	2.311669028	0.648771755	respiratory	TRUE	TRUE	TRUE	FALSE	TRUE	FALSE	TRUE	TRUE	TRUE	FALSE	TRUE	FALSE
Postoperative infection	1	0	10	10	0.888439955	0.272927603	2.892069342	-0.170653819	1	0	10	10	1	0.300397051	3.328927492	0	0.344177955	0.46321695	10	10	1.784088348	0.68624309	4.638256149	0.835187059	0.66721468	0.175734407	10	10	1.402836879	0.532378978	3.696523327	0.488347263	infectious_diseases	FALSE	FALSE	FALSE	FALSE	FALSE	FALSE	FALSE	TRUE	FALSE	FALSE	TRUE	FALSE
Precordial pain	0.225197979	0.647435511	14	17	1.656302521	0.813094013	3.373949379	0.727966203	0.081273794	1.090049464	17	18	1.904355738	0.977128016	3.711459212	0.929303002	0.016792858	1.774875372	14	10	2.825714286	1.25063973	6.384461512	1.498615599	0.72768326	0.138057616	10	16	1.25254065	0.566313518	2.770299545	0.324857426	circulatory_system	FALSE	TRUE	FALSE	FALSE	TRUE	FALSE	FALSE	TRUE	FALSE	FALSE	TRUE	FALSE
Premature beats	0.137181586	0.86270418	30	41	1.477836251	0.917043021	2.381567644	0.563486423	0.001360179	2.866404039	65	76	1.760240213	1.252538604	2.473732624	0.815772321	0.008896937	2.050759462	32	33	1.970641971	1.204429807	3.224288998	0.978665689	0.004887173	2.310942298	52	61	1.743830706	1.194868433	2.545004492	0.802259987	circulatory_system	FALSE	TRUE	FALSE	FALSE	TRUE	FALSE	FALSE	TRUE	FALSE	FALSE	TRUE	FALSE
Presbyopia	0.006423268	2.192243938	57	70	1.666808965	1.164878751	2.385013997	0.737088765	0.001474647	2.831311894	68	81	1.728875023	1.240714478	2.4091029	0.789833583	3.25E-04	3.487814115	48	46	2.14210865	1.419054413	3.233582465	1.099031657	1.61E-05	4.793790394	64	60	2.211326165	1.541570006	3.172067042	1.144911835	sense_organs	FALSE	TRUE	FALSE	FALSE	TRUE	FALSE	FALSE	TRUE	FALSE	TRUE	TRUE	TRUE
Primary angle-closure glaucoma	0.742780097	0.129139742	21	37	1.138051721	0.662543451	1.954832874	0.186566125	0.512133746	0.290616606	14	36	0.774603175	0.415827181	1.442931355	-0.368470681	0.508440543	0.293759826	14	21	1.338095238	0.677508617	2.642769142	0.420180803	0.330477093	0.480858638	13	17	1.536427415	0.743255851	3.176038503	0.619579612	sense_organs	FALSE	TRUE	FALSE	FALSE	FALSE	FALSE	FALSE	TRUE	FALSE	FALSE	TRUE	FALSE
Primary hypercoagulable state	0.09991617	1.000364222	10	10	4.012121212	0.733615336	21.94217573	2.004365193	0.568954136	0.244922741	10	11	1.45823345	0.58467939	3.636941596	0.544221701	0.726503864	0.138762071	10	10	0.665994624	0.134177461	3.305688108	-0.586417564	0.514305253	0.28877904	10	14	1.432926829	0.634207224	3.237552679	0.518964942	hematopoietic	FALSE	TRUE	FALSE	FALSE	TRUE	FALSE	FALSE	FALSE	FALSE	FALSE	TRUE	FALSE
Primary open angle glaucoma	0.434616953	0.361893337	40	94	0.844819127	0.578839205	1.233018341	-0.243285597	0.040247742	1.395258484	76	112	1.38671024	1.025464132	1.875214577	0.47166636	0.87310525	0.058933401	44	84	1.049824561	0.723006996	1.524371985	0.070148256	0.250678203	0.600883427	37	57	1.309776531	0.859745128	1.99537573	0.389320686	sense_organs	FALSE	FALSE	FALSE	FALSE	TRUE	FALSE	FALSE	TRUE	FALSE	FALSE	TRUE	FALSE
Primary pulmonary hypertension	0.185770855	0.731022419	10	21	0.473542299	0.17802947	1.25957971	-1.078434796	0.703822474	0.15253687	16	27	1.1882148	0.637214794	2.215664834	0.248795663	0.944478773	0.024807799	10	18	0.887987379	0.384764174	2.049363319	-0.171388923	1	0	10	19	1.053166453	0.487857043	2.273534004	0.074733472	circulatory_system	FALSE	FALSE	FALSE	FALSE	TRUE	FALSE	FALSE	FALSE	FALSE	FALSE	TRUE	FALSE
Primary/intrinsic cardiomyopathies	0.328689633	0.483213994	28	43	1.311088642	0.809525498	2.123408628	0.390765228	0.154402832	0.811344737	56	87	1.304511923	0.924091794	1.841539302	0.38351013	0.203707145	0.690993738	39	59	1.335185021	0.884456084	2.01561058	0.417039675	0.355793659	0.448801797	42	69	1.226982097	0.829596056	1.814720618	0.295114199	circulatory_system	FALSE	TRUE	FALSE	FALSE	TRUE	FALSE	FALSE	TRUE	FALSE	FALSE	TRUE	FALSE
Prolapse of vaginal walls	0.608028542	0.216076034	15	24	1.253830439	0.654789693	2.400909463	0.32634226	0.020607194	1.685981136	24	24	2.024742268	1.143902022	3.583856984	1.017738277	0.042767377	1.368887381	29	34	1.727095398	1.046078138	2.85146817	0.788347774	0.589873902	0.229240818	20	33	1.216476884	0.694373145	2.13115386	0.282708906	genitourinary	FALSE	TRUE	FALSE	FALSE	TRUE	FALSE	FALSE	TRUE	FALSE	FALSE	TRUE	FALSE
Prostatitis	0.492229567	0.307832303	10	10	1.602424242	0.429352661	5.980546258	0.680256152	0.01229602	1.910235423	10	10	41.80082136	0.848476087	304.1604473	5.385459385	1	0	10	10	0.799596774	0.154858777	4.128632645	-0.322655443	0.068037269	1.167253126	10	10	4.018218623	1.00283954	16.10036327	2.00655606	genitourinary	FALSE	TRUE	FALSE	FALSE	TRUE	FALSE	FALSE	FALSE	FALSE	FALSE	TRUE	FALSE
Protein-calorie malnutrition	1.41E-13	12.84972665	117	88	2.880429149	2.159845269	3.841419661	1.526283772	4.10E-15	14.38722677	128	95	2.945229124	2.231903353	3.886536833	1.558379873	6.69E-12	11.17454217	95	68	2.983707387	2.163907368	4.11409005	1.577106057	5.19E-10	9.285229345	81	59	2.900644179	2.055162853	4.09395131	1.536373332	endocrine_metabolic	TRUE	TRUE	TRUE	TRUE	TRUE	TRUE	TRUE	TRUE	TRUE	TRUE	TRUE	TRUE
Proteinuria	0.02251478	1.647532301	49	63	1.58436214	1.082014703	2.31993464	0.663902132	0.011329262	1.945798384	51	63	1.652527395	1.133136802	2.409988614	0.724674188	2.05E-05	4.687820714	54	47	2.372430964	1.592405931	3.534543907	1.246366107	0.003183829	2.497050209	32	30	2.171032571	1.311497761	3.593892848	1.11838137	endocrine_metabolic	FALSE	TRUE	FALSE	FALSE	TRUE	FALSE	TRUE	TRUE	TRUE	FALSE	TRUE	FALSE
Prurigo and Lichen	0.567453571	0.246069666	18	29	1.245830978	0.688456086	2.254457266	0.317108351	0.005077412	2.294357619	23	19	2.454712993	1.330491333	4.528865183	1.295554353	0.013474559	1.870485441	10	10	4.030487805	1.37390055	11.82387761	2.010954457	0.001761179	2.75419647	19	12	3.208888889	1.551402804	6.637198203	1.682073836	dermatologic	FALSE	TRUE	FALSE	FALSE	TRUE	FALSE	FALSE	TRUE	FALSE	FALSE	TRUE	FALSE
Pruritus and related conditions	2.92E-04	3.534588329	78	90	1.795778748	1.312783533	2.456476054	0.844609611	0.245852513	0.609325348	51	82	1.257093345	0.878683669	1.798467109	0.330091781	1.89E-10	9.724046495	85	62	2.90482274	2.07438142	4.067716318	1.538450129	4.04E-05	4.393984132	65	64	2.103404198	1.476456458	2.996572772	1.07272611	dermatologic	FALSE	TRUE	FALSE	FALSE	TRUE	FALSE	TRUE	TRUE	TRUE	TRUE	TRUE	TRUE
Psoriasis vulgaris	0.693608289	0.158885725	15	25	1.203064351	0.631393018	2.29233424	0.266713814	0.088725466	1.051951709	12	11	2.196259952	0.965654008	4.995120133	1.135048823	3.83E-06	5.417255703	18	10	9.147540984	3.087518204	27.10186645	3.193383974	8.21E-04	3.085838405	26	19	2.783492823	1.532920915	5.05429355	1.476896363	dermatologic	FALSE	TRUE	FALSE	FALSE	TRUE	FALSE	TRUE	TRUE	TRUE	FALSE	TRUE	FALSE
Psychogenic disorder	4.51E-04	3.345983447	10	10	29.7826087	1.598656107	497.3927781	4.896398222	0.068037269	1.167253126	10	10	4.018218623	1.00283954	16.10036327	2.00655606	0.026180987	1.582013986	10	10	4.024340771	1.208894152	13.39680452	2.008752474	0.453145579	0.343762253	10	10	2.004040404	0.500155946	8.02985143	1.002911595	mental_disorders	FALSE	TRUE	FALSE	FALSE	TRUE	FALSE	FALSE	TRUE	FALSE	FALSE	TRUE	FALSE
Psychophysical visual disturbances	7.63E-07	6.117400311	21	10	8.55971223	3.21796715	22.7686207	3.097562295	1.88E-04	3.72636921	23	13	3.598589876	1.815083303	7.134575627	1.84743169	7.12E-07	6.147232426	28	11	5.209486166	2.582642376	10.50813166	2.38114108	2.79E-07	6.554929027	28	10	5.733333333	2.773668082	11.85113364	2.519374159	sense_organs	TRUE	TRUE	TRUE	FALSE	TRUE	FALSE	TRUE	TRUE	TRUE	TRUE	TRUE	TRUE
Psychosis	9.83E-30	29.00764231	111	33	7.447235664	5.008784208	11.07281063	2.896705012	6.54E-28	27.18453659	110	36	6.7471091	4.592756929	9.912016227	2.75426949	1.90E-35	34.72229091	112	23	10.84886128	6.87847413	17.11103203	3.439471718	7.84E-37	36.10582358	135	39	7.853944658	5.450896551	11.3163855	2.973417432	mental_disorders	TRUE	TRUE	TRUE	TRUE	TRUE	TRUE	TRUE	TRUE	TRUE	TRUE	TRUE	TRUE
Ptosis of eyelid	0.009943343	2.002467561	29	100	0.567378238	0.372574983	0.864035644	-0.817617277	0.320733901	0.493855134	15	42	0.709908069	0.391745254	1.286472425	-0.494295882	0.042767377	1.368887381	29	34	1.727095398	1.046078138	2.85146817	0.788347774	0.234735965	0.629420365	27	39	1.395354387	0.849115994	2.292989272	0.480631579	sense_organs	FALSE	FALSE	FALSE	FALSE	FALSE	FALSE	FALSE	TRUE	FALSE	FALSE	TRUE	FALSE
Pulmonary collapse; interstitial and compensatory emphysema	7.81E-04	3.107475442	138	193	1.499382596	1.18753909	1.893115089	0.584368562	1.07E-06	5.97170562	141	166	1.814305287	1.428980188	2.303533458	0.859417234	6.43E-12	11.19175112	145	134	2.36300828	1.843057279	3.029644383	1.240624685	7.91E-06	5.101720851	111	127	1.8420649	1.410469419	2.405726102	0.881323892	respiratory	FALSE	TRUE	FALSE	TRUE	TRUE	TRUE	TRUE	TRUE	TRUE	TRUE	TRUE	TRUE
Pulmonary congestion and hypostasis	1	0	32	64	1	0.649634994	1.539325944	0	0.573906779	0.241158645	43	76	1.137528363	0.776351097	1.666734011	0.185902518	0.032924552	1.482480124	46	60	1.559212377	1.053680576	2.307286754	0.640817448	0.028587128	1.543829475	30	34	1.788503783	1.088069448	2.939836046	0.83875317	respiratory	FALSE	FALSE	FALSE	FALSE	TRUE	FALSE	FALSE	TRUE	FALSE	FALSE	TRUE	FALSE
Pulmonary embolism and infarction, acute	0.125195084	0.902412725	23	29	1.600092333	0.920747175	2.780671549	0.678155158	0.649415583	0.187477295	38	68	1.122323406	0.748954879	1.681823384	0.16648846	0.018382187	1.73560283	27	28	1.954498449	1.145569327	3.33464252	0.96679844	0.166064056	0.779724358	27	37	1.472288214	0.891170921	2.432342138	0.55806012	circulatory_system	FALSE	TRUE	FALSE	FALSE	TRUE	FALSE	FALSE	TRUE	FALSE	FALSE	TRUE	FALSE
Pulmonary insufficiency or respiratory failure following trauma and surgery	0.336004311	0.47365515	10	18	0.553308617	0.204826913	1.494678705	-0.853843703	0.166525613	0.77851896	10	13	0.306296526	0.06898586	1.359953498	-1.706999091	0.451886372	0.344970756	10	10	1.604868154	0.631419098	4.079068565	0.682454779	1	0	10	10	0.799596774	0.154858777	4.128632645	-0.322655443	respiratory	FALSE	FALSE	FALSE	FALSE	FALSE	FALSE	FALSE	TRUE	FALSE	FALSE	FALSE	FALSE
Purpura and other hemorrhagic conditions	4.22E-05	4.374523018	20	10	5.082135524	2.23053025	11.57935494	2.345434848	0.093292334	1.030154041	14	14	2.014285714	0.956494008	4.241894779	1.010268335	5.54E-09	8.256308661	30	10	7.702282158	3.517799298	16.86427946	2.945285974	8.76E-05	4.057584809	40	32	2.562893082	1.599819561	4.105726113	1.357773294	hematopoietic	TRUE	TRUE	TRUE	FALSE	TRUE	FALSE	TRUE	TRUE	TRUE	FALSE	TRUE	FALSE
Pyelonephritis	1.43E-09	8.844864885	60	36	3.483226267	2.287520127	5.30393813	1.800424192	1.07E-08	7.972091208	50	28	3.707627119	2.319365321	5.926836418	1.890496157	1.54E-09	8.812043867	59	35	3.521069519	2.301113868	5.387795332	1.816013712	2.62E-05	4.581852236	32	20	3.273180873	1.862260179	5.753069924	1.710693327	genitourinary	TRUE	TRUE	TRUE	TRUE	TRUE	TRUE	TRUE	TRUE	TRUE	TRUE	TRUE	TRUE
Rash and other nonspecific skin eruption	9.33E-11	10.0303133	140	134	2.26816736	1.765826541	2.913413664	1.181527095	1.74E-06	5.758381805	104	111	1.975989473	1.494736288	2.612189472	0.982575261	6.52E-15	14.18600715	116	81	3.110492421	2.316228648	4.177119176	1.637142991	4.27E-24	23.36949007	150	87	3.88339598	2.945913932	5.119214166	1.957318823	dermatologic	TRUE	TRUE	TRUE	TRUE	TRUE	TRUE	TRUE	TRUE	TRUE	TRUE	TRUE	TRUE
Raynaud's syndrome	1	0	10	10	1	0.18285006	5.468961839	0	1	0	10	10	0.888439955	0.272927603	2.892069342	-0.170653819	1	0	10	10	1.111672846	0.371572683	3.325907881	0.15273228	1	0	10	17	1.059361003	0.470525979	2.38508772	0.083194307	circulatory_system	FALSE	FALSE	FALSE	FALSE	FALSE	FALSE	FALSE	TRUE	FALSE	FALSE	TRUE	FALSE
Reflux esophagitis	0.002469198	2.607444161	25	20	2.53869969	1.403056667	4.593539426	1.344089745	1	0	10	21	0.951897019	0.446543079	2.0291613	-0.071122591	0.032279089	1.491078726	16	14	2.306748466	1.121293116	4.745492871	1.205860697	0.305234459	0.515366439	12	15	1.607331976	0.749488333	3.447039755	0.684667932	digestive	FALSE	TRUE	FALSE	FALSE	FALSE	FALSE	FALSE	TRUE	FALSE	FALSE	TRUE	FALSE
Regional enteritis	0.170357128	0.768639691	10	10	2.507583418	0.671879756	9.358779659	1.326297695	0.604739437	0.218431709	10	10	2.002016129	0.281593703	14.23351639	1.001453597	0.25918468	0.586390673	10	10	4.006048387	0.36281598	44.23295714	2.002179847	0.785188196	0.105026238	10	10	0.799191919	0.250025483	2.554570499	-0.323386099	digestive	FALSE	TRUE	FALSE	FALSE	TRUE	FALSE	FALSE	TRUE	FALSE	FALSE	FALSE	FALSE
Renal colic	1	0	10	10	1	0.090567104	11.04153668	0	0.036962508	1.432238574	10	10	41.80082136	0.602338893	240.5177016	5.385459385	0.045129451	1.345539954	10	10	8.028282828	0.896137163	71.92350442	3.005091442	0.231360336	0.635711094	10	10	2.673400673	0.597179767	11.9680397	1.418676076	genitourinary	FALSE	FALSE	FALSE	FALSE	TRUE	FALSE	FALSE	TRUE	FALSE	FALSE	TRUE	FALSE
Renal failure NOS	0.231406967	0.635623571	17	22	1.554945566	0.82192499	2.941698747	0.636864077	0.589873902	0.229240818	20	33	1.216476884	0.694373145	2.13115386	0.282708906	0.020607194	1.685981136	24	24	2.024742268	1.143902022	3.583856984	1.017738277	0.568954136	0.244922741	10	11	1.45823345	0.58467939	3.636941596	0.544221701	genitourinary	FALSE	TRUE	FALSE	FALSE	TRUE	FALSE	FALSE	TRUE	FALSE	FALSE	TRUE	FALSE
Respiratory abnormalities	0.125024545	0.903004716	10	10	2.812765957	0.890469932	8.884805706	1.491989515	0.491510987	0.30846677	10	10	1.718623482	0.576045641	5.127487237	0.781253512	0.1073688	0.969121902	10	10	2.680189317	0.927403637	7.745726332	1.42233491	1	0	10	10	0.799596774	0.154858777	4.128632645	-0.322655443	respiratory	FALSE	TRUE	FALSE	FALSE	TRUE	FALSE	FALSE	TRUE	FALSE	FALSE	FALSE	FALSE
Respiratory complications	0.407075952	0.390324553	10	10	2.003027245	0.403548346	9.942100327	1.002182045	0.929378802	0.031807238	10	10	1.201214575	0.435324319	3.314578105	0.264493885	0.453145579	0.343762253	10	10	2.004040404	0.500155946	8.02985143	1.002911595	1	0	10	10	0.666330984	0.069223001	6.414009413	-0.585689116	respiratory	FALSE	TRUE	FALSE	FALSE	TRUE	FALSE	FALSE	TRUE	FALSE	FALSE	FALSE	FALSE
Respiratory failure	0.016887817	1.772426479	119	181	1.357745856	1.062722929	1.734670214	0.44121346	0.021974709	1.658076872	129	201	1.325873523	1.04762651	1.678022253	0.406943161	0.003442168	2.463167879	111	156	1.476260998	1.142514835	1.907499551	0.561947808	0.00439555	2.356986774	93	127	1.512518899	1.14419795	1.999403528	0.596953169	respiratory	FALSE	TRUE	FALSE	FALSE	TRUE	FALSE	FALSE	TRUE	FALSE	FALSE	TRUE	FALSE
Respiratory insufficiency	9.92E-05	4.003440078	20	10	4.515172256	2.048297102	9.953038788	2.174781028	0.016792858	1.774875372	14	10	2.825714286	1.25063973	6.384461512	1.498615599	0.006759836	2.170063833	24	21	2.317525773	1.283796935	4.183625591	1.212585383	0.514305253	0.28877904	10	14	1.432926829	0.634207224	3.237552679	0.518964942	respiratory	FALSE	TRUE	FALSE	FALSE	TRUE	FALSE	FALSE	TRUE	FALSE	FALSE	TRUE	FALSE
Restless legs syndrome	0.949895451	0.022324192	10	22	0.908167036	0.428383706	1.925300507	-0.138970423	0.946477237	0.023889827	10	18	1.112240289	0.511493135	2.418563175	0.153468502	0.094720322	1.023556835	16	17	1.896788163	0.954264764	3.770238062	0.923558565	0.018692913	1.728323006	29	31	1.897141902	1.136747304	3.16618072	0.923827593	neurological	FALSE	FALSE	FALSE	FALSE	TRUE	FALSE	FALSE	TRUE	FALSE	FALSE	TRUE	FALSE
Retention of urine	1.29E-12	11.88883876	137	119	2.510741986	1.938680532	3.251606037	1.328113779	7.19E-14	13.14337899	122	93	2.850818783	2.151435586	3.777555686	1.511376335	3.35E-14	13.47515446	131	103	2.778015277	2.119859769	3.640509149	1.474054533	7.57E-17	16.12114607	138	100	3.043738318	2.324071583	3.986255422	1.60584433	genitourinary	TRUE	TRUE	TRUE	TRUE	TRUE	TRUE	TRUE	TRUE	TRUE	TRUE	TRUE	TRUE
Reticulosarcoma	1	0	10	10	1	0.34087934	2.933589347	0	0.670450252	0.173633442	10	10	0.39939577	0.046598495	3.423221736	-1.32410904	0.357862195	0.446284178	10	10	0.398790323	0.087211869	1.823532996	-1.326297695	0.357862195	0.446284178	10	10	0.398790323	0.087211869	1.823532996	-1.326297695	neoplasms	FALSE	FALSE	FALSE	FALSE	FALSE	FALSE	FALSE	FALSE	FALSE	FALSE	FALSE	FALSE
Retinal detachments and defects	0.577525866	0.23842856	10	24	0.747715736	0.346236908	1.614729132	-0.419438199	0.638413198	0.194898143	11	17	1.297408892	0.60538158	2.780510491	0.375633232	0.344177955	0.46321695	10	10	1.784088348	0.68624309	4.638256149	0.835187059	0.415601243	0.381323162	10	13	1.543933709	0.674616611	3.533460718	0.626610809	sense_organs	FALSE	FALSE	FALSE	FALSE	TRUE	FALSE	FALSE	TRUE	FALSE	FALSE	TRUE	FALSE
Retinal edema	0.635807598	0.196674286	10	10	1.503036437	0.520084661	4.343751509	0.587879984	0.021426786	1.669042967	12	10	3.024439919	1.232277472	7.423033388	1.596668001	0.410133897	0.387074335	10	10	1.755319149	0.634703233	4.854466081	0.811733363	0.785152008	0.105046254	10	11	0.726170799	0.230643058	2.286320831	-0.461619178	sense_organs	FALSE	TRUE	FALSE	FALSE	TRUE	FALSE	FALSE	TRUE	FALSE	FALSE	FALSE	FALSE
Retinal vascular changes and abnomalities	0.729165864	0.137173671	19	33	1.154467754	0.653113065	2.040681572	0.207227878	0.021206046	1.67354031	34	39	1.769925214	1.110284194	2.821471546	0.823688402	0.794931877	0.099670087	17	30	1.135653361	0.623306208	2.0691412	0.183522543	0.958102104	0.018588206	16	30	1.067757328	0.579251165	1.968240689	0.094583799	sense_organs	FALSE	TRUE	FALSE	FALSE	TRUE	FALSE	FALSE	TRUE	FALSE	FALSE	TRUE	FALSE
Rhabdomyolysis	5.05E-04	3.297090725	16	10	4.629856851	1.898464007	11.29100914	2.210967588	8.67E-04	3.061901706	20	12	3.381245722	1.646191881	6.945012163	1.757554864	0.122095703	0.91329962	10	10	2.23464318	0.905109633	5.517155006	1.160044485	0.78365993	0.105872359	10	10	1.335357625	0.473970467	3.762217499	0.417226165	symptoms	FALSE	TRUE	FALSE	FALSE	TRUE	FALSE	FALSE	TRUE	FALSE	FALSE	TRUE	FALSE
Rheumatoid arthritis	0.599825968	0.221974737	21	35	1.204316547	0.697307625	2.079969146	0.268214645	0.612523176	0.212877474	41	73	1.128591758	0.763872381	1.667450463	0.174523719	0.001322804	2.878504592	43	43	2.045215563	1.330761074	3.143243952	1.032252909	0.625743368	0.203603745	24	41	1.174955997	0.705840915	1.955853743	0.232606728	musculoskeletal	FALSE	TRUE	FALSE	FALSE	TRUE	FALSE	FALSE	TRUE	FALSE	FALSE	TRUE	FALSE
Rheumatoid arthritis and other inflammatory polyarthropathies	0.079207028	1.101236281	10	10	2.515243902	0.989594042	6.392976937	1.330698305	0.225197979	0.647435511	14	17	1.656302521	0.813094013	3.373949379	0.727966203	0.816324943	0.088136933	10	13	1.232641598	0.509219142	2.983794568	0.301753383	0.931470578	0.030830858	10	12	0.832490731	0.29246999	2.369613435	-0.264493885	musculoskeletal	FALSE	TRUE	FALSE	FALSE	TRUE	FALSE	FALSE	TRUE	FALSE	FALSE	FALSE	FALSE
Right bundle branch block	0.001893198	2.722803952	33	30	2.241207076	1.358795996	3.69666173	1.164275953	0.748841959	0.125609829	22	39	1.13110689	0.666950257	1.918288185	0.177735271	5.06E-07	6.295805242	42	25	3.464117647	2.098757397	5.717721871	1.792487927	0.037167118	1.429841112	30	35	1.736514523	1.059887712	2.845096376	0.796194476	circulatory_system	FALSE	TRUE	FALSE	FALSE	TRUE	FALSE	TRUE	TRUE	TRUE	FALSE	TRUE	FALSE
Rupture of synovium	0.177498347	0.750805687	10	10	2.010162602	0.833905341	4.84557837	1.007312205	0.064966126	1.187313033	14	13	2.17032967	1.016226314	4.635119966	1.117914203	0.031856934	1.496796027	13	10	2.621202854	1.145319504	5.99894124	1.390229008	1	0	10	13	1.077468631	0.428526924	2.709138179	0.107645867	musculoskeletal	FALSE	TRUE	FALSE	FALSE	TRUE	FALSE	FALSE	TRUE	FALSE	FALSE	TRUE	FALSE
Rupture of tendon, nontraumatic	0.092200573	1.035266382	10	10	2.585786802	0.960164564	6.963695221	1.37060333	0.405278108	0.392246855	10	17	0.586153572	0.215623811	1.593404776	-0.770649396	0.020772408	1.682513146	19	17	2.259366516	1.169139478	4.366234438	1.175918325	0.093292334	1.030154041	14	14	2.014285714	0.956494008	4.241894779	1.010268335	musculoskeletal	FALSE	TRUE	FALSE	FALSE	FALSE	FALSE	FALSE	TRUE	FALSE	FALSE	TRUE	FALSE
Sacroiliitis NEC	0.951373101	0.021649132	12	22	1.092019996	0.538212869	2.21568034	0.126999274	0.060027	1.221653358	19	20	1.917538462	1.018642292	3.609661391	0.939255515	1.92E-05	4.716861546	26	13	4.080578512	2.08766394	7.975958524	2.028773701	0.030460609	1.516261422	19	18	2.132763533	1.1142692	4.082209475	1.092724018	musculoskeletal	FALSE	TRUE	FALSE	FALSE	TRUE	FALSE	TRUE	TRUE	TRUE	FALSE	TRUE	FALSE
Scar conditions and fibrosis of skin	0.019007667	1.72107119	13	10	2.913920036	1.241304856	6.840326076	1.542961288	0.568954136	0.244922741	10	11	1.45823345	0.58467939	3.636941596	0.544221701	4.71E-04	3.326874172	19	10	3.854564103	1.785513637	8.321227076	1.946567721	0.002114684	2.674754486	42	43	1.995554036	1.295253973	3.074482683	0.996789345	dermatologic	FALSE	TRUE	FALSE	FALSE	TRUE	FALSE	FALSE	TRUE	FALSE	FALSE	TRUE	FALSE
Schizophrenia	5.75E-05	4.240407983	15	10	7.59959142	2.515590949	22.95833898	2.925921856	7.12E-07	6.147232426	28	11	5.209486166	2.582642376	10.50813166	2.38114108	1.14E-06	5.943042106	23	10	6.703398558	2.86648986	15.67615949	2.744892713	0.003961291	2.402163214	10	10	5.040650407	1.576944635	16.11226923	2.3336099	mental_disorders	FALSE	TRUE	FALSE	TRUE	TRUE	TRUE	TRUE	TRUE	TRUE	FALSE	TRUE	FALSE
Sciatica	1.44E-04	3.841694053	63	65	2.001966455	1.403382442	2.855864207	1.0014178	0.29830974	0.525332567	56	93	1.216498154	0.865325493	1.710186249	0.282734131	0.002347424	2.629408491	61	72	1.739847565	1.226136418	2.468786918	0.798960911	6.14E-04	3.211580263	78	93	1.735103536	1.271221288	2.368261378	0.795021753	symptoms	FALSE	TRUE	FALSE	FALSE	TRUE	FALSE	FALSE	TRUE	FALSE	FALSE	TRUE	FALSE
Sebaceous cyst	0.526939553	0.278239201	27	45	1.205584281	0.743528001	1.954779723	0.269732512	0.163950752	0.785286587	30	42	1.441908714	0.896846995	2.318233489	0.527979831	5.43E-07	6.264803148	41	24	3.520636586	2.114869627	5.860825564	1.815836314	0.004358094	2.360703376	51	59	1.768229775	1.205903759	2.592774517	0.82230576	dermatologic	FALSE	TRUE	FALSE	FALSE	TRUE	FALSE	TRUE	TRUE	TRUE	FALSE	TRUE	FALSE
Seborrheic dermatitis	0.050452012	1.297121511	33	41	1.630694652	1.02446475	2.595662809	0.705486663	0.093292334	1.030154041	14	14	2.014285714	0.956494008	4.241894779	1.010268335	0.008695853	2.060687815	25	23	2.204199758	1.244678597	3.90341457	1.140254975	0.001445447	2.8399977	49	52	1.93048433	1.296768919	2.87388886	0.948962844	dermatologic	FALSE	TRUE	FALSE	FALSE	TRUE	FALSE	FALSE	TRUE	FALSE	FALSE	TRUE	FALSE
Seborrheic keratosis	3.63E-06	5.440081561	99	106	1.963929588	1.476511815	2.612250973	0.973743206	0.054455109	1.263961371	45	61	1.497952979	1.011247684	2.218905579	0.582992338	4.42E-11	10.35449427	107	87	2.635864142	1.964541855	3.536590355	1.398276013	6.65E-15	14.17744905	192	183	2.36130984	1.897080972	2.939138731	1.239587358	dermatologic	TRUE	TRUE	TRUE	FALSE	TRUE	FALSE	TRUE	TRUE	TRUE	TRUE	TRUE	TRUE
Second degree AV block	0.061876777	1.208472319	10	10	3.217849899	1.049962848	9.861832717	1.686097031	1	0	12	24	1	0.497991148	2.008067824	0	0.012636657	1.898367788	11	10	3.696507291	1.363063561	10.02459939	1.886162759	0.485913563	0.313440979	10	12	1.504568528	0.631832436	3.582795576	0.589349818	circulatory_system	FALSE	TRUE	FALSE	FALSE	FALSE	FALSE	FALSE	TRUE	FALSE	FALSE	TRUE	FALSE
Secondary diabetes mellitus	0.002236413	2.650447932	48	52	1.889087657	1.266373168	2.818009939	0.917689647	1.61E-04	3.79404084	45	40	2.309272919	1.497818851	3.560338028	1.207438687	1.68E-13	12.77495655	67	31	4.562724014	2.959642987	7.034108682	2.189895392	0.264745881	0.577170788	19	26	1.470532544	0.809864052	2.670159219	0.556338713	endocrine_metabolic	FALSE	TRUE	FALSE	FALSE	TRUE	FALSE	TRUE	TRUE	TRUE	FALSE	TRUE	FALSE
Secondary hyperparathyroidism (of renal origin)	0.006759836	2.170063833	24	21	2.317525773	1.283796935	4.183625591	1.212585383	0.474495461	0.323767938	34	57	1.199817251	0.779162634	1.847575042	0.26281468	0.037992067	1.420307081	28	32	1.77173913	1.060721974	2.959361286	0.825166198	0.654998484	0.183759705	12	19	1.266373673	0.612263109	2.619302482	0.340703169	genitourinary	FALSE	TRUE	FALSE	FALSE	TRUE	FALSE	FALSE	TRUE	FALSE	FALSE	TRUE	FALSE
Secondary hypothyroidism	1	0	12	25	0.959511202	0.480034138	1.917908899	-0.059628446	0.010873186	1.963643167	26	25	2.109008264	1.211479524	3.671474235	1.076564749	0.003656436	2.43694203	22	17	2.624183007	1.387094064	4.964577841	1.391868335	0.620963775	0.206933734	16	26	1.234544597	0.659170364	2.312149399	0.303978953	endocrine_metabolic	FALSE	FALSE	FALSE	FALSE	TRUE	FALSE	FALSE	TRUE	FALSE	FALSE	TRUE	FALSE
Secondary malignancy of bone	0.016683673	1.777708334	10	41	0.385296591	0.179936356	0.825033178	-1.375958672	0.177568841	0.750633241	12	39	0.610684631	0.318314994	1.171593315	-0.711500557	0.338684616	0.470204529	10	30	0.663279133	0.322928784	1.362341265	-0.592311956	0.042565371	1.370943572	10	42	0.470867209	0.23525814	0.9424368	-1.086607838	neoplasms	FALSE	FALSE	FALSE	FALSE	FALSE	FALSE	FALSE	FALSE	FALSE	FALSE	FALSE	FALSE
Secondary malignancy of lymph nodes	5.70E-04	3.244283589	10	46	0.213434739	0.084540406	0.538847515	-2.228133087	0.220559146	0.656474929	13	40	0.645361876	0.343572352	1.212239427	-0.631819741	0.323316985	0.49037148	12	35	0.681873727	0.352385605	1.319440331	-0.552423497	0.264745881	0.577170788	11	34	0.643109329	0.324456007	1.274717065	-0.636864077	neoplasms	FALSE	FALSE	FALSE	FALSE	FALSE	FALSE	FALSE	FALSE	FALSE	FALSE	FALSE	FALSE
Secondary malignancy of respiratory organs	0.016813071	1.774352958	10	35	0.338866397	0.142053987	0.808357702	-1.561211514	0.264745881	0.577170788	11	34	0.643109329	0.324456007	1.274717065	-0.636864077	0.059416372	1.226093868	10	22	0.361065197	0.124085538	1.050630708	-1.469668727	3.18E-04	3.497424682	10	32	0.123235887	0.029473809	0.515273876	-3.020505655	neoplasms	FALSE	FALSE	FALSE	FALSE	FALSE	FALSE	FALSE	FALSE	FALSE	FALSE	FALSE	FALSE
Secondary malignant neoplasm	1.29E-04	3.890181529	10	59	0.231878832	0.105526116	0.509521194	-2.108556974	0.555269978	0.255495807	18	44	0.814828614	0.468358468	1.417601506	-0.295431451	0.338029464	0.471045444	13	37	0.698762983	0.369723178	1.320635912	-0.517124911	0.035111219	1.454554091	10	43	0.459680469	0.230021443	0.918636676	-1.121296725	neoplasms	FALSE	FALSE	FALSE	FALSE	FALSE	FALSE	FALSE	FALSE	FALSE	FALSE	FALSE	FALSE
Secondary malignant neoplasm of liver	9.46E-04	3.023989892	10	32	0.185040363	0.056524171	0.605757416	-2.434088092	0.957175926	0.019008233	14	30	0.932380952	0.492129554	1.766474362	-0.101008563	0.845682091	0.072792866	10	21	0.855837563	0.390517784	1.875607118	-0.224591093	0.330477093	0.480858638	10	23	0.605920444	0.259109497	1.41692832	-0.722799711	neoplasms	FALSE	FALSE	FALSE	FALSE	FALSE	FALSE	FALSE	FALSE	FALSE	FALSE	FALSE	FALSE
Secondary thrombocytopenia	0.39265301	0.405991069	16	23	1.397706055	0.735052258	2.657746025	0.483060986	0.669468266	0.174270005	13	21	1.241250425	0.618912224	2.489371768	0.311794211	0.669468266	0.174270005	13	21	1.241250425	0.618912224	2.489371768	0.311794211	1	0	10	14	1	0.402323547	2.485561703	0	hematopoietic	FALSE	TRUE	FALSE	FALSE	TRUE	FALSE	FALSE	TRUE	FALSE	FALSE	FALSE	FALSE
Senile cataract	0.005794627	2.236974515	172	267	1.348733791	1.094497692	1.662025285	0.431605621	7.89E-07	6.103099377	199	259	1.671018188	1.364081294	2.047020069	0.740727436	7.85E-07	6.105024949	150	179	1.796115862	1.424464456	2.264733372	0.844880417	7.64E-04	3.116813729	141	198	1.494369249	1.186308769	1.882426828	0.579536673	sense_organs	FALSE	TRUE	FALSE	TRUE	TRUE	TRUE	TRUE	TRUE	TRUE	FALSE	TRUE	FALSE
Senile dementia	1.28E-07	6.893377142	30	11	5.593172388	2.791057744	11.20850238	2.483666796	6.99E-08	7.155403971	36	16	4.631524008	2.557302814	8.388140241	2.211486992	3.68E-11	10.4338494	34	10	10.02291667	4.427088795	22.69185534	3.325230488	8.83E-13	12.05404989	35	10	14.47445255	5.652949532	37.06202852	3.855436879	mental_disorders	TRUE	TRUE	TRUE	TRUE	TRUE	TRUE	TRUE	TRUE	TRUE	TRUE	TRUE	TRUE
Sensorineural hearing loss	2.93E-10	9.533631309	135	130	2.246171756	1.742239385	2.895863566	1.167468249	0.005267923	2.278360557	81	108	1.544359255	1.145532446	2.082040992	0.627008397	1.09E-12	11.96277536	120	96	2.705949657	2.044919301	3.58066137	1.436134999	1.04E-09	8.984673975	117	108	2.322310908	1.766535151	3.052941206	1.215561132	sense_organs	TRUE	TRUE	TRUE	FALSE	TRUE	FALSE	TRUE	TRUE	TRUE	TRUE	TRUE	TRUE
Sepsis	5.44E-17	16.26464132	197	178	2.513428165	2.018804487	3.129238706	1.329656456	8.16E-17	16.08814978	211	199	2.422579051	1.961545931	2.991971365	1.276543743	4.29E-17	16.36706527	172	143	2.69970905	2.131019586	3.420160473	1.432803935	2.24E-15	14.64949065	143	113	2.78823456	2.150611735	3.614902605	1.479351933	injuries_poisonings	TRUE	TRUE	TRUE	TRUE	TRUE	TRUE	TRUE	TRUE	TRUE	TRUE	TRUE	TRUE
Septic shock	0.008171251	2.08771144	50	60	1.701977401	1.160087517	2.496990124	0.767211881	0.04532293	1.343682021	51	70	1.481866384	1.024438782	2.143542414	0.567415369	0.190029794	0.721178302	37	55	1.358810677	0.889350087	2.076085093	0.44234446	0.018382187	1.73560283	27	28	1.954498449	1.145569327	3.33464252	0.96679844	injuries_poisonings	FALSE	TRUE	FALSE	FALSE	TRUE	FALSE	FALSE	TRUE	FALSE	FALSE	TRUE	FALSE
Septicemia	4.64E-17	16.33376782	193	172	2.543971199	2.038124896	3.175364509	1.347082337	4.02E-16	15.39548675	204	193	2.401652784	1.939236498	2.974333507	1.26402759	1.10E-16	15.9569551	166	137	2.708716809	2.12944046	3.445574973	1.437609571	5.34E-15	14.27210791	137	107	2.810248749	2.155060148	3.664629982	1.490697836	infectious_diseases	TRUE	TRUE	TRUE	TRUE	TRUE	TRUE	TRUE	TRUE	TRUE	TRUE	TRUE	TRUE
Sexual and gender identity disorders	0.333333333	0.477121255	10	10	29.7826087	0.13421523	119.4517332	4.896398222	0.110961969	0.954825847	10	10	6.015136226	0.624892512	57.90093999	2.588597411	1	0	10	10	2.001007049	0.125029765	32.02460806	1.00072625	0.670450252	0.173633442	10	10	0.39939577	0.046598495	3.423221736	-1.32410904	mental_disorders	FALSE	TRUE	FALSE	FALSE	TRUE	FALSE	FALSE	TRUE	FALSE	FALSE	FALSE	FALSE
Sexually transmitted infections (not HIV or hepatitis)	0.170357128	0.768639691	10	10	2.507583418	0.671879756	9.358779659	1.326297695	0.004713655	2.326642222	15	10	3.369084099	1.469183203	7.725876288	1.752356442	0.014790739	1.830010116	15	11	2.75373758	1.260078666	6.017934329	1.461391083	0.045129451	1.345539954	10	10	8.028282828	0.896137163	71.92350442	3.005091442	infectious_diseases	FALSE	TRUE	FALSE	FALSE	TRUE	FALSE	FALSE	TRUE	FALSE	FALSE	TRUE	FALSE
Shock	0.079683357	1.098632376	21	24	1.76618705	0.978389651	3.188317348	0.820638142	0.320733901	0.493855134	23	34	1.361301266	0.797495101	2.323702221	0.444986381	0.200973101	0.696862066	18	23	1.575641483	0.846294261	2.93354947	0.655939305	1	0	10	13	0.922609779	0.349624408	2.434637811	-0.116207511	symptoms	FALSE	TRUE	FALSE	FALSE	TRUE	FALSE	FALSE	TRUE	FALSE	FALSE	FALSE	FALSE
Shortness of breath	1.24E-05	4.907966617	207	287	1.558899185	1.279267802	1.899654368	0.640527631	0.059285629	1.227050568	186	316	1.218009776	0.997568149	1.487164376	0.284525712	5.03E-13	12.29849124	204	213	2.151898734	1.745158179	2.653437503	1.105610188	6.39E-04	3.19469322	191	284	1.427148194	1.166482833	1.746062531	0.513135151	respiratory	TRUE	TRUE	TRUE	FALSE	TRUE	FALSE	TRUE	TRUE	TRUE	FALSE	TRUE	FALSE
Sialoadenitis	1	0	10	10	0.856710394	0.22106308	3.320105269	-0.223120504	0.758992448	0.119762546	10	10	1.430738119	0.45294652	4.51932287	0.516759627	1	0	10	10	1	0.18285006	5.468961839	0	0.209918417	0.677949457	10	10	2.009137056	0.795021468	5.077387053	1.006575983	digestive	FALSE	FALSE	FALSE	FALSE	TRUE	FALSE	FALSE	FALSE	FALSE	FALSE	TRUE	FALSE
Sicca syndrome	0.596387862	0.224471204	10	13	1.388129637	0.591335426	3.258563253	0.473142307	0.638413198	0.194898143	11	17	1.297408892	0.60538158	2.780510491	0.375633232	0.036575687	1.436807507	12	10	2.687033265	1.128393933	6.398605626	1.426014182	0.043423653	1.362273644	14	12	2.352380952	1.083925351	5.10523731	1.234121714	dermatologic	FALSE	TRUE	FALSE	FALSE	TRUE	FALSE	FALSE	TRUE	FALSE	FALSE	TRUE	FALSE
Simple and unspecified goiter	0.015792473	1.801549846	18	15	2.425819672	1.217355457	4.833921799	1.278472309	1	0	12	23	1.044009563	0.517328676	2.106892618	0.062134927	0.125024545	0.903004716	10	10	2.812765957	0.890469932	8.884805706	1.491989515	0.443640774	0.352968546	11	15	1.471888776	0.673524567	3.216596207	0.557668657	endocrine_metabolic	FALSE	TRUE	FALSE	FALSE	TRUE	FALSE	FALSE	TRUE	FALSE	FALSE	TRUE	FALSE
Sinoatrial node dysfunction (Bradycardia)	0.116567507	0.933422492	40	57	1.420427379	0.941123371	2.143835761	0.506325074	1.04E-04	3.98372937	56	54	2.138197899	1.459513436	3.132475621	1.096395387	4.16E-09	8.380510881	62	40	3.239699571	2.160633189	4.857674761	1.695860033	0.019817497	1.702951206	50	64	1.592293432	1.091039086	2.323838263	0.671106224	circulatory_system	FALSE	TRUE	FALSE	FALSE	TRUE	FALSE	TRUE	TRUE	TRUE	FALSE	TRUE	FALSE
Skull and face fracture and other intercranial injury	2.51E-06	5.601184105	49	36	2.811522634	1.815813676	4.353232727	1.491351661	0.001446985	2.839535877	29	24	2.459240069	1.424094242	4.246812845	1.298212577	6.22E-07	6.206477072	52	37	2.910770643	1.896032857	4.468585924	1.541401166	2.25E-09	8.646974058	53	29	3.80471985	2.403457659	6.022944939	1.927790229	injuries_poisonings	TRUE	TRUE	TRUE	FALSE	TRUE	FALSE	TRUE	TRUE	TRUE	TRUE	TRUE	TRUE
Sleep apnea	0.062829511	1.201836321	28	34	1.665814152	1.004238311	2.763225381	0.736227454	0.017528011	1.756267363	46	57	1.643830039	1.106127751	2.442916016	0.717061142	2.60E-07	6.585694372	55	39	2.927145627	1.927856443	4.444408479	1.549494522	0.011048008	1.956716021	46	55	1.705370157	1.14401066	2.542185553	0.770084916	neurological	FALSE	TRUE	FALSE	FALSE	TRUE	FALSE	TRUE	TRUE	TRUE	FALSE	TRUE	FALSE
Sleep disorders	0.00108767	2.963502951	42	41	2.095050215	1.353038301	3.243984595	1.066984824	1.60E-06	5.797019208	43	28	3.16508938	1.954173035	5.126358108	1.662246241	1.83E-15	14.73691782	65	24	5.725690707	3.562123643	9.203367811	2.51744974	3.33E-17	16.47699074	75	29	5.512926344	3.565866286	8.523134194	2.462818326	neurological	FALSE	TRUE	FALSE	TRUE	TRUE	TRUE	TRUE	TRUE	TRUE	TRUE	TRUE	TRUE
Sleep related leg cramps	0.691649928	0.160113664	10	12	1.336037863	0.544358742	3.279082402	0.417960894	1	0	10	10	1.200605449	0.286344775	5.033978516	0.263762121	0.041925506	1.377521683	11	10	2.769582909	1.11046014	6.907577512	1.469668727	1	0	10	10	1.111672846	0.371572683	3.325907881	0.15273228	neurological	FALSE	TRUE	FALSE	FALSE	TRUE	FALSE	FALSE	TRUE	FALSE	FALSE	TRUE	FALSE
Solitary pulmonary nodule	0.14214121	0.847279992	67	106	1.283242759	0.93570166	1.759868609	0.35979412	0.605269277	0.21805137	44	98	0.893233083	0.620627689	1.28557806	-0.16289141	6.24E-04	3.204553631	65	73	1.835454237	1.302102159	2.587271846	0.876137145	0.119772648	0.921642347	56	85	1.336611062	0.945410712	1.889685731	0.41857972	respiratory	FALSE	TRUE	FALSE	FALSE	FALSE	FALSE	FALSE	TRUE	FALSE	FALSE	TRUE	FALSE
Somatoform disorder	0.093430506	1.029511301	10	10	3.012145749	0.848064693	10.69850223	1.59079158	0.125024545	0.903004716	10	10	2.812765957	0.890469932	8.884805706	1.491989515	1	0	10	10	1	0.18285006	5.468961839	0	0.593350122	0.226688964	10	10	1.670037074	0.508433065	5.485528028	0.739880131	mental_disorders	FALSE	TRUE	FALSE	FALSE	TRUE	FALSE	FALSE	FALSE	FALSE	FALSE	TRUE	FALSE
Spasm of muscle	0.042767377	1.368887381	29	34	1.727095398	1.046078138	2.85146817	0.788347774	0.294911825	0.530307814	29	44	1.327743759	0.825615515	2.135259643	0.408976748	3.42E-06	5.466467674	33	18	3.758237947	2.105375754	6.708708617	1.910056411	0.058276518	1.234506405	25	29	1.74282054	1.015204828	2.99193163	0.801424021	symptoms	FALSE	TRUE	FALSE	FALSE	TRUE	FALSE	TRUE	TRUE	TRUE	FALSE	TRUE	FALSE
Specific nonpsychotic mental disorders due to brain damage	1.69E-32	31.77115057	93	14	14.55382908	8.252258814	25.66738945	3.863326868	3.73E-22	21.42841579	68	13	11.15633826	6.132533486	20.29567123	3.479791678	8.65E-32	31.06308745	84	10	20.2974359	10.16140299	40.54419496	4.343225583	7.52E-50	49.12394052	128	12	24.33872209	13.39634062	44.21904533	4.605181516	mental_disorders	TRUE	TRUE	TRUE	TRUE	TRUE	TRUE	TRUE	TRUE	TRUE	TRUE	TRUE	TRUE
Spinal cord injury without evidence of spinal bone injury	0.341177093	0.467020136	10	10	3.00605449	0.501481382	18.01934015	1.587871161	1	0	10	10	0.799596774	0.154858777	4.128632645	-0.322655443	0.170357128	0.768639691	10	10	2.507583418	0.671879756	9.358779659	1.326297695	0.341177093	0.467020136	10	10	3.00605449	0.501481382	18.01934015	1.587871161	injuries_poisonings	FALSE	TRUE	FALSE	FALSE	FALSE	FALSE	FALSE	TRUE	FALSE	FALSE	TRUE	FALSE
Spinal stenosis	0.002463129	2.608512847	57	66	1.771514505	1.232364778	2.546537922	0.824983278	0.018432965	1.734404801	60	80	1.532119914	1.086428212	2.16065029	0.615529217	1.35E-05	4.868378797	57	50	2.357865528	1.600097784	3.474493812	1.237481442	4.70E-06	5.328193255	70	65	2.241258741	1.584765455	3.16970611	1.16430921	musculoskeletal	FALSE	TRUE	FALSE	FALSE	TRUE	FALSE	TRUE	TRUE	TRUE	TRUE	TRUE	TRUE
Spinal stenosis of lumbar region	2.92E-04	3.535301954	87	104	1.737638877	1.292979942	2.335217098	0.797128287	0.027663084	1.558099411	74	106	1.428096801	1.050375988	1.941648034	0.514093773	1.74E-05	4.760312578	66	63	2.173132184	1.52527026	3.096174897	1.119775931	2.19E-05	4.658749165	102	117	1.828619064	1.385880127	2.412797194	0.870754566	musculoskeletal	FALSE	TRUE	FALSE	FALSE	TRUE	FALSE	TRUE	TRUE	TRUE	TRUE	TRUE	TRUE
Splenomegaly	0.761113038	0.118550839	10	10	0.749243189	0.198337829	2.830349409	-0.416494031	0.492229567	0.307832303	10	10	1.602424242	0.429352661	5.980546258	0.680256152	1	0	10	10	0.888439955	0.272927603	2.892069342	-0.170653819	1	0	10	15	1.067207573	0.450940489	2.525681395	0.093840809	digestive	FALSE	FALSE	FALSE	FALSE	TRUE	FALSE	FALSE	FALSE	FALSE	FALSE	TRUE	FALSE
Spondylosis with myelopathy	0.538446608	0.268857355	11	16	1.379196338	0.637645979	2.983132647	0.463827849	0.753376476	0.122987944	12	20	1.202443992	0.585431233	2.469754726	0.265969697	0.021426786	1.669042967	12	10	3.024439919	1.232277472	7.423033388	1.596668001	0.852705572	0.069200899	10	23	0.868239661	0.411630834	1.831349952	-0.203834769	musculoskeletal	FALSE	TRUE	FALSE	FALSE	TRUE	FALSE	FALSE	TRUE	FALSE	FALSE	FALSE	FALSE
Spondylosis without myelopathy	1.58E-10	9.800486327	148	147	2.190926489	1.719462338	2.791662704	1.131541079	2.21E-09	8.656477816	160	173	2.01272508	1.59905031	2.533417631	1.009150127	3.28E-19	18.48444559	169	129	2.952041344	2.314330992	3.765471804	1.561712927	5.48E-14	13.26097161	165	150	2.438841978	1.926480296	3.087470039	1.286196284	musculoskeletal	TRUE	TRUE	TRUE	TRUE	TRUE	TRUE	TRUE	TRUE	TRUE	TRUE	TRUE	TRUE
Spontaneous ecchymoses	0.593350122	0.226688964	10	10	1.670037074	0.508433065	5.485528028	0.739880131	1	0	10	10	1	0.090567104	11.04153668	0	0.001063507	2.973259777	17	10	3.82611168	1.699381287	8.614388483	1.935878985	0.816324943	0.088136933	10	13	1.232641598	0.509219142	2.983794568	0.301753383	hematopoietic	FALSE	TRUE	FALSE	FALSE	FALSE	FALSE	FALSE	TRUE	FALSE	FALSE	TRUE	FALSE
Sprains and strains	0.062333354	1.205279505	54	77	1.425725338	0.998137842	2.036484997	0.511696078	1.43E-05	4.843425255	79	81	2.032692437	1.476351006	2.798683056	1.02339194	7.74E-07	6.111013707	85	81	2.201510274	1.607571	3.014888605	1.138493577	0.001281158	2.892397428	76	93	1.686930447	1.233382036	2.307261052	0.754400492	injuries_poisonings	FALSE	TRUE	FALSE	TRUE	TRUE	TRUE	TRUE	TRUE	TRUE	FALSE	TRUE	FALSE
Staphylococcus infections	0.231360336	0.635711094	10	10	2.673400673	0.597179767	11.9680397	1.418676076	0.007682606	2.114491422	16	11	2.94032348	1.359391048	6.359834562	1.555974882	0.04794229	1.319281224	10	10	2.87601626	1.091448027	7.578436464	1.524071832	0.491510987	0.30846677	10	10	1.718623482	0.576045641	5.127487237	0.781253512	infectious_diseases	FALSE	TRUE	FALSE	FALSE	TRUE	FALSE	FALSE	TRUE	FALSE	FALSE	TRUE	FALSE
Stiffness of joint	0.514305253	0.28877904	10	14	1.432926829	0.634207224	3.237552679	0.518964942	0.632677459	0.198817638	17	28	1.21801433	0.66346645	2.236072233	0.284531106	0.068408873	1.164887566	16	16	2.016359918	1.004123582	4.049010892	1.011753181	0.026248073	1.580902572	20	19	2.1279585	1.13041972	4.005775286	1.089470015	musculoskeletal	FALSE	TRUE	FALSE	FALSE	TRUE	FALSE	FALSE	TRUE	FALSE	FALSE	TRUE	FALSE
Strabismus (not specified as paralytic)	0.816324943	0.088136933	10	13	1.232641598	0.509219142	2.983794568	0.301753383	0.031856934	1.496796027	13	10	2.621202854	1.145319504	5.99894124	1.390229008	0.236448508	0.626263422	12	14	1.723014257	0.793930115	3.739344396	0.784934639	0.693608289	0.158885725	15	25	1.203064351	0.631393018	2.29233424	0.266713814	sense_organs	FALSE	TRUE	FALSE	FALSE	TRUE	FALSE	FALSE	TRUE	FALSE	FALSE	TRUE	FALSE
Streptococcus infection	6.03E-05	4.21953095	35	25	2.865693431	1.705391999	4.815431784	1.51888428	0.014102333	1.850709037	33	36	1.861949358	1.153730484	3.004909257	0.896813835	2.78E-09	8.555725923	47	23	4.240163445	2.559622526	7.024077128	2.084119877	0.01004624	1.997996444	24	22	2.211059044	1.233521996	3.963271114	1.144737551	infectious_diseases	FALSE	TRUE	FALSE	FALSE	TRUE	FALSE	TRUE	TRUE	TRUE	FALSE	TRUE	FALSE
Stricture and stenosis of esophagus	1	0	10	10	1	0.300397051	3.328927492	0	0.55929297	0.25236064	10	22	0.72505993	0.32164684	1.634438261	-0.463827849	0.38290439	0.416909654	10	11	1.642178126	0.678259743	3.975982692	0.715610624	0.753376476	0.122987944	12	20	1.202443992	0.585431233	2.469754726	0.265969697	digestive	FALSE	FALSE	FALSE	FALSE	FALSE	FALSE	FALSE	TRUE	FALSE	FALSE	TRUE	FALSE
Stricture of artery	0.001264269	2.898160614	30	25	2.443568465	1.429222266	4.177815435	1.288989527	0.125195084	0.902412725	23	29	1.600092333	0.920747175	2.780671549	0.678155158	0.344562785	0.462731631	17	24	1.423916752	0.761381129	2.662975005	0.509864803	2.01E-04	3.696755286	29	20	2.957098446	1.66419832	5.2544406	1.564182273	circulatory_system	FALSE	TRUE	FALSE	FALSE	TRUE	FALSE	FALSE	TRUE	FALSE	FALSE	TRUE	FALSE
Stricture/obstruction of ureter	0.159424115	0.797445984	18	22	1.648099851	0.879849624	3.087156083	0.720803652	0.103398401	0.985486177	21	25	1.694676259	0.943900344	3.042617413	0.761009696	3.02E-04	3.520624237	25	16	3.179824561	1.689846767	5.983550959	1.668947171	0.013276613	1.87691272	27	27	2.027921406	1.182990633	3.476329496	1.020001741	genitourinary	FALSE	TRUE	FALSE	FALSE	TRUE	FALSE	FALSE	TRUE	FALSE	FALSE	TRUE	FALSE
Subarachnoid hemorrhage	0.092260812	1.03498273	20	23	1.754307651	0.958801452	3.209835913	0.810901774	0.538446608	0.268857355	11	16	1.379196338	0.637645979	2.983132647	0.463827849	0.017950442	1.745924863	20	18	2.247319188	1.183348227	4.267926731	1.168205046	0.208349115	0.68120834	11	12	1.842658528	0.810183619	4.190890028	0.881788743	circulatory_system	FALSE	TRUE	FALSE	FALSE	TRUE	FALSE	FALSE	TRUE	FALSE	FALSE	TRUE	FALSE
Subdural hemorrhage	9.67E-09	8.014437064	65	45	3.021050114	2.049429899	4.453308598	1.595050116	0.005077412	2.294357619	23	19	2.454712993	1.330491333	4.528865183	1.295554353	8.82E-04	3.054668275	41	39	2.149998655	1.3775083	3.355692459	1.104335757	2.74E-04	3.562268682	26	17	3.114122509	1.681696211	5.766653298	1.638825701	circulatory_system	TRUE	TRUE	TRUE	FALSE	TRUE	FALSE	FALSE	TRUE	FALSE	FALSE	TRUE	FALSE
Subjective visual disturbances	1	0	10	10	1.143434343	0.333937175	3.915233749	0.193373528	0.29748084	0.526541	10	10	2.007092199	0.702059493	5.738002455	1.00510689	0.005809617	2.235852493	12	10	4.036659878	1.510522103	10.78741115	2.013162033	1	0	10	10	1.111672846	0.371572683	3.325907881	0.15273228	sense_organs	FALSE	TRUE	FALSE	FALSE	TRUE	FALSE	FALSE	TRUE	FALSE	FALSE	TRUE	FALSE
Substance addiction and disorders	0.011904063	1.92430477	20	17	2.380722309	1.241476893	4.565400085	1.251399353	0.130661696	0.883851708	39	56	1.408900524	0.92936666	2.135863884	0.494569753	0.011609489	1.935186899	23	21	2.218674906	1.221859292	4.028711302	1.14969829	0.012209966	1.913285563	36	40	1.83006263	1.15891624	2.889880317	0.871893023	mental_disorders	FALSE	TRUE	FALSE	FALSE	TRUE	FALSE	FALSE	TRUE	FALSE	FALSE	TRUE	FALSE
Superficial cellulitis and abscess	0.007850693	2.105092029	43	49	1.789244404	1.179340537	2.714564146	0.839350468	0.048236508	1.316624143	46	62	1.507349939	1.021327184	2.224658144	0.592014385	2.14E-05	4.66975182	62	58	2.213630309	1.534431329	3.193469172	1.146414303	6.34E-06	5.198196326	73	70	2.171769815	1.550203015	3.042558997	1.118871201	dermatologic	FALSE	TRUE	FALSE	FALSE	TRUE	FALSE	TRUE	TRUE	TRUE	TRUE	TRUE	TRUE
Superficial injury without mention of infection	1.16E-13	12.93681712	106	74	3.087472608	2.270429589	4.198538968	1.626426337	1.73E-04	3.76105782	66	70	1.948706897	1.379715571	2.752348853	0.962517112	3.19E-12	11.49620024	105	79	2.854081531	2.10894204	3.862496566	1.513026548	3.60E-15	14.4433986	125	91	2.998583695	2.262286123	3.974521208	1.584281241	injuries_poisonings	TRUE	TRUE	TRUE	FALSE	TRUE	FALSE	TRUE	TRUE	TRUE	TRUE	TRUE	TRUE
Suppurative and unspecified otitis media	0.236448508	0.626263422	12	14	1.723014257	0.793930115	3.739344396	0.784934639	1	0	10	10	1	0.34087934	2.933589347	0	1	0	11	23	0.956035207	0.464158225	1.969163247	-0.064864347	1	0	10	15	0.93286052	0.379121948	2.295379504	-0.100266707	sense_organs	FALSE	TRUE	FALSE	FALSE	FALSE	FALSE	FALSE	FALSE	FALSE	FALSE	FALSE	FALSE
Supraventricular premature beats	0.114390838	0.941608758	22	27	1.643880506	0.931373896	2.901458941	0.717105433	0.106836581	0.971280021	32	43	1.504617319	0.945993403	2.393117402	0.589396601	0.011904063	1.92430477	20	17	2.380722309	1.241476893	4.565400085	1.251399353	2.66E-04	3.575815302	35	28	2.554744526	1.545031257	4.224328512	1.353179029	circulatory_system	FALSE	TRUE	FALSE	FALSE	TRUE	FALSE	FALSE	TRUE	FALSE	FALSE	TRUE	FALSE
Swelling of limb	3.99E-13	12.39905912	127	103	2.680765053	2.042246864	3.518918988	1.422644785	1.65E-07	6.782105805	143	162	1.894053474	1.491178634	2.405773849	0.921477062	2.27E-20	19.6430908	148	98	3.373860182	2.581156187	4.410013074	1.754400188	2.45E-15	14.61071821	139	108	2.829976175	2.173158663	3.685310828	1.500789907	symptoms	TRUE	TRUE	TRUE	TRUE	TRUE	TRUE	TRUE	TRUE	TRUE	TRUE	TRUE	TRUE
Swelling, mass, or lump in head and neck [Space-occupying lesion, intracranial NOS]	0.044717505	1.349522432	42	55	1.550534759	1.029980033	2.33417927	0.632765868	3.80E-04	3.420172182	54	55	2.018994197	1.375915897	2.962635709	1.013636764	0.006933258	2.159062612	40	44	1.852487136	1.198883985	2.862419241	0.889463524	0.015366454	1.813426337	40	47	1.731566974	1.127876194	2.658380593	0.79207819	mental_disorders	FALSE	TRUE	FALSE	FALSE	TRUE	FALSE	FALSE	TRUE	FALSE	FALSE	TRUE	FALSE
Symbolic dysfunction	6.89E-12	11.16189258	28	10	28.7826087	6.842586892	121.0709599	4.847125451	3.77E-07	6.423294802	23	10	7.824579471	3.175666598	19.27911574	2.968013217	3.84E-07	6.415891236	19	10	12.89401709	3.806478925	43.67702544	3.688629896	1.02E-13	12.99304798	34	10	23.43402778	7.17945699	76.48958113	4.550533037	mental_disorders	TRUE	TRUE	TRUE	TRUE	TRUE	TRUE	TRUE	TRUE	TRUE	TRUE	TRUE	TRUE
Symptomatic menopause	0.200973101	0.696862066	18	23	1.575641483	0.846294261	2.93354947	0.655939305	0.004422139	2.354367613	27	24	2.284901758	1.311414573	3.981026406	1.192132136	0.043352132	1.362989544	19	19	2.019487179	1.064315727	3.831878422	1.013988987	0.264034981	0.578338532	26	38	1.378316659	0.832025399	2.283291851	0.462907376	genitourinary	FALSE	TRUE	FALSE	FALSE	TRUE	FALSE	FALSE	TRUE	FALSE	FALSE	TRUE	FALSE
Symptoms affecting skin	0.006910293	2.160503552	38	41	1.88759057	1.205893	2.954655315	0.91654587	0.013738833	1.86205016	29	30	1.961381693	1.170529195	3.286563173	0.971870317	9.33E-05	4.030346444	31	21	3.015230183	1.72357885	5.274846034	1.592268142	2.23E-05	4.652304175	47	38	2.546823765	1.649178917	3.933054941	1.348699131	dermatologic	FALSE	TRUE	FALSE	FALSE	TRUE	FALSE	FALSE	TRUE	FALSE	TRUE	TRUE	TRUE
Symptoms and disorders of the joints	0.007682606	2.114491422	16	11	2.94032348	1.359391048	6.359834562	1.555974882	0.202949022	0.692613037	21	28	1.510791367	0.853545543	2.674128609	0.595304445	0.71135665	0.147912604	10	14	1.288324873	0.555698975	2.986834694	0.365496439	0.020937028	1.679084968	16	13	2.485449111	1.190785399	5.187716687	1.313506565	musculoskeletal	FALSE	TRUE	FALSE	FALSE	TRUE	FALSE	FALSE	TRUE	FALSE	FALSE	TRUE	FALSE
Symptoms involving cardiovascular system	4.65E-07	6.332943046	86	81	2.229863491	1.629625887	3.051185691	1.156955393	8.54E-05	4.068441947	83	93	1.856461646	1.366634767	2.52185143	0.892555509	8.35E-10	9.078257323	89	70	2.694585635	1.950933396	3.7217015	1.430063437	6.82E-08	7.165973764	83	72	2.424502988	1.751142466	3.356788412	1.277689032	circulatory_system	TRUE	TRUE	TRUE	FALSE	TRUE	FALSE	TRUE	TRUE	TRUE	TRUE	TRUE	TRUE
Symptoms involving digestive system	1.08E-11	10.96751475	91	64	3.029554264	2.179381988	4.211376935	1.599105546	1.78E-12	11.74920549	92	62	3.168442887	2.274196969	4.414318753	1.66377401	1.17E-15	14.93157678	74	32	4.916576087	3.223918059	7.497932632	2.29765397	6.52E-14	13.18602866	101	67	3.242817269	2.357457501	4.460680132	1.697247731	digestive	TRUE	TRUE	TRUE	TRUE	TRUE	TRUE	TRUE	TRUE	TRUE	TRUE	TRUE	TRUE
Symptoms involving female genital tract	0.012636657	1.898367788	11	10	3.696507291	1.363063561	10.02459939	1.886162759	0.443640774	0.352968546	11	15	1.471888776	0.673524567	3.216596207	0.557668657	0.012636657	1.898367788	11	10	3.696507291	1.363063561	10.02459939	1.886162759	0.1073688	0.969121902	10	10	2.680189317	0.927403637	7.745726332	1.42233491	genitourinary	FALSE	TRUE	FALSE	FALSE	TRUE	FALSE	FALSE	TRUE	FALSE	FALSE	TRUE	FALSE
Symptoms involving head and neck	0.129160558	0.888870088	14	15	1.879047619	0.903393639	3.908395856	0.910001628	1	0	10	11	0.908631308	0.314838829	2.622328561	-0.138233079	1.26E-04	3.898500582	10	10	20.19308943	2.581301026	157.9671866	4.335789747	0.128089209	0.892487457	12	12	2.012219959	0.900716872	4.495340646	1.008788017	mental_disorders	FALSE	TRUE	FALSE	FALSE	FALSE	FALSE	FALSE	TRUE	FALSE	FALSE	TRUE	FALSE
Symptoms involving nervous and musculoskeletal systems	4.03E-22	21.39420916	128	69	4.110720621	3.034606184	5.568440516	2.039391325	2.36E-12	11.6277228	111	86	2.780189102	2.074801599	3.725393042	1.475183015	6.84E-34	33.16486028	156	65	5.507398568	4.077903929	7.437997441	2.461371019	5.52E-41	40.25785467	181	72	5.924490912	4.454660084	7.879297611	2.566691189	symptoms	TRUE	TRUE	TRUE	TRUE	TRUE	TRUE	TRUE	TRUE	TRUE	TRUE	TRUE	TRUE
Symptoms involving respiratory system and other chest symptoms	0.004330594	2.363452551	37	38	1.98399604	1.253420721	3.140398289	0.988409146	0.536989243	0.270034414	36	62	1.167351337	0.768589121	1.773000823	0.223238833	0.252850754	0.597135747	25	36	1.398922142	0.834987507	2.343727472	0.48431567	0.044111445	1.355448713	34	42	1.640972222	1.037246998	2.596093157	0.714550818	respiratory	FALSE	TRUE	FALSE	FALSE	TRUE	FALSE	FALSE	TRUE	FALSE	FALSE	TRUE	FALSE
Symptoms of the muscles	0.209918417	0.677949457	10	10	2.009137056	0.795021468	5.077387053	1.006575983	0.619144817	0.208207758	10	15	1.336720867	0.598349486	2.986252546	0.418698235	0.290139981	0.537392422	10	10	1.807309645	0.732025624	4.462095378	0.853843703	0.01551799	1.809164543	21	19	2.236652783	1.196827596	4.17989666	1.16134131	symptoms	FALSE	TRUE	FALSE	FALSE	TRUE	FALSE	FALSE	TRUE	FALSE	FALSE	TRUE	FALSE
Syncope and collapse	4.01E-26	25.39710081	181	116	3.592823514	2.805889372	4.600459639	1.845118069	8.62E-27	26.06443217	230	175	3.118848168	2.517972813	3.863113153	1.641013321	5.64E-18	17.24861372	153	114	2.990612679	2.315673739	3.862273016	1.580441076	1.39E-22	21.85721101	178	126	3.223583878	2.529254724	4.108519762	1.688665523	symptoms	TRUE	TRUE	TRUE	TRUE	TRUE	TRUE	TRUE	TRUE	TRUE	TRUE	TRUE	TRUE
Synoviopathy	0.169825921	0.76999602	10	10	2.296146045	0.830258812	6.350172479	1.199214406	0.66721468	0.175734407	10	10	1.402836879	0.532378978	3.696523327	0.488347263	0.005497826	2.259809022	13	10	3.750254842	1.491523292	9.429562014	1.906988635	1	0	10	14	1	0.402323547	2.485561703	0	musculoskeletal	FALSE	TRUE	FALSE	FALSE	TRUE	FALSE	FALSE	TRUE	FALSE	FALSE	FALSE	FALSE
Synovitis and tenosynovitis	0.838268966	0.076616612	27	50	1.082233713	0.673425503	1.739212136	0.114012088	0.182957529	0.737649715	36	53	1.371962028	0.892180595	2.109752012	0.456240552	7.29E-04	3.136975228	37	33	2.290459453	1.423526124	3.685358785	1.195637024	0.044717505	1.349522432	42	55	1.550534759	1.029980033	2.33417927	0.632765868	musculoskeletal	FALSE	TRUE	FALSE	FALSE	TRUE	FALSE	FALSE	TRUE	FALSE	FALSE	TRUE	FALSE
Systemic inflammatory response syndrome (SIRS)	6.26E-05	4.20315182	29	18	3.28900403	1.817477766	5.951955899	1.717650776	0.39265301	0.405991069	16	23	1.397706055	0.735052258	2.657746025	0.483060986	1.97E-05	4.705376906	24	11	4.446860356	2.16936082	9.115388666	2.152787101	0.002262752	2.645363081	16	10	3.597364235	1.584017451	8.169751815	1.846940241	injuries_poisonings	FALSE	TRUE	FALSE	FALSE	TRUE	FALSE	TRUE	TRUE	TRUE	FALSE	TRUE	FALSE
Tachycardia NOS	4.37E-06	5.359862568	78	76	2.142266146	1.546959066	2.966661718	1.099137725	0.001734158	2.760911371	82	104	1.628795547	1.206570478	2.198773284	0.703805522	1.13E-05	4.947651772	69	66	2.172285012	1.536224561	3.071700775	1.119213403	6.74E-06	5.171491036	62	55	2.338002341	1.612733865	3.389433971	1.225276374	circulatory_system	TRUE	TRUE	TRUE	FALSE	TRUE	FALSE	TRUE	TRUE	TRUE	TRUE	TRUE	TRUE
Temporomandibular joint disorder, unspecified	1	0	10	11	0.908631308	0.314838829	2.622328561	-0.138233079	0.593350122	0.226688964	10	10	1.670037074	0.508433065	5.485528028	0.739880131	1	0	10	13	1.077468631	0.428526924	2.709138179	0.107645867	0.277074601	0.557403284	11	13	1.700054777	0.758873056	3.808524001	0.765581232	digestive	FALSE	FALSE	FALSE	FALSE	TRUE	FALSE	FALSE	TRUE	FALSE	FALSE	TRUE	FALSE
Tension headache	0.415601243	0.381323162	10	13	1.543933709	0.674616611	3.533460718	0.626610809	0.173067051	0.761785606	14	16	1.760714286	0.855873584	3.622164366	0.816160819	0.002806761	2.55179456	20	14	2.895277207	1.456158091	5.756675843	1.533701485	0.01061824	1.973947483	13	10	3.279816514	1.354920388	7.939356777	1.713615107	mental_disorders	FALSE	TRUE	FALSE	FALSE	TRUE	FALSE	FALSE	TRUE	FALSE	FALSE	TRUE	FALSE
Thoracic or lumbosacral neuritis or radiculitis, unspecified	0.00121264	2.916268143	64	74	1.77994769	1.262340912	2.509792519	0.831834843	0.155457776	0.808387548	61	96	1.28854055	0.926029107	1.792963889	0.365737939	1.86E-04	3.731141851	59	60	2.027664884	1.403742724	2.928902008	1.019819235	4.23E-04	3.374053764	86	104	1.715774314	1.275613783	2.307815684	0.778859799	symptoms	FALSE	TRUE	FALSE	FALSE	TRUE	FALSE	FALSE	TRUE	FALSE	FALSE	TRUE	FALSE
Thrombocytopenia	0.002380176	2.623390993	89	117	1.572640128	1.180440557	2.095147408	0.653188573	9.44E-04	3.025023774	80	98	1.688027509	1.243414385	2.291622893	0.755338415	3.50E-06	5.455539628	93	97	2.012231541	1.497716552	2.703499383	1.008796321	0.195229039	0.709455584	51	80	1.289872747	0.900128808	1.848370685	0.367228742	hematopoietic	FALSE	TRUE	FALSE	FALSE	TRUE	FALSE	TRUE	TRUE	TRUE	FALSE	TRUE	FALSE
Thyrotoxicosis with or without goiter	0.050522125	1.296518389	26	30	1.753030303	1.031037811	2.980603824	0.809850935	0.264745881	0.577170788	19	26	1.470532544	0.809864052	2.670159219	0.556338713	0.017950442	1.745924863	20	18	2.247319188	1.183348227	4.267926731	1.168205046	0.003211189	2.493334152	23	18	2.592401877	1.392390238	4.826626405	1.374289384	endocrine_metabolic	FALSE	TRUE	FALSE	FALSE	TRUE	FALSE	FALSE	TRUE	FALSE	FALSE	TRUE	FALSE
Tinnitus	0.038558201	1.413883234	35	43	1.65082329	1.049615927	2.596394989	0.723185697	0.617687345	0.209231296	23	39	1.183738678	0.703050141	1.993082963	0.243350627	1.18E-06	5.927578864	51	37	2.851766931	1.854478221	4.385370794	1.511856078	0.100413132	0.998209486	34	46	1.495199275	0.953409042	2.344870642	0.580337775	sense_organs	FALSE	TRUE	FALSE	FALSE	TRUE	FALSE	TRUE	TRUE	TRUE	FALSE	TRUE	FALSE
Tobacco use disorder	0.338443059	0.470514389	29	45	1.297570524	0.808505037	2.082472202	0.375812952	0.436362921	0.36015216	67	118	1.145393378	0.840101321	1.56162829	0.195843167	2.45E-04	3.611660296	50	48	2.140713277	1.429777954	3.205150366	1.098091577	0.187893864	0.726087402	45	69	1.318779493	0.898692043	1.935233949	0.399203359	mental_disorders	FALSE	TRUE	FALSE	FALSE	TRUE	FALSE	FALSE	TRUE	FALSE	FALSE	TRUE	FALSE
Torsion dystonia	0.330477093	0.480858638	13	17	1.536427415	0.743255851	3.176038503	0.619579612	4.90E-04	3.309419868	18	10	4.055327869	1.815236088	9.059804524	2.019818559	6.72E-04	3.172589809	11	10	7.404204815	2.060936876	26.60064439	2.888344804	0.382823395	0.417001529	12	16	1.50610998	0.709746211	3.196025895	0.590827123	neurological	FALSE	TRUE	FALSE	FALSE	TRUE	FALSE	FALSE	TRUE	FALSE	FALSE	TRUE	FALSE
Toxic multinodular goiter	0.670505592	0.173597596	10	10	0.499496475	0.055755167	4.474862886	-1.001453597	0.453145579	0.343762253	10	10	2.004040404	0.500155946	8.02985143	1.002911595	0.333333333	0.477121255	10	10	55.81528662	0.13421523	119.4517332	5.802588395	0.25918468	0.586390673	10	10	4.006048387	0.36281598	44.23295714	2.002179847	endocrine_metabolic	FALSE	FALSE	FALSE	FALSE	TRUE	FALSE	FALSE	TRUE	FALSE	FALSE	TRUE	FALSE
Transient alteration of awareness	1.31E-06	5.883385268	24	10	6.12371134	2.741041075	13.6808751	2.614406279	3.16E-12	11.49996034	51	19	5.604677122	3.290786747	9.545561004	2.486631264	9.78E-12	11.00961039	38	10	8.740353324	4.20923226	18.14909977	3.127691601	2.92E-10	9.534893023	38	12	6.545327755	3.404728781	12.58288638	2.710465436	mental_disorders	TRUE	TRUE	TRUE	TRUE	TRUE	TRUE	TRUE	TRUE	TRUE	TRUE	TRUE	TRUE
Transient cerebral ischemia	0.007700973	2.113454427	33	34	1.973495746	1.214912701	3.205732769	0.980753409	4.19E-07	6.37777744	70	59	2.476887519	1.736455575	3.533042752	1.308528354	4.47E-07	6.349963539	50	34	3.043993021	1.955453931	4.738487247	1.605965051	4.66E-05	4.331507476	64	63	2.102747909	1.472114491	3.003535933	1.072275901	circulatory_system	FALSE	TRUE	FALSE	TRUE	TRUE	TRUE	TRUE	TRUE	TRUE	TRUE	TRUE	TRUE
Trigeminal nerve disorders [CN5]	0.931470578	0.030830858	10	12	0.832490731	0.29246999	2.369613435	-0.264493885	1	0	10	10	1	0.300397051	3.328927492	0	0.684116865	0.164869703	10	14	0.712841254	0.256028829	1.984708731	-0.488347263	0.596387862	0.224471204	10	13	1.388129637	0.591335426	3.258563253	0.473142307	neurological	FALSE	FALSE	FALSE	FALSE	FALSE	FALSE	FALSE	FALSE	FALSE	FALSE	TRUE	FALSE
Type 1 diabetes	0.001140851	2.942771042	15	10	4.336057201	1.762184768	10.66936475	2.116383789	0.943390623	0.025308445	10	16	1.126142132	0.495877407	2.557479093	0.171388923	0.088725466	1.051951709	12	11	2.196259952	0.965654008	4.995120133	1.135048823	0.026180987	1.582013986	10	10	4.024340771	1.208894152	13.39680452	2.008752474	endocrine_metabolic	FALSE	TRUE	FALSE	FALSE	TRUE	FALSE	FALSE	TRUE	FALSE	FALSE	TRUE	FALSE
Type 1 diabetes with neurological manifestations	0.604739437	0.218431709	10	10	2.002016129	0.281593703	14.23351639	1.001453597	0.001357977	2.867107465	10	10	41.80082136	1.347311197	432.7264522	5.385459385	0.045129451	1.345539954	10	10	8.028282828	0.896137163	71.92350442	3.005091442	0.604739437	0.218431709	10	10	2.002016129	0.281593703	14.23351639	1.001453597	endocrine_metabolic	FALSE	TRUE	FALSE	FALSE	TRUE	FALSE	FALSE	TRUE	FALSE	FALSE	TRUE	FALSE
Type 1 diabetes with ophthalmic manifestations	0.045129451	1.345539954	10	10	8.028282828	0.896137163	71.92350442	3.005091442	0.045129451	1.345539954	10	10	8.028282828	0.896137163	71.92350442	3.005091442	0.111036565	0.954533982	10	10	55.81528662	0.36115215	177.9259091	5.802588395	0.341177093	0.467020136	10	10	3.00605449	0.501481382	18.01934015	1.587871161	endocrine_metabolic	FALSE	TRUE	FALSE	FALSE	TRUE	FALSE	FALSE	TRUE	FALSE	FALSE	TRUE	FALSE
Type 2 diabetes	3.64E-10	9.438838711	343	469	1.706467662	1.444310239	2.0162094	0.771013075	3.64E-05	4.439314291	322	500	1.426	1.206601196	1.685292544	0.511973982	1.62E-13	12.79160376	379	497	1.848780488	1.570136085	2.176874556	0.886573939	0.002495971	2.60276053	160	239	1.403931248	1.130599247	1.74334359	0.489472287	endocrine_metabolic	TRUE	TRUE	TRUE	TRUE	TRUE	TRUE	TRUE	TRUE	TRUE	FALSE	TRUE	FALSE
Type 2 diabetes with ketoacidosis	0.491510987	0.30846677	10	10	1.718623482	0.576045641	5.127487237	0.781253512	0.103966598	0.983106167	11	10	2.213428281	0.93684623	5.229529239	1.146282628	0.04794229	1.319281224	10	10	2.87601626	1.091448027	7.578436464	1.524071832	0.341177093	0.467020136	10	10	3.00605449	0.501481382	18.01934015	1.587871161	endocrine_metabolic	FALSE	TRUE	FALSE	FALSE	TRUE	FALSE	FALSE	TRUE	FALSE	FALSE	TRUE	FALSE
Type 2 diabetes with neurological manifestations	1.78E-05	4.749061893	73	73	2.079261672	1.489161085	2.903197743	1.056071331	2.31E-04	3.63679958	99	122	1.691858229	1.282725058	2.231486979	0.758608681	1.36E-12	11.86625767	115	90	2.75906965	2.070309991	3.676968843	1.464181876	0.031000581	1.508630172	40	50	1.625157233	1.064674356	2.480698456	0.700579305	endocrine_metabolic	TRUE	TRUE	TRUE	FALSE	TRUE	FALSE	TRUE	TRUE	TRUE	FALSE	TRUE	FALSE
Type 2 diabetes with ophthalmic manifestations	0.010404509	1.982778397	55	69	1.629007115	1.133362209	2.34140874	0.703992905	4.04E-05	4.393984132	65	64	2.103404198	1.476456458	2.996572772	1.07272611	4.67E-04	3.330881018	69	78	1.826611227	1.30887157	2.549148938	0.869169605	0.026248073	1.580902572	20	19	2.1279585	1.13041972	4.005775286	1.089470015	endocrine_metabolic	FALSE	TRUE	FALSE	TRUE	TRUE	TRUE	FALSE	TRUE	FALSE	FALSE	TRUE	FALSE
Type 2 diabetes with renal manifestations	4.31E-07	6.365813438	131	147	1.901064945	1.482051842	2.438543526	0.926807819	5.01E-06	5.300163458	137	166	1.754607696	1.379729212	2.231342309	0.811148501	2.68E-12	11.57196018	143	129	2.421565145	1.883201232	3.113834915	1.275939815	0.044717505	1.349522432	42	55	1.550534759	1.029980033	2.33417927	0.632765868	endocrine_metabolic	TRUE	TRUE	TRUE	TRUE	TRUE	TRUE	TRUE	TRUE	TRUE	FALSE	TRUE	FALSE
Ulceration of intestine	0.341177093	0.467020136	10	10	3.00605449	0.501481382	18.01934015	1.587871161	1	0	10	10	1.143434343	0.333937175	3.915233749	0.193373528	1	0	10	10	1	0.24957396	4.006828275	0	0.045129451	1.345539954	10	10	8.028282828	0.896137163	71.92350442	3.005091442	digestive	FALSE	TRUE	FALSE	FALSE	TRUE	FALSE	FALSE	FALSE	FALSE	FALSE	TRUE	FALSE
Ulcerative colitis	1.26E-04	3.898500582	10	10	20.19308943	2.581301026	157.9671866	4.335789747	0.4330757	0.363436184	10	10	2.005055612	0.579109237	6.942123787	1.003642251	0.739483698	0.131071396	10	10	1.334680135	0.375777877	4.740489455	0.416494031	0.126492685	0.897934589	10	10	3.345129761	0.797812855	14.02571173	1.742062175	digestive	FALSE	TRUE	FALSE	FALSE	TRUE	FALSE	FALSE	TRUE	FALSE	FALSE	TRUE	FALSE
Unspecified diffuse connective tissue disease	1	0	10	10	0.799596774	0.154858777	4.128632645	-0.322655443	0.670505592	0.173597596	10	10	0.499496475	0.055755167	4.474862886	-1.001453597	1	0	10	10	1	0.24957396	4.006828275	0	0.492229567	0.307832303	10	10	1.602424242	0.429352661	5.980546258	0.680256152	dermatologic	FALSE	FALSE	FALSE	FALSE	FALSE	FALSE	FALSE	FALSE	FALSE	FALSE	TRUE	FALSE
Unspecified disorder of lipoid metabolism	8.63E-09	8.06404734	27	10	9.223371251	3.795456687	22.41379214	3.205294169	1	0	10	11	1.09146117	0.402472368	2.959923668	0.126260806	1	0	10	10	1.111672846	0.371572683	3.325907881	0.15273228	1	0	10	12	1	0.374204387	2.67233639	0	endocrine_metabolic	TRUE	TRUE	TRUE	FALSE	TRUE	FALSE	FALSE	TRUE	FALSE	FALSE	FALSE	FALSE
Unspecified erythematous condition	0.041925506	1.377521683	11	10	2.769582909	1.11046014	6.907577512	1.469668727	1.64E-05	4.784375992	10	10	41.80082136	2.357745543	692.4774287	5.385459385	0.921715906	0.035402918	10	10	1.251263903	0.408280642	3.834767546	0.323386099	0.173067051	0.761785606	14	16	1.760714286	0.855873584	3.622164366	0.816160819	dermatologic	FALSE	TRUE	FALSE	TRUE	TRUE	TRUE	FALSE	TRUE	FALSE	FALSE	TRUE	FALSE
Unspecified osteomyelitis	0.170357128	0.768639691	10	10	2.507583418	0.671879756	9.358779659	1.326297695	0.026248073	1.580902572	20	19	2.1279585	1.13041972	4.005775286	1.089470015	0.415601243	0.381323162	10	13	1.543933709	0.674616611	3.533460718	0.626610809	0.021426786	1.669042967	12	10	3.024439919	1.232277472	7.423033388	1.596668001	musculoskeletal	FALSE	TRUE	FALSE	FALSE	TRUE	FALSE	FALSE	TRUE	FALSE	FALSE	TRUE	FALSE
Unstable angina (intermediate coronary syndrome)	0.873416315	0.0587787	16	29	1.105140681	0.597377855	2.044494812	0.144230032	0.552114013	0.25797123	23	38	1.215513036	0.720133026	2.051665301	0.281565366	0.001892557	2.722951001	27	22	2.495158409	1.413663461	4.404029431	1.31913141	0.944478773	0.024807799	10	18	0.887987379	0.384764174	2.049363319	-0.171388923	circulatory_system	FALSE	TRUE	FALSE	FALSE	TRUE	FALSE	FALSE	TRUE	FALSE	FALSE	FALSE	FALSE
Urinary calculus	0.01229602	1.910235423	10	10	29.7826087	0.848476087	304.1604473	4.896398222	0.333333333	0.477121255	10	10	41.80082136	0.13421523	119.4517332	5.385459385	0.110961969	0.954825847	10	10	6.015136226	0.624892512	57.90093999	2.588597411	0.407075952	0.390324553	10	10	2.003027245	0.403548346	9.942100327	1.002182045	genitourinary	FALSE	TRUE	FALSE	FALSE	TRUE	FALSE	FALSE	TRUE	FALSE	FALSE	TRUE	FALSE
Urinary incontinence	6.20E-42	41.20749231	231	122	4.630621146	3.660947852	5.857131285	2.211205728	1.21E-34	33.91687477	261	183	3.512065842	2.853796306	4.3221748	1.812319892	6.17E-52	51.20941688	253	118	5.410805371	4.279887287	6.840557425	2.435843348	3.89E-47	46.41060011	258	137	4.736175024	3.78529142	5.925925211	2.243722396	genitourinary	TRUE	TRUE	TRUE	TRUE	TRUE	TRUE	TRUE	TRUE	TRUE	TRUE	TRUE	TRUE
Urinary tract infection	9.91E-36	35.00387792	351	302	3.047521449	2.548933452	3.643636506	1.607636375	1.00E-49	48.99803241	425	347	3.532285267	2.977431214	4.190538189	1.82060186	3.57E-56	55.4470229	385	265	4.110388202	3.427487832	4.929351175	2.039274654	1.96E-51	50.7077789	403	308	3.71942778	3.120821806	4.432852585	1.895080685	genitourinary	TRUE	TRUE	TRUE	TRUE	TRUE	TRUE	TRUE	TRUE	TRUE	TRUE	TRUE	TRUE
Urticaria	0.038343154	1.416312161	22	23	1.933709071	1.072417843	3.486729353	0.951370756	0.4680087	0.329746074	12	17	1.416796454	0.673993055	2.978238687	0.502632506	0.944478773	0.024807799	10	18	0.887987379	0.384764174	2.049363319	-0.171388923	0.355946499	0.448615274	11	14	1.577822991	0.713663475	3.488374392	0.657935365	dermatologic	FALSE	TRUE	FALSE	FALSE	TRUE	FALSE	FALSE	FALSE	FALSE	FALSE	TRUE	FALSE
Uterine/Uterovaginal prolapse	0.944478773	0.024807799	10	18	0.887987379	0.384764174	2.049363319	-0.171388923	0.577525866	0.23842856	13	20	1.303975535	0.645949836	2.632328551	0.382916802	0.020772408	1.682513146	19	17	2.259366516	1.169139478	4.366234438	1.175918325	0.024095675	1.618060899	15	12	2.522982635	1.176443253	5.410750892	1.335130277	genitourinary	FALSE	FALSE	FALSE	FALSE	TRUE	FALSE	FALSE	TRUE	FALSE	FALSE	TRUE	FALSE
Uveitis, noninfectious or NOS	0.207891502	0.682163263	10	15	0.398183653	0.115005113	1.378636281	-1.328494101	0.142062765	0.847519735	10	25	0.476842105	0.194980573	1.166159221	-1.068416463	0.452947585	0.343952051	10	14	0.56969697	0.187034092	1.735269941	-0.811733363	0.4330757	0.363436184	10	10	2.005055612	0.579109237	6.942123787	1.003642251	sense_organs	FALSE	FALSE	FALSE	FALSE	FALSE	FALSE	FALSE	FALSE	FALSE	FALSE	TRUE	FALSE
Vaginitis and vulvovaginitis	0.008605743	2.065211604	15	10	3.030643514	1.356578696	6.770561955	1.599624162	0.03537547	1.451297782	18	17	2.138259402	1.097141866	4.167330963	1.096436884	9.37E-04	3.028153566	19	11	3.502377622	1.660177304	7.388758405	1.808334642	0.143687755	0.842580241	17	20	1.712180143	0.892858019	3.283344924	0.7758345	genitourinary	FALSE	TRUE	FALSE	FALSE	TRUE	FALSE	FALSE	TRUE	FALSE	FALSE	TRUE	FALSE
Varicose veins of lower extremity	0.003656436	2.43694203	22	17	2.624183007	1.387094064	4.964577841	1.391868335	0.411083417	0.386070043	10	12	0.498486377	0.140348239	1.77051504	-1.004374016	0.003422175	2.465697731	34	33	2.098169192	1.291659285	3.408262543	1.069131018	0.001274496	2.894661452	33	29	2.31967419	1.400206358	3.842925235	1.213922186	circulatory_system	FALSE	TRUE	FALSE	FALSE	FALSE	FALSE	FALSE	TRUE	FALSE	FALSE	TRUE	FALSE
Varicose veins of lower extremity, symptomtic	0.508440543	0.293759826	14	21	1.338095238	0.677508617	2.642769142	0.420180803	0.703822474	0.15253687	16	27	1.1882148	0.637214794	2.215664834	0.248795663	0.067234831	1.172405681	24	28	1.731958763	0.998639782	3.003766935	0.792404581	0.137181586	0.86270418	30	41	1.477836251	0.917043021	2.381567644	0.563486423	circulatory_system	FALSE	TRUE	FALSE	FALSE	TRUE	FALSE	FALSE	TRUE	FALSE	FALSE	TRUE	FALSE
Vascular dementia	3.09E-106	105.5103041	260	23	30.26300201	19.59361573	46.74222988	4.919483201	8.83E-75	74.05388987	240	56	10.98143236	8.112514122	14.86491794	3.456994339	3.78E-84	83.4226275	226	30	19.20607639	13.00510574	28.3637348	4.263490916	1.64E-86	85.78624687	239	36	17.16438558	11.97125897	24.6102881	4.10134631	mental_disorders	TRUE	TRUE	TRUE	TRUE	TRUE	TRUE	TRUE	TRUE	TRUE	TRUE	TRUE	TRUE
Vertiginous syndromes and other disorders of vestibular system	0.005120953	2.290649175	14	10	3.535714286	1.478292449	8.456564542	1.822001698	0.635807598	0.196674286	10	10	1.503036437	0.520084661	4.343751509	0.587879984	0.093430506	1.029511301	10	10	3.012145749	0.848064693	10.69850223	1.59079158	0.209918417	0.677949457	10	10	2.009137056	0.795021468	5.077387053	1.006575983	sense_organs	FALSE	TRUE	FALSE	FALSE	TRUE	FALSE	FALSE	TRUE	FALSE	FALSE	TRUE	FALSE
Viral Enteritis	0.036575687	1.436807507	12	10	2.687033265	1.128393933	6.398605626	1.426014182	0.415601243	0.381323162	10	13	1.543933709	0.674616611	3.533460718	0.626610809	0.005497826	2.259809022	13	10	3.750254842	1.491523292	9.429562014	1.906988635	0.04794229	1.319281224	10	10	2.87601626	1.091448027	7.578436464	1.524071832	infectious_diseases	FALSE	TRUE	FALSE	FALSE	TRUE	FALSE	FALSE	TRUE	FALSE	FALSE	TRUE	FALSE
Viral hepatitis B	0.962607273	0.016550861	20	38	1.05371231	0.609838732	1.820661058	0.075481028	0.453145579	0.343762253	10	10	2.004040404	0.500155946	8.02985143	1.002911595	0.453145579	0.343762253	10	10	2.004040404	0.500155946	8.02985143	1.002911595	0.726503864	0.138762071	10	10	0.665994624	0.134177461	3.305688108	-0.586417564	infectious_diseases	FALSE	TRUE	FALSE	FALSE	TRUE	FALSE	FALSE	TRUE	FALSE	FALSE	FALSE	FALSE
Viral hepatitis C	0.002658088	2.57543071	10	43	0.274691649	0.116520791	0.647571143	-1.864115046	0.884187851	0.053455457	17	37	0.917508092	0.514024978	1.637704653	-0.124207214	1	0	12	24	1	0.497991148	2.008067824	0	0.245490778	0.609964818	10	11	1.826496674	0.77307655	4.315342512	0.869079127	infectious_diseases	FALSE	FALSE	FALSE	FALSE	FALSE	FALSE	FALSE	FALSE	FALSE	FALSE	TRUE	FALSE
Viral infection	0.003751483	2.425796961	38	39	1.986428495	1.262292933	3.125976595	0.990176862	0.188210999	0.725355	26	36	1.456382002	0.874300684	2.425994367	0.542388817	2.53E-05	4.597031989	38	27	2.886951805	1.752173771	4.756657624	1.529547023	3.14E-06	5.502396206	42	28	3.088235294	1.902539414	5.012877611	1.626782676	infectious_diseases	FALSE	TRUE	FALSE	FALSE	TRUE	FALSE	TRUE	TRUE	TRUE	TRUE	TRUE	TRUE
Viral pneumonia	0.026248073	1.580902572	20	19	2.1279585	1.13041972	4.005775286	1.089470015	0.012996861	1.886161513	16	12	2.693933197	1.26949133	5.716680293	1.429714076	0.008970733	2.047172057	22	19	2.345570717	1.263522865	4.354255976	1.229938997	0.013474559	1.870485441	10	10	4.030487805	1.37390055	11.82387761	2.010954457	respiratory	FALSE	TRUE	FALSE	FALSE	TRUE	FALSE	FALSE	TRUE	FALSE	FALSE	TRUE	FALSE
Viral warts & HPV	0.542215589	0.265828	22	36	1.227251943	0.718083531	2.097454221	0.295431451	0.858838016	0.06608874	13	23	1.132163276	0.571061559	2.244580579	0.179082033	0.816324943	0.088136933	10	13	1.232641598	0.509219142	2.983794568	0.301753383	0.002180686	2.661406863	32	29	2.247042799	1.351508903	3.73597342	1.168027603	infectious_diseases	FALSE	TRUE	FALSE	FALSE	TRUE	FALSE	FALSE	TRUE	FALSE	FALSE	TRUE	FALSE
Visual disturbances	0.005664365	2.246848754	63	79	1.635195584	1.163644076	2.297837159	0.709463205	0.004310663	2.365455929	78	102	1.574492679	1.160373994	2.136403616	0.654887049	7.54E-05	4.122815724	63	63	2.067669173	1.445636003	2.957352888	1.048005373	4.08E-04	3.389632092	60	64	1.93120985	1.346319292	2.770198353	0.94950494	sense_organs	FALSE	TRUE	FALSE	FALSE	TRUE	FALSE	FALSE	TRUE	FALSE	FALSE	TRUE	FALSE
Visual field defects	0.447050511	0.349643404	15	22	1.369207912	0.707148377	2.65111307	0.453341534	0.693608289	0.158885725	15	25	1.203064351	0.631393018	2.29233424	0.266713814	0.577525866	0.23842856	13	20	1.303975535	0.645949836	2.632328551	0.382916802	0.285409033	0.544532286	14	18	1.563492063	0.774376062	3.156744576	0.644771896	sense_organs	FALSE	TRUE	FALSE	FALSE	TRUE	FALSE	FALSE	TRUE	FALSE	FALSE	TRUE	FALSE
Vitamin B-complex deficiencies	8.38E-31	30.07679745	146	63	5.260744235	3.872825212	7.146057048	2.395266911	9.91E-19	18.00377602	131	84	3.440710699	2.586104986	4.577729899	1.782706593	4.49E-35	34.34729361	171	77	5.15663316	3.892915477	6.830578703	2.366429417	2.31E-41	40.63649693	193	83	5.530210731	4.220876533	7.245706072	2.467334456	endocrine_metabolic	TRUE	TRUE	TRUE	TRUE	TRUE	TRUE	TRUE	TRUE	TRUE	TRUE	TRUE	TRUE
Vitamin D deficiency	3.22E-37	36.49158185	285	204	3.515307392	2.878947958	4.292327004	1.81365085	1.81E-23	22.7411666	275	254	2.611073998	2.156134973	3.162004007	1.384643344	7.85E-41	40.10494127	284	189	3.807407407	3.106464544	4.666511065	1.928808952	1.47E-29	28.83346825	269	215	3.059740176	2.507534301	3.733552096	1.613409149	endocrine_metabolic	TRUE	TRUE	TRUE	TRUE	TRUE	TRUE	TRUE	TRUE	TRUE	TRUE	TRUE	TRUE
Vitamin deficiency	0.122095703	0.91329962	10	10	2.23464318	0.905109633	5.517155006	1.160044485	0.024095675	1.618060899	15	12	2.522982635	1.176443253	5.410750892	1.335130277	0.001762562	2.753855573	11	10	5.550356053	1.762862818	17.47524084	2.472580323	0.001114698	2.952842852	13	10	5.255657492	1.868377298	14.78391742	2.393871259	endocrine_metabolic	FALSE	TRUE	FALSE	FALSE	TRUE	FALSE	FALSE	TRUE	FALSE	FALSE	TRUE	FALSE
Voice disturbance	0.031466096	1.502157142	33	39	1.716081005	1.072582896	2.745647005	0.779117655	0.184958753	0.732925111	29	41	1.427094654	0.881491975	2.310400107	0.513081027	0.211380044	0.674936016	32	47	1.373733799	0.870868103	2.166969424	0.458102467	0.715040592	0.145669303	28	50	1.123478261	0.702862522	1.795804106	0.167972209	respiratory	FALSE	TRUE	FALSE	FALSE	TRUE	FALSE	FALSE	TRUE	FALSE	FALSE	TRUE	FALSE
Wheezing	5.29E-06	5.276723959	47	35	2.76937698	1.775706821	4.319096353	1.469561453	0.001885266	2.724627467	45	47	1.958276349	1.291727703	2.968772947	0.96958437	2.10E-10	9.678588225	58	31	3.911841742	2.511912132	6.091974963	1.967848006	1.29E-04	3.890181529	37	29	2.611717652	1.596488652	4.272544677	1.384998938	respiratory	TRUE	TRUE	TRUE	FALSE	TRUE	FALSE	TRUE	TRUE	TRUE	FALSE	TRUE	FALSE
stress incontinence, female	0.069814662	1.156053357	20	22	1.834982266	0.996644967	3.378494878	0.875766121	0.669468266	0.174270005	13	21	1.241250425	0.618912224	2.489371768	0.311794211	1.01E-04	3.99489455	35	26	2.754070747	1.648373005	4.601449827	1.46156562	2.04E-04	3.689311219	37	30	2.523371648	1.549449192	4.109463224	1.335352705	genitourinary	FALSE	TRUE	FALSE	FALSE	TRUE	FALSE	FALSE	TRUE	FALSE	FALSE	TRUE	FALSE
