# Supplementary material for: Similarities and differences in Alzheimer’s dementia comorbidities in racialized populations identified from electronic medical records
Source: Commun Med (Lond). 2023 Apr 8;3:50. doi: 10.1038/s43856-023-00280-2 (PMC10082816; doi:10.1038/s43856-023-00280-2)
Supplement: Supplementary file 5 — Supplementary Data 4 [file 43856_2023_280_MOESM5_ESM.xlsx]

## Sheet: Asian_AD_UCSF_nodes
phenotype	icd10_chapter	Asian	pA	AverageShortestPathLength	ClusteringCoefficient	ClosenessCentrality	Eccentricity	Stress	Degree	BetweennessCentrality	NeighborhoodConnectivity	Radiality	TopologicalCoefficient
Alzheimer's disease	mental disorders	422	100	1	0.163902	1	1	60276	269	0.18827	44.9257	1	0.168233
Dementias	mental disorders	419	99.2891	1.00743	0.166371	0.99262	2	59206	267	0.173428	45.2622	0.999972	0.168261
Essential hypertension	circulatory system	292	69.1943	1.07807	0.192242	0.927586	2	49480	248	0.105972	48.6452	0.99971	0.180837
Hyperlipidemia	endocrine/metabolic	219	51.8957	1.21561	0.259355	0.82263	2	32818	211	0.0439949	56.5024	0.999198	0.210046
Nonspecific chest pain	circulatory system	184	43.6019	1.24907	0.281464	0.800595	2	29174	202	0.0328984	58.8614	0.999074	0.218816
Malaise and fatigue	symptoms	183	43.3649	1.28253	0.304296	0.77971	2	25780	193	0.0261861	61.2124	0.99895	0.227556
Pain in joint	musculoskeletal	171	40.5213	1.27881	0.294696	0.781977	2	26408	194	0.0311305	60.268	0.998964	0.224045
Fever of unknown origin	symptoms	170	40.2844	1.29368	0.311334	0.772989	2	24730	190	0.0248531	61.9263	0.998908	0.230209
Other persistent mental disorders due to conditions classified elsewhere	mental disorders	168	39.8104	1.51301	0.5468	0.660934	2	7718	131	0.00405745	82.6565	0.998093	0.307273
Other anemias	hematopoietic	167	39.5735	1.36803	0.3748	0.730978	2	17962	170	0.0137678	68	0.998632	0.252788
Cough	respiratory	166	39.3365	1.27509	0.297912	0.784257	2	26560	195	0.0286345	60.5692	0.998977	0.225164
Osteoporosis NOS	musculoskeletal	164	38.8626	1.39405	0.395971	0.717333	2	15950	163	0.0121769	69.9632	0.998535	0.260086
Memory loss	mental disorders	158	37.4408	1.51301	0.526248	0.660934	2	8068	131	0.00474004	81.1145	0.998093	0.301541
Urinary tract infection	genitourinary	155	36.7299	1.3829	0.385834	0.723118	2	16822	166	0.0133576	69.0301	0.998577	0.256618
Abdominal pain	symptoms	152	36.019	1.35688	0.361473	0.736986	2	19000	173	0.0155094	66.7803	0.998673	0.248254
Type 2 diabetes	endocrine/metabolic	147	34.8341	1.47955	0.494245	0.675879	2	9842	140	0.00605855	78.4286	0.998217	0.291556
Altered mental status	mental disorders	147	34.8341	1.47584	0.466869	0.677582	2	10524	141	0.009481	76.4184	0.998231	0.284083
Osteoarthrosis NOS	musculoskeletal	145	34.3602	1.4461	0.452567	0.691517	2	12072	149	0.00792342	74.9329	0.998342	0.278561
Abnormal electrocardiogram [ECG] [EKG]	circulatory system	145	34.3602	1.47584	0.479838	0.677582	2	10268	141	0.00664934	77.3404	0.998231	0.287511
Abnormal findings examination of lungs	respiratory	144	34.1232	1.42751	0.426195	0.700521	2	13520	154	0.0102701	72.6948	0.998411	0.270241
Constipation	digestive	133	31.5166	1.47212	0.484767	0.679293	2	10316	142	0.00625113	77.6549	0.998245	0.28868
Dizziness and giddiness (Light-headedness and vertigo)	sense organs	130	30.8057	1.50558	0.531442	0.664198	2	8226	133	0.0044706	81.4812	0.998121	0.302904
Other disorders of bone and cartilage	musculoskeletal	127	30.0948	1.54275	0.577369	0.648193	2	6342	123	0.00376489	85.2602	0.997982	0.316952
Back pain	symptoms	127	30.0948	1.52045	0.546754	0.657702	2	7484	129	0.00432279	82.7209	0.998065	0.307513
Pain in limb	symptoms	119	28.1991	1.47955	0.493422	0.675879	2	9858	140	0.00605372	78.4	0.998217	0.29145
Osteoarthrosis, localized, primary	musculoskeletal	118	27.9621	1.54647	0.592467	0.646635	2	6016	122	0.00292898	86.3115	0.997969	0.320861
Osteopenia or other disorder of bone and cartilage	musculoskeletal	117	27.7251	1.57621	0.638721	0.634434	2	4654	114	0.00233725	90.0702	0.997858	0.334833
Senile cataract	sense organs	117	27.7251	1.5316	0.549968	0.652913	2	7088	126	0.00451118	83.0873	0.998024	0.308875
Shortness of breath	respiratory	117	27.7251	1.54275	0.583233	0.648193	2	6254	123	0.00335411	85.748	0.997982	0.318766
Urinary incontinence	genitourinary	115	27.2512	1.5539	0.604482	0.643541	2	5648	120	0.00314246	87.3833	0.997941	0.324845
Vascular dementia	mental disorders	114	27.0142	1.68401	0.833894	0.593819	2	1186	85	0.000453323	106.941	0.997457	0.397551
Cataract	sense organs	113	26.7773	1.56877	0.602399	0.637441	2	5304	116	0.00346078	87.4224	0.997886	0.32499
Acute renal failure	genitourinary	112	26.5403	1.63569	0.635388	0.611364	2	3466	98	0.00236571	92.602	0.997637	0.344246
Dysphagia	digestive	106	25.1185	1.63197	0.716966	0.612756	2	2746	99	0.00139862	97.2626	0.997651	0.361571
Mild cognitive impairment	mental disorders	104	24.6445	1.71375	0.891661	0.583514	2	634	77	0.00024177	111.481	0.997347	0.414426
Hypercholesterolemia	endocrine/metabolic	104	24.6445	1.56506	0.618184	0.638955	2	5182	117	0.00250528	88.359	0.997899	0.328472
Other specified cardiac dysrhythmias	circulatory system	103	24.4076	1.62454	0.734059	0.615561	2	2686	101	0.0013347	97.7327	0.997678	0.363318
Syncope and collapse	symptoms	103	24.4076	1.63197	0.731189	0.612756	2	2608	99	0.00118613	98.0404	0.997651	0.364462
Atrial fibrillation	circulatory system	102	24.1706	1.64684	0.718253	0.607223	2	2516	95	0.00195586	98.4947	0.997595	0.366151
GERD	digestive	100	23.6967	1.60595	0.701527	0.622685	2	3322	106	0.0013879	94.8585	0.997747	0.352634
Pneumonia	respiratory	99	23.4597	1.63941	0.704038	0.609977	2	2756	97	0.00176883	97.0722	0.997623	0.360863
Major depressive disorder	mental disorders	98	23.2227	1.71004	0.923077	0.584783	2	462	78	0.000128373	113.705	0.99736	0.422696
Hypovolemia	endocrine/metabolic	98	23.2227	1.66171	0.735287	0.60179	2	2168	91	0.00137778	100.154	0.99754	0.372319
Symptoms involving nervous and musculoskeletal systems	symptoms	98	23.2227	1.67286	0.843783	0.597778	2	1196	88	0.000376832	106.307	0.997499	0.395193
Neurological disorders	mental disorders	96	22.7488	1.72862	0.92656	0.578495	2	386	73	0.000143306	115.493	0.997291	0.429343
Mixed hyperlipidemia	endocrine/metabolic	94	22.2749	1.58736	0.655364	0.629977	2	4208	111	0.00194749	91.2793	0.997817	0.339328
Edema	symptoms	91	21.564	1.6171	0.722444	0.618391	2	2916	103	0.00121344	96.5922	0.997706	0.359079
Coronary atherosclerosis	circulatory system	91	21.564	1.70632	0.805583	0.586057	2	1198	79	0.000705103	107.57	0.997374	0.399887
Hyposmolality and/or hyponatremia	endocrine/metabolic	91	21.564	1.7026	0.881013	0.587336	2	752	80	0.000253831	111.3	0.997388	0.413755
Atopic/contact dermatitis due to other or unspecified	dermatologic	91	21.564	1.65056	0.768016	0.605856	2	2028	94	0.000858	100.394	0.997582	0.37321
Hearing loss	sense organs	90	21.327	1.67286	0.856322	0.597778	2	1100	88	0.000332701	106.989	0.997499	0.397727
Rash and other nonspecific skin eruption	dermatologic	90	21.327	1.65428	0.786816	0.604494	2	1824	93	0.000751055	101.806	0.997568	0.378463
Nausea and vomiting	symptoms	88	20.8531	1.68773	0.862593	0.592511	2	958	84	0.000344994	108.976	0.997443	0.405116
Other dyspnea	respiratory	86	20.3791	1.66914	0.815628	0.599109	2	1444	89	0.000630148	104.888	0.997512	0.389917
Other abnormal blood chemistry	symptoms	85	20.1422	1.67286	0.837774	0.597778	2	1242	88	0.00044124	106.432	0.997499	0.395657
Chronic renal failure [CKD]	genitourinary	85	20.1422	1.71747	0.837544	0.582251	2	926	76	0.000520924	110.711	0.997333	0.411563
Symptoms involving cardiovascular system	circulatory system	84	19.9052	1.64684	0.780515	0.607223	2	1960	95	0.00079263	101.442	0.997595	0.377108
Insomnia	neurological	83	19.6682	1.6803	0.835021	0.595133	2	1206	86	0.00049185	106.163	0.997471	0.394657
Frequency of urination and polyuria	genitourinary	82	19.4313	1.66171	0.800244	0.60179	2	1636	91	0.000672402	102.637	0.99754	0.381552
Palpitations	circulatory system	82	19.4313	1.6803	0.854446	0.595133	2	1064	86	0.000337267	107.488	0.997471	0.399585
Glaucoma	sense organs	82	19.4313	1.70632	0.874391	0.586057	2	774	79	0.000364156	111	0.997374	0.412639
Other headache syndromes	neurological	82	19.4313	1.67658	0.856188	0.596452	2	1076	87	0.000330652	106.805	0.997485	0.397043
Acute upper respiratory infections of multiple or unspecified sites	respiratory	81	19.1943	1.65799	0.805303	0.603139	2	1630	92	0.000604019	103.185	0.997554	0.383587
Encephalopathy, not elsewhere classified	neurological	80	18.9573	1.73234	0.865806	0.577253	2	686	72	0.00028609	112	0.997278	0.416357
Alteration of consciousness	mental disorders	79	18.7204	1.72862	0.890411	0.578495	2	576	73	0.000263423	114.877	0.997291	0.427051
Vitamin D deficiency	endocrine/metabolic	78	18.4834	1.75465	0.944522	0.569915	2	238	66	7.92176e-05	119.424	0.997195	0.443956
Diarrhea	digestive	74	17.5355	1.72491	0.93669	0.579741	2	342	74	9.82304e-05	116.176	0.997305	0.43188
Hypopotassemia	endocrine/metabolic	74	17.5355	1.73978	0.912629	0.574786	2	422	70	0.000165416	117.171	0.99725	0.435582
Sensorineural hearing loss	sense organs	74	17.5355	1.74349	0.932225	0.573561	2	318	69	9.67115e-05	116.449	0.997236	0.432897
Hemorrhoids	circulatory system	73	17.2986	1.71747	0.914035	0.582251	2	490	76	0.000160732	113.474	0.997333	0.421835
Contusion	injuries & poisonings	71	16.8246	1.72491	0.948167	0.579741	2	280	74	7.44641e-05	116.486	0.997305	0.433035
Hypertensive chronic kidney disease	circulatory system	71	16.8246	1.78067	0.895967	0.561587	2	356	59	0.000200269	119.847	0.997098	0.44553
Degeneration of intervertebral disc	musculoskeletal	71	16.8246	1.73978	0.940787	0.574786	2	286	70	0.000106762	118.5	0.99725	0.44052
Other abnormal glucose	endocrine/metabolic	71	16.8246	1.71004	0.892774	0.584783	2	644	78	0.00047292	111.897	0.99736	0.415976
Congestive heart failure (CHF) NOS	circulatory system	69	16.3507	1.78067	0.895383	0.561587	2	358	59	0.000203647	121.254	0.997098	0.450759
Pulmonary collapse; interstitial and compensatory emphysema	respiratory	69	16.3507	1.77695	0.89435	0.562762	2	374	60	0.000158113	117.133	0.997112	0.43544
Hypothyroidism NOS	endocrine/metabolic	66	15.6398	1.79182	0.988961	0.558091	2	34	56	7.77062e-06	129.5	0.997056	0.481413
Sepsis	injuries & poisonings	66	15.6398	1.80669	0.87632	0.553498	2	328	52	0.000196811	115.981	0.997001	0.431155
Spondylosis without myelopathy	musculoskeletal	65	15.4028	1.72119	0.875315	0.580994	2	692	75	0.000482936	112.827	0.997319	0.41943
Septicemia	infectious diseases	64	15.1659	1.81041	0.877647	0.552361	2	312	51	0.000188729	117.118	0.996987	0.435382
Pleurisy; pleural effusion	respiratory	62	14.6919	1.81784	0.964286	0.550102	2	84	49	3.12662e-05	128.163	0.99696	0.476443
Osteoarthritis; localized	musculoskeletal	61	14.455	1.78067	0.98948	0.561587	2	36	59	8.09704e-06	127.153	0.997098	0.472686
Dementia with cerebral degenerations	mental disorders	61	14.455	1.87361	1	0.53373	2	0	34	0	154.176	0.996752	0.573147
Musculoskeletal symptoms referable to limbs	symptoms	61	14.455	1.83271	0.99798	0.545639	2	4	45	8.16127e-07	139.378	0.996904	0.518133
Senile dementia	mental disorders	60	14.218	1.86617	1	0.535857	2	0	36	0	151.556	0.99678	0.563404
Abnormal involuntary movements	neurological	60	14.218	1.75836	0.977404	0.56871	2	94	65	2.43188e-05	122.031	0.997181	0.453646
Allergic rhinitis	respiratory	60	14.218	1.76208	0.955853	0.567511	2	178	64	4.9025e-05	120.266	0.997167	0.447084
Hypotension NOS	circulatory system	59	13.981	1.8513	0.984615	0.540161	2	24	40	8.93798e-06	133.775	0.996835	0.497305
Abnormality of gait	neurological	59	13.981	1.80669	0.996983	0.553498	2	8	52	1.6598e-06	133.154	0.997001	0.494996
Cerebral artery occlusion, with cerebral infarction	circulatory system	58	13.7441	1.88104	0.991935	0.531621	2	8	32	3.46779e-06	151.594	0.996725	0.563546
Blood in stool	digestive	58	13.7441	1.829	0.977778	0.546748	2	46	46	2.42134e-05	138.304	0.996918	0.514143
Hematuria	genitourinary	58	13.7441	1.83271	1	0.545639	2	0	45	0	139.022	0.996904	0.516811
Diabetes mellitus	endocrine/metabolic	57	13.5071	1.80669	0.975113	0.553498	2	66	52	3.91604e-05	132.288	0.997001	0.491779
Pruritus and related conditions	dermatologic	56	13.2701	1.81784	0.991497	0.550102	2	20	49	4.66914e-06	135.347	0.99696	0.503148
Late effects of cerebrovascular disease	circulatory system	55	13.0332	1.88104	0.991935	0.531621	2	8	32	3.46779e-06	150.812	0.996725	0.560641
Impacted cerumen	sense organs	55	13.0332	1.81784	0.997449	0.550102	2	6	49	1.34308e-06	136.082	0.99696	0.50588
Decubitus ulcer	dermatologic	55	13.0332	1.86245	0.975976	0.536926	2	32	37	1.43738e-05	136.865	0.996794	0.508791
Cervicalgia	symptoms	54	12.7962	1.79926	0.990915	0.555785	2	26	54	5.91906e-06	130.296	0.997029	0.484373
Impaired fasting glucose	endocrine/metabolic	53	12.5592	1.81784	1	0.550102	2	0	49	0	135.98	0.99696	0.5055
Abnormal heart sounds	circulatory system	53	12.5592	1.86245	0.998498	0.536926	2	2	37	4.26805e-07	148.351	0.996794	0.551492
Anxiety disorder	mental disorders	53	12.5592	1.84387	0.982578	0.542339	2	30	42	1.54124e-05	141.833	0.996863	0.527261
Pneumonitis due to inhalation of food or vomitus	respiratory	52	12.3223	1.89963	0.997151	0.526419	2	2	27	7.49793e-07	142.481	0.996656	0.529671
Disturbance of skin sensation	dermatologic	52	12.3223	1.80297	0.990566	0.554639	2	26	53	7.02544e-06	131.189	0.997015	0.48769
Adult failure to thrive	endocrine/metabolic	52	12.3223	1.90706	1	0.524366	2	0	25	0	164.28	0.996628	0.610706
Hyperplasia of prostate	genitourinary	51	12.0853	1.9368	1	0.516315	2	0	17	0	176.588	0.996517	0.656462
Osteoarthrosis, generalized	musculoskeletal	51	12.0853	1.89591	0.968254	0.527451	2	24	28	2.08067e-05	157.5	0.996669	0.585502
Presbyopia	sense organs	51	12.0853	1.80669	0.914027	0.553498	2	228	52	0.000224413	123.942	0.997001	0.460752
Dysuria	genitourinary	51	12.0853	1.84015	1	0.543434	2	0	43	0	142.581	0.996877	0.530042
Disorders of vitreous body	sense organs	50	11.8483	1.85874	0.997155	0.538	2	4	38	1.15643e-06	143	0.996808	0.531599
Nonspecific abnormal findings on radiological and other examination of skull and head	neurological	50	11.8483	1.9145	1	0.52233	2	0	23	0	171.174	0.9966	0.636334
Specific nonpsychotic mental disorders due to brain damage	mental disorders	49	11.6114	1.92193	1	0.520309	2	0	21	0	169.571	0.996573	0.630377
Cardiomegaly	circulatory system	49	11.6114	1.86989	1	0.534791	2	0	35	0	149.457	0.996766	0.555603
Other disorders of soft tissues	musculoskeletal	48	11.3744	1.86617	0.995238	0.535857	2	6	36	2.37791e-06	151.972	0.99678	0.564952
Acidosis	endocrine/metabolic	48	11.3744	1.87361	0.966132	0.53373	2	38	34	3.19562e-05	131.882	0.996752	0.490269
Arrhythmia (cardiac) NOS	circulatory system	48	11.3744	1.88104	1	0.531621	2	0	32	0	154.281	0.996725	0.573536
Enthesopathy	musculoskeletal	48	11.3744	1.86245	1	0.536926	2	0	37	0	149.459	0.996794	0.555611
Tachycardia NOS	circulatory system	48	11.3744	1.89591	0.986772	0.527451	2	10	28	3.13025e-06	145.357	0.996669	0.540361
Other disorders of the kidney and ureters	genitourinary	48	11.3744	1.89219	0.997537	0.528487	2	2	29	5.13747e-07	154.621	0.996683	0.574798
Chronic Kidney Disease, Stage III	genitourinary	47	11.1374	1.90706	1	0.524366	2	0	25	0	159.28	0.996628	0.592119
Protein-calorie malnutrition	endocrine/metabolic	47	11.1374	1.93309	1	0.517308	2	0	18	0	172.5	0.996531	0.641264
Chronic airway obstruction	respiratory	46	10.9005	1.9145	1	0.52233	2	0	23	0	164.13	0.9966	0.61015
Elevated white blood cell count	hematopoietic	46	10.9005	1.91822	1	0.521318	2	0	22	0	167.773	0.996587	0.62369
Symptoms and disorders of the joints	musculoskeletal	46	10.9005	1.84387	1	0.542339	2	0	42	0	143.643	0.996863	0.533988
Iron deficiency anemias, unspecified or not due to blood loss	hematopoietic	46	10.9005	1.90706	1	0.524366	2	0	25	0	169.12	0.996628	0.628699
Hyperpotassemia	endocrine/metabolic	46	10.9005	1.88848	1	0.529528	2	0	30	0	155.9	0.996697	0.579554
Cerebral atherosclerosis	circulatory system	46	10.9005	1.9145	1	0.52233	2	0	23	0	167.348	0.9966	0.622111
Other conditions of brain, NOS	neurological	45	10.6635	1.9368	1	0.516315	2	0	17	0	181.176	0.996517	0.673518
Chronic pain	neurological	45	10.6635	1.87732	1	0.532673	2	0	33	0	152.576	0.996739	0.567196
Transient alteration of awareness	mental disorders	45	10.6635	1.9145	1	0.52233	2	0	23	0	169.304	0.9966	0.629384
Swelling of limb	symptoms	44	10.4265	1.86989	0.996639	0.534791	2	4	35	1.54124e-06	150.771	0.996766	0.560489
Delirium due to conditions classified elsewhere	mental disorders	44	10.4265	1.93309	1	0.517308	2	0	18	0	176.833	0.996531	0.657373
Myocardial infarction	circulatory system	44	10.4265	1.93309	1	0.517308	2	0	18	0	172	0.996531	0.639405
Other disorders of stomach and duodenum	digestive	44	10.4265	1.8513	0.983333	0.540161	2	26	40	1.23519e-05	138.7	0.996835	0.515613
Retention of urine	genitourinary	44	10.4265	1.9145	1	0.52233	2	0	23	0	170.913	0.9966	0.635364
Benign neoplasm of colon	neoplasms	44	10.4265	1.89219	1	0.528487	2	0	29	0	159.276	0.996683	0.592104
Hemorrhage of gastrointestinal tract	digestive	44	10.4265	1.90706	1	0.524366	2	0	25	0	165.4	0.996628	0.61487
Nonrheumatic aortic valve disorders	circulatory system	44	10.4265	1.93309	1	0.517308	2	0	18	0	181.444	0.996531	0.674515
Generalized anxiety disorder	mental disorders	44	10.4265	1.89963	1	0.526419	2	0	27	0	159.481	0.996656	0.592868
Dry eyes	sense organs	43	10.1896	1.87732	0.998106	0.532673	2	2	33	5.77965e-07	149.394	0.996739	0.555368
Delirium dementia and amnestic and other cognitive disorders	mental disorders	43	10.1896	1.94424	1	0.51434	2	0	15	0	190.267	0.99649	0.707311
Acute posthemorrhagic anemia	hematopoietic	43	10.1896	1.94796	1	0.513359	2	0	14	0	188.643	0.996476	0.701275
Hereditary and idiopathic peripheral neuropathy	neurological	42	9.95261	1.9145	1	0.52233	2	0	23	0	168.348	0.9966	0.625828
Arthropathy NOS	musculoskeletal	42	9.95261	1.89219	1	0.528487	2	0	29	0	161.552	0.996683	0.600564
Anorexia	endocrine/metabolic	41	9.71564	1.90706	1	0.524366	2	0	25	0	168.24	0.996628	0.625428
Intracranial hemorrhage (injury)	injuries & poisonings	41	9.71564	1.92565	0.915789	0.519305	2	32	20	0.000110969	175.05	0.996559	0.650743
Joint effusions	musculoskeletal	41	9.71564	1.88848	1	0.529528	2	0	30	0	163.133	0.996697	0.606444
Open-angle glaucoma	sense organs	41	9.71564	1.91078	0.967391	0.523346	2	18	24	1.66454e-05	162.458	0.996614	0.603934
Hypertensive heart disease	circulatory system	41	9.71564	1.90706	0.976667	0.524366	2	14	25	9.70982e-06	152.92	0.996628	0.568476
Occlusion and stenosis of precerebral arteries	circulatory system	40	9.47867	1.9368	1	0.516315	2	0	17	0	185.353	0.996517	0.689044
Hyperosmolality and/or hypernatremia	endocrine/metabolic	40	9.47867	1.96283	1	0.50947	2	0	10	0	163	0.996421	0.605948
Acute pain	neurological	40	9.47867	1.94052	1	0.515326	2	0	16	0	192.375	0.996504	0.715149
Other upper respiratory disease	respiratory	40	9.47867	1.9145	1	0.52233	2	0	23	0	171.609	0.9966	0.637951
Spinal stenosis	musculoskeletal	39	9.24171	1.9145	1	0.52233	2	0	23	0	163.174	0.9966	0.606594
Asthma	respiratory	39	9.24171	1.91078	1	0.523346	2	0	24	0	167.917	0.996614	0.624226
Flatulence	digestive	38	9.00474	1.95167	1	0.512381	2	0	13	0	200.308	0.996462	0.744638
Dyspepsia and other specified disorders of function of stomach	digestive	38	9.00474	1.89591	1	0.527451	2	0	28	0	152.143	0.996669	0.565587
Fracture of vertebral column without mention of spinal cord injury	injuries & poisonings	38	9.00474	1.94424	1	0.51434	2	0	15	0	189.8	0.99649	0.705576
Respiratory failure	respiratory	38	9.00474	1.94052	1	0.515326	2	0	16	0	154.75	0.996504	0.575279
Fracture of neck of femur	injuries & poisonings	38	9.00474	1.95911	1	0.510436	2	0	11	0	189.545	0.996435	0.70463
Symptoms involving digestive system	digestive	38	9.00474	1.94052	1	0.515326	2	0	16	0	189.688	0.996504	0.705158
Type 2 diabetes with renal manifestations	endocrine/metabolic	37	8.76777	1.94424	1	0.51434	2	0	15	0	173	0.99649	0.643123
Muscle weakness	symptoms	37	8.76777	1.94424	1	0.51434	2	0	15	0	190.333	0.99649	0.707559
Visual disturbances	sense organs	37	8.76777	1.93309	1	0.517308	2	0	18	0	178.722	0.996531	0.664395
Sleep disorders	neurological	37	8.76777	1.94052	1	0.515326	2	0	16	0	178.062	0.996504	0.661942
Primary open angle glaucoma	sense organs	36	8.53081	1.94424	1	0.51434	2	0	15	0	176.467	0.99649	0.65601
Disorder of skin and subcutaneous tissue NOS	dermatologic	36	8.53081	1.92193	1	0.520309	2	0	21	0	168.714	0.996573	0.627191
Hemorrhage of rectum and anus	digestive	36	8.53081	1.95539	1	0.511407	2	0	12	0	206.5	0.996448	0.767658
Gout	endocrine/metabolic	36	8.53081	1.95167	1	0.512381	2	0	13	0	192.231	0.996462	0.714613
Osteoarthrosis involving more than one site, but not specified as generalized	musculoskeletal	36	8.53081	1.94052	1	0.515326	2	0	16	0	178.875	0.996504	0.664963
Atherosclerosis of aorta	circulatory system	36	8.53081	1.97398	1	0.506591	2	0	7	0	223.143	0.996379	0.829527
Nonsenile Cataract	sense organs	36	8.53081	1.91078	1	0.523346	2	0	24	0	163.917	0.996614	0.609356
Other acute and subacute forms of ischemic heart disease	circulatory system	36	8.53081	1.95539	1	0.511407	2	0	12	0	179.167	0.996448	0.666047
Cerebrovascular disease	circulatory system	36	8.53081	1.98141	1	0.50469	2	0	5	0	237.8	0.996352	0.884015
Other hypertensive complications	circulatory system	36	8.53081	1.95539	1	0.511407	2	0	12	0	206.25	0.996448	0.766729
E. coli	infectious diseases	36	8.53081	1.94424	1	0.51434	2	0	15	0	172.333	0.99649	0.640644
Myopia	sense organs	35	8.29384	1.92565	1	0.519305	2	0	20	0	169.65	0.996559	0.630669
Superficial injury without mention of infection	injuries & poisonings	35	8.29384	1.96654	1	0.508507	2	0	9	0	210.889	0.996407	0.783974
Heart failure with preserved EF [Diastolic heart failure]	circulatory system	35	8.29384	1.92565	0.989474	0.519305	2	4	20	2.21939e-06	158.7	0.996559	0.589963
Symptomatic menopause	genitourinary	35	8.29384	1.9145	1	0.52233	2	0	23	0	170.478	0.9966	0.633748
Nonspecific abnormal findings in stool contents	digestive	35	8.29384	1.91822	1	0.521318	2	0	22	0	166.682	0.996587	0.619635
Bacterial infection NOS	infectious diseases	35	8.29384	1.92937	1	0.518304	2	0	19	0	167.684	0.996545	0.623361
Vitamin B-complex deficiencies	endocrine/metabolic	35	8.29384	1.97398	1	0.506591	2	0	7	0	226.571	0.996379	0.842273
Painful respiration	respiratory	35	8.29384	1.89591	1	0.527451	2	0	28	0	161.893	0.996669	0.601832
Diverticulosis	digestive	35	8.29384	1.95911	1	0.510436	2	0	11	0	209.818	0.996435	0.779993
Inflammation of eyelids	sense organs	34	8.05687	1.94052	1	0.515326	2	0	16	0	178.75	0.996504	0.664498
Thrombocytopenia	hematopoietic	34	8.05687	1.97026	1	0.507547	2	0	8	0	194.625	0.996393	0.723513
Cerebral ischemia	circulatory system	34	8.05687	1.95539	1	0.511407	2	0	12	0	199.833	0.996448	0.742875
Other nonspecific findings on examination of urine	genitourinary	34	8.05687	1.94424	1	0.51434	2	0	15	0	189.467	0.99649	0.704337
Pathologic fracture	musculoskeletal	33	7.81991	1.97398	1	0.506591	2	0	7	0	207.714	0.996379	0.772172
Blindness and low vision	sense organs	33	7.81991	1.98141	1	0.50469	2	0	5	0	222.2	0.996352	0.826022
Disorders of conjunctiva	sense organs	33	7.81991	1.94796	1	0.513359	2	0	14	0	190.929	0.996476	0.709772
Parkinson's disease	neurological	33	7.81991	1.98885	1	0.502804	2	0	3	0	261.333	0.996324	0.971499
Orthostatic hypotension	circulatory system	32	7.58294	1.9777	1	0.505639	2	0	6	0	228.833	0.996365	0.850682
Other open wound of head and face	injuries & poisonings	32	7.58294	1.97398	1	0.506591	2	0	7	0	219.857	0.996379	0.817313
Functional disorders of bladder	genitourinary	32	7.58294	1.97026	1	0.507547	2	0	8	0	220.875	0.996393	0.821097
Psychosis	mental disorders	31	7.34597	1.98141	1	0.50469	2	0	5	0	227.2	0.996352	0.84461
Dermatophytosis of nail	infectious diseases	31	7.34597	1.96283	1	0.50947	2	0	10	0	200.6	0.996421	0.745725
Noninfectious gastroenteritis	digestive	31	7.34597	1.96283	1	0.50947	2	0	10	0	211.1	0.996421	0.784758
Other diseases of lung	respiratory	31	7.34597	1.97398	1	0.506591	2	0	7	0	218.286	0.996379	0.811471
Paroxysmal supraventricular tachycardia	circulatory system	30	7.109	1.98141	1	0.50469	2	0	5	0	233.4	0.996352	0.867658
Atrial flutter	circulatory system	30	7.109	1.97026	1	0.507547	2	0	8	0	209.375	0.996393	0.778346
Benign neoplasm of skin	neoplasms	30	7.109	1.97026	1	0.507547	2	0	8	0	219.875	0.996393	0.817379
Other specified diseases of sebaceous glands	dermatologic	30	7.109	1.98141	1	0.50469	2	0	5	0	238	0.996352	0.884758
Cholelithiasis	digestive	30	7.109	1.98141	1	0.50469	2	0	5	0	233.6	0.996352	0.868401
Superficial cellulitis and abscess	dermatologic	30	7.109	1.95911	1	0.510436	2	0	11	0	207.455	0.996435	0.771206
Other abnormality of urination	genitourinary	30	7.109	1.9777	1	0.505639	2	0	6	0	218	0.996365	0.810409
Peripheral enthesopathies and allied syndromes	musculoskeletal	30	7.109	1.94796	1	0.513359	2	0	14	0	185.214	0.996476	0.688529
Sinoatrial node dysfunction (Bradycardia)	circulatory system	30	7.109	1.97026	1	0.507547	2	0	8	0	195.875	0.996393	0.72816
Bacterial pneumonia	respiratory	29	6.87204	1.95911	1	0.510436	2	0	11	0	195.455	0.996435	0.726597
Swelling, mass, or lump in head and neck [Space-occupying lesion, intracranial NOS]	mental disorders	29	6.87204	1.98513	1	0.503745	2	0	4	0	246.5	0.996338	0.916357
Spinal stenosis of lumbar region	musculoskeletal	29	6.87204	1.97398	1	0.506591	2	0	7	0	197.714	0.996379	0.734997
Other and unspecified disorders of the nervous system	neurological	29	6.87204	1.98513	1	0.503745	2	0	4	0	231.25	0.996338	0.859665
Thyrotoxicosis with or without goiter	endocrine/metabolic	28	6.63507	1.97398	1	0.506591	2	0	7	0	221.429	0.996379	0.823155
Cachexia	endocrine/metabolic	28	6.63507	1.98513	1	0.503745	2	0	4	0	231.25	0.996338	0.859665
Intestinal disaccharidase deficiencies and disaccharide malabsorption	endocrine/metabolic	28	6.63507	1.9777	1	0.505639	2	0	6	0	205	0.996365	0.762082
Sprains and strains	injuries & poisonings	28	6.63507	1.97398	1	0.506591	2	0	7	0	224.857	0.996379	0.8359
Type 2 diabetes with neurological manifestations	endocrine/metabolic	28	6.63507	1.97398	1	0.506591	2	0	7	0	214.143	0.996379	0.79607
Difficulty in walking	musculoskeletal	28	6.63507	1.9777	1	0.505639	2	0	6	0	229.667	0.996365	0.853779
Acute cystitis	genitourinary	27	6.3981	1.9777	1	0.505639	2	0	6	0	227.167	0.996365	0.844486
Nonspecific abnormal findings on radiological and other examination of musculoskeletal system	symptoms	27	6.3981	1.98513	1	0.503745	2	0	4	0	248.75	0.996338	0.924721
Other dyschromia	dermatologic	27	6.3981	1.97398	1	0.506591	2	0	7	0	223.429	0.996379	0.830589
Transient cerebral ischemia	circulatory system	27	6.3981	1.98513	1	0.503745	2	0	4	0	248.75	0.996338	0.924721
Subdural hemorrhage	circulatory system	27	6.3981	1.98513	1	0.503745	2	0	4	0	201	0.996338	0.747212
Myalgia and myositis unspecified	symptoms	26	6.16114	1.97398	1	0.506591	2	0	7	0	226.286	0.996379	0.841211
Viral hepatitis B	infectious diseases	26	6.16114	1.98885	1	0.502804	2	0	3	0	261.333	0.996324	0.971499
Astigmatism	sense organs	26	6.16114	1.97026	1	0.507547	2	0	8	0	203.625	0.996393	0.75697
Develomental delays and disorders	mental disorders	26	6.16114	1.99257	1	0.501866	2	0	2	0	268	0.99631	0.996283
Acute bronchitis and bronchiolitis	respiratory	26	6.16114	1.98141	1	0.50469	2	0	5	0	234.6	0.996352	0.872119
Iron deficiency anemia secondary to blood loss (chronic)	hematopoietic	26	6.16114	1.99257	1	0.501866	2	0	2	0	268	0.99631	0.996283
Convulsions	neurological	26	6.16114	1.98885	1	0.502804	2	0	3	0	261.333	0.996324	0.971499
Neoplasm of uncertain behavior	neoplasms	25	5.92417	1.98885	1	0.502804	2	0	3	0	261.333	0.996324	0.971499
Circulatory disease NEC	circulatory system	25	5.92417	1.98885	1	0.502804	2	0	3	0	261.333	0.996324	0.971499
Dermatochalasis	sense organs	25	5.92417	1.9777	1	0.505639	2	0	6	0	230.667	0.996365	0.857497
Gastritis and duodenitis, NOS	digestive	25	5.92417	1.98513	1	0.503745	2	0	4	0	246.5	0.996338	0.916357
Pathologic fracture of vertebrae	musculoskeletal	25	5.92417	1.98885	1	0.502804	2	0	3	0	261.333	0.996324	0.971499
Primary angle-closure glaucoma	sense organs	25	5.92417	1.98141	1	0.50469	2	0	5	0	224.2	0.996352	0.833457
Herpes zoster	infectious diseases	25	5.92417	1.98141	1	0.50469	2	0	5	0	237.8	0.996352	0.884015
Other disorders of liver	digestive	25	5.92417	1.98885	1	0.502804	2	0	3	0	179.667	0.996324	0.667906
Wheezing	respiratory	25	5.92417	1.98513	1	0.503745	2	0	4	0	248.75	0.996338	0.924721
Proteinuria	endocrine/metabolic	24	5.6872	1.98885	1	0.502804	2	0	3	0	261.333	0.996324	0.971499
Localized superficial swelling, mass, or lump	dermatologic	24	5.6872	1.98513	1	0.503745	2	0	4	0	244.75	0.996338	0.909851
Inflammatory and toxic neuropathy	neurological	24	5.6872	1.98885	1	0.502804	2	0	3	0	261.333	0.996324	0.971499
Intracerebral hemorrhage	circulatory system	24	5.6872	1.99257	1	0.501866	2	0	2	0	268	0.99631	0.996283
Nonspecific abnormal findings on radiological and other examination of other intrathoracic organs (echocardiogram, etc)	symptoms	24	5.6872	1.98885	1	0.502804	2	0	3	0	261.333	0.996324	0.971499
Other symptoms involving abdomen and pelvis	digestive	24	5.6872	1.98885	1	0.502804	2	0	3	0	261.333	0.996324	0.971499
Symptoms involving respiratory system and other chest symptoms	respiratory	24	5.6872	1.98885	1	0.502804	2	0	3	0	261.333	0.996324	0.971499
Other derangement of joint	musculoskeletal	24	5.6872	1.98513	1	0.503745	2	0	4	0	244.5	0.996338	0.908922
Other peripheral nerve disorders	neurological	24	5.6872	1.98885	1	0.502804	2	0	3	0	261.333	0.996324	0.971499
Viral infection	infectious diseases	24	5.6872	1.98885	1	0.502804	2	0	3	0	261.333	0.996324	0.971499
Other chronic nonalcoholic liver disease	digestive	24	5.6872	1.98885	1	0.502804	2	0	3	0	179.667	0.996324	0.667906
Paranoid disorders	mental disorders	23	5.45024	1.99257	1	0.501866	2	0	2	0	268	0.99631	0.996283
Other disorders of synovium, tendon, and bursa	musculoskeletal	23	5.45024	1.98885	1	0.502804	2	0	3	0	261.333	0.996324	0.971499
Neoplasm of uncertain behavior of skin	neoplasms	23	5.45024	1.99257	1	0.501866	2	0	2	0	268	0.99631	0.996283
Other symptoms involving urinary system	genitourinary	23	5.45024	1.99257	1	0.501866	2	0	2	0	268	0.99631	0.996283
Anemia of chronic disease	hematopoietic	23	5.45024	1.99257	1	0.501866	2	0	2	0	268	0.99631	0.996283
Epistaxis or throat hemorrhage	respiratory	22	5.21327	1.99257	1	0.501866	2	0	2	0	268	0.99631	0.996283
Heart failure NOS	circulatory system	22	5.21327	1.99257	1	0.501866	2	0	2	0	268	0.99631	0.996283
Obstructive chronic bronchitis	respiratory	22	5.21327	1.99257	1	0.501866	2	0	2	0	268	0.99631	0.996283
Diabetic retinopathy	endocrine/metabolic	22	5.21327	1.98513	1	0.503745	2	0	4	0	248.75	0.996338	0.924721
Fluid overload	endocrine/metabolic	22	5.21327	1.98885	1	0.502804	2	0	3	0	261.333	0.996324	0.971499
Hypocalcemia	endocrine/metabolic	22	5.21327	1.99257	1	0.501866	2	0	2	0	268	0.99631	0.996283
Seborrheic keratosis	dermatologic	22	5.21327	1.99628	0	0.500931	2	0	1	0	269	0.996296	0
Nonspecific abnormal results of function study of brain and central nervous system	neurological	22	5.21327	1.99257	1	0.501866	2	0	2	0	268	0.99631	0.996283
Anemia in chronic kidney disease	hematopoietic	22	5.21327	1.99257	1	0.501866	2	0	2	0	268	0.99631	0.996283
Althete's foot	infectious diseases	22	5.21327	1.99628	0	0.500931	2	0	1	0	269	0.996296	0
Nonrheumatic mitral valve disorders	circulatory system	22	5.21327	1.99257	1	0.501866	2	0	2	0	268	0.99631	0.996283
Angina pectoris	circulatory system	22	5.21327	1.98885	1	0.502804	2	0	3	0	261.333	0.996324	0.971499
Atrophic gastritis	digestive	22	5.21327	1.99257	1	0.501866	2	0	2	0	268	0.99631	0.996283
Allergies, other	injuries & poisonings	22	5.21327	1.99257	1	0.501866	2	0	2	0	268	0.99631	0.996283
Fracture of unspecified part of femur	injuries & poisonings	22	5.21327	1.99257	1	0.501866	2	0	2	0	268	0.99631	0.996283

## Sheet: Asian_con_UCSF_nodes
phenotype	icd10_chapter	Asian	pA	AverageShortestPathLength	ClusteringCoefficient	ClosenessCentrality	Eccentricity	Stress	Degree	BetweennessCentrality	NeighborhoodConnectivity	Radiality	TopologicalCoefficient
Essential hypertension	circulatory system	413	48.9336	1.00909	0.141522	0.990991	2	10302	109	0.537211	16.3028	0.999917	0.181012
Hyperlipidemia	endocrine/metabolic	267	31.6351	1.3	0.276487	0.769231	2	4306	77	0.0891708	22.7403	0.997248	0.20673
Nonspecific chest pain	circulatory system	225	26.6588	1.39091	0.355043	0.718954	2	2900	67	0.0434299	25.7761	0.996414	0.234328
Type 2 diabetes	endocrine/metabolic	193	22.8673	1.61818	0.699187	0.617978	2	530	42	0.00353328	36.7143	0.994329	0.333766
Other anemias	hematopoietic	177	20.9716	1.48182	0.447995	0.674847	2	1802	57	0.0224975	29.0877	0.99558	0.264434
Pain in joint	musculoskeletal	175	20.7346	1.44545	0.396721	0.691824	2	2514	61	0.0407726	27.3115	0.995913	0.248286
Abnormal findings examination of lungs	respiratory	174	20.6161	1.48182	0.444862	0.674847	2	1820	57	0.0243524	28.9825	0.99558	0.263477
Abdominal pain	symptoms	169	20.0237	1.55455	0.57398	0.643275	2	1006	49	0.0078256	32.9592	0.994912	0.299629
Shortness of breath	respiratory	165	19.5498	1.5	0.478114	0.666667	2	1586	55	0.018447	30.0364	0.995413	0.273058
Malaise and fatigue	symptoms	160	18.9573	1.55455	0.571429	0.643275	2	1024	49	0.00873456	32.898	0.994912	0.299072
Cough	respiratory	153	18.128	1.54545	0.537959	0.647059	2	1140	50	0.0105656	31.82	0.994996	0.289273
Back pain	symptoms	152	18.0095	1.53636	0.534902	0.650888	2	1190	51	0.0103882	31.7843	0.995079	0.288948
Abnormal electrocardiogram [ECG] [EKG]	circulatory system	151	17.891	1.6	0.610994	0.625	2	760	44	0.00716381	34.3182	0.994495	0.311983
Osteoporosis NOS	musculoskeletal	146	17.2986	1.62727	0.668293	0.614525	2	544	41	0.00390213	35.8049	0.994245	0.325499
Coronary atherosclerosis	circulatory system	146	17.2986	1.69091	0.784314	0.591398	2	254	34	0.0025691	40.3235	0.993661	0.366578
Fever of unknown origin	symptoms	142	16.8246	1.64545	0.750337	0.607735	2	378	39	0.00209811	38.3077	0.994078	0.348252
Osteoarthrosis NOS	musculoskeletal	138	16.3507	1.64545	0.699055	0.607735	2	722	39	0.00943283	36.7692	0.994078	0.334266
Atrial fibrillation	circulatory system	136	16.1137	1.73636	0.847291	0.575916	2	132	29	0.000813989	42.1034	0.993244	0.382759
Dizziness and giddiness (Light-headedness and vertigo)	sense organs	131	15.5213	1.69091	0.786096	0.591398	2	240	34	0.00153265	39.5294	0.993661	0.359358
Hypercholesterolemia	endocrine/metabolic	128	15.1659	1.72727	0.903448	0.578947	2	84	30	0.00042722	43.4	0.993328	0.394545
Pain in limb	symptoms	126	14.9289	1.61818	0.620209	0.617978	2	654	42	0.00612081	34.4048	0.994329	0.312771
GERD	digestive	124	14.6919	1.78182	0.992754	0.561224	2	4	24	1.42027e-05	48.2083	0.992827	0.438258
Acute renal failure	genitourinary	124	14.6919	1.69091	0.629234	0.591398	2	432	34	0.00495333	35.0588	0.993661	0.318717
Symptoms involving cardiovascular system	circulatory system	120	14.218	1.68182	0.806723	0.594595	2	238	35	0.00357677	40.4571	0.993745	0.367792
Other dyspnea	respiratory	119	14.0995	1.7	0.873106	0.588235	2	138	33	0.000598313	42.2424	0.993578	0.384022
Edema	symptoms	118	13.981	1.66364	0.785285	0.601093	2	286	37	0.00159591	39.3784	0.993912	0.357985
Urinary tract infection	genitourinary	117	13.8626	1.78182	0.92029	0.561224	2	48	24	0.000228924	47.0833	0.992827	0.42803
Other specified cardiac dysrhythmias	circulatory system	117	13.8626	1.75455	0.960114	0.569948	2	28	27	0.000105407	46.5556	0.993078	0.423232
Constipation	digestive	114	13.5071	1.71818	0.888172	0.582011	2	104	31	0.000451037	43.1613	0.993411	0.392375
Cataract	sense organs	113	13.3886	1.76364	0.92	0.56701	2	52	26	0.000299826	44.8846	0.992994	0.408042
Chronic renal failure [CKD]	genitourinary	112	13.2701	1.85455	0.933333	0.539216	2	18	16	0.00017872	49.625	0.99216	0.451136
Senile cataract	sense organs	111	13.1517	1.74545	0.859788	0.572917	2	106	28	0.000715202	42.7143	0.993161	0.388312
Pneumonia	respiratory	111	13.1517	1.71818	0.75914	0.582011	2	234	31	0.00224454	39.6452	0.993411	0.360411
Congestive heart failure (CHF) NOS	circulatory system	109	12.9147	1.8	0.883117	0.555556	2	56	22	0.00179759	46.4091	0.992661	0.421901
Other disorders of bone and cartilage	musculoskeletal	108	12.7962	1.8	0.917749	0.555556	2	38	22	0.000221788	47.5	0.992661	0.431818
Hyposmolality and/or hyponatremia	endocrine/metabolic	107	12.6777	1.83636	0.986928	0.544554	2	4	18	1.3668e-05	52.3333	0.992327	0.475758
Osteoarthrosis, localized, primary	musculoskeletal	103	12.2038	1.8	0.948052	0.555556	2	24	22	0.000124881	47.1818	0.992661	0.428926
Altered mental status	mental disorders	103	12.2038	1.87273	0.895238	0.533981	3	22	15	0.000458716	49.3333	0.991993	0.452599
Palpitations	circulatory system	98	11.6114	1.78182	0.974638	0.561224	2	14	24	5.18823e-05	48.125	0.992827	0.4375
Syncope and collapse	symptoms	97	11.4929	1.89091	1	0.528846	2	0	12	0	59	0.991827	0.536364
Other abnormal blood chemistry	symptoms	97	11.4929	1.81818	0.968421	0.55	2	12	20	4.62577e-05	51.3	0.992494	0.466364
Osteopenia or other disorder of bone and cartilage	musculoskeletal	94	11.1374	1.86364	1	0.536585	2	0	15	0	52.7333	0.992077	0.479394
Pleurisy; pleural effusion	respiratory	92	10.9005	1.83636	0.929825	0.544554	3	24	19	0.000235773	47.3158	0.992327	0.43409
Glaucoma	sense organs	92	10.9005	1.89091	1	0.528846	2	0	12	0	51.3333	0.991827	0.466667
Hypertensive chronic kidney disease	circulatory system	90	10.6635	1.93636	1	0.516432	3	0	8	0	54.5	0.99141	0.5
Nausea and vomiting	symptoms	88	10.4265	1.87273	1	0.533981	2	0	14	0	57.0714	0.991993	0.518831
Degeneration of intervertebral disc	musculoskeletal	87	10.3081	1.88182	1	0.531401	2	0	13	0	56.3846	0.99191	0.512587
Acute pain	neurological	86	10.1896	1.91818	1	0.521327	2	0	9	0	64.2222	0.991576	0.583838
Other disorders of soft tissues	musculoskeletal	84	9.95261	1.88182	0.974359	0.531401	2	4	13	3.03283e-05	55.6154	0.99191	0.505594
Hypovolemia	endocrine/metabolic	84	9.95261	1.92727	1	0.518868	3	0	9	0	58.3333	0.991493	0.535168
Other headache syndromes	neurological	83	9.83412	1.88182	1	0.531401	2	0	13	0	56.9231	0.99191	0.517483
Dysphagia	digestive	82	9.71564	1.96364	1	0.509259	3	0	5	0	73	0.991159	0.669725
Hypotension NOS	circulatory system	79	9.36019	1.92727	1	0.518868	3	0	9	0	58.7778	0.991493	0.539246
Hypothyroidism NOS	endocrine/metabolic	78	9.24171	1.99091	1	0.502283	3	0	2	0	93	0.990909	0.853211
Cerebral artery occlusion, with cerebral infarction	circulatory system	77	9.12322	1.99091	1	0.502283	3	0	2	0	93	0.990909	0.853211
Spondylosis without myelopathy	musculoskeletal	75	8.88626	1.95455	1	0.511628	2	0	5	0	68	0.991243	0.618182
Pulmonary collapse; interstitial and compensatory emphysema	respiratory	75	8.88626	1.93636	1	0.516432	3	0	8	0	60.625	0.99141	0.556193
Diarrhea	digestive	75	8.88626	1.92727	1	0.518868	2	0	8	0	63	0.991493	0.572727
Sepsis	injuries & poisonings	73	8.64929	1.94545	1	0.514019	3	0	7	0	50	0.991326	0.458716
Hypopotassemia	endocrine/metabolic	73	8.64929	1.98182	1	0.504587	3	0	3	0	81	0.990992	0.743119
Hearing loss	sense organs	73	8.64929	1.93636	0.857143	0.516432	2	6	7	0.000125104	60.7143	0.99141	0.551948
Swelling of limb	symptoms	71	8.41232	1.9	1	0.526316	2	0	11	0	56.9091	0.991743	0.517355
Septicemia	infectious diseases	71	8.41232	1.94545	1	0.514019	3	0	7	0	50	0.991326	0.458716
Myocardial infarction	circulatory system	70	8.29384	1.97273	1	0.506912	3	0	4	0	71.75	0.991076	0.658257
Hemorrhoids	circulatory system	70	8.29384	1.9	1	0.526316	2	0	11	0	57.1818	0.991743	0.519835
Urinary incontinence	genitourinary	69	8.17536	1.97273	1	0.506912	3	0	4	0	71.25	0.991076	0.65367
Mixed hyperlipidemia	endocrine/metabolic	69	8.17536	1.88182	1	0.531401	2	0	13	0	52.1538	0.99191	0.474126
Acute upper respiratory infections of multiple or unspecified sites	respiratory	67	7.93839	1.91818	1	0.521327	2	0	9	0	60.2222	0.991576	0.547475
Tachycardia NOS	circulatory system	66	7.81991	1.99091	1	0.502283	3	0	2	0	93	0.990909	0.853211
Rash and other nonspecific skin eruption	dermatologic	66	7.81991	1.96364	1	0.509259	2	0	4	0	76	0.991159	0.690909
Contusion	injuries & poisonings	66	7.81991	1.99091	1	0.502283	3	0	2	0	93	0.990909	0.853211
Cervicalgia	symptoms	66	7.81991	1.96364	1	0.509259	2	0	4	0	78.5	0.991159	0.713636
Cardiomegaly	circulatory system	66	7.81991	1.97273	1	0.506912	3	0	4	0	77.5	0.991076	0.711009
Chronic pain	neurological	65	7.70142	1.94545	1	0.514019	2	0	6	0	64.8333	0.991326	0.589394
Atopic/contact dermatitis due to other or unspecified	dermatologic	65	7.70142	1.96364	1	0.509259	2	0	4	0	78.5	0.991159	0.713636
Respiratory failure	respiratory	64	7.58294	1.97273	1	0.506912	3	0	4	0	63.75	0.991076	0.584862
Other abnormal glucose	endocrine/metabolic	64	7.58294	1.98182	1	0.504587	3	0	3	0	84.3333	0.990992	0.7737
Encephalopathy, not elsewhere classified	neurological	64	7.58294	1.97273	1	0.506912	3	0	4	0	56.25	0.991076	0.516055
Dementias	mental disorders	64	7.58294	2	0	0.5	3	0	1	0	109	0.990826	0
Sensorineural hearing loss	sense organs	63	7.46445	1.96364	1	0.509259	2	0	4	0	63.5	0.991159	0.577273
Other diseases of lung	respiratory	60	7.109	1.98182	1	0.504587	3	0	3	0	73.6667	0.990992	0.675841
Frequency of urination and polyuria	genitourinary	59	6.99052	1.97273	1	0.506912	3	0	4	0	77.5	0.991076	0.711009
Other disorders of the kidney and ureters	genitourinary	58	6.87204	2	0	0.5	3	0	1	0	109	0.990826	0
Heart failure with preserved EF [Diastolic heart failure]	circulatory system	58	6.87204	1.99091	1	0.502283	3	0	2	0	65.5	0.990909	0.600917
Allergic rhinitis	respiratory	58	6.87204	1.94545	1	0.514019	2	0	6	0	67.6667	0.991326	0.615152
Symptoms involving respiratory system and other chest symptoms	respiratory	57	6.75355	1.99091	1	0.502283	3	0	2	0	72	0.990909	0.66055
Other disorders of liver	digestive	57	6.75355	1.99091	1	0.502283	3	0	2	0	55.5	0.990909	0.509174
Retention of urine	genitourinary	55	6.51659	2	0	0.5	3	0	1	0	109	0.990826	0
Musculoskeletal symptoms referable to limbs	symptoms	55	6.51659	2	0	0.5	3	0	1	0	109	0.990826	0
Gout	endocrine/metabolic	55	6.51659	2	0	0.5	3	0	1	0	109	0.990826	0
Arthropathy NOS	musculoskeletal	55	6.51659	1.98182	1	0.504587	2	0	2	0	85	0.990992	0.772727
Insomnia	neurological	54	6.3981	2	0	0.5	3	0	1	0	109	0.990826	0
Symptoms involving nervous and musculoskeletal systems	symptoms	53	6.27962	2	0	0.5	3	0	1	0	109	0.990826	0
Major depressive disorder	mental disorders	53	6.27962	2	0	0.5	3	0	1	0	109	0.990826	0
Disturbance of skin sensation	dermatologic	53	6.27962	1.99091	1	0.502283	3	0	2	0	88	0.990909	0.807339
Hematuria	genitourinary	52	6.16114	2	0	0.5	3	0	1	0	109	0.990826	0
Acute posthemorrhagic anemia	hematopoietic	52	6.16114	2	0	0.5	3	0	1	0	109	0.990826	0
Acidosis	endocrine/metabolic	52	6.16114	2	0	0.5	3	0	1	0	109	0.990826	0
Visual disturbances	sense organs	51	6.04265	1.99091	1	0.502283	3	0	2	0	93	0.990909	0.853211
Inflammation of eyelids	sense organs	51	6.04265	2	0	0.5	3	0	1	0	109	0.990826	0
Elevated white blood cell count	hematopoietic	51	6.04265	2	0	0.5	3	0	1	0	109	0.990826	0
Other upper respiratory disease	respiratory	50	5.92417	2	0	0.5	3	0	1	0	109	0.990826	0
Other chronic nonalcoholic liver disease	digestive	50	5.92417	1.99091	1	0.502283	3	0	2	0	55.5	0.990909	0.509174
Occlusion and stenosis of precerebral arteries	circulatory system	50	5.92417	2	0	0.5	3	0	1	0	109	0.990826	0
Nonrheumatic aortic valve disorders	circulatory system	49	5.80569	2	0	0.5	3	0	1	0	109	0.990826	0
Hypertensive heart disease	circulatory system	49	5.80569	2	0	0.5	3	0	1	0	109	0.990826	0
Other disorders of stomach and duodenum	digestive	47	5.56872	2	0	0.5	3	0	1	0	109	0.990826	0
Blood in stool	digestive	47	5.56872	2	0	0.5	3	0	1	0	109	0.990826	0
Osteoarthritis; localized	musculoskeletal	46	5.45024	2.42727	1	0.411985	3	0	2	0	50	0.986906	0.819672
Other chronic ischemic heart disease, unspecified	circulatory system	45	5.33175	2	0	0.5	3	0	1	0	109	0.990826	0
Abnormal heart sounds	circulatory system	45	5.33175	2	0	0.5	3	0	1	0	109	0.990826	0

## Sheet: Black_AD_UCSF_nodes
phenotype	icd10_chapter	Black	pB	AverageShortestPathLength	ClusteringCoefficient	ClosenessCentrality	Eccentricity	Stress	Degree	BetweennessCentrality	NeighborhoodConnectivity	Radiality	TopologicalCoefficient
Alzheimer's disease	mental disorders	422	100	1	0.146811	1	1	46120	233	0.201473	35.0601	1	0.151103
Dementias	mental disorders	414	98.1043	1.00429	0.148082	0.995726	2	45656	232	0.192889	35.2112	0.999982	0.151121
Essential hypertension	circulatory system	325	77.0142	1.07296	0.170155	0.932	2	38538	216	0.127297	37.7407	0.999687	0.161977
Other anemias	hematopoietic	182	43.128	1.28755	0.273457	0.776667	2	19900	166	0.0350678	47.8675	0.998766	0.20544
Nonspecific chest pain	circulatory system	180	42.654	1.24034	0.246276	0.806228	2	23480	177	0.0449085	45.4068	0.998968	0.194879
Other persistent mental disorders due to conditions classified elsewhere	mental disorders	178	42.1801	1.36052	0.327136	0.735016	2	14838	149	0.0198364	52.4027	0.998453	0.224904
Urinary tract infection	genitourinary	173	40.9953	1.36481	0.332414	0.732704	2	14524	148	0.0185028	52.8176	0.998434	0.226685
Hyperlipidemia	endocrine/metabolic	164	38.8626	1.3133	0.294497	0.761438	2	17948	160	0.0255323	49.6688	0.998655	0.213171
Osteoarthrosis NOS	musculoskeletal	149	35.3081	1.37339	0.338026	0.728125	2	14014	146	0.0175552	53.274	0.998397	0.228644
Fever of unknown origin	symptoms	139	32.9384	1.44635	0.405281	0.691395	2	9820	129	0.0103854	58.5039	0.998084	0.25109
Pain in joint	musculoskeletal	138	32.7014	1.32618	0.302221	0.754045	2	17090	157	0.0251596	50.3312	0.9986	0.216014
Altered mental status	mental disorders	138	32.7014	1.48927	0.449936	0.67147	2	7724	119	0.00782489	61.8319	0.9979	0.265373
Malaise and fatigue	symptoms	136	32.2275	1.36052	0.330764	0.735016	2	14758	149	0.0181761	52.6711	0.998453	0.226056
Abdominal pain	symptoms	127	30.0948	1.39914	0.359918	0.714724	2	12456	140	0.014956	55.0143	0.998287	0.236113
Memory loss	mental disorders	126	29.8578	1.48498	0.4493	0.67341	2	7864	120	0.00731001	61.7333	0.997919	0.26495
Cough	respiratory	122	28.91	1.43348	0.398797	0.697605	2	10396	132	0.0102534	57.9394	0.99814	0.248667
Type 2 diabetes	endocrine/metabolic	118	27.9621	1.66524	0.705961	0.600515	2	1766	78	0.00163876	80.6026	0.997145	0.345934
Pain in limb	symptoms	113	26.7773	1.4206	0.377667	0.703927	2	11258	135	0.0125623	56.4	0.998195	0.24206
Acute renal failure	genitourinary	111	26.3033	1.56652	0.533663	0.638356	2	4710	101	0.00479416	68.198	0.997569	0.292695
Edema	symptoms	110	26.0664	1.50215	0.470015	0.665714	2	7070	116	0.00627791	63.2155	0.997845	0.271311
Shortness of breath	respiratory	108	25.5924	1.50644	0.472159	0.663818	2	6920	115	0.00678408	63.4261	0.997826	0.272215
Vascular dementia	mental disorders	103	24.4076	1.72961	0.824885	0.578164	2	684	63	0.000553583	91.0317	0.996869	0.390694
Constipation	digestive	103	24.4076	1.57082	0.570909	0.636612	2	4248	100	0.00323035	70.25	0.99755	0.301502
Other specified cardiac dysrhythmias	circulatory system	101	23.9336	1.62232	0.644984	0.616402	2	2718	88	0.00200893	75.6364	0.997329	0.32462
Coronary atherosclerosis	circulatory system	99	23.4597	1.74249	0.874576	0.573892	2	444	60	0.000280738	94.4833	0.996813	0.405508
Hypercholesterolemia	endocrine/metabolic	98	23.2227	1.58369	0.586555	0.631436	2	3850	97	0.00285768	71.3814	0.997495	0.306358
Chronic renal failure [CKD]	genitourinary	96	22.7488	1.65665	0.690506	0.603627	2	1956	80	0.00193299	79.4625	0.997182	0.341041
Urinary incontinence	genitourinary	96	22.7488	1.66524	0.737929	0.600515	2	1574	78	0.00102644	82.1026	0.997145	0.352372
Back pain	symptoms	95	22.5118	1.59657	0.605582	0.626344	2	3448	94	0.00261021	72.734	0.99744	0.312163
Abnormal electrocardiogram [ECG] [EKG]	circulatory system	93	22.0379	1.61803	0.638917	0.618037	2	2828	89	0.00227595	75.2022	0.997348	0.322756
Hypovolemia	endocrine/metabolic	93	22.0379	1.6867	0.700152	0.592875	2	1576	73	0.00166883	81.9041	0.997053	0.35152
Congestive heart failure (CHF) NOS	circulatory system	93	22.0379	1.64378	0.65648	0.608355	2	2338	83	0.00336256	77.3012	0.997237	0.331765
Osteoarthrosis, localized, primary	musculoskeletal	92	21.8009	1.55794	0.541024	0.641873	2	4822	103	0.00417786	68.3301	0.997605	0.293262
Glaucoma	sense organs	90	21.327	1.66953	0.744703	0.598972	2	1494	77	0.00118074	82.6494	0.997126	0.354718
Syncope and collapse	symptoms	89	21.09	1.74249	0.90113	0.573892	2	350	60	0.000190364	95.4667	0.996813	0.409728
Senile cataract	sense organs	88	20.8531	1.60944	0.60293	0.621333	2	3252	91	0.00379355	73.0989	0.997384	0.313729
Abnormal findings examination of lungs	respiratory	87	20.6161	1.63519	0.672549	0.611549	2	2338	85	0.00166414	77.5529	0.997274	0.332845
Mixed hyperlipidemia	endocrine/metabolic	85	20.1422	1.63948	0.675846	0.609948	2	2260	84	0.00161471	77.8452	0.997255	0.3341
Dementia with cerebral degenerations	mental disorders	85	20.1422	1.86266	0.991935	0.536866	2	8	32	4.48469e-06	124.219	0.996298	0.533128
Dizziness and giddiness (Light-headedness and vertigo)	sense organs	85	20.1422	1.66094	0.709834	0.602067	2	1788	79	0.00120077	80.519	0.997163	0.345575
Symptoms involving cardiovascular system	circulatory system	84	19.9052	1.66953	0.728298	0.598972	2	1590	77	0.00130727	81.961	0.997126	0.351764
Major depressive disorder	mental disorders	81	19.1943	1.73391	0.894765	0.576733	2	398	62	0.000201927	94.4839	0.99685	0.40551
Osteoporosis NOS	musculoskeletal	81	19.1943	1.72103	0.833654	0.581047	2	692	65	0.000425505	90.3385	0.996905	0.387719
Pneumonia	respiratory	79	18.7204	1.69957	0.758178	0.588384	2	1168	70	0.00143346	85.4286	0.996998	0.366646
Myocardial infarction	circulatory system	79	18.7204	1.78112	0.94902	0.561446	2	130	51	6.22681e-05	102.392	0.996648	0.439451
Atrial fibrillation	circulatory system	77	18.2464	1.78541	0.91102	0.560096	2	218	50	0.000147241	101.62	0.996629	0.436137
Other abnormal blood chemistry	symptoms	77	18.2464	1.70386	0.827366	0.586902	2	810	69	0.000457467	88.6812	0.996979	0.380606
Senile dementia	mental disorders	77	18.2464	1.84549	0.946032	0.54186	2	68	36	5.29668e-05	114.417	0.996371	0.491059
Dysphagia	digestive	76	18.0095	1.74249	0.861582	0.573892	2	490	60	0.000332905	94.0333	0.996813	0.403577
Decubitus ulcer	dermatologic	76	18.0095	1.82403	0.935366	0.548235	2	106	41	7.91944e-05	108.561	0.996463	0.465927
Cataract	sense organs	75	17.7725	1.71245	0.805066	0.58396	2	862	67	0.000634349	88.4328	0.996942	0.37954
Other disorders of the kidney and ureters	genitourinary	74	17.5355	1.77682	0.929864	0.562802	2	186	52	0.000125358	101.712	0.996666	0.43653
Alteration of consciousness	mental disorders	73	17.2986	1.81974	0.976771	0.549528	2	40	42	3.13041e-05	112.952	0.996482	0.484774
GERD	digestive	73	17.2986	1.74249	0.850847	0.573892	2	528	60	0.000347741	93.5167	0.996813	0.401359
Other dyspnea	respiratory	72	17.0616	1.75536	0.917293	0.569682	2	264	57	0.000154591	98.2456	0.996758	0.421655
Neurological disorders	mental disorders	71	16.8246	1.80687	0.951515	0.553444	2	96	45	5.50324e-05	106.533	0.996537	0.457225
Mild cognitive impairment	mental disorders	71	16.8246	1.80687	0.973737	0.553444	2	52	45	2.34161e-05	107.2	0.996537	0.460086
Diarrhea	digestive	68	16.1137	1.7382	0.903279	0.575309	2	354	61	0.000175647	95.1803	0.996832	0.408499
Other disorders of bone and cartilage	musculoskeletal	68	16.1137	1.74678	0.88194	0.572482	2	404	59	0.000236575	95	0.996795	0.407725
Impacted cerumen	sense organs	67	15.8768	1.82833	0.964103	0.546948	2	56	40	3.20166e-05	112.5	0.996445	0.482833
Rash and other nonspecific skin eruption	dermatologic	66	15.6398	1.75966	0.924675	0.568293	2	232	56	0.000130315	98.7857	0.99674	0.423973
Vitamin D deficiency	endocrine/metabolic	64	15.1659	1.79399	0.947695	0.557416	2	118	48	6.70806e-05	104.104	0.996592	0.446799
Other headache syndromes	neurological	64	15.1659	1.78541	0.957551	0.560096	2	104	50	5.0506e-05	103.56	0.996629	0.444464
Frequency of urination and polyuria	genitourinary	64	15.1659	1.75107	0.931034	0.571078	2	228	58	0.000105101	97.5862	0.996777	0.418825
Hypertensive chronic kidney disease	circulatory system	63	14.9289	1.81545	0.912514	0.550827	2	158	43	0.000768636	109.372	0.9965	0.469408
Diverticulosis	digestive	63	14.9289	1.82403	0.952439	0.548235	2	78	41	4.72729e-05	110.512	0.996463	0.474301
Arthropathy NOS	musculoskeletal	62	14.6919	1.7382	0.869945	0.575309	2	476	61	0.000270059	93.6557	0.996832	0.401956
Osteopenia or other disorder of bone and cartilage	musculoskeletal	62	14.6919	1.7897	0.954082	0.558753	2	108	49	6.0634e-05	104.592	0.996611	0.448892
Other disorders of soft tissues	musculoskeletal	62	14.6919	1.81974	0.95935	0.549528	2	70	42	4.1602e-05	111.452	0.996482	0.478336
Cerebral artery occlusion, with cerebral infarction	circulatory system	60	14.218	1.82833	0.984615	0.546948	2	24	40	1.48195e-05	114.525	0.996445	0.491524
Nausea and vomiting	symptoms	58	13.7441	1.76395	0.939394	0.56691	2	180	55	8.67608e-05	100.182	0.996721	0.429965
Osteoarthrosis, generalized	musculoskeletal	57	13.5071	1.87554	0.96798	0.533181	2	26	29	2.09186e-05	123.276	0.996242	0.529081
Swelling of limb	symptoms	56	13.2701	1.84549	0.973016	0.54186	2	34	36	2.10294e-05	117.444	0.996371	0.504053
Hematuria	genitourinary	56	13.2701	1.85837	1	0.538106	2	0	33	0	125.03	0.996316	0.536611
Specific nonpsychotic mental disorders due to brain damage	mental disorders	55	13.0332	1.91416	1	0.522422	2	0	20	0	149.3	0.996077	0.640773
Diabetes mellitus	endocrine/metabolic	55	13.0332	1.87124	1	0.534404	2	0	30	0	129.567	0.996261	0.55608
Late effects of cerebrovascular disease	circulatory system	55	13.0332	1.87554	1	0.533181	2	0	29	0	127.862	0.996242	0.548764
Hypopotassemia	endocrine/metabolic	54	12.7962	1.85837	1	0.538106	2	0	33	0	124.091	0.996316	0.532579
Sepsis	injuries & poisonings	54	12.7962	1.897	0.98913	0.527149	2	6	24	4.20583e-06	122.583	0.99615	0.526109
Acute upper respiratory infections of multiple or unspecified sites	respiratory	54	12.7962	1.82833	0.99359	0.546948	2	10	40	3.81762e-06	115.35	0.996445	0.495064
Encephalopathy, not elsewhere classified	neurological	54	12.7962	1.87124	0.947126	0.534404	2	46	30	3.76771e-05	118.6	0.996261	0.509013
Hypothyroidism NOS	endocrine/metabolic	54	12.7962	1.897	1	0.527149	2	0	24	0	141	0.99615	0.60515
Adult failure to thrive	endocrine/metabolic	52	12.3223	1.90558	1	0.524775	2	0	22	0	143.955	0.996113	0.617831
Delirium due to conditions classified elsewhere	mental disorders	52	12.3223	1.91416	1	0.522422	2	0	20	0	143.5	0.996077	0.61588
Hemorrhoids	circulatory system	52	12.3223	1.8412	0.993994	0.543124	2	8	37	3.9794e-06	116.811	0.99639	0.501334
Hearing loss	sense organs	52	12.3223	1.86266	0.989919	0.536866	2	10	32	5.73357e-06	123.812	0.996298	0.531384
Hyposmolality and/or hyponatremia	endocrine/metabolic	51	12.0853	1.87983	1	0.531963	2	0	28	0	131.714	0.996224	0.565297
Symptoms involving nervous and musculoskeletal systems	symptoms	51	12.0853	1.85408	0.967914	0.539352	2	36	34	4.16235e-05	120.765	0.996334	0.518303
Hypotension NOS	circulatory system	51	12.0853	1.8927	0.996667	0.528345	2	2	25	8.22193e-07	131.36	0.996169	0.563777
Chronic airway obstruction	respiratory	51	12.0853	1.90987	1	0.523596	2	0	21	0	143.952	0.996095	0.617821
Transient alteration of awareness	mental disorders	50	11.8483	1.90129	1	0.525959	2	0	23	0	138.739	0.996132	0.595447
Pleurisy; pleural effusion	respiratory	50	11.8483	1.90987	1	0.523596	2	0	21	0	138.952	0.996095	0.596362
Pulmonary collapse; interstitial and compensatory emphysema	respiratory	50	11.8483	1.8927	0.99	0.528345	2	6	25	3.96414e-06	132.64	0.996169	0.56927
Anxiety disorder	mental disorders	50	11.8483	1.86266	0.981855	0.536866	2	18	32	1.0593e-05	120.5	0.996298	0.517167
Septicemia	infectious diseases	50	11.8483	1.90129	0.992095	0.525959	2	4	23	2.5972e-06	122.348	0.996132	0.525098
Chronic pain	neurological	50	11.8483	1.81974	0.909408	0.549528	2	156	42	0.000101354	104.976	0.996482	0.450542
Insomnia	neurological	49	11.6114	1.90129	1	0.525959	2	0	23	0	142.652	0.996132	0.612241
Iron deficiency anemias, unspecified or not due to blood loss	hematopoietic	49	11.6114	1.90987	1	0.523596	2	0	21	0	144.762	0.996095	0.621296
Arrhythmia (cardiac) NOS	circulatory system	48	11.3744	1.897	1	0.527149	2	0	24	0	137.25	0.99615	0.589056
Nonrheumatic aortic valve disorders	circulatory system	48	11.3744	1.92275	1	0.520089	2	0	18	0	147.556	0.99604	0.633286
Degeneration of intervertebral disc	musculoskeletal	48	11.3744	1.8927	1	0.528345	2	0	25	0	133.24	0.996169	0.571845
Cardiomegaly	circulatory system	48	11.3744	1.87124	1	0.534404	2	0	30	0	127.333	0.996261	0.546495
Palpitations	circulatory system	48	11.3744	1.86695	1	0.535632	2	0	31	0	129.032	0.996279	0.553787
Osteoarthrosis involving more than one site, but not specified as generalized	musculoskeletal	47	11.1374	1.91416	1	0.522422	2	0	20	0	139.65	0.996077	0.599356
Sensorineural hearing loss	sense organs	47	11.1374	1.87124	0.995402	0.534404	2	4	30	2.16715e-06	126.533	0.996261	0.543062
Cervicalgia	symptoms	46	10.9005	1.85837	0.971591	0.538106	2	30	33	2.34889e-05	120.727	0.996316	0.518143
Peripheral vascular disease, unspecified	circulatory system	46	10.9005	1.91845	1	0.521253	2	0	19	0	142	0.996058	0.609442
Atopic/contact dermatitis due to other or unspecified	dermatologic	45	10.6635	1.90129	1	0.525959	2	0	23	0	141.913	0.996132	0.609069
Other hypertensive complications	circulatory system	45	10.6635	1.8927	1	0.528345	2	0	25	0	136.72	0.996169	0.586781
Chronic ulcer of leg or foot	dermatologic	45	10.6635	1.93562	1	0.51663	2	0	15	0	152.4	0.995984	0.654077
Anorexia	endocrine/metabolic	45	10.6635	1.91416	1	0.522422	2	0	20	0	148.3	0.996077	0.636481
Spondylosis without myelopathy	musculoskeletal	44	10.4265	1.90558	0.995671	0.524775	2	2	22	1.15621e-06	136.364	0.996113	0.585252
Convulsions	neurological	44	10.4265	1.97425	1	0.506522	2	0	6	0	187.5	0.995819	0.804721
Hyperpotassemia	endocrine/metabolic	44	10.4265	1.8927	1	0.528345	2	0	25	0	136	0.996169	0.583691
Vitamin B-complex deficiencies	endocrine/metabolic	44	10.4265	1.93991	1	0.515487	2	0	14	0	162.929	0.995966	0.699264
Osteoarthritis; localized	musculoskeletal	43	10.1896	1.90558	1	0.524775	2	0	22	0	144.591	0.996113	0.620562
Blood in stool	digestive	43	10.1896	1.88841	1	0.529545	2	0	26	0	135.115	0.996187	0.579894
Enthesopathy	musculoskeletal	43	10.1896	1.88412	0.988604	0.530752	2	8	27	3.91902e-06	130	0.996205	0.55794
Bacterial infection NOS	infectious diseases	43	10.1896	1.92275	1	0.520089	2	0	18	0	152.556	0.99604	0.654745
Hereditary and idiopathic peripheral neuropathy	neurological	43	10.1896	1.90558	1	0.524775	2	0	22	0	144.273	0.996113	0.619196
Asthma	respiratory	43	10.1896	1.93133	1	0.517778	2	0	16	0	158.625	0.996003	0.680794
Other conditions of brain, NOS	neurological	43	10.1896	1.97854	1	0.505423	2	0	5	0	201.4	0.9958	0.864378
Tobacco use disorder	mental disorders	42	9.95261	1.97854	1	0.505423	2	0	5	0	204.8	0.9958	0.87897
Hyperplasia of prostate	genitourinary	42	9.95261	1.96137	1	0.509847	2	0	9	0	170.444	0.995874	0.731521
Hyperosmolality and/or hypernatremia	endocrine/metabolic	42	9.95261	1.95708	1	0.510965	2	0	10	0	156.6	0.995892	0.672103
Cerebral atherosclerosis	circulatory system	42	9.95261	1.95279	1	0.512088	2	0	11	0	161.182	0.995911	0.691767
Tachycardia NOS	circulatory system	42	9.95261	1.93562	1	0.51663	2	0	15	0	159.6	0.995984	0.684979
Generalized anxiety disorder	mental disorders	42	9.95261	1.88412	0.997151	0.530752	2	2	27	9.48684e-07	130.222	0.996205	0.558894
Abnormal heart sounds	circulatory system	41	9.71564	1.91416	1	0.522422	2	0	20	0	149.8	0.996077	0.642918
Obesity	endocrine/metabolic	41	9.71564	1.90558	1	0.524775	2	0	22	0	141.136	0.996113	0.605735
Psychosis	mental disorders	40	9.47867	1.94421	1	0.514349	2	0	13	0	166.231	0.995948	0.713437
Cerebral ischemia	circulatory system	40	9.47867	1.9485	1	0.513216	2	0	12	0	168.667	0.995929	0.723891
Musculoskeletal symptoms referable to limbs	symptoms	40	9.47867	1.93133	1	0.517778	2	0	16	0	149.062	0.996003	0.639753
Primary open angle glaucoma	sense organs	40	9.47867	1.90129	1	0.525959	2	0	23	0	140.696	0.996132	0.603844
Retention of urine	genitourinary	39	9.24171	1.93991	1	0.515487	2	0	14	0	161.357	0.995966	0.69252
Contusion	injuries & poisonings	39	9.24171	1.93562	1	0.51663	2	0	15	0	160.6	0.995984	0.68927
Hemorrhage of gastrointestinal tract	digestive	39	9.24171	1.93133	1	0.517778	2	0	16	0	158.188	0.996003	0.678916
Acute pain	neurological	39	9.24171	1.88412	0.991453	0.530752	2	6	27	2.84605e-06	128.741	0.996205	0.552535
Dermatophytosis of nail	infectious diseases	38	9.00474	1.93562	1	0.51663	2	0	15	0	161.267	0.995984	0.692132
Visual disturbances	sense organs	38	9.00474	1.90129	1	0.525959	2	0	23	0	142	0.996132	0.609442
Disorder of skin and subcutaneous tissue NOS	dermatologic	38	9.00474	1.93133	1	0.517778	2	0	16	0	161	0.996003	0.690987
Diaphragmatic hernia	digestive	37	8.76777	1.94421	1	0.514349	2	0	13	0	166.385	0.995948	0.714097
Other abnormal glucose	endocrine/metabolic	37	8.76777	1.92275	1	0.520089	2	0	18	0	150.333	0.99604	0.645207
Transient cerebral ischemia	circulatory system	36	8.53081	1.96567	1	0.508734	2	0	8	0	185.125	0.995856	0.794528
Nonsenile Cataract	sense organs	36	8.53081	1.9485	1	0.513216	2	0	12	0	159.167	0.995929	0.683119
Allergic rhinitis	respiratory	36	8.53081	1.9485	1	0.513216	2	0	12	0	166.417	0.995929	0.714235
E. coli	infectious diseases	36	8.53081	1.96567	1	0.508734	2	0	8	0	177.75	0.995856	0.762876
Protein-calorie malnutrition	endocrine/metabolic	35	8.29384	1.96567	1	0.508734	2	0	8	0	166.125	0.995856	0.712983
Symptoms involving digestive system	digestive	35	8.29384	1.92704	1	0.518931	2	0	17	0	154	0.996021	0.660944
Acidosis	endocrine/metabolic	35	8.29384	1.95279	1	0.512088	2	0	11	0	150	0.995911	0.643777
Other disorders of stomach and duodenum	digestive	34	8.05687	1.90987	0.92381	0.523596	2	32	21	0.000118396	138.476	0.996095	0.594318
Hypertensive heart disease	circulatory system	34	8.05687	1.96137	1	0.509847	2	0	9	0	168.556	0.995874	0.723414
Myalgia and myositis unspecified	symptoms	34	8.05687	1.93133	1	0.517778	2	0	16	0	155.625	0.996003	0.667918
Disturbance of skin sensation	dermatologic	34	8.05687	1.9485	1	0.513216	2	0	12	0	169.417	0.995929	0.72711
Other peripheral nerve disorders	neurological	33	7.81991	1.95708	1	0.510965	2	0	10	0	174.5	0.995892	0.748927
Abnormal involuntary movements	neurological	33	7.81991	1.95279	1	0.512088	2	0	11	0	171.636	0.995911	0.736637
Symptoms and disorders of the joints	musculoskeletal	33	7.81991	1.94421	1	0.514349	2	0	13	0	160.308	0.995948	0.688016
Benign neoplasm of colon	neoplasms	33	7.81991	1.94421	1	0.514349	2	0	13	0	159.692	0.995948	0.685375
Sleep disorders	neurological	33	7.81991	1.9485	1	0.513216	2	0	12	0	169.5	0.995929	0.727468
Gout	endocrine/metabolic	32	7.58294	1.96996	1	0.507625	2	0	7	0	190	0.995837	0.815451
Develomental delays and disorders	mental disorders	32	7.58294	1.98712	1	0.50324	2	0	3	0	227	0.995763	0.974249
Cerebrovascular disease	circulatory system	32	7.58294	1.98712	1	0.50324	2	0	3	0	227	0.995763	0.974249
Swelling, mass, or lump in head and neck [Space-occupying lesion, intracranial NOS]	mental disorders	32	7.58294	1.96567	1	0.508734	2	0	8	0	186.25	0.995856	0.799356
Respiratory failure	respiratory	31	7.34597	1.98283	1	0.504329	2	0	4	0	211.75	0.995782	0.908798
Symptoms involving respiratory system and other chest symptoms	respiratory	31	7.34597	1.96567	1	0.508734	2	0	8	0	169.5	0.995856	0.727468
Superficial cellulitis and abscess	dermatologic	31	7.34597	1.97854	1	0.505423	2	0	5	0	199.2	0.9958	0.854936
Other diseases of lung	respiratory	31	7.34597	1.98712	1	0.50324	2	0	3	0	227	0.995763	0.974249
Bacterial pneumonia	respiratory	31	7.34597	1.98283	1	0.504329	2	0	4	0	187.75	0.995782	0.805794
Occlusion and stenosis of precerebral arteries	circulatory system	31	7.34597	1.96137	1	0.509847	2	0	9	0	177.778	0.995874	0.762995
Muscle weakness	symptoms	31	7.34597	1.96137	1	0.509847	2	0	9	0	177.778	0.995874	0.762995
Anemia of chronic disease	hematopoietic	30	7.109	1.97854	1	0.505423	2	0	5	0	204.8	0.9958	0.87897
Heart failure with preserved EF [Diastolic heart failure]	circulatory system	30	7.109	1.96567	1	0.508734	2	0	8	0	173.5	0.995856	0.744635
Abnormality of gait	neurological	30	7.109	1.97854	1	0.505423	2	0	5	0	197.4	0.9958	0.84721
Orthostatic hypotension	circulatory system	30	7.109	1.98283	1	0.504329	2	0	4	0	214.5	0.995782	0.920601
Iron deficiency anemia secondary to blood loss (chronic)	hematopoietic	30	7.109	1.96567	1	0.508734	2	0	8	0	182.25	0.995856	0.782189
Pneumonitis due to inhalation of food or vomitus	respiratory	30	7.109	1.98712	1	0.50324	2	0	3	0	227	0.995763	0.974249
Open-angle glaucoma	sense organs	29	6.87204	1.96996	1	0.507625	2	0	7	0	169.429	0.995837	0.727161
Blindness and low vision	sense organs	29	6.87204	1.97854	1	0.505423	2	0	5	0	198.6	0.9958	0.852361
Peripheral enthesopathies and allied syndromes	musculoskeletal	29	6.87204	1.96567	1	0.508734	2	0	8	0	174.875	0.995856	0.750536
Nonspecific abnormal findings on radiological and other examination of skull and head	neurological	29	6.87204	1.98712	1	0.50324	2	0	3	0	227	0.995763	0.974249
Painful respiration	respiratory	29	6.87204	1.96567	1	0.508734	2	0	8	0	182.625	0.995856	0.783798
Type 2 diabetes with neurological manifestations	endocrine/metabolic	29	6.87204	1.97425	1	0.506522	2	0	6	0	177.833	0.995819	0.763233
Diseases of nail, NOS	dermatologic	29	6.87204	1.98712	1	0.50324	2	0	3	0	227	0.995763	0.974249
Inflammation of eyelids	sense organs	29	6.87204	1.98283	1	0.504329	2	0	4	0	193	0.995782	0.828326
Elevated white blood cell count	hematopoietic	28	6.63507	1.98712	1	0.50324	2	0	3	0	227	0.995763	0.974249
Presbyopia	sense organs	28	6.63507	1.96567	1	0.508734	2	0	8	0	176.875	0.995856	0.75912
Nonspecific abnormal findings in stool contents	digestive	28	6.63507	1.97854	1	0.505423	2	0	5	0	200.8	0.9958	0.861803
Heart failure with reduced EF [Systolic or combined heart failure]	circulatory system	28	6.63507	1.98283	1	0.504329	2	0	4	0	191	0.995782	0.819742
Other nonspecific findings on examination of urine	genitourinary	28	6.63507	1.98283	1	0.504329	2	0	4	0	214.5	0.995782	0.920601
Other forms of chronic heart disease	circulatory system	28	6.63507	1.98283	1	0.504329	2	0	4	0	214.5	0.995782	0.920601
Angina pectoris	circulatory system	28	6.63507	1.97854	1	0.505423	2	0	5	0	204.8	0.9958	0.87897
Sprains and strains	injuries & poisonings	28	6.63507	1.96996	1	0.507625	2	0	7	0	185.857	0.995837	0.79767
Other upper respiratory disease	respiratory	28	6.63507	1.98712	1	0.50324	2	0	3	0	227	0.995763	0.974249
Chronic Kidney Disease, Stage III	genitourinary	28	6.63507	1.97854	1	0.505423	2	0	5	0	180.2	0.9958	0.773391
Lump or mass in breast	genitourinary	27	6.3981	1.97854	1	0.505423	2	0	5	0	203.6	0.9958	0.87382
Pulmonary embolism and infarction, acute	circulatory system	27	6.3981	1.98712	1	0.50324	2	0	3	0	227	0.995763	0.974249
Dysuria	genitourinary	27	6.3981	1.95708	1	0.510965	2	0	10	0	174.7	0.995892	0.749785
Neoplasm of uncertain behavior	neoplasms	27	6.3981	1.98712	1	0.50324	2	0	3	0	227	0.995763	0.974249
Hemorrhage of rectum and anus	digestive	26	6.16114	1.98712	1	0.50324	2	0	3	0	227	0.995763	0.974249
Joint effusions	musculoskeletal	26	6.16114	1.98283	1	0.504329	2	0	4	0	209.5	0.995782	0.899142
Benign neoplasm of skin	neoplasms	26	6.16114	1.97854	1	0.505423	2	0	5	0	203	0.9958	0.871245
Pruritus and related conditions	dermatologic	26	6.16114	1.98712	1	0.50324	2	0	3	0	227	0.995763	0.974249
Anemia in chronic kidney disease	hematopoietic	26	6.16114	1.97854	1	0.505423	2	0	5	0	185.4	0.9958	0.795708
Acute posthemorrhagic anemia	hematopoietic	26	6.16114	1.98283	1	0.504329	2	0	4	0	211.75	0.995782	0.908798
Aphasia	mental disorders	26	6.16114	1.98712	1	0.50324	2	0	3	0	227	0.995763	0.974249
Hypoglycemia	endocrine/metabolic	25	5.92417	1.98712	1	0.50324	2	0	3	0	227	0.995763	0.974249
Heart failure NOS	circulatory system	25	5.92417	1.98283	1	0.504329	2	0	4	0	191	0.995782	0.819742
Abnormal mammogram	genitourinary	24	5.6872	1.98712	1	0.50324	2	0	3	0	227	0.995763	0.974249
Other specified diseases of sebaceous glands	dermatologic	24	5.6872	1.98712	1	0.50324	2	0	3	0	227	0.995763	0.974249
Unstable angina (intermediate coronary syndrome)	circulatory system	24	5.6872	1.98283	1	0.504329	2	0	4	0	214.5	0.995782	0.920601
Circulatory disease NEC	circulatory system	24	5.6872	1.99142	1	0.502155	2	0	2	0	232.5	0.995745	0.997854
Dyspepsia and other specified disorders of function of stomach	digestive	24	5.6872	1.97854	1	0.505423	2	0	5	0	168.4	0.9958	0.722747
Disorders of vitreous body	sense organs	23	5.45024	1.98712	1	0.50324	2	0	3	0	227	0.995763	0.974249
Cancer of prostate	neoplasms	23	5.45024	1.98712	1	0.50324	2	0	3	0	227	0.995763	0.974249
Cholelithiasis	digestive	23	5.45024	1.98712	1	0.50324	2	0	3	0	227	0.995763	0.974249
Parkinson's disease	neurological	23	5.45024	1.99142	1	0.502155	2	0	2	0	232.5	0.995745	0.997854
End stage renal disease	genitourinary	23	5.45024	1.98712	1	0.50324	2	0	3	0	169.333	0.995763	0.726753
Disorders of conjunctiva	sense organs	23	5.45024	1.98712	1	0.50324	2	0	3	0	227	0.995763	0.974249
Conjunctivitis, infectious	sense organs	23	5.45024	1.99142	1	0.502155	2	0	2	0	232.5	0.995745	0.997854
Other and unspecified disorders of the nervous system	neurological	23	5.45024	1.99142	1	0.502155	2	0	2	0	232.5	0.995745	0.997854
Localized superficial swelling, mass, or lump	dermatologic	23	5.45024	1.99142	1	0.502155	2	0	2	0	232.5	0.995745	0.997854
Spinal stenosis	musculoskeletal	23	5.45024	1.99142	1	0.502155	2	0	2	0	232.5	0.995745	0.997854
Type 2 diabetes with renal manifestations	endocrine/metabolic	23	5.45024	1.99142	1	0.502155	2	0	2	0	232.5	0.995745	0.997854
Chronic ulcer of unspecified site	dermatologic	22	5.21327	1.99142	1	0.502155	2	0	2	0	232.5	0.995745	0.997854
Nonrheumatic mitral valve disorders	circulatory system	22	5.21327	1.99142	1	0.502155	2	0	2	0	232.5	0.995745	0.997854
Abnormal coagulation profile	hematopoietic	22	5.21327	1.99142	1	0.502155	2	0	2	0	232.5	0.995745	0.997854
Renal failure NOS	genitourinary	22	5.21327	1.99142	1	0.502155	2	0	2	0	232.5	0.995745	0.997854
Other venous embolism and thrombosis	circulatory system	22	5.21327	1.99142	1	0.502155	2	0	2	0	232.5	0.995745	0.997854
Aphasia/speech disturbance	mental disorders	22	5.21327	1.99571	0	0.501075	2	0	1	0	233	0.995727	0
Inflammatory and toxic neuropathy	neurological	22	5.21327	1.99142	1	0.502155	2	0	2	0	232.5	0.995745	0.997854
Thrombocytopenia	hematopoietic	22	5.21327	1.99142	1	0.502155	2	0	2	0	232.5	0.995745	0.997854
Diabetic retinopathy	endocrine/metabolic	22	5.21327	1.98712	1	0.50324	2	0	3	0	227	0.995763	0.974249
Other symptoms involving abdomen and pelvis	digestive	22	5.21327	1.98712	1	0.50324	2	0	3	0	227	0.995763	0.974249
Joint/ligament sprain	injuries & poisonings	22	5.21327	1.99142	1	0.502155	2	0	2	0	232.5	0.995745	0.997854

## Sheet: Black_con_UCSF_nodes
phenotype	icd10_chapter	Black	pB	AverageShortestPathLength	ClusteringCoefficient	ClosenessCentrality	Eccentricity	Stress	Degree	BetweennessCentrality	NeighborhoodConnectivity	Radiality	TopologicalCoefficient
Essential hypertension	circulatory system	203	24.0521	1	0.0591133	1	1	764	29	0.85509	2.65517	1	0.126437
Nonspecific chest pain	circulatory system	101	11.9668	1.55172	0.25641	0.644444	2	116	13	0.0648604	5.46154	0.980975	0.188329
Pain in joint	musculoskeletal	94	11.1374	1.68966	0.416667	0.591837	2	42	9	0.0192939	7.22222	0.976219	0.249042
Type 2 diabetes	endocrine/metabolic	94	11.1374	1.89655	1	0.527273	2	0	3	0	15.3333	0.969084	0.528736
Other anemias	hematopoietic	82	9.71564	1.89655	1	0.527273	2	0	3	0	15	0.969084	0.517241
Hyperlipidemia	endocrine/metabolic	79	9.36019	1.86207	0.833333	0.537037	2	2	4	0.000821018	13.5	0.970273	0.465517
Osteoarthrosis NOS	musculoskeletal	76	9.00474	1.86207	0.833333	0.537037	2	2	4	0.000821018	13.5	0.970273	0.465517
Shortness of breath	respiratory	71	8.41232	1.93103	1	0.517857	2	0	2	0	21	0.967895	0.724138
Malaise and fatigue	symptoms	69	8.17536	1.89655	1	0.527273	2	0	3	0	17	0.969084	0.586207
Abdominal pain	symptoms	69	8.17536	1.89655	1	0.527273	2	0	3	0	17	0.969084	0.586207
Chronic renal failure [CKD]	genitourinary	69	8.17536	1.93103	1	0.517857	2	0	2	0	15.5	0.967895	0.534483
Hypertensive chronic kidney disease	circulatory system	68	8.05687	1.93103	1	0.517857	2	0	2	0	15.5	0.967895	0.534483
Acute renal failure	genitourinary	68	8.05687	1.89655	1	0.527273	2	0	3	0	15	0.969084	0.517241
Congestive heart failure (CHF) NOS	circulatory system	67	7.93839	1.93103	1	0.517857	2	0	2	0	21	0.967895	0.724138
Back pain	symptoms	66	7.81991	1.89655	1	0.527273	2	0	3	0	17	0.969084	0.586207
Coronary atherosclerosis	circulatory system	64	7.58294	1.96552	0	0.508772	2	0	1	0	29	0.966706	0
Urinary tract infection	genitourinary	62	7.34597	1.96552	0	0.508772	2	0	1	0	29	0.966706	0
Fever of unknown origin	symptoms	61	7.22749	1.96552	0	0.508772	2	0	1	0	29	0.966706	0
Pain in limb	symptoms	60	7.109	1.89655	1	0.527273	2	0	3	0	17	0.969084	0.586207
Osteoarthrosis, localized, primary	musculoskeletal	59	6.99052	1.89655	1	0.527273	2	0	3	0	14	0.969084	0.482759
Atrial fibrillation	circulatory system	58	6.87204	1.96552	0	0.508772	2	0	1	0	29	0.966706	0
Abnormal findings examination of lungs	respiratory	57	6.75355	1.96552	0	0.508772	2	0	1	0	29	0.966706	0
Symptoms involving cardiovascular system	circulatory system	56	6.63507	1.93103	1	0.517857	2	0	2	0	15.5	0.967895	0.534483
Other dyspnea	respiratory	56	6.63507	1.93103	1	0.517857	2	0	2	0	15.5	0.967895	0.534483
Cough	respiratory	55	6.51659	1.96552	0	0.508772	2	0	1	0	29	0.966706	0
Edema	symptoms	54	6.3981	1.96552	0	0.508772	2	0	1	0	29	0.966706	0
Abnormal electrocardiogram [ECG] [EKG]	circulatory system	54	6.3981	1.96552	0	0.508772	2	0	1	0	29	0.966706	0
Constipation	digestive	52	6.16114	1.96552	0	0.508772	2	0	1	0	29	0.966706	0
Other specified cardiac dysrhythmias	circulatory system	49	5.80569	1.96552	0	0.508772	2	0	1	0	29	0.966706	0
Hypercholesterolemia	endocrine/metabolic	47	5.56872	1.96552	0	0.508772	2	0	1	0	29	0.966706	0

## Sheet: Latine_AD_UCSF_nodes
phenotype	icd10_chapter	Latine	pL	AverageShortestPathLength	ClusteringCoefficient	ClosenessCentrality	Eccentricity	Stress	Degree	BetweennessCentrality	NeighborhoodConnectivity	Radiality	TopologicalCoefficient
Alzheimer's disease	mental disorders	422	100	1	0.165425	1	1	49078	243	0.214466	41.0329	1	0.169541
Dementias	mental disorders	420	99.5261	1.00412	0.166798	0.995902	2	48594	242	0.206235	41.2025	0.999983	0.169558
Essential hypertension	circulatory system	269	63.7441	1.14403	0.224034	0.874101	2	33410	208	0.0810776	47.7404	0.999407	0.196462
Other persistent mental disorders due to conditions classified elsewhere	mental disorders	172	40.7583	1.39095	0.401544	0.718935	2	13020	148	0.0133003	64	0.998391	0.263374
Nonspecific chest pain	circulatory system	167	39.5735	1.25103	0.288021	0.799342	2	23454	182	0.0329332	54.1209	0.998967	0.22272
Malaise and fatigue	symptoms	166	39.3365	1.25103	0.286989	0.799342	2	23488	182	0.0346323	54.0275	0.998967	0.222335
Hyperlipidemia	endocrine/metabolic	162	38.3886	1.30864	0.326989	0.764151	2	18882	168	0.0236582	57.6964	0.99873	0.237434
Osteoarthrosis NOS	musculoskeletal	155	36.7299	1.33745	0.35264	0.747692	2	16676	161	0.0182292	59.9193	0.998611	0.246581
Urinary tract infection	genitourinary	153	36.2559	1.3786	0.388962	0.725373	2	13840	151	0.0143366	62.9868	0.998442	0.259205
Memory loss	mental disorders	150	35.545	1.39506	0.405088	0.716814	2	12768	147	0.0126227	64.2993	0.998374	0.264606
Pain in joint	musculoskeletal	148	35.0711	1.28807	0.312744	0.776358	2	20450	173	0.0271376	56.4104	0.998815	0.232142
Abdominal pain	symptoms	144	34.1232	1.28807	0.313953	0.776358	2	20414	173	0.0255725	56.5145	0.998815	0.23257
Other anemias	hematopoietic	138	32.7014	1.38683	0.397424	0.721068	2	13288	149	0.0137967	63.6711	0.998408	0.262021
Fever of unknown origin	symptoms	137	32.4645	1.42387	0.440288	0.702312	2	10892	140	0.00903299	67.0714	0.998256	0.276014
Cough	respiratory	134	31.7536	1.32922	0.347345	0.752322	2	17234	163	0.0186017	59.4601	0.998645	0.244692
Major depressive disorder	mental disorders	134	31.7536	1.44033	0.45817	0.694286	2	9948	136	0.00814828	68.4632	0.998188	0.281742
Type 2 diabetes	endocrine/metabolic	129	30.5687	1.46914	0.485707	0.680672	2	8492	129	0.00811146	70.6589	0.998069	0.290777
Osteoporosis NOS	musculoskeletal	128	30.3318	1.49383	0.530588	0.669421	2	7044	123	0.00490308	73.8699	0.997968	0.303991
Urinary incontinence	genitourinary	117	27.7251	1.55144	0.619946	0.644562	2	4474	109	0.0031928	80.2936	0.997731	0.330426
Back pain	symptoms	116	27.4882	1.46091	0.483147	0.684507	2	8802	131	0.00789855	70.3664	0.998103	0.289574
GERD	digestive	111	26.3033	1.52263	0.572714	0.656757	2	5700	116	0.00360844	76.9224	0.997849	0.316553
Pain in limb	symptoms	110	26.0664	1.44033	0.458824	0.694286	2	9936	136	0.0081995	68.5074	0.998188	0.281923
Constipation	digestive	108	25.5924	1.54321	0.606061	0.648	2	4810	111	0.00307327	79.3063	0.997765	0.326363
Altered mental status	mental disorders	105	24.8815	1.58848	0.645859	0.629534	2	3506	100	0.00260783	82.91	0.997578	0.341193
Dizziness and giddiness (Light-headedness and vertigo)	sense organs	102	24.1706	1.50617	0.55056	0.663934	2	6418	120	0.00423817	75.2917	0.997917	0.309842
Vascular dementia	mental disorders	98	23.2227	1.70782	0.843461	0.585542	2	778	71	0.000494231	100.042	0.997087	0.411697
Senile cataract	sense organs	96	22.7488	1.53498	0.584071	0.651475	2	5264	113	0.00355499	77.8761	0.997798	0.320478
Symptoms involving cardiovascular system	circulatory system	91	21.564	1.54733	0.615513	0.646277	2	4610	110	0.00282092	79.9455	0.997748	0.328994
Syncope and collapse	symptoms	91	21.564	1.62551	0.756288	0.61519	2	1996	91	0.00097316	90.0989	0.997426	0.370777
Osteoarthrosis, localized, primary	musculoskeletal	90	21.327	1.55556	0.631706	0.642857	2	4256	108	0.00241343	81.0463	0.997714	0.333524
Cataract	sense organs	89	21.09	1.58025	0.653271	0.632812	2	3572	102	0.00237276	83.0098	0.997612	0.341604
Shortness of breath	respiratory	88	20.8531	1.55556	0.628245	0.642857	2	4296	108	0.00256929	80.8796	0.997714	0.332838
Neurological disorders	mental disorders	86	20.3791	1.74074	0.913978	0.574468	2	336	63	0.000141438	106.222	0.996952	0.437128
Edema	symptoms	84	19.9052	1.61317	0.727294	0.619898	2	2384	94	0.00129999	88.1064	0.997477	0.362578
Hypercholesterolemia	endocrine/metabolic	83	19.6682	1.65844	0.801646	0.602978	2	1350	83	0.000659089	94.1325	0.99729	0.387377
Dementia with cerebral degenerations	mental disorders	83	19.6682	1.88477	0.997354	0.530568	2	2	28	8.09765e-07	144.107	0.996359	0.593034
Abnormal findings examination of lungs	respiratory	83	19.6682	1.6214	0.716675	0.616751	2	2372	92	0.00167282	87.9022	0.997443	0.361737
Nausea and vomiting	symptoms	83	19.6682	1.67078	0.845886	0.598522	2	974	80	0.00038805	96.9375	0.99724	0.39892
Frequency of urination and polyuria	genitourinary	81	19.1943	1.62963	0.762797	0.613636	2	1900	90	0.000908809	90.5667	0.997409	0.372702
Coronary atherosclerosis	circulatory system	80	18.9573	1.78601	0.948718	0.559908	2	136	52	8.56484e-05	115.154	0.996765	0.473884
Mixed hyperlipidemia	endocrine/metabolic	79	18.7204	1.62963	0.732584	0.613636	2	2142	90	0.0012527	89.1	0.997409	0.366667
Insomnia	neurological	79	18.7204	1.69959	0.863394	0.588378	2	718	73	0.00034308	100.11	0.997121	0.411974
Anxiety disorder	mental disorders	79	18.7204	1.67901	0.85015	0.595588	2	900	78	0.000378719	97.7692	0.997206	0.402343
Other disorders of bone and cartilage	musculoskeletal	79	18.7204	1.65021	0.805042	0.605985	2	1392	85	0.000655458	93.6941	0.997324	0.385573
Abnormal electrocardiogram [ECG] [EKG]	circulatory system	78	18.4834	1.61317	0.718142	0.619898	2	2464	94	0.0014725	87.617	0.997477	0.360564
Other headache syndromes	neurological	78	18.4834	1.60905	0.723404	0.621483	2	2470	95	0.00125148	87.6947	0.997494	0.360884
Other dyspnea	respiratory	77	18.2464	1.6749	0.834469	0.597052	2	1020	79	0.000509195	96.6962	0.997223	0.397927
Dysphagia	digestive	77	18.2464	1.7284	0.911422	0.578571	2	380	66	0.000202368	105.742	0.997002	0.435154
Other specified cardiac dysrhythmias	circulatory system	77	18.2464	1.66255	0.81903	0.601485	2	1202	82	0.000576238	95.2195	0.997273	0.39185
Hypothyroidism NOS	endocrine/metabolic	77	18.2464	1.74486	0.894236	0.573113	2	400	62	0.000649196	106.935	0.996935	0.440064
Acute renal failure	genitourinary	76	18.0095	1.7037	0.798122	0.586957	2	1032	72	0.00106656	97.3333	0.997104	0.400549
Osteopenia or other disorder of bone and cartilage	musculoskeletal	76	18.0095	1.69547	0.883377	0.589806	2	630	74	0.000266162	100.838	0.997138	0.414971
Diarrhea	digestive	74	17.5355	1.68724	0.848772	0.592683	2	862	76	0.000453404	98.5263	0.997172	0.405458
Mild cognitive impairment	mental disorders	74	17.5355	1.7572	0.955582	0.569087	2	152	59	6.19887e-05	111.085	0.996884	0.457139
Senile dementia	mental disorders	74	17.5355	1.8107	0.947826	0.552273	2	108	46	5.77299e-05	118.522	0.996664	0.487744
Rash and other nonspecific skin eruption	dermatologic	73	17.2986	1.67078	0.836392	0.598522	2	1034	80	0.000463836	96.5	0.99724	0.397119
Congestive heart failure (CHF) NOS	circulatory system	73	17.2986	1.79012	0.908235	0.558621	2	234	51	0.000488113	113.333	0.996748	0.466392
Hypovolemia	endocrine/metabolic	72	17.0616	1.7284	0.923077	0.578571	2	330	66	0.000124773	105.985	0.997002	0.436152
Glaucoma	sense organs	70	16.5877	1.7037	0.878326	0.586957	2	622	72	0.000374813	101.264	0.997104	0.416724
Alteration of consciousness	mental disorders	70	16.5877	1.79424	0.958367	0.557339	2	102	50	6.9941e-05	117.22	0.996732	0.482387
Hearing loss	sense organs	70	16.5877	1.68724	0.881404	0.592683	2	676	76	0.000250733	99.8553	0.997172	0.410927
Pneumonia	respiratory	69	16.3507	1.7572	0.941555	0.569087	2	200	59	0.000109779	110.627	0.996884	0.455256
Hyposmolality and/or hyponatremia	endocrine/metabolic	69	16.3507	1.7572	0.953828	0.569087	2	158	59	7.97e-05	111.492	0.996884	0.458813
Other abnormal blood chemistry	symptoms	68	16.1137	1.66667	0.817593	0.6	2	1182	81	0.000577725	95.4321	0.997257	0.392725
Acute upper respiratory infections of multiple or unspecified sites	respiratory	68	16.1137	1.66667	0.833025	0.6	2	1082	81	0.000443861	95.8765	0.997257	0.394554
Diverticulosis	digestive	67	15.8768	1.63786	0.766196	0.610553	2	1790	88	0.000872153	91.1477	0.997375	0.375094
Generalized anxiety disorder	mental disorders	66	15.6398	1.7572	0.959673	0.569087	2	138	59	5.98858e-05	111.898	0.996884	0.460487
Sensorineural hearing loss	sense organs	65	15.4028	1.70782	0.90503	0.585542	2	472	71	0.000291	102.859	0.997087	0.423289
Atrial fibrillation	circulatory system	63	14.9289	1.83539	0.99359	0.544843	2	10	40	3.48891e-06	127.4	0.996562	0.52428
Specific nonpsychotic mental disorders due to brain damage	mental disorders	63	14.9289	1.86831	0.995968	0.535242	2	4	32	1.34707e-06	136.281	0.996427	0.560828
Osteoarthrosis, generalized	musculoskeletal	63	14.9289	1.81893	0.970402	0.549774	2	56	44	2.7479e-05	122.409	0.99663	0.503741
Contusion	injuries & poisonings	63	14.9289	1.73663	0.948413	0.575829	2	208	64	7.11993e-05	107.984	0.996969	0.44438
Impacted cerumen	sense organs	63	14.9289	1.74074	0.94214	0.574468	2	226	63	8.17847e-05	108.159	0.996952	0.445098
Chronic renal failure [CKD]	genitourinary	61	14.455	1.83951	0.939271	0.543624	2	90	39	6.87553e-05	122.769	0.996545	0.505223
Hemorrhoids	circulatory system	60	14.218	1.7284	0.892308	0.578571	2	462	66	0.000196968	103.53	0.997002	0.426051
Symptoms involving nervous and musculoskeletal systems	symptoms	60	14.218	1.77778	0.953878	0.5625	2	132	54	5.89046e-05	113.722	0.996799	0.467993
Allergic rhinitis	respiratory	56	13.2701	1.74486	0.929138	0.573113	2	268	62	0.000107918	107.661	0.996935	0.443051
Degeneration of intervertebral disc	musculoskeletal	56	13.2701	1.74486	0.936013	0.573113	2	242	62	0.00010274	108	0.996935	0.444444
Cervicalgia	symptoms	55	13.0332	1.74897	0.95847	0.571765	2	152	61	5.275e-05	110.098	0.996918	0.45308
Vitamin D deficiency	endocrine/metabolic	55	13.0332	1.76132	0.931639	0.567757	2	226	58	0.000120632	110.931	0.996867	0.456506
Hematuria	genitourinary	55	13.0332	1.8107	0.994203	0.552273	2	12	46	3.82569e-06	122.826	0.996664	0.505457
Inflammation of eyelids	sense organs	55	13.0332	1.8107	0.95942	0.552273	2	84	46	5.6007e-05	119.478	0.996664	0.49168
Palpitations	circulatory system	55	13.0332	1.79424	0.995102	0.557339	2	12	50	3.58045e-06	119.46	0.996732	0.491605
Other disorders of soft tissues	musculoskeletal	55	13.0332	1.7572	0.959088	0.569087	2	140	59	4.92758e-05	111.305	0.996884	0.458046
Decubitus ulcer	dermatologic	54	12.7962	1.9177	1	0.521459	2	0	20	0	153.95	0.996223	0.633539
Iron deficiency anemias, unspecified or not due to blood loss	hematopoietic	54	12.7962	1.83128	0.984146	0.546067	2	26	41	1.15298e-05	127.829	0.996579	0.526046
Abnormal involuntary movements	neurological	53	12.5592	1.79424	0.980408	0.557339	2	48	50	1.80952e-05	118.42	0.996732	0.487325
Benign neoplasm of colon	neoplasms	52	12.3223	1.77366	0.96229	0.563805	2	112	55	3.85218e-05	113.564	0.996816	0.46734
Symptoms involving digestive system	digestive	51	12.0853	1.82305	0.988926	0.548533	2	20	43	5.88846e-06	125.07	0.996613	0.51469
Dermatophytosis of nail	infectious diseases	50	11.8483	1.8642	1	0.536424	2	0	33	0	137.818	0.996444	0.567153
Arthropathy NOS	musculoskeletal	50	11.8483	1.82305	0.993355	0.548533	2	12	43	4.26307e-06	125.442	0.996613	0.516222
Anorexia	endocrine/metabolic	50	11.8483	1.85185	1	0.54	2	0	36	0	135.194	0.996494	0.556356
Chronic pain	neurological	49	11.6114	1.81481	0.99798	0.55102	2	4	45	1.27053e-06	124.089	0.996647	0.510654
Delirium due to conditions classified elsewhere	mental disorders	49	11.6114	1.9177	1	0.521459	2	0	20	0	161.85	0.996223	0.666049
Swelling of limb	symptoms	49	11.6114	1.80247	0.98227	0.554795	2	40	48	1.48268e-05	120.333	0.996698	0.495199
Osteoarthrosis involving more than one site, but not specified as generalized	musculoskeletal	49	11.6114	1.88066	0.995074	0.531729	2	4	29	1.56389e-06	137.241	0.996376	0.564779
Sepsis	injuries & poisonings	49	11.6114	1.90947	0.969697	0.523707	2	14	22	1.58714e-05	141	0.996257	0.580247
Acute pain	neurological	49	11.6114	1.85597	1	0.538803	2	0	35	0	136.229	0.996478	0.560611
Diabetes mellitus	endocrine/metabolic	48	11.3744	1.8642	0.99053	0.536424	2	10	33	4.49921e-06	135.333	0.996444	0.556927
Vitamin B-complex deficiencies	endocrine/metabolic	48	11.3744	1.90947	1	0.523707	2	0	22	0	152.409	0.996257	0.627198
Pruritus and related conditions	dermatologic	47	11.1374	1.81893	0.987315	0.549774	2	24	44	8.49389e-06	123.432	0.99663	0.50795
Hereditary and idiopathic peripheral neuropathy	neurological	47	11.1374	1.87243	0.997849	0.534066	2	2	31	6.29817e-07	141.194	0.99641	0.581043
Musculoskeletal symptoms referable to limbs	symptoms	47	11.1374	1.88066	0.997537	0.531729	2	2	29	6.41701e-07	144.034	0.996376	0.592734
Cerebral artery occlusion, with cerebral infarction	circulatory system	47	11.1374	1.90123	1	0.525974	2	0	24	0	149.75	0.996291	0.616255
Dry eyes	sense organs	46	10.9005	1.83128	0.995122	0.546067	2	8	41	3.02312e-06	128.195	0.996579	0.527552
Dysuria	genitourinary	46	10.9005	1.85597	1	0.538803	2	0	35	0	137.171	0.996478	0.564491
Hypopotassemia	endocrine/metabolic	45	10.6635	1.88889	1	0.529412	2	0	27	0	148.296	0.996342	0.610273
Other abnormal glucose	endocrine/metabolic	45	10.6635	1.88477	1	0.530568	2	0	28	0	145.464	0.996359	0.598618
Myocardial infarction	circulatory system	44	10.4265	1.92181	1	0.520343	2	0	19	0	157.211	0.996207	0.646957
Other disorders of stomach and duodenum	digestive	44	10.4265	1.83128	0.971951	0.546067	2	46	41	4.34574e-05	127.024	0.996579	0.522734
Septicemia	infectious diseases	44	10.4265	1.93827	1	0.515924	2	0	15	0	159.2	0.996139	0.655144
Disturbance of skin sensation	dermatologic	43	10.1896	1.86831	1	0.535242	2	0	32	0	140.5	0.996427	0.578189
Hyperpotassemia	endocrine/metabolic	42	9.95261	1.90123	1	0.525974	2	0	24	0	149.167	0.996291	0.613855
Atopic/contact dermatitis due to other or unspecified	dermatologic	42	9.95261	1.85597	0.998319	0.538803	2	2	35	5.66836e-07	136.114	0.996478	0.560141
Sleep disorders	neurological	42	9.95261	1.91358	1	0.522581	2	0	21	0	153.095	0.99624	0.630022
Hypotension NOS	circulatory system	42	9.95261	1.87654	1	0.532895	2	0	30	0	141.567	0.996393	0.582579
Transient alteration of awareness	mental disorders	41	9.71564	1.92181	1	0.520343	2	0	19	0	157.211	0.996207	0.646957
Pleurisy; pleural effusion	respiratory	41	9.71564	1.92181	1	0.520343	2	0	19	0	154.684	0.996207	0.636561
Pulmonary collapse; interstitial and compensatory emphysema	respiratory	41	9.71564	1.9465	1	0.513742	2	0	13	0	171.692	0.996105	0.706553
Disorder of skin and subcutaneous tissue NOS	dermatologic	41	9.71564	1.88477	1	0.530568	2	0	28	0	146.964	0.996359	0.604791
Arrhythmia (cardiac) NOS	circulatory system	40	9.47867	1.91358	1	0.522581	2	0	21	0	157.381	0.99624	0.647658
Hypertensive chronic kidney disease	circulatory system	40	9.47867	1.93416	1	0.517021	2	0	16	0	155.438	0.996156	0.63966
Other disorders of the kidney and ureters	genitourinary	40	9.47867	1.93827	1	0.515924	2	0	15	0	168.2	0.996139	0.692181
Blood in stool	digestive	39	9.24171	1.93416	1	0.517021	2	0	16	0	170.938	0.996156	0.703447
Spondylosis without myelopathy	musculoskeletal	39	9.24171	1.88477	1	0.530568	2	0	28	0	145.286	0.996359	0.597884
Asthma	respiratory	39	9.24171	1.90947	1	0.523707	2	0	22	0	156.5	0.996257	0.644033
Other hypertensive complications	circulatory system	39	9.24171	1.90947	1	0.523707	2	0	22	0	152.818	0.996257	0.628881
E. coli	infectious diseases	39	9.24171	1.92593	1	0.519231	2	0	18	0	164.889	0.99619	0.678555
Chronic airway obstruction	respiratory	39	9.24171	1.92181	1	0.520343	2	0	19	0	150	0.996207	0.617284
Elevated white blood cell count	hematopoietic	38	9.00474	1.93004	1	0.518124	2	0	17	0	161.176	0.996173	0.663278
Diaphragmatic hernia	digestive	38	9.00474	1.91358	1	0.522581	2	0	21	0	158.476	0.99624	0.652165
Hyperplasia of prostate	genitourinary	38	9.00474	1.96296	1	0.509434	2	0	9	0	188.333	0.996037	0.775034
Hemorrhage of gastrointestinal tract	digestive	38	9.00474	1.95062	1	0.512658	2	0	12	0	179.667	0.996088	0.739369
Bipolar	mental disorders	38	9.00474	1.92593	1	0.519231	2	0	18	0	161.889	0.99619	0.666209
Other conditions of brain, NOS	neurological	38	9.00474	1.96296	1	0.509434	2	0	9	0	186	0.996037	0.765432
Late effects of cerebrovascular disease	circulatory system	37	8.76777	1.95062	1	0.512658	2	0	12	0	179.083	0.996088	0.736968
Presbyopia	sense organs	37	8.76777	1.88066	1	0.531729	2	0	29	0	142.966	0.996376	0.588335
Obesity	endocrine/metabolic	37	8.76777	1.9177	1	0.521459	2	0	20	0	160.6	0.996223	0.660905
Encephalopathy, not elsewhere classified	neurological	37	8.76777	1.94239	1	0.514831	2	0	14	0	163.714	0.996122	0.673721
Sprains and strains	injuries & poisonings	37	8.76777	1.90123	1	0.525974	2	0	24	0	154.875	0.996291	0.637346
Conjunctivitis, infectious	sense organs	37	8.76777	1.93004	1	0.518124	2	0	17	0	168.059	0.996173	0.6916
Osteoarthritis; localized	musculoskeletal	36	8.53081	1.93004	1	0.518124	2	0	17	0	167.235	0.996173	0.688211
Psychosis	mental disorders	36	8.53081	1.96296	1	0.509434	2	0	9	0	182.111	0.996037	0.749428
Visual disturbances	sense organs	36	8.53081	1.90535	1	0.524838	2	0	23	0	154.13	0.996274	0.634282
Parkinson's disease	neurological	36	8.53081	1.97942	1	0.505198	2	0	5	0	202.8	0.995969	0.834568
Cerebral atherosclerosis	circulatory system	36	8.53081	1.9465	1	0.513742	2	0	13	0	168.308	0.996105	0.692624
Adult failure to thrive	endocrine/metabolic	35	8.29384	1.97119	1	0.507307	2	0	7	0	193.857	0.996003	0.797766
Seborrheic keratosis	dermatologic	35	8.29384	1.95473	1	0.511579	2	0	11	0	185.636	0.996071	0.763936
Symptoms and disorders of the joints	musculoskeletal	35	8.29384	1.88889	1	0.529412	2	0	27	0	148.963	0.996342	0.613016
Bacterial infection NOS	infectious diseases	35	8.29384	1.96708	1	0.508368	2	0	8	0	191	0.99602	0.786008
Superficial cellulitis and abscess	dermatologic	35	8.29384	1.9465	1	0.513742	2	0	13	0	177.615	0.996105	0.730928
Myalgia and myositis unspecified	symptoms	35	8.29384	1.90535	1	0.524838	2	0	23	0	156.217	0.996274	0.64287
Primary open angle glaucoma	sense organs	35	8.29384	1.93416	1	0.517021	2	0	16	0	155.375	0.996156	0.639403
Open-angle glaucoma	sense organs	34	8.05687	1.91358	0.97619	0.522581	2	10	21	1.06282e-05	148.571	0.99624	0.611405
Other peripheral nerve disorders	neurological	33	7.81991	1.95885	1	0.510504	2	0	10	0	185.8	0.996054	0.764609
Peripheral enthesopathies and allied syndromes	musculoskeletal	33	7.81991	1.93004	1	0.518124	2	0	17	0	168.882	0.996173	0.694989
Disorders of conjunctiva	sense organs	33	7.81991	1.9177	1	0.521459	2	0	20	0	153.05	0.996223	0.629835
Painful respiration	respiratory	33	7.81991	1.90535	1	0.524838	2	0	23	0	156.304	0.996274	0.643228
Hemorrhage of rectum and anus	digestive	32	7.58294	1.95473	1	0.511579	2	0	11	0	182.545	0.996071	0.751216
Enthesopathy	musculoskeletal	32	7.58294	1.93827	1	0.515924	2	0	15	0	172.333	0.996139	0.709191
Blindness and low vision	sense organs	32	7.58294	1.95473	1	0.511579	2	0	11	0	180.909	0.996071	0.744482
Acute bronchitis and bronchiolitis	respiratory	32	7.58294	1.9465	1	0.513742	2	0	13	0	176.308	0.996105	0.725546
Convulsions	neurological	32	7.58294	1.98765	1	0.503106	2	0	3	0	231	0.995936	0.950617
Nonspecific abnormal findings on radiological and other examination of skull and head	neurological	32	7.58294	1.95885	1	0.510504	2	0	10	0	188.1	0.996054	0.774074
Dyspepsia and other specified disorders of function of stomach	digestive	32	7.58294	1.92593	1	0.519231	2	0	18	0	157.056	0.99619	0.646319
Disorders of vitreous body	sense organs	31	7.34597	1.9465	1	0.513742	2	0	13	0	162.923	0.996105	0.670465
Nonspecific abnormal findings in stool contents	digestive	31	7.34597	1.97119	1	0.507307	2	0	7	0	194	0.996003	0.798354
Noninfectious gastroenteritis	digestive	31	7.34597	1.93416	1	0.517021	2	0	16	0	165.125	0.996156	0.679527
Nonsenile Cataract	sense organs	31	7.34597	1.9465	1	0.513742	2	0	13	0	170	0.996105	0.699588
Wheezing	respiratory	31	7.34597	1.9465	1	0.513742	2	0	13	0	179.615	0.996105	0.739158
Acidosis	endocrine/metabolic	31	7.34597	1.97942	1	0.505198	2	0	5	0	182.8	0.995969	0.752263
Peripheral vascular disease, unspecified	circulatory system	30	7.109	1.95473	1	0.511579	2	0	11	0	181	0.996071	0.744856
Tachycardia NOS	circulatory system	30	7.109	1.96708	1	0.508368	2	0	8	0	193.625	0.99602	0.796811
Nonrheumatic aortic valve disorders	circulatory system	30	7.109	1.97119	1	0.507307	2	0	7	0	192.143	0.996003	0.790711
Functional disorders of bladder	genitourinary	30	7.109	1.97942	1	0.505198	2	0	5	0	182.6	0.995969	0.75144
Type 2 diabetes with neurological manifestations	endocrine/metabolic	30	7.109	1.96296	1	0.509434	2	0	9	0	186.222	0.996037	0.766347
Benign neoplasm of skin	neoplasms	29	6.87204	1.96708	1	0.508368	2	0	8	0	192.5	0.99602	0.792181
Other upper respiratory disease	respiratory	29	6.87204	1.95885	1	0.510504	2	0	10	0	184.5	0.996054	0.759259
Tinnitus	sense organs	29	6.87204	1.95062	1	0.512658	2	0	12	0	169.583	0.996088	0.697874
Impaired fasting glucose	endocrine/metabolic	29	6.87204	1.96708	1	0.508368	2	0	8	0	192	0.99602	0.790123
Muscle weakness	symptoms	29	6.87204	1.98354	1	0.504149	2	0	4	0	218.75	0.995953	0.900206
Abnormal heart sounds	circulatory system	28	6.63507	1.97119	1	0.507307	2	0	7	0	198.429	0.996003	0.816578
Abnormality of gait	neurological	28	6.63507	1.95885	1	0.510504	2	0	10	0	188.1	0.996054	0.774074
Sciatica	symptoms	28	6.63507	1.95062	1	0.512658	2	0	12	0	177.5	0.996088	0.730453
Other symptoms involving abdomen and pelvis	digestive	28	6.63507	1.97531	1	0.50625	2	0	6	0	203	0.995986	0.835391
Gastritis and duodenitis, NOS	digestive	27	6.3981	1.95885	1	0.510504	2	0	10	0	187.9	0.996054	0.773251
Cerebrovascular disease	circulatory system	27	6.3981	1.99177	1	0.502066	2	0	2	0	242.5	0.995919	0.997942
Other open wound of head and face	injuries & poisonings	27	6.3981	1.98765	1	0.503106	2	0	3	0	231	0.995936	0.950617
Flatulence	digestive	27	6.3981	1.9465	1	0.513742	2	0	13	0	173.308	0.996105	0.7132
Myopia	sense organs	27	6.3981	1.97531	1	0.50625	2	0	6	0	202.667	0.995986	0.834019
Joint effusions	musculoskeletal	26	6.16114	1.97119	1	0.507307	2	0	7	0	196.714	0.996003	0.809524
Candidiasis	infectious diseases	26	6.16114	1.98765	1	0.503106	2	0	3	0	231	0.995936	0.950617
Chronic venous insufficiency [CVI]	circulatory system	26	6.16114	1.98354	1	0.504149	2	0	4	0	218.75	0.995953	0.900206
Other chronic ischemic heart disease, unspecified	circulatory system	26	6.16114	1.98765	1	0.503106	2	0	3	0	231	0.995936	0.950617
Other nonspecific findings on examination of urine	genitourinary	26	6.16114	1.98354	1	0.504149	2	0	4	0	218.75	0.995953	0.900206
Acquired hypothyroidism	endocrine/metabolic	26	6.16114	1.98354	1	0.504149	2	0	4	0	188.75	0.995953	0.776749
Other abnormality of urination	genitourinary	26	6.16114	1.98354	1	0.504149	2	0	4	0	218.75	0.995953	0.900206
Fracture of radius and ulna	injuries & poisonings	26	6.16114	1.98765	1	0.503106	2	0	3	0	231	0.995936	0.950617
Neoplasm of uncertain behavior	neoplasms	26	6.16114	1.99177	1	0.502066	2	0	2	0	242.5	0.995919	0.997942
Heart failure with preserved EF [Diastolic heart failure]	circulatory system	25	5.92417	1.98354	1	0.504149	2	0	4	0	186	0.995953	0.765432
Atherosclerosis of aorta	circulatory system	25	5.92417	1.98765	1	0.503106	2	0	3	0	231	0.995936	0.950617
Retention of urine	genitourinary	25	5.92417	1.98765	1	0.503106	2	0	3	0	231	0.995936	0.950617
Obstructive sleep apnea	neurological	25	5.92417	1.99177	1	0.502066	2	0	2	0	242.5	0.995919	0.997942
Angina pectoris	circulatory system	25	5.92417	1.98765	1	0.503106	2	0	3	0	231	0.995936	0.950617
Cardiomegaly	circulatory system	25	5.92417	1.98354	1	0.504149	2	0	4	0	218.75	0.995953	0.900206
Aphasia/speech disturbance	mental disorders	25	5.92417	1.98354	1	0.504149	2	0	4	0	218.75	0.995953	0.900206
Occlusion and stenosis of precerebral arteries	circulatory system	25	5.92417	1.98765	1	0.503106	2	0	3	0	231	0.995936	0.950617
Chronic Kidney Disease, Stage III	genitourinary	25	5.92417	1.98765	1	0.503106	2	0	3	0	231	0.995936	0.950617
Adjustment reaction	mental disorders	25	5.92417	1.98354	1	0.504149	2	0	4	0	216.5	0.995953	0.890947
Diabetic retinopathy	endocrine/metabolic	25	5.92417	1.98354	0.833333	0.504149	2	2	4	1.13367e-05	174	0.995953	0.716049
Neoplasm of uncertain behavior of skin	neoplasms	24	5.6872	1.99177	1	0.502066	2	0	2	0	242.5	0.995919	0.997942
Spinal stenosis of lumbar region	musculoskeletal	24	5.6872	1.98765	1	0.503106	2	0	3	0	205.333	0.995936	0.844993
Dysthymic disorder	mental disorders	24	5.6872	1.97942	1	0.505198	2	0	5	0	209.6	0.995969	0.862551
Fracture of neck of femur	injuries & poisonings	24	5.6872	1.99177	1	0.502066	2	0	2	0	242.5	0.995919	0.997942
Other diseases of lung	respiratory	24	5.6872	1.99177	1	0.502066	2	0	2	0	242.5	0.995919	0.997942
Other and unspecified disorders of the nervous system	neurological	24	5.6872	1.99177	1	0.502066	2	0	2	0	242.5	0.995919	0.997942
Fracture of vertebral column without mention of spinal cord injury	injuries & poisonings	23	5.45024	1.99177	1	0.502066	2	0	2	0	242.5	0.995919	0.997942
Superficial injury without mention of infection	injuries & poisonings	23	5.45024	1.98765	1	0.503106	2	0	3	0	219.333	0.995936	0.902606
Conduct disorders	mental disorders	23	5.45024	1.99177	1	0.502066	2	0	2	0	242.5	0.995919	0.997942
Develomental delays and disorders	mental disorders	23	5.45024	1.99177	1	0.502066	2	0	2	0	242.5	0.995919	0.997942
Orthostatic hypotension	circulatory system	23	5.45024	1.99177	1	0.502066	2	0	2	0	242.5	0.995919	0.997942
Althete's foot	infectious diseases	23	5.45024	1.99177	1	0.502066	2	0	2	0	242.5	0.995919	0.997942
Cellulitis and abscess of fingers/toes	dermatologic	23	5.45024	1.99177	1	0.502066	2	0	2	0	242.5	0.995919	0.997942
Type 2 diabetes with ophthalmic manifestations	endocrine/metabolic	23	5.45024	1.98765	1	0.503106	2	0	3	0	163	0.995936	0.670782
Pain and other symptoms associated with female genital organs	genitourinary	23	5.45024	1.99177	1	0.502066	2	0	2	0	242.5	0.995919	0.997942
Atrophic gastritis	digestive	23	5.45024	1.99177	1	0.502066	2	0	2	0	242.5	0.995919	0.997942
Delirium dementia and amnestic and other cognitive disorders	mental disorders	23	5.45024	1.99177	1	0.502066	2	0	2	0	242.5	0.995919	0.997942
Acute posthemorrhagic anemia	hematopoietic	23	5.45024	1.99177	1	0.502066	2	0	2	0	242.5	0.995919	0.997942
Migraine	neurological	23	5.45024	1.99177	1	0.502066	2	0	2	0	242.5	0.995919	0.997942
Pneumonitis due to inhalation of food or vomitus	respiratory	23	5.45024	1.99177	1	0.502066	2	0	2	0	242.5	0.995919	0.997942
Circulatory disease NEC	circulatory system	23	5.45024	1.98765	1	0.503106	2	0	3	0	231	0.995936	0.950617
Epistaxis or throat hemorrhage	respiratory	23	5.45024	1.99177	1	0.502066	2	0	2	0	242.5	0.995919	0.997942
Spinal stenosis	musculoskeletal	23	5.45024	1.99177	1	0.502066	2	0	2	0	242.5	0.995919	0.997942
Inflammatory and toxic neuropathy	neurological	23	5.45024	1.99177	1	0.502066	2	0	2	0	242.5	0.995919	0.997942
Joint/ligament sprain	injuries & poisonings	23	5.45024	1.98765	1	0.503106	2	0	3	0	231	0.995936	0.950617
Other derangement of joint	musculoskeletal	22	5.21327	1.99177	1	0.502066	2	0	2	0	242.5	0.995919	0.997942
Symptoms involving respiratory system and other chest symptoms	respiratory	22	5.21327	1.99177	1	0.502066	2	0	2	0	242.5	0.995919	0.997942
Protein-calorie malnutrition	endocrine/metabolic	22	5.21327	1.99177	1	0.502066	2	0	2	0	242.5	0.995919	0.997942
Synovitis and tenosynovitis	musculoskeletal	22	5.21327	1.99177	1	0.502066	2	0	2	0	242.5	0.995919	0.997942
Iron deficiency anemia secondary to blood loss (chronic)	hematopoietic	22	5.21327	1.99177	1	0.502066	2	0	2	0	242.5	0.995919	0.997942
Irritable Bowel Syndrome	digestive	22	5.21327	1.99177	1	0.502066	2	0	2	0	242.5	0.995919	0.997942
Localized superficial swelling, mass, or lump	dermatologic	22	5.21327	1.99588	0	0.501031	2	0	1	0	243	0.995902	0
Chronic ulcer of leg or foot	dermatologic	22	5.21327	1.99177	1	0.502066	2	0	2	0	242.5	0.995919	0.997942
Type 2 diabetes with renal manifestations	endocrine/metabolic	22	5.21327	1.98765	1	0.503106	2	0	3	0	204.667	0.995936	0.84225

## Sheet: Latine_con_UCSF_nodes
phenotype	icd10_chapter	Latine	pL	AverageShortestPathLength	ClusteringCoefficient	ClosenessCentrality	Eccentricity	Stress	Degree	BetweennessCentrality	NeighborhoodConnectivity	Radiality	TopologicalCoefficient
Essential hypertension	circulatory system	270	31.9905	1.02564	0.0825036	0.975	2	1364	38	0.825686	4.07895	0.999325	0.148421
Type 2 diabetes	endocrine/metabolic	128	15.1659	1.87179	0.8	0.534247	3	6	6	0.00101215	15.1667	0.977058	0.399123
Hyperlipidemia	endocrine/metabolic	114	13.5071	1.64103	0.447619	0.609375	3	116	15	0.0274404	9.33333	0.983131	0.245614
Osteoarthrosis NOS	musculoskeletal	105	12.4408	1.64103	0.438095	0.609375	3	118	15	0.0280027	9.4	0.983131	0.247368
Nonspecific chest pain	circulatory system	98	11.6114	1.69231	0.512821	0.590909	3	76	13	0.0163068	10.2308	0.981781	0.269231
Pain in joint	musculoskeletal	96	11.3744	1.69231	0.564103	0.590909	3	68	13	0.0111336	10.5385	0.981781	0.277328
GERD	digestive	94	11.1374	1.97436	1	0.506494	3	0	2	0	26.5	0.974359	0.697368
Fever of unknown origin	symptoms	92	10.9005	1.87179	1	0.534247	3	0	6	0	17.5	0.977058	0.460526
Hypercholesterolemia	endocrine/metabolic	89	10.545	1.87179	0.933333	0.534247	3	2	6	0.000224921	16.6667	0.977058	0.438596
Abdominal pain	symptoms	88	10.4265	1.74359	0.654545	0.573529	3	38	11	0.00652272	11.5455	0.980432	0.303828
Senile cataract	sense organs	87	10.3081	1.92308	0.5	0.52	3	6	4	0.00202429	14.25	0.975709	0.375
Other anemias	hematopoietic	83	9.83412	1.92308	0.833333	0.52	3	2	4	0.000224921	18	0.975709	0.473684
Back pain	symptoms	78	9.24171	1.89744	1	0.527027	3	0	5	0	18.4	0.976383	0.484211
Osteoarthrosis, localized, primary	musculoskeletal	78	9.24171	1.94872	1	0.513158	3	0	3	0	22	0.975034	0.578947
Coronary atherosclerosis	circulatory system	78	9.24171	1.97436	1	0.506494	3	0	2	0	26.5	0.974359	0.697368
Pain in limb	symptoms	75	8.88626	1.87179	1	0.534247	3	0	6	0	17.5	0.977058	0.460526
Malaise and fatigue	symptoms	75	8.88626	1.84615	0.809524	0.541667	3	8	7	0.00179937	15.4286	0.977733	0.406015
Abnormal findings examination of lungs	respiratory	74	8.76777	2	0	0.5	3	0	1	0	38	0.973684	0
Osteoporosis NOS	musculoskeletal	74	8.76777	1.97436	1	0.506494	3	0	2	0	26.5	0.974359	0.697368
Urinary tract infection	genitourinary	72	8.53081	2	0	0.5	3	0	1	0	38	0.973684	0
Shortness of breath	respiratory	70	8.29384	1.94872	1	0.513158	3	0	3	0	19.3333	0.975034	0.508772
Cough	respiratory	69	8.17536	1.94872	1	0.513158	3	0	3	0	20.6667	0.975034	0.54386
Constipation	digestive	68	8.05687	1.87179	1	0.534247	3	0	6	0	17.5	0.977058	0.460526
Glaucoma	sense organs	68	8.05687	1.97436	1	0.506494	3	0	2	0	21	0.974359	0.552632
Hypothyroidism NOS	endocrine/metabolic	67	7.93839	2	0	0.5	3	0	1	0	38	0.973684	0
Cataract	sense organs	66	7.81991	1.97436	1	0.506494	3	0	2	0	21	0.974359	0.552632
Acute renal failure	genitourinary	63	7.46445	2	0	0.5	3	0	1	0	38	0.973684	0
Symptoms involving cardiovascular system	circulatory system	62	7.34597	1.97436	1	0.506494	3	0	2	0	20	0.974359	0.526316
Chronic renal failure [CKD]	genitourinary	62	7.34597	1.94872	0	0.513158	2	76	2	0.0512821	19.5	0.975034	0.5
Congestive heart failure (CHF) NOS	circulatory system	60	7.109	2	0	0.5	3	0	1	0	38	0.973684	0
Atrial fibrillation	circulatory system	60	7.109	2	0	0.5	3	0	1	0	38	0.973684	0
Dizziness and giddiness (Light-headedness and vertigo)	sense organs	59	6.99052	2	0	0.5	3	0	1	0	38	0.973684	0
Major depressive disorder	mental disorders	59	6.99052	2	0	0.5	3	0	1	0	38	0.973684	0
Other dyspnea	respiratory	57	6.75355	1.97436	1	0.506494	3	0	2	0	20	0.974359	0.526316
Abnormal electrocardiogram [ECG] [EKG]	circulatory system	57	6.75355	2	0	0.5	3	0	1	0	38	0.973684	0
Nausea and vomiting	symptoms	55	6.51659	2	0	0.5	3	0	1	0	38	0.973684	0
Hypertensive chronic kidney disease	circulatory system	54	6.3981	2.92308	0	0.342105	3	0	1	0	2	0.949393	0
Other headache syndromes	neurological	54	6.3981	2	0	0.5	3	0	1	0	38	0.973684	0
Edema	symptoms	50	5.92417	2	0	0.5	3	0	1	0	38	0.973684	0
Mixed hyperlipidemia	endocrine/metabolic	48	5.6872	2	0	0.5	3	0	1	0	38	0.973684	0
Other disorders of bone and cartilage	musculoskeletal	47	5.56872	1	0	1	1	0	1	0	1	1	0
Osteopenia or other disorder of bone and cartilage	musculoskeletal	47	5.56872	1	0	1	1	0	1	0	1	1	0

## Sheet: White_AD_UCSF_nodes
phenotype	icd10_chapter	White	pW	AverageShortestPathLength	ClusteringCoefficient	ClosenessCentrality	Eccentricity	Stress	Degree	BetweennessCentrality	NeighborhoodConnectivity	Radiality	TopologicalCoefficient
Alzheimer's disease	mental disorders	422	100	1	0.0835866	1	1	18090	141	0.373682	12.7021	1	0.0918902
Dementias	mental disorders	421	99.763	1.02128	0.0872739	0.979167	2	17256	138	0.331433	12.9783	0.999849	0.0920444
Essential hypertension	circulatory system	192	45.4976	1.2766	0.152398	0.783333	2	8732	102	0.118127	17.1569	0.998038	0.12168
Other persistent mental disorders due to conditions classified elsewhere	mental disorders	139	32.9384	1.59574	0.403509	0.626667	2	1904	57	0.0122191	28.1754	0.995775	0.199826
Memory loss	mental disorders	109	25.8294	1.74468	0.62381	0.573171	2	474	36	0.00298798	37.3333	0.994719	0.264775
Hyperlipidemia	endocrine/metabolic	108	25.5924	1.60284	0.416883	0.623894	2	1796	56	0.0115744	28.625	0.995725	0.203014
Urinary tract infection	genitourinary	108	25.5924	1.55319	0.348694	0.643836	2	2544	63	0.020043	26.0952	0.996077	0.185073
Nonspecific chest pain	circulatory system	97	22.9858	1.60993	0.428283	0.621145	2	1698	55	0.00994367	29.0545	0.995674	0.206061
Mild cognitive impairment	mental disorders	88	20.8531	1.84397	0.800866	0.542308	2	92	22	0.000675659	48.0455	0.994014	0.340748
Fever of unknown origin	symptoms	88	20.8531	1.68085	0.543434	0.594937	2	904	45	0.00447583	33.2667	0.995171	0.235934
Pain in joint	musculoskeletal	85	20.1422	1.63121	0.453243	0.613043	2	1450	52	0.0087518	30.0577	0.995523	0.213175
Osteoarthrosis NOS	musculoskeletal	85	20.1422	1.68794	0.552854	0.592437	2	846	44	0.00433981	33.6364	0.995121	0.238556
Osteoporosis NOS	musculoskeletal	83	19.6682	1.75177	0.692437	0.57085	2	366	35	0.00160933	38.7429	0.994668	0.274772
Major depressive disorder	mental disorders	82	19.4313	1.78723	0.777011	0.559524	2	194	30	0.000765056	42.9667	0.994417	0.304728
Atrial fibrillation	circulatory system	80	18.9573	1.80851	0.777778	0.552941	2	156	27	0.00067065	44.4815	0.994266	0.315471
Back pain	symptoms	79	18.7204	1.73759	0.707207	0.57551	2	390	37	0.00129496	38.5946	0.994769	0.273721
Malaise and fatigue	symptoms	79	18.7204	1.66667	0.540241	0.6	2	994	47	0.00435917	32.8511	0.995272	0.232986
Cough	respiratory	77	18.2464	1.70213	0.609756	0.5875	2	672	42	0.00260188	35.3333	0.99502	0.250591
Altered mental status	mental disorders	76	18.0095	1.7305	0.640114	0.577869	2	506	38	0.00284342	37.0526	0.994819	0.262785
Syncope and collapse	symptoms	69	16.3507	1.73759	0.674174	0.57551	2	434	37	0.0016417	37.9459	0.994769	0.26912
Hypothyroidism NOS	endocrine/metabolic	66	15.6398	1.87943	1	0.532075	2	0	17	0	58.3529	0.993763	0.413851
Vascular dementia	mental disorders	64	15.1659	1.95035	1	0.512727	2	0	7	0	83.5714	0.99326	0.592705
Senile dementia	mental disorders	64	15.1659	1.87943	0.977941	0.532075	2	6	17	1.71168e-05	58.2353	0.993763	0.413016
Hypercholesterolemia	endocrine/metabolic	63	14.9289	1.87234	0.934641	0.534091	2	20	18	7.6499e-05	56.8333	0.993813	0.403073
Pain in limb	symptoms	62	14.6919	1.8156	0.88	0.550781	2	78	26	0.000252625	46.9615	0.994216	0.333061
Neurological disorders	mental disorders	62	14.6919	1.92908	1	0.518382	2	0	10	0	69.2	0.993411	0.49078
Constipation	digestive	61	14.455	1.8227	0.88	0.548638	2	72	25	0.000261644	47.08	0.994165	0.333901
Abdominal pain	symptoms	60	14.218	1.82979	0.90942	0.546512	2	50	24	0.000143175	49.2083	0.994115	0.348995
Specific nonpsychotic mental disorders due to brain damage	mental disorders	59	13.981	1.96454	1	0.509025	2	0	5	0	94.8	0.993159	0.67234
Dizziness and giddiness (Light-headedness and vertigo)	sense organs	59	13.981	1.84397	0.95671	0.542308	2	20	22	5.89715e-05	52	0.994014	0.368794
Symptoms involving cardiovascular system	circulatory system	58	13.7441	1.85106	0.904762	0.54023	2	40	21	0.000137042	51.2857	0.993964	0.363728
Other anemias	hematopoietic	57	13.5071	1.85106	0.938095	0.54023	2	26	21	7.60241e-05	51.9048	0.993964	0.368119
Urinary incontinence	genitourinary	57	13.5071	1.87943	0.985294	0.532075	2	4	17	1.19197e-05	58.1765	0.993763	0.412599
Coronary atherosclerosis	circulatory system	56	13.2701	1.90071	0.857143	0.526119	2	26	14	0.00018086	56.9286	0.993612	0.403749
Dementia with cerebral degenerations	mental disorders	56	13.2701	1.95745	1	0.51087	2	0	6	0	89.6667	0.99321	0.635934
Dysphagia	digestive	55	13.0332	1.87943	0.992647	0.532075	2	2	17	5.62873e-06	58	0.993763	0.411348
Alteration of consciousness	mental disorders	55	13.0332	1.91489	0.893939	0.522222	2	14	12	0.000141844	63.75	0.993511	0.452128
Hypovolemia	endocrine/metabolic	53	12.5592	1.87943	0.955882	0.532075	2	12	17	4.94777e-05	57.2353	0.993763	0.405924
Shortness of breath	respiratory	53	12.5592	1.82979	0.844203	0.546512	2	86	24	0.000346718	47.125	0.994115	0.33422
Abnormal electrocardiogram [ECG] [EKG]	circulatory system	52	12.3223	1.85106	0.904762	0.54023	2	40	21	0.00013011	51.0476	0.993964	0.36204
Edema	symptoms	51	12.0853	1.85816	0.973684	0.538168	2	10	20	2.69549e-05	53.9	0.993914	0.38227
Congestive heart failure (CHF) NOS	circulatory system	51	12.0853	1.92199	0.963636	0.520295	2	4	11	1.70043e-05	66.2727	0.993461	0.470019
Other disorders of bone and cartilage	musculoskeletal	51	12.0853	1.87943	0.970588	0.532075	2	8	17	3.11745e-05	57.7059	0.993763	0.409262
Osteoarthrosis, localized, primary	musculoskeletal	50	11.8483	1.87943	0.904412	0.532075	2	26	17	0.000196146	57.6471	0.993763	0.408844
Pneumonia	respiratory	50	11.8483	1.9078	0.961538	0.524164	2	6	13	2.33809e-05	64.4615	0.993562	0.457174
Type 2 diabetes	endocrine/metabolic	50	11.8483	1.95035	1	0.512727	2	0	7	0	87.4286	0.99326	0.620061
Other specified cardiac dysrhythmias	circulatory system	50	11.8483	1.88652	1	0.530075	2	0	16	0	59.8125	0.993713	0.424202
Acute renal failure	genitourinary	49	11.6114	1.9078	0.948718	0.524164	2	8	13	3.03627e-05	61.2308	0.993562	0.434261
Other dyspnea	respiratory	49	11.6114	1.9078	1	0.524164	2	0	13	0	64.1538	0.993562	0.454992
Nausea and vomiting	symptoms	48	11.3744	1.85106	0.928571	0.54023	2	30	21	8.87851e-05	52	0.993964	0.368794
Other conditions of brain, NOS	neurological	46	10.9005	1.98582	1	0.503571	2	0	2	0	139.5	0.993008	0.989362
Diarrhea	digestive	46	10.9005	1.92199	1	0.520295	2	0	11	0	68.8182	0.993461	0.488072
Abnormal findings examination of lungs	respiratory	44	10.4265	1.88652	0.975	0.530075	2	6	16	1.55192e-05	57	0.993713	0.404255
Osteopenia or other disorder of bone and cartilage	musculoskeletal	44	10.4265	1.9078	1	0.524164	2	0	13	0	64.3846	0.993562	0.456628
Rash and other nonspecific skin eruption	dermatologic	43	10.1896	1.92199	1	0.520295	2	0	11	0	72.7273	0.993461	0.515796
Frequency of urination and polyuria	genitourinary	42	9.95261	1.90071	1	0.526119	2	0	14	0	64.1429	0.993612	0.454914
Anxiety disorder	mental disorders	41	9.71564	1.96454	0.9	0.509025	2	2	5	2.53293e-05	81.4	0.993159	0.577305
Hearing loss	sense organs	41	9.71564	1.97163	1	0.507194	2	0	4	0	108.25	0.993109	0.76773
Chronic renal failure [CKD]	genitourinary	40	9.47867	1.93617	1	0.516484	2	0	9	0	78.6667	0.99336	0.55792
Myocardial infarction	circulatory system	39	9.24171	1.95745	1	0.51087	2	0	6	0	84.3333	0.99321	0.598109
Decubitus ulcer	dermatologic	39	9.24171	1.95745	1	0.51087	2	0	6	0	89.3333	0.99321	0.63357
Delirium due to conditions classified elsewhere	mental disorders	38	9.00474	1.97163	1	0.507194	2	0	4	0	111	0.993109	0.787234
Impacted cerumen	sense organs	38	9.00474	1.95745	1	0.51087	2	0	6	0	92.1667	0.99321	0.653664
Osteoarthrosis, generalized	musculoskeletal	37	8.76777	1.93617	0.944444	0.516484	2	4	9	2.89477e-05	72.1111	0.99336	0.511426
Hereditary and idiopathic peripheral neuropathy	neurological	37	8.76777	1.97163	1	0.507194	2	0	4	0	111	0.993109	0.787234
Occlusion and stenosis of precerebral arteries	circulatory system	37	8.76777	1.97163	1	0.507194	2	0	4	0	109.25	0.993109	0.774823
GERD	digestive	37	8.76777	1.97163	1	0.507194	2	0	4	0	109.25	0.993109	0.774823
Vitamin B-complex deficiencies	endocrine/metabolic	36	8.53081	1.97872	1	0.505376	2	0	3	0	127	0.993059	0.900709
Insomnia	neurological	36	8.53081	1.97872	1	0.505376	2	0	3	0	127	0.993059	0.900709
Symptoms involving nervous and musculoskeletal systems	symptoms	36	8.53081	1.95035	1	0.512727	2	0	7	0	86	0.99326	0.609929
Transient alteration of awareness	mental disorders	35	8.29384	1.96454	1	0.509025	2	0	5	0	90	0.993159	0.638298
Hyposmolality and/or hyponatremia	endocrine/metabolic	35	8.29384	1.97872	1	0.505376	2	0	3	0	127	0.993059	0.900709
Senile cataract	sense organs	35	8.29384	1.97872	1	0.505376	2	0	3	0	127	0.993059	0.900709
Cerebral artery occlusion, with cerebral infarction	circulatory system	35	8.29384	1.97163	1	0.507194	2	0	4	0	111	0.993109	0.787234
Other disorders of soft tissues	musculoskeletal	35	8.29384	1.97163	1	0.507194	2	0	4	0	96.25	0.993109	0.682624
Abnormal involuntary movements	neurological	34	8.05687	1.97872	1	0.505376	2	0	3	0	127	0.993059	0.900709
Actinic keratosis	dermatologic	34	8.05687	1.97872	1	0.505376	2	0	3	0	127	0.993059	0.900709
Degeneration of intervertebral disc	musculoskeletal	34	8.05687	1.97872	1	0.505376	2	0	3	0	127	0.993059	0.900709
Mixed hyperlipidemia	endocrine/metabolic	33	7.81991	1.96454	1	0.509025	2	0	5	0	98.4	0.993159	0.697872
Contusion	injuries & poisonings	33	7.81991	1.96454	1	0.509025	2	0	5	0	99.2	0.993159	0.703546
Osteoarthrosis involving more than one site, but not specified as generalized	musculoskeletal	32	7.58294	1.95035	1	0.512727	2	0	7	0	77.4286	0.99326	0.549139
Hyperplasia of prostate	genitourinary	32	7.58294	1.97872	1	0.505376	2	0	3	0	127	0.993059	0.900709
Vitamin D deficiency	endocrine/metabolic	32	7.58294	1.97872	1	0.505376	2	0	3	0	127	0.993059	0.900709
Sensorineural hearing loss	sense organs	32	7.58294	1.97872	1	0.505376	2	0	3	0	127	0.993059	0.900709
Osteoarthritis; localized	musculoskeletal	31	7.34597	1.95745	1	0.51087	2	0	6	0	82.3333	0.99321	0.583924
Swelling of limb	symptoms	31	7.34597	1.97163	1	0.507194	2	0	4	0	96.25	0.993109	0.682624
Orthostatic hypotension	circulatory system	31	7.34597	1.97872	1	0.505376	2	0	3	0	127	0.993059	0.900709
Allergic rhinitis	respiratory	31	7.34597	1.97872	1	0.505376	2	0	3	0	127	0.993059	0.900709
Generalized anxiety disorder	mental disorders	31	7.34597	1.97163	1	0.507194	2	0	4	0	96.5	0.993109	0.684397
Other peripheral nerve disorders	neurological	30	7.109	1.97163	1	0.507194	2	0	4	0	104.25	0.993109	0.739362
Cataract	sense organs	30	7.109	1.97872	1	0.505376	2	0	3	0	127	0.993059	0.900709
Parkinson's disease	neurological	30	7.109	1.98582	1	0.503571	2	0	2	0	139.5	0.993008	0.989362
Encephalopathy, not elsewhere classified	neurological	30	7.109	1.97872	1	0.505376	2	0	3	0	105.667	0.993059	0.749409
Diverticulosis	digestive	30	7.109	1.97872	1	0.505376	2	0	3	0	127	0.993059	0.900709
Glaucoma	sense organs	28	6.63507	1.97872	1	0.505376	2	0	3	0	127	0.993059	0.900709
Atopic/contact dermatitis due to other or unspecified	dermatologic	28	6.63507	1.97872	1	0.505376	2	0	3	0	127	0.993059	0.900709
Aphasia	mental disorders	28	6.63507	1.98582	1	0.503571	2	0	2	0	139.5	0.993008	0.989362
Inflammatory and toxic neuropathy	neurological	28	6.63507	1.98582	1	0.503571	2	0	2	0	139.5	0.993008	0.989362
Palpitations	circulatory system	28	6.63507	1.97872	1	0.505376	2	0	3	0	127	0.993059	0.900709
Sepsis	injuries & poisonings	27	6.3981	1.97872	1	0.505376	2	0	3	0	94	0.993059	0.666667
Benign neoplasm of skin	neoplasms	27	6.3981	1.98582	1	0.503571	2	0	2	0	139.5	0.993008	0.989362
Other disorders of the kidney and ureters	genitourinary	27	6.3981	1.97872	1	0.505376	2	0	3	0	127	0.993059	0.900709
Hemorrhoids	circulatory system	27	6.3981	1.97872	1	0.505376	2	0	3	0	127	0.993059	0.900709
Hematuria	genitourinary	27	6.3981	1.97872	1	0.505376	2	0	3	0	127	0.993059	0.900709
Disorder of skin and subcutaneous tissue NOS	dermatologic	27	6.3981	1.98582	1	0.503571	2	0	2	0	139.5	0.993008	0.989362
Other abnormal blood chemistry	symptoms	26	6.16114	1.97872	1	0.505376	2	0	3	0	114	0.993059	0.808511
Pleurisy; pleural effusion	respiratory	26	6.16114	1.97872	1	0.505376	2	0	3	0	127	0.993059	0.900709
Convulsions	neurological	26	6.16114	1.98582	1	0.503571	2	0	2	0	139.5	0.993008	0.989362
Benign neoplasm of colon	neoplasms	26	6.16114	1.98582	1	0.503571	2	0	2	0	139.5	0.993008	0.989362
Symptoms involving digestive system	digestive	26	6.16114	1.98582	1	0.503571	2	0	2	0	139.5	0.993008	0.989362
Septicemia	infectious diseases	26	6.16114	1.97872	1	0.505376	2	0	3	0	94	0.993059	0.666667
Arrhythmia (cardiac) NOS	circulatory system	25	5.92417	1.97872	1	0.505376	2	0	3	0	127	0.993059	0.900709
Psychosis	mental disorders	25	5.92417	1.98582	1	0.503571	2	0	2	0	139.5	0.993008	0.989362
Hypertensive chronic kidney disease	circulatory system	25	5.92417	1.97872	1	0.505376	2	0	3	0	127	0.993059	0.900709
Other headache syndromes	neurological	25	5.92417	1.97872	1	0.505376	2	0	3	0	127	0.993059	0.900709
Hypotension NOS	circulatory system	25	5.92417	1.98582	1	0.503571	2	0	2	0	139.5	0.993008	0.989362
Chronic airway obstruction	respiratory	25	5.92417	1.98582	1	0.503571	2	0	2	0	139.5	0.993008	0.989362
Neoplasm of uncertain behavior of skin	neoplasms	24	5.6872	1.98582	1	0.503571	2	0	2	0	139.5	0.993008	0.989362
Late effects of cerebrovascular disease	circulatory system	24	5.6872	1.98582	1	0.503571	2	0	2	0	139.5	0.993008	0.989362
Seborrheic keratosis	dermatologic	24	5.6872	1.98582	1	0.503571	2	0	2	0	139.5	0.993008	0.989362
Retention of urine	genitourinary	24	5.6872	1.98582	1	0.503571	2	0	2	0	139.5	0.993008	0.989362
Hypopotassemia	endocrine/metabolic	24	5.6872	1.97872	1	0.505376	2	0	3	0	127	0.993059	0.900709
Cerebrovascular disease	circulatory system	24	5.6872	1.98582	1	0.503571	2	0	2	0	139.5	0.993008	0.989362
Acquired hypothyroidism	endocrine/metabolic	24	5.6872	1.98582	1	0.503571	2	0	2	0	139.5	0.993008	0.989362
Functional disorders of bladder	genitourinary	24	5.6872	1.98582	1	0.503571	2	0	2	0	139.5	0.993008	0.989362
Musculoskeletal symptoms referable to limbs	symptoms	24	5.6872	1.98582	1	0.503571	2	0	2	0	139.5	0.993008	0.989362
Symptoms involving respiratory system and other chest symptoms	respiratory	23	5.45024	1.98582	1	0.503571	2	0	2	0	139.5	0.993008	0.989362
Transient cerebral ischemia	circulatory system	23	5.45024	1.98582	1	0.503571	2	0	2	0	139.5	0.993008	0.989362
Other and unspecified disorders of the nervous system	neurological	23	5.45024	1.98582	1	0.503571	2	0	2	0	139.5	0.993008	0.989362
Cerebral atherosclerosis	circulatory system	23	5.45024	1.97872	1	0.505376	2	0	3	0	127	0.993059	0.900709
Fracture of neck of femur	injuries & poisonings	23	5.45024	1.98582	1	0.503571	2	0	2	0	139.5	0.993008	0.989362
Pneumonitis due to inhalation of food or vomitus	respiratory	23	5.45024	1.98582	1	0.503571	2	0	2	0	139.5	0.993008	0.989362
Inflammation of eyelids	sense organs	23	5.45024	1.98582	1	0.503571	2	0	2	0	139.5	0.993008	0.989362
Chronic ulcer of leg or foot	dermatologic	23	5.45024	1.98582	1	0.503571	2	0	2	0	139.5	0.993008	0.989362
Enthesopathy	musculoskeletal	22	5.21327	1.98582	1	0.503571	2	0	2	0	139.5	0.993008	0.989362
Bacterial infection NOS	infectious diseases	22	5.21327	1.99291	0	0.501779	2	0	1	0	141	0.992958	0
Diaphragmatic hernia	digestive	22	5.21327	1.98582	1	0.503571	2	0	2	0	139.5	0.993008	0.989362
Acute upper respiratory infections of multiple or unspecified sites	respiratory	22	5.21327	1.98582	1	0.503571	2	0	2	0	139.5	0.993008	0.989362
Cervicalgia	symptoms	22	5.21327	1.99291	0	0.501779	2	0	1	0	141	0.992958	0
Other diseases of lung	respiratory	22	5.21327	1.98582	1	0.503571	2	0	2	0	139.5	0.993008	0.989362
Pulmonary collapse; interstitial and compensatory emphysema	respiratory	22	5.21327	1.99291	0	0.501779	2	0	1	0	141	0.992958	0
E. coli	infectious diseases	22	5.21327	1.97872	1	0.505376	2	0	3	0	114	0.993059	0.808511

## Sheet: White_con_UCSF_nodes
phenotype	icd10_chapter	White	pW	AverageShortestPathLength	ClusteringCoefficient	ClosenessCentrality	Eccentricity	Stress	Degree	BetweennessCentrality	NeighborhoodConnectivity	Radiality	TopologicalCoefficient
Essential hypertension	circulatory system	164	19.4313	1	0	1	1	56	8	1	1	1	0
Hyperlipidemia	endocrine/metabolic	83	9.83412	1.875	0	0.533333	2	0	1	0	8	0.890625	0
Atrial fibrillation	circulatory system	73	8.64929	1.875	0	0.533333	2	0	1	0	8	0.890625	0
Nonspecific chest pain	circulatory system	68	8.05687	1.875	0	0.533333	2	0	1	0	8	0.890625	0
Abdominal pain	symptoms	64	7.58294	1.875	0	0.533333	2	0	1	0	8	0.890625	0
Pain in joint	musculoskeletal	63	7.46445	1.875	0	0.533333	2	0	1	0	8	0.890625	0
Malaise and fatigue	symptoms	62	7.34597	1.875	0	0.533333	2	0	1	0	8	0.890625	0
Back pain	symptoms	58	6.87204	1.875	0	0.533333	2	0	1	0	8	0.890625	0
Osteoarthrosis NOS	musculoskeletal	52	6.16114	1.875	0	0.533333	2	0	1	0	8	0.890625	0
