# Supplementary material for: Similarities and differences in Alzheimer’s dementia comorbidities in racialized populations identified from electronic medical records
Source: Commun Med (Lond). 2023 Apr 8;3:50. doi: 10.1038/s43856-023-00280-2 (PMC10082816; doi:10.1038/s43856-023-00280-2)
Supplement: Supplementary file 6 — Supplementary Data 5 [file 43856_2023_280_MOESM6_ESM.xlsx]

## Sheet: Asian_AD_UCSF_edges
phentoype_1	phenotype_2	Asian	pA
Alzheimer's disease	Dementias	419	99.2891
Essential hypertension	Alzheimer's disease	292	69.1943
Essential hypertension	Dementias	290	68.7204
Alzheimer's disease	Hyperlipidemia	219	51.8957
Hyperlipidemia	Dementias	218	51.6588
Essential hypertension	Hyperlipidemia	194	45.9716
Nonspecific chest pain	Alzheimer's disease	184	43.6019
Malaise and fatigue	Alzheimer's disease	183	43.3649
Malaise and fatigue	Dementias	183	43.3649
Nonspecific chest pain	Dementias	182	43.128
Alzheimer's disease	Pain in joint	171	40.5213
Fever of unknown origin	Alzheimer's disease	170	40.2844
Pain in joint	Dementias	170	40.2844
Fever of unknown origin	Dementias	168	39.8104
Alzheimer's disease	Other persistent mental disorders due to conditions classified elsewhere	168	39.8104
Dementias	Other persistent mental disorders due to conditions classified elsewhere	168	39.8104
Other anemias	Alzheimer's disease	167	39.5735
Cough	Alzheimer's disease	166	39.3365
Other anemias	Dementias	165	39.0995
Nonspecific chest pain	Essential hypertension	165	39.0995
Cough	Dementias	165	39.0995
Osteoporosis NOS	Alzheimer's disease	164	38.8626
Osteoporosis NOS	Dementias	162	38.3886
Alzheimer's disease	Memory loss	158	37.4408
Memory loss	Dementias	158	37.4408
Essential hypertension	Malaise and fatigue	155	36.7299
Urinary tract infection	Alzheimer's disease	155	36.7299
Urinary tract infection	Dementias	153	36.2559
Alzheimer's disease	Abdominal pain	152	36.019
Fever of unknown origin	Essential hypertension	151	35.782
Dementias	Abdominal pain	151	35.782
Essential hypertension	Pain in joint	148	35.0711
Type 2 diabetes	Alzheimer's disease	147	34.8341
Alzheimer's disease	Altered mental status	147	34.8341
Altered mental status	Dementias	147	34.8341
Other anemias	Essential hypertension	146	34.5972
Type 2 diabetes	Dementias	146	34.5972
Osteoarthrosis NOS	Alzheimer's disease	145	34.3602
Osteoarthrosis NOS	Dementias	145	34.3602
Essential hypertension	Cough	145	34.3602
Alzheimer's disease	Abnormal electrocardiogram [ECG] [EKG]	145	34.3602
Abnormal electrocardiogram [ECG] [EKG]	Dementias	145	34.3602
Abnormal findings examination of lungs	Alzheimer's disease	144	34.1232
Abnormal findings examination of lungs	Dementias	144	34.1232
Essential hypertension	Osteoporosis NOS	138	32.7014
Essential hypertension	Other persistent mental disorders due to conditions classified elsewhere	135	31.9905
Alzheimer's disease	Constipation	133	31.5166
Constipation	Dementias	133	31.5166
Nonspecific chest pain	Hyperlipidemia	132	31.2796
Dizziness and giddiness (Light-headedness and vertigo)	Alzheimer's disease	130	30.8057
Dizziness and giddiness (Light-headedness and vertigo)	Dementias	129	30.5687
Essential hypertension	Urinary tract infection	129	30.5687
Essential hypertension	Type 2 diabetes	128	30.3318
Essential hypertension	Abdominal pain	128	30.3318
Malaise and fatigue	Hyperlipidemia	128	30.3318
Back pain	Alzheimer's disease	127	30.0948
Back pain	Dementias	127	30.0948
Osteoarthrosis NOS	Essential hypertension	127	30.0948
Essential hypertension	Abnormal electrocardiogram [ECG] [EKG]	127	30.0948
Other disorders of bone and cartilage	Alzheimer's disease	127	30.0948
Nonspecific chest pain	Pain in joint	126	29.8578
Other disorders of bone and cartilage	Dementias	126	29.8578
Nonspecific chest pain	Malaise and fatigue	125	29.6209
Fever of unknown origin	Hyperlipidemia	124	29.3839
Pain in joint	Hyperlipidemia	123	29.1469
Essential hypertension	Altered mental status	122	28.91
Cough	Hyperlipidemia	121	28.673
Essential hypertension	Memory loss	120	28.436
Malaise and fatigue	Cough	120	28.436
Abnormal findings examination of lungs	Essential hypertension	119	28.1991
Pain in limb	Alzheimer's disease	119	28.1991
Pain in limb	Dementias	118	27.9621
Osteoarthrosis, localized, primary	Alzheimer's disease	118	27.9621
Osteoarthrosis, localized, primary	Dementias	118	27.9621
Senile cataract	Alzheimer's disease	117	27.7251
Shortness of breath	Alzheimer's disease	117	27.7251
Osteopenia or other disorder of bone and cartilage	Alzheimer's disease	117	27.7251
Malaise and fatigue	Pain in joint	117	27.7251
Senile cataract	Dementias	116	27.4882
Essential hypertension	Constipation	116	27.4882
Shortness of breath	Dementias	116	27.4882
Osteopenia or other disorder of bone and cartilage	Dementias	116	27.4882
Alzheimer's disease	Urinary incontinence	115	27.2512
Dementias	Urinary incontinence	115	27.2512
Nonspecific chest pain	Fever of unknown origin	114	27.0142
Dizziness and giddiness (Light-headedness and vertigo)	Essential hypertension	114	27.0142
Osteoporosis NOS	Hyperlipidemia	114	27.0142
Vascular dementia	Alzheimer's disease	114	27.0142
Vascular dementia	Dementias	114	27.0142
Other anemias	Hyperlipidemia	113	26.7773
Nonspecific chest pain	Abdominal pain	113	26.7773
Nonspecific chest pain	Cough	113	26.7773
Cataract	Alzheimer's disease	113	26.7773
Acute renal failure	Alzheimer's disease	112	26.5403
Nonspecific chest pain	Osteoporosis NOS	112	26.5403
Fever of unknown origin	Malaise and fatigue	112	26.5403
Acute renal failure	Dementias	111	26.3033
Cataract	Dementias	111	26.3033
Back pain	Essential hypertension	110	26.0664
Osteoarthrosis NOS	Pain in joint	110	26.0664
Fever of unknown origin	Cough	110	26.0664
Fever of unknown origin	Pain in joint	110	26.0664
Cough	Pain in joint	110	26.0664
Essential hypertension	Other disorders of bone and cartilage	109	25.8294
Essential hypertension	Pain in limb	109	25.8294
Hyperlipidemia	Abdominal pain	109	25.8294
Type 2 diabetes	Hyperlipidemia	108	25.5924
Other disorders of bone and cartilage	Osteopenia or other disorder of bone and cartilage	107	25.3555
Other anemias	Malaise and fatigue	106	25.1185
Nonspecific chest pain	Urinary tract infection	106	25.1185
Osteoporosis NOS	Cough	106	25.1185
Osteoporosis NOS	Malaise and fatigue	106	25.1185
Alzheimer's disease	Dysphagia	106	25.1185
Dementias	Dysphagia	106	25.1185
Other anemias	Nonspecific chest pain	105	24.8815
Senile cataract	Essential hypertension	105	24.8815
Essential hypertension	Osteoarthrosis, localized, primary	105	24.8815
Mild cognitive impairment	Alzheimer's disease	104	24.6445
Mild cognitive impairment	Dementias	104	24.6445
Osteoarthrosis NOS	Nonspecific chest pain	104	24.6445
Hypercholesterolemia	Alzheimer's disease	104	24.6445
Other anemias	Pain in joint	103	24.4076
Osteoarthrosis NOS	Hyperlipidemia	103	24.4076
Syncope and collapse	Alzheimer's disease	103	24.4076
Alzheimer's disease	Other specified cardiac dysrhythmias	103	24.4076
Pain in joint	Abdominal pain	103	24.4076
Hyperlipidemia	Memory loss	103	24.4076
Back pain	Pain in joint	102	24.1706
Syncope and collapse	Dementias	102	24.1706
Osteoporosis NOS	Pain in joint	102	24.1706
Atrial fibrillation	Alzheimer's disease	102	24.1706
Atrial fibrillation	Dementias	102	24.1706
Hypercholesterolemia	Dementias	102	24.1706
Dementias	Other specified cardiac dysrhythmias	102	24.1706
Urinary tract infection	Malaise and fatigue	101	23.9336
Malaise and fatigue	Abdominal pain	101	23.9336
Hyperlipidemia	Abnormal electrocardiogram [ECG] [EKG]	101	23.9336
Osteoarthrosis NOS	Osteoporosis NOS	100	23.6967
Essential hypertension	Shortness of breath	100	23.6967
Urinary tract infection	Hyperlipidemia	100	23.6967
GERD	Alzheimer's disease	100	23.6967
Hyperlipidemia	Other persistent mental disorders due to conditions classified elsewhere	100	23.6967
Osteoarthrosis NOS	Malaise and fatigue	99	23.4597
Fever of unknown origin	Osteoporosis NOS	99	23.4597
Fever of unknown origin	Urinary tract infection	99	23.4597
Essential hypertension	Cataract	99	23.4597
Essential hypertension	Osteopenia or other disorder of bone and cartilage	99	23.4597
Essential hypertension	Urinary incontinence	99	23.4597
Essential hypertension	Hypercholesterolemia	99	23.4597
Malaise and fatigue	Constipation	99	23.4597
Malaise and fatigue	Other persistent mental disorders due to conditions classified elsewhere	99	23.4597
Pneumonia	Alzheimer's disease	99	23.4597
Pain in joint	Memory loss	99	23.4597
Other anemias	Fever of unknown origin	98	23.2227
Nonspecific chest pain	Dizziness and giddiness (Light-headedness and vertigo)	98	23.2227
Abnormal findings examination of lungs	Hyperlipidemia	98	23.2227
Fever of unknown origin	Abdominal pain	98	23.2227
Symptoms involving nervous and musculoskeletal systems	Alzheimer's disease	98	23.2227
Symptoms involving nervous and musculoskeletal systems	Dementias	98	23.2227
GERD	Dementias	98	23.2227
Cough	Abdominal pain	98	23.2227
Pneumonia	Dementias	98	23.2227
Alzheimer's disease	Hypovolemia	98	23.2227
Alzheimer's disease	Major depressive disorder	98	23.2227
Dementias	Hypovolemia	98	23.2227
Other anemias	Urinary tract infection	97	22.9858
Nonspecific chest pain	Other persistent mental disorders due to conditions classified elsewhere	97	22.9858
Dementias	Major depressive disorder	97	22.9858
Neurological disorders	Alzheimer's disease	96	22.7488
Neurological disorders	Dementias	96	22.7488
Urinary tract infection	Cough	96	22.7488
Osteoporosis NOS	Memory loss	96	22.7488
Other anemias	Cough	95	22.5118
Nonspecific chest pain	Abnormal electrocardiogram [ECG] [EKG]	95	22.5118
Dizziness and giddiness (Light-headedness and vertigo)	Malaise and fatigue	95	22.5118
Essential hypertension	Other specified cardiac dysrhythmias	95	22.5118
Malaise and fatigue	Memory loss	95	22.5118
Altered mental status	Hyperlipidemia	95	22.5118
Mixed hyperlipidemia	Alzheimer's disease	94	22.2749
Osteoarthrosis NOS	Cough	94	22.2749
Abnormal findings examination of lungs	Malaise and fatigue	94	22.2749
Essential hypertension	Syncope and collapse	94	22.2749
Mixed hyperlipidemia	Dementias	93	22.0379
Back pain	Malaise and fatigue	93	22.0379
Other disorders of bone and cartilage	Osteoporosis NOS	93	22.0379
Malaise and fatigue	Altered mental status	93	22.0379
Constipation	Hyperlipidemia	93	22.0379
Back pain	Nonspecific chest pain	92	21.8009
Senile cataract	Hyperlipidemia	92	21.8009
Dizziness and giddiness (Light-headedness and vertigo)	Hyperlipidemia	92	21.8009
Abnormal findings examination of lungs	Altered mental status	92	21.8009
Urinary tract infection	Pain in joint	92	21.8009
Osteoporosis NOS	Other persistent mental disorders due to conditions classified elsewhere	92	21.8009
Malaise and fatigue	Abnormal electrocardiogram [ECG] [EKG]	92	21.8009
Osteoarthrosis, localized, primary	Pain in joint	92	21.8009
Edema	Alzheimer's disease	91	21.564
Edema	Dementias	91	21.564
Back pain	Hyperlipidemia	91	21.564
Other anemias	Osteoporosis NOS	91	21.564
Atopic/contact dermatitis due to other or unspecified	Alzheimer's disease	91	21.564
Urinary tract infection	Osteoporosis NOS	91	21.564
Osteoarthrosis, localized, primary	Hyperlipidemia	91	21.564
Coronary atherosclerosis	Alzheimer's disease	91	21.564
Coronary atherosclerosis	Dementias	91	21.564
Hyposmolality and/or hyponatremia	Alzheimer's disease	91	21.564
Hyposmolality and/or hyponatremia	Dementias	91	21.564
Mixed hyperlipidemia	Essential hypertension	90	21.327
Osteoarthrosis NOS	Osteoarthrosis, localized, primary	90	21.327
Nonspecific chest pain	Pain in limb	90	21.327
Nonspecific chest pain	Constipation	90	21.327
Fever of unknown origin	Memory loss	90	21.327
Pain in limb	Pain in joint	90	21.327
Pain in limb	Hyperlipidemia	90	21.327
Atopic/contact dermatitis due to other or unspecified	Dementias	90	21.327
Rash and other nonspecific skin eruption	Alzheimer's disease	90	21.327
Other disorders of bone and cartilage	Hyperlipidemia	90	21.327
Osteoporosis NOS	Abdominal pain	90	21.327
Hearing loss	Alzheimer's disease	90	21.327
Hearing loss	Dementias	90	21.327
Cough	Constipation	90	21.327
Acute renal failure	Essential hypertension	89	21.09
Nonspecific chest pain	Abnormal findings examination of lungs	89	21.09
Nonspecific chest pain	Memory loss	89	21.09
Rash and other nonspecific skin eruption	Dementias	89	21.09
Hypercholesterolemia	Hyperlipidemia	89	21.09
Hyperlipidemia	Urinary incontinence	89	21.09
Nonspecific chest pain	Altered mental status	88	20.8531
Abnormal findings examination of lungs	Cough	88	20.8531
Essential hypertension	Atrial fibrillation	88	20.8531
Essential hypertension	GERD	88	20.8531
Nausea and vomiting	Alzheimer's disease	88	20.8531
Malaise and fatigue	Type 2 diabetes	88	20.8531
Cataract	Hyperlipidemia	88	20.8531
Senile cataract	Pain in joint	87	20.6161
Osteoarthrosis NOS	Fever of unknown origin	87	20.6161
Abnormal findings examination of lungs	Abnormal electrocardiogram [ECG] [EKG]	87	20.6161
Fever of unknown origin	Other persistent mental disorders due to conditions classified elsewhere	87	20.6161
Essential hypertension	Dysphagia	87	20.6161
Essential hypertension	Vascular dementia	87	20.6161
Essential hypertension	Hypovolemia	87	20.6161
Nausea and vomiting	Dementias	87	20.6161
Cough	Memory loss	87	20.6161
Pain in joint	Other persistent mental disorders due to conditions classified elsewhere	87	20.6161
Memory loss	Other persistent mental disorders due to conditions classified elsewhere	87	20.6161
Other anemias	Type 2 diabetes	86	20.3791
Nonspecific chest pain	Other disorders of bone and cartilage	86	20.3791
Nonspecific chest pain	Shortness of breath	86	20.3791
Nonspecific chest pain	Type 2 diabetes	86	20.3791
Essential hypertension	Major depressive disorder	86	20.3791
Other disorders of bone and cartilage	Pain in joint	86	20.3791
Malaise and fatigue	Urinary incontinence	86	20.3791
Alzheimer's disease	Other dyspnea	86	20.3791
Other dyspnea	Dementias	86	20.3791
Pain in joint	Constipation	86	20.3791
Other anemias	Abdominal pain	85	20.1422
Senile cataract	Cough	85	20.1422
Dizziness and giddiness (Light-headedness and vertigo)	Pain in joint	85	20.1422
Fever of unknown origin	Constipation	85	20.1422
Essential hypertension	Pneumonia	85	20.1422
Osteoporosis NOS	Osteopenia or other disorder of bone and cartilage	85	20.1422
Cough	Other persistent mental disorders due to conditions classified elsewhere	85	20.1422
Other abnormal blood chemistry	Alzheimer's disease	85	20.1422
Alzheimer's disease	Chronic renal failure [CKD]	85	20.1422
Altered mental status	Abnormal electrocardiogram [ECG] [EKG]	85	20.1422
Dementias	Chronic renal failure [CKD]	85	20.1422
Senile cataract	Malaise and fatigue	84	19.9052
Osteoarthrosis NOS	Memory loss	84	19.9052
Dizziness and giddiness (Light-headedness and vertigo)	Abdominal pain	84	19.9052
Essential hypertension	Hyposmolality and/or hyponatremia	84	19.9052
Essential hypertension	Symptoms involving nervous and musculoskeletal systems	84	19.9052
Urinary tract infection	Abdominal pain	84	19.9052
Urinary tract infection	Other persistent mental disorders due to conditions classified elsewhere	84	19.9052
Other abnormal blood chemistry	Dementias	84	19.9052
Alzheimer's disease	Symptoms involving cardiovascular system	84	19.9052
Dementias	Symptoms involving cardiovascular system	84	19.9052
Back pain	Osteoarthrosis NOS	83	19.6682
Back pain	Cough	83	19.6682
Senile cataract	Cataract	83	19.6682
Essential hypertension	Coronary atherosclerosis	83	19.6682
Essential hypertension	Atopic/contact dermatitis due to other or unspecified	83	19.6682
Osteopenia or other disorder of bone and cartilage	Hyperlipidemia	83	19.6682
Cough	Abnormal electrocardiogram [ECG] [EKG]	83	19.6682
Alzheimer's disease	Insomnia	83	19.6682
Back pain	Osteoporosis NOS	82	19.4313
Other anemias	Constipation	82	19.4313
Glaucoma	Alzheimer's disease	82	19.4313
Senile cataract	Nonspecific chest pain	82	19.4313
Osteoarthrosis NOS	Abdominal pain	82	19.4313
Dizziness and giddiness (Light-headedness and vertigo)	Osteoporosis NOS	82	19.4313
Other headache syndromes	Alzheimer's disease	82	19.4313
Other headache syndromes	Dementias	82	19.4313
Frequency of urination and polyuria	Alzheimer's disease	82	19.4313
Palpitations	Alzheimer's disease	82	19.4313
Pain in joint	Abnormal electrocardiogram [ECG] [EKG]	82	19.4313
Dementias	Insomnia	82	19.4313
Other anemias	Altered mental status	81	19.1943
Glaucoma	Dementias	81	19.1943
Senile cataract	Memory loss	81	19.1943
Nonspecific chest pain	Osteopenia or other disorder of bone and cartilage	81	19.1943
Abnormal findings examination of lungs	Fever of unknown origin	81	19.1943
Pain in limb	Malaise and fatigue	81	19.1943
Osteoporosis NOS	Constipation	81	19.1943
Frequency of urination and polyuria	Dementias	81	19.1943
Alzheimer's disease	Acute upper respiratory infections of multiple or unspecified sites	81	19.1943
Other anemias	Osteoarthrosis NOS	80	18.9573
Other anemias	Abnormal findings examination of lungs	80	18.9573
Senile cataract	Abdominal pain	80	18.9573
Osteoarthrosis NOS	Urinary tract infection	80	18.9573
Nonspecific chest pain	Osteoarthrosis, localized, primary	80	18.9573
Nonspecific chest pain	Urinary incontinence	80	18.9573
Fever of unknown origin	Abnormal electrocardiogram [ECG] [EKG]	80	18.9573
Fever of unknown origin	Type 2 diabetes	80	18.9573
Essential hypertension	Rash and other nonspecific skin eruption	80	18.9573
Encephalopathy, not elsewhere classified	Alzheimer's disease	80	18.9573
Encephalopathy, not elsewhere classified	Dementias	80	18.9573
Osteoporosis NOS	Cataract	80	18.9573
Palpitations	Dementias	80	18.9573
Constipation	Abdominal pain	80	18.9573
Acute upper respiratory infections of multiple or unspecified sites	Dementias	80	18.9573
Mixed hyperlipidemia	Hyperlipidemia	79	18.7204
Other anemias	Other persistent mental disorders due to conditions classified elsewhere	79	18.7204
Other anemias	Dizziness and giddiness (Light-headedness and vertigo)	79	18.7204
Osteoarthrosis NOS	Other persistent mental disorders due to conditions classified elsewhere	79	18.7204
Dizziness and giddiness (Light-headedness and vertigo)	Cough	79	18.7204
Fever of unknown origin	Altered mental status	79	18.7204
Pain in limb	Osteoporosis NOS	79	18.7204
Shortness of breath	Hyperlipidemia	79	18.7204
Other disorders of bone and cartilage	Cough	79	18.7204
Other disorders of bone and cartilage	Malaise and fatigue	79	18.7204
Urinary tract infection	Constipation	79	18.7204
Osteopenia or other disorder of bone and cartilage	Pain in joint	79	18.7204
Malaise and fatigue	Osteoarthrosis, localized, primary	79	18.7204
Cough	Altered mental status	79	18.7204
Cough	Type 2 diabetes	79	18.7204
Type 2 diabetes	Pain in joint	79	18.7204
Alzheimer's disease	Alteration of consciousness	79	18.7204
Edema	Essential hypertension	78	18.4834
Back pain	Memory loss	78	18.4834
Other anemias	Abnormal electrocardiogram [ECG] [EKG]	78	18.4834
Other anemias	Memory loss	78	18.4834
Senile cataract	Fever of unknown origin	78	18.4834
Osteoarthrosis NOS	Other disorders of bone and cartilage	78	18.4834
Vitamin D deficiency	Alzheimer's disease	78	18.4834
Essential hypertension	Nausea and vomiting	78	18.4834
Urinary tract infection	Altered mental status	78	18.4834
Memory loss	Abdominal pain	78	18.4834
Dementias	Alteration of consciousness	78	18.4834
Abnormal findings examination of lungs	Urinary tract infection	77	18.2464
Abnormal findings examination of lungs	Pain in joint	77	18.2464
Vitamin D deficiency	Dementias	77	18.2464
Fever of unknown origin	Pain in limb	77	18.2464
Fever of unknown origin	Osteoarthrosis, localized, primary	77	18.2464
Essential hypertension	Other abnormal blood chemistry	77	18.2464
Essential hypertension	Palpitations	77	18.2464
Shortness of breath	Cough	77	18.2464
GERD	Hyperlipidemia	77	18.2464
Cough	Urinary incontinence	77	18.2464
Cataract	Pain in joint	77	18.2464
Mixed hyperlipidemia	Pain in joint	76	18.0095
Acute renal failure	Other anemias	76	18.0095
Osteoarthrosis NOS	Cataract	76	18.0095
Nonspecific chest pain	Syncope and collapse	76	18.0095
Nonspecific chest pain	Hypercholesterolemia	76	18.0095
Fever of unknown origin	Shortness of breath	76	18.0095
Fever of unknown origin	Cataract	76	18.0095
Essential hypertension	Hearing loss	76	18.0095
Essential hypertension	Chronic renal failure [CKD]	76	18.0095
Pain in limb	Cough	76	18.0095
Osteoporosis NOS	Type 2 diabetes	76	18.0095
Osteoporosis NOS	Osteoarthrosis, localized, primary	76	18.0095
Cough	Cataract	76	18.0095
Cataract	Memory loss	76	18.0095
Mixed hyperlipidemia	Malaise and fatigue	75	17.7725
Mixed hyperlipidemia	Cough	75	17.7725
Back pain	Abdominal pain	75	17.7725
Back pain	Fever of unknown origin	75	17.7725
Senile cataract	Osteoarthrosis NOS	75	17.7725
Senile cataract	Osteoporosis NOS	75	17.7725
Abnormal findings examination of lungs	Pneumonia	75	17.7725
Fever of unknown origin	Other disorders of bone and cartilage	75	17.7725
Essential hypertension	Other dyspnea	75	17.7725
Essential hypertension	Symptoms involving cardiovascular system	75	17.7725
Urinary tract infection	Type 2 diabetes	75	17.7725
Malaise and fatigue	Hypercholesterolemia	75	17.7725
Osteoarthrosis, localized, primary	Cough	75	17.7725
Type 2 diabetes	Abdominal pain	75	17.7725
Pain in joint	Altered mental status	75	17.7725
Abdominal pain	Other persistent mental disorders due to conditions classified elsewhere	75	17.7725
Diarrhea	Alzheimer's disease	74	17.5355
Mixed hyperlipidemia	Nonspecific chest pain	74	17.5355
Osteoarthrosis NOS	Pain in limb	74	17.5355
Nonspecific chest pain	Other specified cardiac dysrhythmias	74	17.5355
Dizziness and giddiness (Light-headedness and vertigo)	Fever of unknown origin	74	17.5355
Pain in limb	Abdominal pain	74	17.5355
Sensorineural hearing loss	Alzheimer's disease	74	17.5355
Sensorineural hearing loss	Dementias	74	17.5355
Other disorders of bone and cartilage	Abdominal pain	74	17.5355
Urinary tract infection	Abnormal electrocardiogram [ECG] [EKG]	74	17.5355
Malaise and fatigue	Cataract	74	17.5355
Alzheimer's disease	Hypopotassemia	74	17.5355
Hypopotassemia	Dementias	74	17.5355
Diarrhea	Dementias	73	17.2986
Mixed hyperlipidemia	Fever of unknown origin	73	17.2986
Acute renal failure	Hyperlipidemia	73	17.2986
Back pain	Other anemias	73	17.2986
Osteoarthrosis NOS	Constipation	73	17.2986
Essential hypertension	Other headache syndromes	73	17.2986
Essential hypertension	Acute upper respiratory infections of multiple or unspecified sites	73	17.2986
Shortness of breath	Malaise and fatigue	73	17.2986
Other disorders of bone and cartilage	Urinary tract infection	73	17.2986
Osteopenia or other disorder of bone and cartilage	Malaise and fatigue	73	17.2986
Atrial fibrillation	Hyperlipidemia	73	17.2986
Vascular dementia	Hyperlipidemia	73	17.2986
Hypercholesterolemia	Pain in joint	73	17.2986
Alzheimer's disease	Hemorrhoids	73	17.2986
Edema	Malaise and fatigue	72	17.0616
Other anemias	Osteoarthrosis, localized, primary	72	17.0616
Other anemias	Pain in limb	72	17.0616
Osteoarthrosis NOS	Osteopenia or other disorder of bone and cartilage	72	17.0616
Osteoarthrosis NOS	Dizziness and giddiness (Light-headedness and vertigo)	72	17.0616
Osteoarthrosis NOS	Type 2 diabetes	72	17.0616
Nonspecific chest pain	Cataract	72	17.0616
Dizziness and giddiness (Light-headedness and vertigo)	Constipation	72	17.0616
Dizziness and giddiness (Light-headedness and vertigo)	Other persistent mental disorders due to conditions classified elsewhere	72	17.0616
Abnormal findings examination of lungs	Abdominal pain	72	17.0616
Fever of unknown origin	Hypercholesterolemia	72	17.0616
Osteoporosis NOS	Abnormal electrocardiogram [ECG] [EKG]	72	17.0616
Malaise and fatigue	Dysphagia	72	17.0616
Dementias	Hemorrhoids	72	17.0616
Neurological disorders	Essential hypertension	71	16.8246
Neurological disorders	Other persistent mental disorders due to conditions classified elsewhere	71	16.8246
Back pain	Other disorders of bone and cartilage	71	16.8246
Mild cognitive impairment	Essential hypertension	71	16.8246
Contusion	Alzheimer's disease	71	16.8246
Contusion	Dementias	71	16.8246
Nonspecific chest pain	GERD	71	16.8246
Dizziness and giddiness (Light-headedness and vertigo)	Memory loss	71	16.8246
Dizziness and giddiness (Light-headedness and vertigo)	Urinary tract infection	71	16.8246
Abnormal findings examination of lungs	Shortness of breath	71	16.8246
Abnormal findings examination of lungs	Constipation	71	16.8246
Fever of unknown origin	Urinary incontinence	71	16.8246
Hypertensive chronic kidney disease	Alzheimer's disease	71	16.8246
Hypertensive chronic kidney disease	Dementias	71	16.8246
Rash and other nonspecific skin eruption	Cough	71	16.8246
Syncope and collapse	Hyperlipidemia	71	16.8246
Syncope and collapse	Pain in joint	71	16.8246
Other abnormal glucose	Alzheimer's disease	71	16.8246
Other abnormal glucose	Dementias	71	16.8246
Other disorders of bone and cartilage	Memory loss	71	16.8246
Urinary tract infection	Memory loss	71	16.8246
Urinary tract infection	Urinary incontinence	71	16.8246
Osteoporosis NOS	Hypercholesterolemia	71	16.8246
Osteopenia or other disorder of bone and cartilage	Cough	71	16.8246
Cough	Hypercholesterolemia	71	16.8246
Type 2 diabetes	Other persistent mental disorders due to conditions classified elsewhere	71	16.8246
Alzheimer's disease	Degeneration of intervertebral disc	71	16.8246
Pain in joint	Urinary incontinence	71	16.8246
Dementias	Degeneration of intervertebral disc	71	16.8246
Mixed hyperlipidemia	Memory loss	70	16.5877
Mixed hyperlipidemia	Osteoporosis NOS	70	16.5877
Back pain	Urinary tract infection	70	16.5877
Other anemias	Senile cataract	70	16.5877
Glaucoma	Essential hypertension	70	16.5877
Nonspecific chest pain	Palpitations	70	16.5877
Pain in limb	Memory loss	70	16.5877
Rash and other nonspecific skin eruption	Hyperlipidemia	70	16.5877
Syncope and collapse	Malaise and fatigue	70	16.5877
Symptoms involving nervous and musculoskeletal systems	Pain in joint	70	16.5877
Osteoporosis NOS	Urinary incontinence	70	16.5877
Osteopenia or other disorder of bone and cartilage	Abdominal pain	70	16.5877
Cough	Dysphagia	70	16.5877
Hyperlipidemia	Other specified cardiac dysrhythmias	70	16.5877
Abnormal electrocardiogram [ECG] [EKG]	Abdominal pain	70	16.5877
Edema	Cough	69	16.3507
Back pain	Dizziness and giddiness (Light-headedness and vertigo)	69	16.3507
Nonspecific chest pain	Symptoms involving nervous and musculoskeletal systems	69	16.3507
Fever of unknown origin	Osteopenia or other disorder of bone and cartilage	69	16.3507
Essential hypertension	Encephalopathy, not elsewhere classified	69	16.3507
Essential hypertension	Hypopotassemia	69	16.3507
Essential hypertension	Hemorrhoids	69	16.3507
Atopic/contact dermatitis due to other or unspecified	Hyperlipidemia	69	16.3507
Atopic/contact dermatitis due to other or unspecified	Pain in joint	69	16.3507
Congestive heart failure (CHF) NOS	Alzheimer's disease	69	16.3507
Congestive heart failure (CHF) NOS	Dementias	69	16.3507
Pulmonary collapse; interstitial and compensatory emphysema	Alzheimer's disease	69	16.3507
Pulmonary collapse; interstitial and compensatory emphysema	Dementias	69	16.3507
Symptoms involving nervous and musculoskeletal systems	Hyperlipidemia	69	16.3507
GERD	Cough	69	16.3507
Osteopenia or other disorder of bone and cartilage	Memory loss	69	16.3507
Malaise and fatigue	Pneumonia	69	16.3507
Cough	Acute upper respiratory infections of multiple or unspecified sites	69	16.3507
Type 2 diabetes	Memory loss	69	16.3507
Constipation	Abnormal electrocardiogram [ECG] [EKG]	69	16.3507
Mixed hyperlipidemia	Abdominal pain	68	16.1137
Back pain	Constipation	68	16.1137
Other anemias	Other disorders of bone and cartilage	68	16.1137
Other anemias	Shortness of breath	68	16.1137
Essential hypertension	Alteration of consciousness	68	16.1137
Atopic/contact dermatitis due to other or unspecified	Cough	68	16.1137
Shortness of breath	Other dyspnea	68	16.1137
Shortness of breath	Abdominal pain	68	16.1137
Shortness of breath	Pain in joint	68	16.1137
GERD	Malaise and fatigue	68	16.1137
Malaise and fatigue	Hypovolemia	68	16.1137
Malaise and fatigue	Other specified cardiac dysrhythmias	68	16.1137
Coronary atherosclerosis	Hyperlipidemia	68	16.1137
Cough	Symptoms involving cardiovascular system	68	16.1137
Type 2 diabetes	Altered mental status	68	16.1137
Constipation	Other persistent mental disorders due to conditions classified elsewhere	68	16.1137
Hyperlipidemia	Dysphagia	68	16.1137
Edema	Nonspecific chest pain	67	15.8768
Acute renal failure	Altered mental status	67	15.8768
Back pain	Other persistent mental disorders due to conditions classified elsewhere	67	15.8768
Mild cognitive impairment	Hyperlipidemia	67	15.8768
Mild cognitive impairment	Memory loss	67	15.8768
Other anemias	Cataract	67	15.8768
Dizziness and giddiness (Light-headedness and vertigo)	Abnormal electrocardiogram [ECG] [EKG]	67	15.8768
Essential hypertension	Frequency of urination and polyuria	67	15.8768
Shortness of breath	Urinary tract infection	67	15.8768
GERD	Pain in joint	67	15.8768
Hearing loss	Malaise and fatigue	67	15.8768
Hearing loss	Hyperlipidemia	67	15.8768
Type 2 diabetes	Abnormal electrocardiogram [ECG] [EKG]	67	15.8768
Hyperlipidemia	Major depressive disorder	67	15.8768
Acute renal failure	Abnormal findings examination of lungs	66	15.6398
Back pain	Osteoarthrosis, localized, primary	66	15.6398
Back pain	Pain in limb	66	15.6398
Back pain	Osteopenia or other disorder of bone and cartilage	66	15.6398
Sepsis	Alzheimer's disease	66	15.6398
Other anemias	GERD	66	15.6398
Other anemias	Urinary incontinence	66	15.6398
Nonspecific chest pain	Other headache syndromes	66	15.6398
Abnormal findings examination of lungs	Osteoporosis NOS	66	15.6398
Fever of unknown origin	Pneumonia	66	15.6398
Pain in limb	Other disorders of bone and cartilage	66	15.6398
Symptoms involving nervous and musculoskeletal systems	Malaise and fatigue	66	15.6398
Urinary tract infection	Osteoarthrosis, localized, primary	66	15.6398
Hypothyroidism NOS	Alzheimer's disease	66	15.6398
Osteoporosis NOS	Altered mental status	66	15.6398
Frequency of urination and polyuria	Hyperlipidemia	66	15.6398
Malaise and fatigue	Hyposmolality and/or hyponatremia	66	15.6398
Osteoarthrosis, localized, primary	Memory loss	66	15.6398
Cough	Pneumonia	66	15.6398
Altered mental status	Other persistent mental disorders due to conditions classified elsewhere	66	15.6398
Constipation	Urinary incontinence	66	15.6398
Hyperlipidemia	Symptoms involving cardiovascular system	66	15.6398
Edema	Hyperlipidemia	65	15.4028
Mixed hyperlipidemia	Osteoarthrosis NOS	65	15.4028
Mixed hyperlipidemia	Senile cataract	65	15.4028
Contusion	Essential hypertension	65	15.4028
Sepsis	Dementias	65	15.4028
Nonspecific chest pain	Rash and other nonspecific skin eruption	65	15.4028
Nonspecific chest pain	Atopic/contact dermatitis due to other or unspecified	65	15.4028
Vitamin D deficiency	Essential hypertension	65	15.4028
Essential hypertension	Insomnia	65	15.4028
Pain in limb	Urinary tract infection	65	15.4028
Shortness of breath	Abnormal electrocardiogram [ECG] [EKG]	65	15.4028
Nausea and vomiting	Malaise and fatigue	65	15.4028
Urinary tract infection	Hypovolemia	65	15.4028
Hypothyroidism NOS	Dementias	65	15.4028
GERD	Abdominal pain	65	15.4028
Malaise and fatigue	Major depressive disorder	65	15.4028
Malaise and fatigue	Acute upper respiratory infections of multiple or unspecified sites	65	15.4028
Osteoarthrosis, localized, primary	Abdominal pain	65	15.4028
Alzheimer's disease	Spondylosis without myelopathy	65	15.4028
Altered mental status	Constipation	65	15.4028
Spondylosis without myelopathy	Dementias	65	15.4028
Diarrhea	Essential hypertension	64	15.1659
Neurological disorders	Hyperlipidemia	64	15.1659
Back pain	Senile cataract	64	15.1659
Sepsis	Septicemia	64	15.1659
Senile cataract	Pain in limb	64	15.1659
Osteoarthrosis NOS	Abnormal electrocardiogram [ECG] [EKG]	64	15.1659
Osteoarthrosis NOS	Abnormal findings examination of lungs	64	15.1659
Nonspecific chest pain	Dysphagia	64	15.1659
Nonspecific chest pain	Symptoms involving cardiovascular system	64	15.1659
Dizziness and giddiness (Light-headedness and vertigo)	Type 2 diabetes	64	15.1659
Abnormal findings examination of lungs	Type 2 diabetes	64	15.1659
Fever of unknown origin	GERD	64	15.1659
Pain in limb	Osteoarthrosis, localized, primary	64	15.1659
Encephalopathy, not elsewhere classified	Altered mental status	64	15.1659
Urinary tract infection	Osteopenia or other disorder of bone and cartilage	64	15.1659
Septicemia	Alzheimer's disease	64	15.1659
Frequency of urination and polyuria	Cough	64	15.1659
Type 2 diabetes	Constipation	64	15.1659
Cataract	Abdominal pain	64	15.1659
Hypercholesterolemia	Memory loss	64	15.1659
Altered mental status	Abdominal pain	64	15.1659
Neurological disorders	Osteoporosis NOS	63	14.9289
Edema	Osteoporosis NOS	63	14.9289
Acute renal failure	Urinary tract infection	63	14.9289
Other anemias	Osteopenia or other disorder of bone and cartilage	63	14.9289
Senile cataract	Hypercholesterolemia	63	14.9289
Osteoarthrosis NOS	Hypercholesterolemia	63	14.9289
Nonspecific chest pain	Acute upper respiratory infections of multiple or unspecified sites	63	14.9289
Dizziness and giddiness (Light-headedness and vertigo)	Other disorders of bone and cartilage	63	14.9289
Fever of unknown origin	Dysphagia	63	14.9289
Essential hypertension	Congestive heart failure (CHF) NOS	63	14.9289
Pain in limb	Constipation	63	14.9289
Atopic/contact dermatitis due to other or unspecified	Malaise and fatigue	63	14.9289
Other headache syndromes	Pain in joint	63	14.9289
Shortness of breath	Osteoporosis NOS	63	14.9289
Nausea and vomiting	Hyperlipidemia	63	14.9289
Other disorders of bone and cartilage	Other persistent mental disorders due to conditions classified elsewhere	63	14.9289
Urinary tract infection	Dysphagia	63	14.9289
Septicemia	Dementias	63	14.9289
Frequency of urination and polyuria	Malaise and fatigue	63	14.9289
Palpitations	Hyperlipidemia	63	14.9289
Malaise and fatigue	Atrial fibrillation	63	14.9289
Cough	Hypovolemia	63	14.9289
Pneumonia	Altered mental status	63	14.9289
Hypercholesterolemia	Abdominal pain	63	14.9289
Pain in joint	Other specified cardiac dysrhythmias	63	14.9289
Abdominal pain	Urinary incontinence	63	14.9289
Mixed hyperlipidemia	Hypercholesterolemia	62	14.6919
Acute renal failure	Malaise and fatigue	62	14.6919
Mild cognitive impairment	Other persistent mental disorders due to conditions classified elsewhere	62	14.6919
Senile cataract	Other persistent mental disorders due to conditions classified elsewhere	62	14.6919
Senile cataract	Urinary tract infection	62	14.6919
Osteoarthrosis NOS	Altered mental status	62	14.6919
Nonspecific chest pain	Other abnormal blood chemistry	62	14.6919
Nonspecific chest pain	Major depressive disorder	62	14.6919
Abnormal findings examination of lungs	Hypovolemia	62	14.6919
Fever of unknown origin	Atrial fibrillation	62	14.6919
Essential hypertension	Hypertensive chronic kidney disease	62	14.6919
Essential hypertension	Sensorineural hearing loss	62	14.6919
Essential hypertension	Degeneration of intervertebral disc	62	14.6919
Rash and other nonspecific skin eruption	Pain in joint	62	14.6919
Rash and other nonspecific skin eruption	Osteoporosis NOS	62	14.6919
Shortness of breath	Type 2 diabetes	62	14.6919
Symptoms involving nervous and musculoskeletal systems	Osteoporosis NOS	62	14.6919
Nausea and vomiting	Cough	62	14.6919
Other disorders of bone and cartilage	Type 2 diabetes	62	14.6919
Other disorders of bone and cartilage	Osteoarthrosis, localized, primary	62	14.6919
Cough	Other specified cardiac dysrhythmias	62	14.6919
Pneumonia	Hyperlipidemia	62	14.6919
Hypercholesterolemia	Other persistent mental disorders due to conditions classified elsewhere	62	14.6919
Alzheimer's disease	Pleurisy; pleural effusion	62	14.6919
Other dyspnea	Hyperlipidemia	62	14.6919
Hyperlipidemia	Acute upper respiratory infections of multiple or unspecified sites	62	14.6919
Hyperlipidemia	Chronic renal failure [CKD]	62	14.6919
Dementias	Pleurisy; pleural effusion	62	14.6919
Urinary incontinence	Other persistent mental disorders due to conditions classified elsewhere	62	14.6919
Osteoarthritis; localized	Alzheimer's disease	61	14.455
Osteoarthritis; localized	Dementias	61	14.455
Mixed hyperlipidemia	Type 2 diabetes	61	14.455
Acute renal failure	Abnormal electrocardiogram [ECG] [EKG]	61	14.455
Other anemias	Syncope and collapse	61	14.455
Other anemias	Hypercholesterolemia	61	14.455
Senile cataract	Dizziness and giddiness (Light-headedness and vertigo)	61	14.455
Nonspecific chest pain	Hypovolemia	61	14.455
Nonspecific chest pain	Pneumonia	61	14.455
Nonspecific chest pain	Vascular dementia	61	14.455
Nonspecific chest pain	Hyposmolality and/or hyponatremia	61	14.455
Dizziness and giddiness (Light-headedness and vertigo)	Pain in limb	61	14.455
Abnormal findings examination of lungs	Dysphagia	61	14.455
Fever of unknown origin	Syncope and collapse	61	14.455
Essential hypertension	Other abnormal glucose	61	14.455
Pain in limb	Type 2 diabetes	61	14.455
Atopic/contact dermatitis due to other or unspecified	Memory loss	61	14.455
Other headache syndromes	Hyperlipidemia	61	14.455
Rash and other nonspecific skin eruption	Memory loss	61	14.455
Syncope and collapse	Altered mental status	61	14.455
Musculoskeletal symptoms referable to limbs	Alzheimer's disease	61	14.455
Musculoskeletal symptoms referable to limbs	Dementias	61	14.455
Hearing loss	Cough	61	14.455
Malaise and fatigue	Other dyspnea	61	14.455
Other abnormal blood chemistry	Hyperlipidemia	61	14.455
Cataract	Other persistent mental disorders due to conditions classified elsewhere	61	14.455
Cataract	Hypercholesterolemia	61	14.455
Alzheimer's disease	Dementia with cerebral degenerations	61	14.455
Altered mental status	Hypovolemia	61	14.455
Dementia with cerebral degenerations	Dementias	61	14.455
Constipation	Dysphagia	61	14.455
Constipation	Memory loss	61	14.455
Neurological disorders	Nonspecific chest pain	60	14.218
Edema	Other anemias	60	14.218
Acute renal failure	Fever of unknown origin	60	14.218
Back pain	Abnormal findings examination of lungs	60	14.218
Mild cognitive impairment	Malaise and fatigue	60	14.218
Osteoarthrosis NOS	GERD	60	14.218
Osteoarthrosis NOS	Urinary incontinence	60	14.218
Nonspecific chest pain	Coronary atherosclerosis	60	14.218
Nonspecific chest pain	Frequency of urination and polyuria	60	14.218
Nonspecific chest pain	Other dyspnea	60	14.218
Dizziness and giddiness (Light-headedness and vertigo)	Abnormal findings examination of lungs	60	14.218
Dizziness and giddiness (Light-headedness and vertigo)	Osteoarthrosis, localized, primary	60	14.218
Fever of unknown origin	Hypovolemia	60	14.218
Fever of unknown origin	Rash and other nonspecific skin eruption	60	14.218
Allergic rhinitis	Alzheimer's disease	60	14.218
Allergic rhinitis	Dementias	60	14.218
Pain in limb	Osteopenia or other disorder of bone and cartilage	60	14.218
Pain in limb	Hypercholesterolemia	60	14.218
Rash and other nonspecific skin eruption	Malaise and fatigue	60	14.218
Nausea and vomiting	Abdominal pain	60	14.218
Other disorders of bone and cartilage	Cataract	60	14.218
Other disorders of bone and cartilage	Constipation	60	14.218
Senile dementia	Alzheimer's disease	60	14.218
Senile dementia	Dementias	60	14.218
Frequency of urination and polyuria	Pain in joint	60	14.218
Malaise and fatigue	Symptoms involving cardiovascular system	60	14.218
Osteoarthrosis, localized, primary	Abnormal electrocardiogram [ECG] [EKG]	60	14.218
Osteoarthrosis, localized, primary	Constipation	60	14.218
Osteoarthrosis, localized, primary	Type 2 diabetes	60	14.218
Cough	Insomnia	60	14.218
Type 2 diabetes	Urinary incontinence	60	14.218
Type 2 diabetes	Hypercholesterolemia	60	14.218
Hyposmolality and/or hyponatremia	Hyperlipidemia	60	14.218
Alzheimer's disease	Abnormal involuntary movements	60	14.218
Pain in joint	Acute upper respiratory infections of multiple or unspecified sites	60	14.218
Hyperlipidemia	Hypovolemia	60	14.218
Abnormal electrocardiogram [ECG] [EKG]	Other persistent mental disorders due to conditions classified elsewhere	60	14.218
Neurological disorders	Memory loss	59	13.981
Mixed hyperlipidemia	Pain in limb	59	13.981
Abnormality of gait	Alzheimer's disease	59	13.981
Abnormality of gait	Dementias	59	13.981
Acute renal failure	Type 2 diabetes	59	13.981
Mild cognitive impairment	Osteoporosis NOS	59	13.981
Other anemias	Other specified cardiac dysrhythmias	59	13.981
Other anemias	Dysphagia	59	13.981
Glaucoma	Hyperlipidemia	59	13.981
Senile cataract	Atopic/contact dermatitis due to other or unspecified	59	13.981
Nonspecific chest pain	Nausea and vomiting	59	13.981
Dizziness and giddiness (Light-headedness and vertigo)	Altered mental status	59	13.981
Dizziness and giddiness (Light-headedness and vertigo)	Osteopenia or other disorder of bone and cartilage	59	13.981
Abnormal findings examination of lungs	Urinary incontinence	59	13.981
Abnormal findings examination of lungs	Pulmonary collapse; interstitial and compensatory emphysema	59	13.981
Fever of unknown origin	Symptoms involving cardiovascular system	59	13.981
Fever of unknown origin	Atopic/contact dermatitis due to other or unspecified	59	13.981
Pain in limb	Other persistent mental disorders due to conditions classified elsewhere	59	13.981
Atopic/contact dermatitis due to other or unspecified	Abdominal pain	59	13.981
Other headache syndromes	Cough	59	13.981
Other headache syndromes	Malaise and fatigue	59	13.981
Other disorders of bone and cartilage	Abnormal electrocardiogram [ECG] [EKG]	59	13.981
Hypotension NOS	Alzheimer's disease	59	13.981
Hypotension NOS	Dementias	59	13.981
Frequency of urination and polyuria	Abdominal pain	59	13.981
Hearing loss	Pain in joint	59	13.981
Osteopenia or other disorder of bone and cartilage	Type 2 diabetes	59	13.981
Malaise and fatigue	Coronary atherosclerosis	59	13.981
Osteoarthrosis, localized, primary	Cataract	59	13.981
Cough	Other dyspnea	59	13.981
Cough	Hyposmolality and/or hyponatremia	59	13.981
Vascular dementia	Other persistent mental disorders due to conditions classified elsewhere	59	13.981
Abnormal involuntary movements	Dementias	59	13.981
Hyperlipidemia	Insomnia	59	13.981
Acute upper respiratory infections of multiple or unspecified sites	Abdominal pain	59	13.981
Abnormal electrocardiogram [ECG] [EKG]	Urinary incontinence	59	13.981
Abnormal electrocardiogram [ECG] [EKG]	Other specified cardiac dysrhythmias	59	13.981
Neurological disorders	Malaise and fatigue	58	13.7441
Edema	Pain in joint	58	13.7441
Mixed hyperlipidemia	Urinary tract infection	58	13.7441
Blood in stool	Alzheimer's disease	58	13.7441
Blood in stool	Dementias	58	13.7441
Back pain	Abnormal electrocardiogram [ECG] [EKG]	58	13.7441
Other anemias	Chronic renal failure [CKD]	58	13.7441
Other anemias	Atopic/contact dermatitis due to other or unspecified	58	13.7441
Osteoarthrosis NOS	Hearing loss	58	13.7441
Osteoarthrosis NOS	Rash and other nonspecific skin eruption	58	13.7441
Dizziness and giddiness (Light-headedness and vertigo)	Urinary incontinence	58	13.7441
Dizziness and giddiness (Light-headedness and vertigo)	GERD	58	13.7441
Abnormal findings examination of lungs	Atrial fibrillation	58	13.7441
Abnormal findings examination of lungs	Other disorders of bone and cartilage	58	13.7441
Abnormal findings examination of lungs	Encephalopathy, not elsewhere classified	58	13.7441
Vitamin D deficiency	Osteoporosis NOS	58	13.7441
Vitamin D deficiency	Hyperlipidemia	58	13.7441
Fever of unknown origin	Other headache syndromes	58	13.7441
Essential hypertension	Pulmonary collapse; interstitial and compensatory emphysema	58	13.7441
Hypertensive chronic kidney disease	Chronic renal failure [CKD]	58	13.7441
Shortness of breath	Constipation	58	13.7441
Other abnormal glucose	Cough	58	13.7441
Symptoms involving nervous and musculoskeletal systems	Cough	58	13.7441
Osteoporosis NOS	GERD	58	13.7441
Osteoporosis NOS	Hearing loss	58	13.7441
Osteoporosis NOS	Other specified cardiac dysrhythmias	58	13.7441
Osteoporosis NOS	Insomnia	58	13.7441
Cerebral artery occlusion, with cerebral infarction	Alzheimer's disease	58	13.7441
Cerebral artery occlusion, with cerebral infarction	Dementias	58	13.7441
Cough	Other abnormal blood chemistry	58	13.7441
Cough	Hemorrhoids	58	13.7441
Atrial fibrillation	Abnormal electrocardiogram [ECG] [EKG]	58	13.7441
Vascular dementia	Memory loss	58	13.7441
Alzheimer's disease	Hematuria	58	13.7441
Other dyspnea	Abdominal pain	58	13.7441
Pain in joint	Major depressive disorder	58	13.7441
Altered mental status	Urinary incontinence	58	13.7441
Dementias	Hematuria	58	13.7441
Symptoms involving cardiovascular system	Abdominal pain	58	13.7441
Other specified cardiac dysrhythmias	Other persistent mental disorders due to conditions classified elsewhere	58	13.7441
Edema	Fever of unknown origin	57	13.5071
Mixed hyperlipidemia	Other anemias	57	13.5071
Acute renal failure	Nonspecific chest pain	57	13.5071
Back pain	Type 2 diabetes	57	13.5071
Mild cognitive impairment	Pain in joint	57	13.5071
Contusion	Pain in joint	57	13.5071
Contusion	Cough	57	13.5071
Other anemias	Hyposmolality and/or hyponatremia	57	13.5071
Senile cataract	Constipation	57	13.5071
Senile cataract	Type 2 diabetes	57	13.5071
Osteoarthrosis NOS	Atopic/contact dermatitis due to other or unspecified	57	13.5071
Nonspecific chest pain	Atrial fibrillation	57	13.5071
Dizziness and giddiness (Light-headedness and vertigo)	Major depressive disorder	57	13.5071
Fever of unknown origin	Other dyspnea	57	13.5071
Fever of unknown origin	Hearing loss	57	13.5071
Essential hypertension	Spondylosis without myelopathy	57	13.5071
Atopic/contact dermatitis due to other or unspecified	Rash and other nonspecific skin eruption	57	13.5071
Atopic/contact dermatitis due to other or unspecified	Osteoporosis NOS	57	13.5071
Other headache syndromes	Osteoporosis NOS	57	13.5071
Rash and other nonspecific skin eruption	Abdominal pain	57	13.5071
Shortness of breath	Altered mental status	57	13.5071
Urinary tract infection	Pneumonia	57	13.5071
Osteoporosis NOS	Major depressive disorder	57	13.5071
Palpitations	Abdominal pain	57	13.5071
Hearing loss	Memory loss	57	13.5071
Osteopenia or other disorder of bone and cartilage	Constipation	57	13.5071
Malaise and fatigue	Other abnormal blood chemistry	57	13.5071
Malaise and fatigue	Vascular dementia	57	13.5071
Pneumonia	Constipation	57	13.5071
Vascular dementia	Pain in joint	57	13.5071
Alzheimer's disease	Diabetes mellitus	57	13.5071
Diarrhea	Malaise and fatigue	56	13.2701
Diarrhea	Fever of unknown origin	56	13.2701
Mixed hyperlipidemia	Back pain	56	13.2701
Mixed hyperlipidemia	Other disorders of bone and cartilage	56	13.2701
Pruritus and related conditions	Alzheimer's disease	56	13.2701
Pruritus and related conditions	Dementias	56	13.2701
Back pain	Hypercholesterolemia	56	13.2701
Back pain	Cataract	56	13.2701
Mild cognitive impairment	Nonspecific chest pain	56	13.2701
Other anemias	Symptoms involving nervous and musculoskeletal systems	56	13.2701
Senile cataract	Osteoarthrosis, localized, primary	56	13.2701
Osteoarthrosis NOS	Other specified cardiac dysrhythmias	56	13.2701
Nonspecific chest pain	Hearing loss	56	13.2701
Dizziness and giddiness (Light-headedness and vertigo)	Shortness of breath	56	13.2701
Dizziness and giddiness (Light-headedness and vertigo)	Other headache syndromes	56	13.2701
Abnormal findings examination of lungs	Osteopenia or other disorder of bone and cartilage	56	13.2701
Vitamin D deficiency	Memory loss	56	13.2701
Vitamin D deficiency	Pain in joint	56	13.2701
Fever of unknown origin	Other specified cardiac dysrhythmias	56	13.2701
Fever of unknown origin	Symptoms involving nervous and musculoskeletal systems	56	13.2701
Fever of unknown origin	Nausea and vomiting	56	13.2701
Fever of unknown origin	Coronary atherosclerosis	56	13.2701
Essential hypertension	Hypothyroidism NOS	56	13.2701
Pain in limb	Cataract	56	13.2701
Other headache syndromes	Abdominal pain	56	13.2701
Syncope and collapse	Abnormal electrocardiogram [ECG] [EKG]	56	13.2701
Syncope and collapse	Cough	56	13.2701
Other abnormal glucose	Hyperlipidemia	56	13.2701
Sensorineural hearing loss	Malaise and fatigue	56	13.2701
Symptoms involving nervous and musculoskeletal systems	Urinary tract infection	56	13.2701
Urinary tract infection	Hypercholesterolemia	56	13.2701
Osteoporosis NOS	Frequency of urination and polyuria	56	13.2701
Palpitations	Malaise and fatigue	56	13.2701
Hearing loss	Abdominal pain	56	13.2701
Osteopenia or other disorder of bone and cartilage	Osteoarthrosis, localized, primary	56	13.2701
Osteoarthrosis, localized, primary	Hypercholesterolemia	56	13.2701
Cough	Vascular dementia	56	13.2701
Cataract	Constipation	56	13.2701
Diabetes mellitus	Dementias	56	13.2701
Constipation	Hypovolemia	56	13.2701
Neurological disorders	Pain in joint	55	13.0332
Edema	Osteoarthrosis NOS	55	13.0332
Mixed hyperlipidemia	Dizziness and giddiness (Light-headedness and vertigo)	55	13.0332
Mixed hyperlipidemia	Cataract	55	13.0332
Late effects of cerebrovascular disease	Alzheimer's disease	55	13.0332
Late effects of cerebrovascular disease	Dementias	55	13.0332
Back pain	GERD	55	13.0332
Back pain	Urinary incontinence	55	13.0332
Other anemias	Coronary atherosclerosis	55	13.0332
Other anemias	Pneumonia	55	13.0332
Impacted cerumen	Alzheimer's disease	55	13.0332
Impacted cerumen	Dementias	55	13.0332
Senile cataract	Other disorders of bone and cartilage	55	13.0332
Osteoarthrosis NOS	Shortness of breath	55	13.0332
Nonspecific chest pain	Chronic renal failure [CKD]	55	13.0332
Dizziness and giddiness (Light-headedness and vertigo)	Syncope and collapse	55	13.0332
Decubitus ulcer	Alzheimer's disease	55	13.0332
Decubitus ulcer	Dementias	55	13.0332
Abnormal findings examination of lungs	Syncope and collapse	55	13.0332
Fever of unknown origin	Major depressive disorder	55	13.0332
Fever of unknown origin	Palpitations	55	13.0332
Allergic rhinitis	Essential hypertension	55	13.0332
Essential hypertension	Pleurisy; pleural effusion	55	13.0332
Essential hypertension	Cerebral artery occlusion, with cerebral infarction	55	13.0332
Pain in limb	Abnormal electrocardiogram [ECG] [EKG]	55	13.0332
Pain in limb	Altered mental status	55	13.0332
Encephalopathy, not elsewhere classified	Abnormal electrocardiogram [ECG] [EKG]	55	13.0332
Syncope and collapse	Abdominal pain	55	13.0332
Syncope and collapse	Constipation	55	13.0332
Sensorineural hearing loss	Cough	55	13.0332
Nausea and vomiting	Pain in joint	55	13.0332
Other disorders of bone and cartilage	Urinary incontinence	55	13.0332
Urinary tract infection	Acute upper respiratory infections of multiple or unspecified sites	55	13.0332
Osteoporosis NOS	Dysphagia	55	13.0332
Osteoporosis NOS	Vascular dementia	55	13.0332
Frequency of urination and polyuria	Memory loss	55	13.0332
Malaise and fatigue	Insomnia	55	13.0332
Osteoarthrosis, localized, primary	Other persistent mental disorders due to conditions classified elsewhere	55	13.0332
Osteoarthrosis, localized, primary	Altered mental status	55	13.0332
Cough	Atrial fibrillation	55	13.0332
Other abnormal blood chemistry	Abdominal pain	55	13.0332
Pain in joint	Dysphagia	55	13.0332
Altered mental status	Dysphagia	55	13.0332
Hyperlipidemia	Hemorrhoids	55	13.0332
Dysphagia	Other persistent mental disorders due to conditions classified elsewhere	55	13.0332
Insomnia	Abdominal pain	55	13.0332
Abdominal pain	Hemorrhoids	55	13.0332
Diarrhea	Pain in joint	54	12.7962
Neurological disorders	Mild cognitive impairment	54	12.7962
Edema	Abdominal pain	54	12.7962
Mixed hyperlipidemia	Other persistent mental disorders due to conditions classified elsewhere	54	12.7962
Mixed hyperlipidemia	Osteopenia or other disorder of bone and cartilage	54	12.7962
Back pain	Atopic/contact dermatitis due to other or unspecified	54	12.7962
Mild cognitive impairment	Fever of unknown origin	54	12.7962
Contusion	Nonspecific chest pain	54	12.7962
Contusion	Hyperlipidemia	54	12.7962
Sepsis	Abnormal findings examination of lungs	54	12.7962
Glaucoma	Senile cataract	54	12.7962
Osteoarthrosis NOS	Dysphagia	54	12.7962
Nonspecific chest pain	Vitamin D deficiency	54	12.7962
Nonspecific chest pain	Insomnia	54	12.7962
Nonspecific chest pain	Sensorineural hearing loss	54	12.7962
Dizziness and giddiness (Light-headedness and vertigo)	Cataract	54	12.7962
Dizziness and giddiness (Light-headedness and vertigo)	Symptoms involving nervous and musculoskeletal systems	54	12.7962
Abnormal findings examination of lungs	Other persistent mental disorders due to conditions classified elsewhere	54	12.7962
Vitamin D deficiency	Malaise and fatigue	54	12.7962
Fever of unknown origin	Frequency of urination and polyuria	54	12.7962
Fever of unknown origin	Other abnormal blood chemistry	54	12.7962
Essential hypertension	Musculoskeletal symptoms referable to limbs	54	12.7962
Essential hypertension	Hypotension NOS	54	12.7962
Shortness of breath	Other persistent mental disorders due to conditions classified elsewhere	54	12.7962
Other abnormal glucose	Pain in joint	54	12.7962
Sensorineural hearing loss	Hearing loss	54	12.7962
Sensorineural hearing loss	Hyperlipidemia	54	12.7962
Sensorineural hearing loss	Osteoporosis NOS	54	12.7962
Urinary tract infection	Cataract	54	12.7962
Urinary tract infection	Other specified cardiac dysrhythmias	54	12.7962
Osteoporosis NOS	Acute upper respiratory infections of multiple or unspecified sites	54	12.7962
Osteoporosis NOS	Symptoms involving cardiovascular system	54	12.7962
Palpitations	Cough	54	12.7962
GERD	Type 2 diabetes	54	12.7962
Osteopenia or other disorder of bone and cartilage	Abnormal electrocardiogram [ECG] [EKG]	54	12.7962
Osteopenia or other disorder of bone and cartilage	Cataract	54	12.7962
Osteopenia or other disorder of bone and cartilage	Other persistent mental disorders due to conditions classified elsewhere	54	12.7962
Atrial fibrillation	Pain in joint	54	12.7962
Pneumonia	Pain in joint	54	12.7962
Hyposmolality and/or hyponatremia	Pain in joint	54	12.7962
Alzheimer's disease	Cervicalgia	54	12.7962
Memory loss	Abnormal electrocardiogram [ECG] [EKG]	54	12.7962
Major depressive disorder	Other persistent mental disorders due to conditions classified elsewhere	54	12.7962
Diarrhea	Cough	53	12.5592
Diarrhea	Hyperlipidemia	53	12.5592
Osteoarthritis; localized	Essential hypertension	53	12.5592
Edema	Constipation	53	12.5592
Edema	Other persistent mental disorders due to conditions classified elsewhere	53	12.5592
Edema	Urinary tract infection	53	12.5592
Edema	Type 2 diabetes	53	12.5592
Mixed hyperlipidemia	Osteoarthrosis, localized, primary	53	12.5592
Blood in stool	Essential hypertension	53	12.5592
Acute renal failure	Atrial fibrillation	53	12.5592
Back pain	Altered mental status	53	12.5592
Contusion	Malaise and fatigue	53	12.5592
Other anemias	Atrial fibrillation	53	12.5592
Other anemias	Hypovolemia	53	12.5592
Other anemias	Nausea and vomiting	53	12.5592
Glaucoma	Cataract	53	12.5592
Glaucoma	Fever of unknown origin	53	12.5592
Nonspecific chest pain	Alteration of consciousness	53	12.5592
Nonspecific chest pain	Hemorrhoids	53	12.5592
Abnormal findings examination of lungs	Septicemia	53	12.5592
Abnormal findings examination of lungs	GERD	53	12.5592
Fever of unknown origin	Hemorrhoids	53	12.5592
Fever of unknown origin	Vascular dementia	53	12.5592
Fever of unknown origin	Sensorineural hearing loss	53	12.5592
Essential hypertension	Hematuria	53	12.5592
Pain in limb	Urinary incontinence	53	12.5592
Encephalopathy, not elsewhere classified	Hyperlipidemia	53	12.5592
Rash and other nonspecific skin eruption	Other persistent mental disorders due to conditions classified elsewhere	53	12.5592
Anxiety disorder	Alzheimer's disease	53	12.5592
Anxiety disorder	Dementias	53	12.5592
Syncope and collapse	Urinary tract infection	53	12.5592
Symptoms involving nervous and musculoskeletal systems	Abdominal pain	53	12.5592
Urinary tract infection	Atrial fibrillation	53	12.5592
Urinary tract infection	Other abnormal blood chemistry	53	12.5592
Urinary tract infection	GERD	53	12.5592
Palpitations	Pain in joint	53	12.5592
GERD	Constipation	53	12.5592
GERD	Other persistent mental disorders due to conditions classified elsewhere	53	12.5592
GERD	Memory loss	53	12.5592
Impaired fasting glucose	Alzheimer's disease	53	12.5592
Impaired fasting glucose	Dementias	53	12.5592
Osteoarthrosis, localized, primary	Urinary incontinence	53	12.5592
Cough	Major depressive disorder	53	12.5592
Abnormal heart sounds	Alzheimer's disease	53	12.5592
Other abnormal blood chemistry	Altered mental status	53	12.5592
Type 2 diabetes	Major depressive disorder	53	12.5592
Hypercholesterolemia	Constipation	53	12.5592
Other dyspnea	Symptoms involving cardiovascular system	53	12.5592
Pain in joint	Alteration of consciousness	53	12.5592
Pain in joint	Hemorrhoids	53	12.5592
Pain in joint	Spondylosis without myelopathy	53	12.5592
Pain in joint	Insomnia	53	12.5592
Altered mental status	Other specified cardiac dysrhythmias	53	12.5592
Hypopotassemia	Hyperlipidemia	53	12.5592
Dementias	Cervicalgia	53	12.5592
Dysphagia	Abdominal pain	53	12.5592
Diarrhea	Nonspecific chest pain	52	12.3223
Diarrhea	Abdominal pain	52	12.3223
Neurological disorders	Cough	52	12.3223
Neurological disorders	Dizziness and giddiness (Light-headedness and vertigo)	52	12.3223
Osteoarthritis; localized	Osteoarthrosis NOS	52	12.3223
Late effects of cerebrovascular disease	Essential hypertension	52	12.3223
Acute renal failure	Hypovolemia	52	12.3223
Acute renal failure	Cough	52	12.3223
Back pain	Other headache syndromes	52	12.3223
Sepsis	Essential hypertension	52	12.3223
Other anemias	Other abnormal blood chemistry	52	12.3223
Other anemias	Major depressive disorder	52	12.3223
Glaucoma	Malaise and fatigue	52	12.3223
Dizziness and giddiness (Light-headedness and vertigo)	Hypercholesterolemia	52	12.3223
Abnormal findings examination of lungs	Nausea and vomiting	52	12.3223
Abnormal findings examination of lungs	Other specified cardiac dysrhythmias	52	12.3223
Essential hypertension	Diabetes mellitus	52	12.3223
Essential hypertension	Septicemia	52	12.3223
Pain in limb	Symptoms involving nervous and musculoskeletal systems	52	12.3223
Pain in limb	GERD	52	12.3223
Other headache syndromes	Memory loss	52	12.3223
Shortness of breath	Other specified cardiac dysrhythmias	52	12.3223
Syncope and collapse	Osteoporosis NOS	52	12.3223
Sensorineural hearing loss	Pain in joint	52	12.3223
Symptoms involving nervous and musculoskeletal systems	Urinary incontinence	52	12.3223
Other disorders of bone and cartilage	GERD	52	12.3223
Urinary tract infection	Frequency of urination and polyuria	52	12.3223
Pneumonitis due to inhalation of food or vomitus	Alzheimer's disease	52	12.3223
Pneumonitis due to inhalation of food or vomitus	Dementias	52	12.3223
Malaise and fatigue	Alteration of consciousness	52	12.3223
Malaise and fatigue	Hypopotassemia	52	12.3223
Disturbance of skin sensation	Alzheimer's disease	52	12.3223
Atrial fibrillation	Altered mental status	52	12.3223
Pneumonia	Abnormal electrocardiogram [ECG] [EKG]	52	12.3223
Abnormal heart sounds	Dementias	52	12.3223
Type 2 diabetes	Cataract	52	12.3223
Type 2 diabetes	Diabetes mellitus	52	12.3223
Type 2 diabetes	Acute upper respiratory infections of multiple or unspecified sites	52	12.3223
Type 2 diabetes	Chronic renal failure [CKD]	52	12.3223
Adult failure to thrive	Alzheimer's disease	52	12.3223
Adult failure to thrive	Dementias	52	12.3223
Hypercholesterolemia	Urinary incontinence	52	12.3223
Pain in joint	Symptoms involving cardiovascular system	52	12.3223
Constipation	Major depressive disorder	52	12.3223
Memory loss	Urinary incontinence	52	12.3223
Abnormal electrocardiogram [ECG] [EKG]	Hypovolemia	52	12.3223
Major depressive disorder	Abdominal pain	52	12.3223
Dysphagia	Urinary incontinence	52	12.3223
Osteoarthritis; localized	Osteoarthrosis, localized, primary	51	12.0853
Edema	Memory loss	51	12.0853
Mild cognitive impairment	Cough	51	12.0853
Other anemias	Alteration of consciousness	51	12.0853
Other anemias	Acute upper respiratory infections of multiple or unspecified sites	51	12.0853
Other anemias	Other dyspnea	51	12.0853
Hyperplasia of prostate	Alzheimer's disease	51	12.0853
Hyperplasia of prostate	Dementias	51	12.0853
Senile cataract	Rash and other nonspecific skin eruption	51	12.0853
Senile cataract	GERD	51	12.0853
Senile cataract	Abnormal electrocardiogram [ECG] [EKG]	51	12.0853
Senile cataract	Abnormal findings examination of lungs	51	12.0853
Osteoarthrosis NOS	Osteoarthrosis, generalized	51	12.0853
Osteoarthrosis NOS	Syncope and collapse	51	12.0853
Osteoarthrosis NOS	Other headache syndromes	51	12.0853
Nonspecific chest pain	Other abnormal glucose	51	12.0853
Abnormal findings examination of lungs	Other abnormal blood chemistry	51	12.0853
Vitamin D deficiency	Cough	51	12.0853
Fever of unknown origin	Acute upper respiratory infections of multiple or unspecified sites	51	12.0853
Fever of unknown origin	Hypopotassemia	51	12.0853
Essential hypertension	Senile dementia	51	12.0853
Essential hypertension	Cervicalgia	51	12.0853
Hypertensive chronic kidney disease	Hyperlipidemia	51	12.0853
Other headache syndromes	Urinary tract infection	51	12.0853
Rash and other nonspecific skin eruption	Urinary tract infection	51	12.0853
Dysuria	Alzheimer's disease	51	12.0853
Dysuria	Dementias	51	12.0853
Shortness of breath	Coronary atherosclerosis	51	12.0853
Shortness of breath	Pneumonia	51	12.0853
Shortness of breath	Symptoms involving cardiovascular system	51	12.0853
Syncope and collapse	Other persistent mental disorders due to conditions classified elsewhere	51	12.0853
Symptoms involving nervous and musculoskeletal systems	Other persistent mental disorders due to conditions classified elsewhere	51	12.0853
Symptoms involving nervous and musculoskeletal systems	Abnormal electrocardiogram [ECG] [EKG]	51	12.0853
Symptoms involving nervous and musculoskeletal systems	Altered mental status	51	12.0853
Nausea and vomiting	Urinary tract infection	51	12.0853
Other disorders of bone and cartilage	Hearing loss	51	12.0853
Urinary tract infection	Major depressive disorder	51	12.0853
Disturbance of skin sensation	Dementias	51	12.0853
Coronary atherosclerosis	Cough	51	12.0853
Cough	Hypopotassemia	51	12.0853
Other abnormal blood chemistry	Pain in joint	51	12.0853
Type 2 diabetes	Other specified cardiac dysrhythmias	51	12.0853
Type 2 diabetes	Hyposmolality and/or hyponatremia	51	12.0853
Alzheimer's disease	Presbyopia	51	12.0853
Alzheimer's disease	Osteoarthrosis, generalized	51	12.0853
Pain in joint	Degeneration of intervertebral disc	51	12.0853
Osteoarthrosis, generalized	Dementias	51	12.0853
Altered mental status	Alteration of consciousness	51	12.0853
Presbyopia	Dementias	51	12.0853
Hyperlipidemia	Degeneration of intervertebral disc	51	12.0853
Memory loss	Major depressive disorder	51	12.0853
Abdominal pain	Other specified cardiac dysrhythmias	51	12.0853
Hypovolemia	Other persistent mental disorders due to conditions classified elsewhere	51	12.0853
Edema	Dizziness and giddiness (Light-headedness and vertigo)	50	11.8483
Mixed hyperlipidemia	Constipation	50	11.8483
Disorders of vitreous body	Alzheimer's disease	50	11.8483
Back pain	Symptoms involving nervous and musculoskeletal systems	50	11.8483
Other anemias	Hypopotassemia	50	11.8483
Other anemias	Vascular dementia	50	11.8483
Other anemias	Rash and other nonspecific skin eruption	50	11.8483
Glaucoma	Cough	50	11.8483
Glaucoma	Osteoporosis NOS	50	11.8483
Glaucoma	Pain in joint	50	11.8483
Senile cataract	Osteopenia or other disorder of bone and cartilage	50	11.8483
Senile cataract	Acute upper respiratory infections of multiple or unspecified sites	50	11.8483
Osteoarthrosis NOS	Acute upper respiratory infections of multiple or unspecified sites	50	11.8483
Nonspecific chest pain	Abnormal involuntary movements	50	11.8483
Nonspecific chest pain	Degeneration of intervertebral disc	50	11.8483
Dizziness and giddiness (Light-headedness and vertigo)	Symptoms involving cardiovascular system	50	11.8483
Abnormal findings examination of lungs	Other dyspnea	50	11.8483
Abnormal findings examination of lungs	Osteoarthrosis, localized, primary	50	11.8483
Nonspecific abnormal findings on radiological and other examination of skull and head	Alzheimer's disease	50	11.8483
Nonspecific abnormal findings on radiological and other examination of skull and head	Dementias	50	11.8483
Fever of unknown origin	Hyposmolality and/or hyponatremia	50	11.8483
Allergic rhinitis	Cough	50	11.8483
Essential hypertension	Abnormal involuntary movements	50	11.8483
Essential hypertension	Dementia with cerebral degenerations	50	11.8483
Pain in limb	Rash and other nonspecific skin eruption	50	11.8483
Atopic/contact dermatitis due to other or unspecified	Cataract	50	11.8483
Atopic/contact dermatitis due to other or unspecified	Urinary tract infection	50	11.8483
Other headache syndromes	Other disorders of bone and cartilage	50	11.8483
Congestive heart failure (CHF) NOS	Hyperlipidemia	50	11.8483
Shortness of breath	Osteoarthrosis, localized, primary	50	11.8483
Symptoms involving nervous and musculoskeletal systems	Constipation	50	11.8483
Nausea and vomiting	Constipation	50	11.8483
Urinary tract infection	Symptoms involving cardiovascular system	50	11.8483
Osteoporosis NOS	Pneumonia	50	11.8483
Hearing loss	Other persistent mental disorders due to conditions classified elsewhere	50	11.8483
Osteopenia or other disorder of bone and cartilage	Urinary incontinence	50	11.8483
Malaise and fatigue	Chronic renal failure [CKD]	50	11.8483
Cough	Chronic renal failure [CKD]	50	11.8483
Hyposmolality and/or hyponatremia	Abdominal pain	50	11.8483
Hypercholesterolemia	Abnormal electrocardiogram [ECG] [EKG]	50	11.8483
Other dyspnea	Pain in joint	50	11.8483
Altered mental status	Memory loss	50	11.8483
Constipation	Insomnia	50	11.8483
Osteoarthritis; localized	Pain in joint	49	11.6114
Edema	Pain in limb	49	11.6114
Edema	Abnormal findings examination of lungs	49	11.6114
Pruritus and related conditions	Essential hypertension	49	11.6114
Disorders of vitreous body	Dementias	49	11.6114
Abnormality of gait	Essential hypertension	49	11.6114
Abnormality of gait	Hyperlipidemia	49	11.6114
Acute renal failure	Abdominal pain	49	11.6114
Acute renal failure	Chronic renal failure [CKD]	49	11.6114
Acute renal failure	Pneumonia	49	11.6114
Back pain	Syncope and collapse	49	11.6114
Back pain	Frequency of urination and polyuria	49	11.6114
Mild cognitive impairment	Abdominal pain	49	11.6114
Sepsis	Pneumonia	49	11.6114
Other anemias	Palpitations	49	11.6114
Glaucoma	Nonspecific chest pain	49	11.6114
Senile cataract	Frequency of urination and polyuria	49	11.6114
Senile cataract	Urinary incontinence	49	11.6114
Osteoarthrosis NOS	Sensorineural hearing loss	49	11.6114
Dizziness and giddiness (Light-headedness and vertigo)	Other specified cardiac dysrhythmias	49	11.6114
Abnormal findings examination of lungs	Pain in limb	49	11.6114
Abnormal findings examination of lungs	Pleurisy; pleural effusion	49	11.6114
Fever of unknown origin	Insomnia	49	11.6114
Fever of unknown origin	Chronic renal failure [CKD]	49	11.6114
Fever of unknown origin	Other abnormal glucose	49	11.6114
Essential hypertension	Disturbance of skin sensation	49	11.6114
Pain in limb	Acute upper respiratory infections of multiple or unspecified sites	49	11.6114
Pain in limb	Atopic/contact dermatitis due to other or unspecified	49	11.6114
Encephalopathy, not elsewhere classified	Malaise and fatigue	49	11.6114
Cardiomegaly	Alzheimer's disease	49	11.6114
Cardiomegaly	Dementias	49	11.6114
Pulmonary collapse; interstitial and compensatory emphysema	Hyperlipidemia	49	11.6114
Shortness of breath	Memory loss	49	11.6114
Other abnormal glucose	Osteoporosis NOS	49	11.6114
Sensorineural hearing loss	Memory loss	49	11.6114
Symptoms involving nervous and musculoskeletal systems	Memory loss	49	11.6114
Symptoms involving nervous and musculoskeletal systems	Other disorders of bone and cartilage	49	11.6114
Urinary tract infection	Palpitations	49	11.6114
Urinary tract infection	Hearing loss	49	11.6114
Osteoporosis NOS	Hypovolemia	49	11.6114
Osteoporosis NOS	Hyposmolality and/or hyponatremia	49	11.6114
GERD	Hypercholesterolemia	49	11.6114
GERD	Osteoarthrosis, localized, primary	49	11.6114
GERD	Osteopenia or other disorder of bone and cartilage	49	11.6114
Hearing loss	Cataract	49	11.6114
Malaise and fatigue	Hemorrhoids	49	11.6114
Malaise and fatigue	Degeneration of intervertebral disc	49	11.6114
Coronary atherosclerosis	Type 2 diabetes	49	11.6114
Atrial fibrillation	Pneumonia	49	11.6114
Pneumonia	Dysphagia	49	11.6114
Pneumonia	Hypovolemia	49	11.6114
Specific nonpsychotic mental disorders due to brain damage	Alzheimer's disease	49	11.6114
Specific nonpsychotic mental disorders due to brain damage	Dementias	49	11.6114
Vascular dementia	Altered mental status	49	11.6114
Diabetes mellitus	Hyperlipidemia	49	11.6114
Pain in joint	Chronic renal failure [CKD]	49	11.6114
Pain in joint	Hypovolemia	49	11.6114
Constipation	Acute upper respiratory infections of multiple or unspecified sites	49	11.6114
Memory loss	Hemorrhoids	49	11.6114
Abnormal electrocardiogram [ECG] [EKG]	Dysphagia	49	11.6114
Abnormal electrocardiogram [ECG] [EKG]	Major depressive disorder	49	11.6114
Abdominal pain	Hypovolemia	49	11.6114
Neurological disorders	Other anemias	48	11.3744
Arrhythmia (cardiac) NOS	Alzheimer's disease	48	11.3744
Edema	GERD	48	11.3744
Mixed hyperlipidemia	Atopic/contact dermatitis due to other or unspecified	48	11.3744
Acute renal failure	Constipation	48	11.3744
Acute renal failure	Encephalopathy, not elsewhere classified	48	11.3744
Back pain	Mild cognitive impairment	48	11.3744
Back pain	Vitamin D deficiency	48	11.3744
Contusion	Osteoporosis NOS	48	11.3744
Contusion	Fever of unknown origin	48	11.3744
Enthesopathy	Alzheimer's disease	48	11.3744
Other anemias	Hearing loss	48	11.3744
Other anemias	Symptoms involving cardiovascular system	48	11.3744
Osteoarthrosis NOS	Frequency of urination and polyuria	48	11.3744
Osteoarthrosis NOS	Vascular dementia	48	11.3744
Osteoarthrosis NOS	Palpitations	48	11.3744
Nonspecific chest pain	Hypopotassemia	48	11.3744
Dizziness and giddiness (Light-headedness and vertigo)	Atopic/contact dermatitis due to other or unspecified	48	11.3744
Dizziness and giddiness (Light-headedness and vertigo)	Insomnia	48	11.3744
Dizziness and giddiness (Light-headedness and vertigo)	Palpitations	48	11.3744
Abnormal findings examination of lungs	Hypopotassemia	48	11.3744
Abnormal findings examination of lungs	Hyposmolality and/or hyponatremia	48	11.3744
Allergic rhinitis	Hyperlipidemia	48	11.3744
Allergic rhinitis	Pain in joint	48	11.3744
Essential hypertension	Impaired fasting glucose	48	11.3744
Essential hypertension	Abnormal heart sounds	48	11.3744
Tachycardia NOS	Alzheimer's disease	48	11.3744
Pain in limb	Hearing loss	48	11.3744
Atopic/contact dermatitis due to other or unspecified	Constipation	48	11.3744
Atopic/contact dermatitis due to other or unspecified	Type 2 diabetes	48	11.3744
Encephalopathy, not elsewhere classified	Cough	48	11.3744
Other disorders of the kidney and ureters	Alzheimer's disease	48	11.3744
Other disorders of the kidney and ureters	Dementias	48	11.3744
Pulmonary collapse; interstitial and compensatory emphysema	Altered mental status	48	11.3744
Shortness of breath	Urinary incontinence	48	11.3744
Shortness of breath	Hypovolemia	48	11.3744
Other abnormal glucose	Abdominal pain	48	11.3744
Other abnormal glucose	Memory loss	48	11.3744
Musculoskeletal symptoms referable to limbs	Symptoms involving nervous and musculoskeletal systems	48	11.3744
Symptoms involving nervous and musculoskeletal systems	Osteopenia or other disorder of bone and cartilage	48	11.3744
Nausea and vomiting	Osteoporosis NOS	48	11.3744
Other disorders of bone and cartilage	Hypercholesterolemia	48	11.3744
Urinary tract infection	Alteration of consciousness	48	11.3744
Urinary tract infection	Vascular dementia	48	11.3744
Septicemia	Pneumonia	48	11.3744
Hypothyroidism NOS	Hyperlipidemia	48	11.3744
Osteoporosis NOS	Palpitations	48	11.3744
Frequency of urination and polyuria	Urinary incontinence	48	11.3744
GERD	Altered mental status	48	11.3744
Osteopenia or other disorder of bone and cartilage	Altered mental status	48	11.3744
Other disorders of soft tissues	Alzheimer's disease	48	11.3744
Other disorders of soft tissues	Dementias	48	11.3744
Acidosis	Alzheimer's disease	48	11.3744
Acidosis	Dementias	48	11.3744
Coronary atherosclerosis	Abnormal electrocardiogram [ECG] [EKG]	48	11.3744
Type 2 diabetes	Dysphagia	48	11.3744
Hyposmolality and/or hyponatremia	Constipation	48	11.3744
Vascular dementia	Abdominal pain	48	11.3744
Other dyspnea	Abnormal electrocardiogram [ECG] [EKG]	48	11.3744
Hyperlipidemia	Alteration of consciousness	48	11.3744
Memory loss	Acute upper respiratory infections of multiple or unspecified sites	48	11.3744
Symptoms involving cardiovascular system	Other persistent mental disorders due to conditions classified elsewhere	48	11.3744
Dysphagia	Hypovolemia	48	11.3744
Neurological disorders	Osteoarthrosis NOS	47	11.1374
Arrhythmia (cardiac) NOS	Dementias	47	11.1374
Osteoarthritis; localized	Hyperlipidemia	47	11.1374
Edema	Back pain	47	11.1374
Edema	Altered mental status	47	11.1374
Mixed hyperlipidemia	Mild cognitive impairment	47	11.1374
Disorders of vitreous body	Essential hypertension	47	11.1374
Acute renal failure	Hypertensive chronic kidney disease	47	11.1374
Acute renal failure	Sepsis	47	11.1374
Acute renal failure	Shortness of breath	47	11.1374
Back pain	Hearing loss	47	11.1374
Back pain	Degeneration of intervertebral disc	47	11.1374
Back pain	Rash and other nonspecific skin eruption	47	11.1374
Back pain	Shortness of breath	47	11.1374
Mild cognitive impairment	Cataract	47	11.1374
Mild cognitive impairment	Dizziness and giddiness (Light-headedness and vertigo)	47	11.1374
Mild cognitive impairment	Other anemias	47	11.1374
Mild cognitive impairment	Osteoarthrosis NOS	47	11.1374
Enthesopathy	Dementias	47	11.1374
Sepsis	Altered mental status	47	11.1374
Other anemias	Hypertensive chronic kidney disease	47	11.1374
Senile cataract	Hearing loss	47	11.1374
Senile cataract	Symptoms involving cardiovascular system	47	11.1374
Senile cataract	Altered mental status	47	11.1374
Osteoarthrosis NOS	Vitamin D deficiency	47	11.1374
Osteoarthrosis NOS	Symptoms involving cardiovascular system	47	11.1374
Osteoarthrosis NOS	Other abnormal glucose	47	11.1374
Nonspecific chest pain	Spondylosis without myelopathy	47	11.1374
Nonspecific chest pain	Disturbance of skin sensation	47	11.1374
Nonspecific chest pain	Cervicalgia	47	11.1374
Dizziness and giddiness (Light-headedness and vertigo)	Frequency of urination and polyuria	47	11.1374
Dizziness and giddiness (Light-headedness and vertigo)	Other dyspnea	47	11.1374
Abnormal findings examination of lungs	Cataract	47	11.1374
Abnormal findings examination of lungs	Symptoms involving nervous and musculoskeletal systems	47	11.1374
Vitamin D deficiency	Fever of unknown origin	47	11.1374
Fever of unknown origin	Alteration of consciousness	47	11.1374
Essential hypertension	Cardiomegaly	47	11.1374
Tachycardia NOS	Dementias	47	11.1374
Atopic/contact dermatitis due to other or unspecified	Osteoarthrosis, localized, primary	47	11.1374
Atopic/contact dermatitis due to other or unspecified	Other disorders of bone and cartilage	47	11.1374
Rash and other nonspecific skin eruption	Other disorders of bone and cartilage	47	11.1374
Rash and other nonspecific skin eruption	Osteoarthrosis, localized, primary	47	11.1374
Other abnormal glucose	Malaise and fatigue	47	11.1374
Septicemia	Altered mental status	47	11.1374
Osteoporosis NOS	Other abnormal blood chemistry	47	11.1374
Osteoporosis NOS	Hemorrhoids	47	11.1374
Chronic Kidney Disease, Stage III	Alzheimer's disease	47	11.1374
Chronic Kidney Disease, Stage III	Dementias	47	11.1374
GERD	Abnormal electrocardiogram [ECG] [EKG]	47	11.1374
GERD	Cataract	47	11.1374
Malaise and fatigue	Spondylosis without myelopathy	47	11.1374
Disturbance of skin sensation	Pain in joint	47	11.1374
Cough	Alteration of consciousness	47	11.1374
Cough	Spondylosis without myelopathy	47	11.1374
Type 2 diabetes	Hypovolemia	47	11.1374
Alzheimer's disease	Protein-calorie malnutrition	47	11.1374
Dementia with cerebral degenerations	Other persistent mental disorders due to conditions classified elsewhere	47	11.1374
Constipation	Symptoms involving cardiovascular system	47	11.1374
Hyperlipidemia	Spondylosis without myelopathy	47	11.1374
Spondylosis without myelopathy	Abdominal pain	47	11.1374
Dementias	Protein-calorie malnutrition	47	11.1374
Neurological disorders	Abdominal pain	46	10.9005
Edema	Osteopenia or other disorder of bone and cartilage	46	10.9005
Edema	Other disorders of bone and cartilage	46	10.9005
Mixed hyperlipidemia	GERD	46	10.9005
Mixed hyperlipidemia	Urinary incontinence	46	10.9005
Blood in stool	Other anemias	46	10.9005
Acute renal failure	Osteoporosis NOS	46	10.9005
Back pain	Major depressive disorder	46	10.9005
Back pain	Acute upper respiratory infections of multiple or unspecified sites	46	10.9005
Sepsis	Urinary tract infection	46	10.9005
Other anemias	Other headache syndromes	46	10.9005
Other anemias	Congestive heart failure (CHF) NOS	46	10.9005
Other anemias	Other abnormal glucose	46	10.9005
Glaucoma	Abdominal pain	46	10.9005
Impacted cerumen	Essential hypertension	46	10.9005
Senile cataract	Hemorrhoids	46	10.9005
Osteoarthrosis NOS	Spondylosis without myelopathy	46	10.9005
Nonspecific chest pain	Allergic rhinitis	46	10.9005
Dizziness and giddiness (Light-headedness and vertigo)	Hyposmolality and/or hyponatremia	46	10.9005
Dizziness and giddiness (Light-headedness and vertigo)	Acute upper respiratory infections of multiple or unspecified sites	46	10.9005
Decubitus ulcer	Essential hypertension	46	10.9005
Iron deficiency anemias, unspecified or not due to blood loss	Alzheimer's disease	46	10.9005
Iron deficiency anemias, unspecified or not due to blood loss	Dementias	46	10.9005
Fever of unknown origin	Degeneration of intervertebral disc	46	10.9005
Essential hypertension	Osteoarthrosis, generalized	46	10.9005
Pain in limb	Insomnia	46	10.9005
Pain in limb	Shortness of breath	46	10.9005
Other headache syndromes	Constipation	46	10.9005
Congestive heart failure (CHF) NOS	Malaise and fatigue	46	10.9005
Shortness of breath	Atrial fibrillation	46	10.9005
Musculoskeletal symptoms referable to limbs	Hyperlipidemia	46	10.9005
Sensorineural hearing loss	Abdominal pain	46	10.9005
Sensorineural hearing loss	Other persistent mental disorders due to conditions classified elsewhere	46	10.9005
Nausea and vomiting	Abnormal electrocardiogram [ECG] [EKG]	46	10.9005
Other disorders of bone and cartilage	Altered mental status	46	10.9005
Urinary tract infection	Other dyspnea	46	10.9005
Urinary tract infection	Insomnia	46	10.9005
Hypothyroidism NOS	Osteoporosis NOS	46	10.9005
Chronic airway obstruction	Alzheimer's disease	46	10.9005
Chronic airway obstruction	Dementias	46	10.9005
Osteoporosis NOS	Other dyspnea	46	10.9005
Osteoporosis NOS	Degeneration of intervertebral disc	46	10.9005
Osteoporosis NOS	Spondylosis without myelopathy	46	10.9005
Senile dementia	Other persistent mental disorders due to conditions classified elsewhere	46	10.9005
GERD	Major depressive disorder	46	10.9005
Osteopenia or other disorder of bone and cartilage	Hypercholesterolemia	46	10.9005
Malaise and fatigue	Abnormal involuntary movements	46	10.9005
Malaise and fatigue	Diabetes mellitus	46	10.9005
Cough	Abnormal involuntary movements	46	10.9005
Cough	Degeneration of intervertebral disc	46	10.9005
Atrial fibrillation	Abdominal pain	46	10.9005
Other abnormal blood chemistry	Type 2 diabetes	46	10.9005
Hyposmolality and/or hyponatremia	Altered mental status	46	10.9005
Hypercholesterolemia	Altered mental status	46	10.9005
Alzheimer's disease	Cerebral atherosclerosis	46	10.9005
Alzheimer's disease	Hyperpotassemia	46	10.9005
Alzheimer's disease	Elevated white blood cell count	46	10.9005
Alzheimer's disease	Symptoms and disorders of the joints	46	10.9005
Altered mental status	Major depressive disorder	46	10.9005
Presbyopia	Hyperlipidemia	46	10.9005
Hyperlipidemia	Hematuria	46	10.9005
Memory loss	Symptoms involving cardiovascular system	46	10.9005
Dementias	Cerebral atherosclerosis	46	10.9005
Dementias	Hyperpotassemia	46	10.9005
Abdominal pain	Chronic renal failure [CKD]	46	10.9005
Diarrhea	Osteoporosis NOS	45	10.6635
Diarrhea	Urinary tract infection	45	10.6635
Neurological disorders	Urinary tract infection	45	10.6635
Neurological disorders	Fever of unknown origin	45	10.6635
Edema	Mixed hyperlipidemia	45	10.6635
Mixed hyperlipidemia	Acute upper respiratory infections of multiple or unspecified sites	45	10.6635
Acute renal failure	Pain in joint	45	10.6635
Acute renal failure	Septicemia	45	10.6635
Back pain	Insomnia	45	10.6635
Back pain	Sensorineural hearing loss	45	10.6635
Mild cognitive impairment	Other disorders of bone and cartilage	45	10.6635
Mild cognitive impairment	Senile cataract	45	10.6635
Contusion	Osteoarthrosis NOS	45	10.6635
Enthesopathy	Pain in joint	45	10.6635
Other anemias	Encephalopathy, not elsewhere classified	45	10.6635
Other anemias	Hemorrhoids	45	10.6635
Other anemias	Insomnia	45	10.6635
Senile cataract	Shortness of breath	45	10.6635
Senile cataract	Other abnormal glucose	45	10.6635
Osteoarthrosis NOS	Coronary atherosclerosis	45	10.6635
Osteoarthrosis NOS	Other abnormal blood chemistry	45	10.6635
Osteoarthrosis NOS	Insomnia	45	10.6635
Osteoarthrosis NOS	Symptoms involving nervous and musculoskeletal systems	45	10.6635
Nonspecific chest pain	Congestive heart failure (CHF) NOS	45	10.6635
Nonspecific chest pain	Hematuria	45	10.6635
Dizziness and giddiness (Light-headedness and vertigo)	Nausea and vomiting	45	10.6635
Abnormal findings examination of lungs	Memory loss	45	10.6635
Abnormal findings examination of lungs	Symptoms involving cardiovascular system	45	10.6635
Fever of unknown origin	Allergic rhinitis	45	10.6635
Essential hypertension	Anxiety disorder	45	10.6635
Pain in limb	Frequency of urination and polyuria	45	10.6635
Pain in limb	Vascular dementia	45	10.6635
Atopic/contact dermatitis due to other or unspecified	GERD	45	10.6635
Other headache syndromes	Abnormal electrocardiogram [ECG] [EKG]	45	10.6635
Rash and other nonspecific skin eruption	GERD	45	10.6635
Rash and other nonspecific skin eruption	Hypercholesterolemia	45	10.6635
Shortness of breath	Hypercholesterolemia	45	10.6635
Syncope and collapse	Type 2 diabetes	45	10.6635
Syncope and collapse	Osteoarthrosis, localized, primary	45	10.6635
Syncope and collapse	Symptoms involving nervous and musculoskeletal systems	45	10.6635
Other abnormal glucose	Type 2 diabetes	45	10.6635
Sensorineural hearing loss	Urinary tract infection	45	10.6635
Nausea and vomiting	Other disorders of bone and cartilage	45	10.6635
Other disorders of bone and cartilage	Dysphagia	45	10.6635
Other disorders of bone and cartilage	Insomnia	45	10.6635
Urinary tract infection	Coronary atherosclerosis	45	10.6635
Urinary tract infection	Hyposmolality and/or hyponatremia	45	10.6635
Urinary tract infection	Septicemia	45	10.6635
Other conditions of brain, NOS	Alzheimer's disease	45	10.6635
Other conditions of brain, NOS	Dementias	45	10.6635
Osteoporosis NOS	Atrial fibrillation	45	10.6635
Hearing loss	Constipation	45	10.6635
Impaired fasting glucose	Hyperlipidemia	45	10.6635
Chronic pain	Alzheimer's disease	45	10.6635
Chronic pain	Dementias	45	10.6635
Transient alteration of awareness	Alzheimer's disease	45	10.6635
Transient alteration of awareness	Dementias	45	10.6635
Cough	Diabetes mellitus	45	10.6635
Atrial fibrillation	Type 2 diabetes	45	10.6635
Pneumonia	Type 2 diabetes	45	10.6635
Pneumonia	Abdominal pain	45	10.6635
Other abnormal blood chemistry	Abnormal electrocardiogram [ECG] [EKG]	45	10.6635
Type 2 diabetes	Other dyspnea	45	10.6635
Type 2 diabetes	Vascular dementia	45	10.6635
Cataract	Abnormal electrocardiogram [ECG] [EKG]	45	10.6635
Cataract	Urinary incontinence	45	10.6635
Elevated white blood cell count	Dementias	45	10.6635
Pain in joint	Hypopotassemia	45	10.6635
Altered mental status	Hypopotassemia	45	10.6635
Symptoms and disorders of the joints	Dementias	45	10.6635
Acute upper respiratory infections of multiple or unspecified sites	Urinary incontinence	45	10.6635
Abnormal electrocardiogram [ECG] [EKG]	Alteration of consciousness	45	10.6635
Abnormal electrocardiogram [ECG] [EKG]	Symptoms involving cardiovascular system	45	10.6635
Insomnia	Other persistent mental disorders due to conditions classified elsewhere	45	10.6635
Osteoarthritis; localized	Malaise and fatigue	44	10.4265
Osteoarthritis; localized	Nonspecific chest pain	44	10.4265
Osteoarthritis; localized	Osteoporosis NOS	44	10.4265
Osteoarthritis; localized	Cough	44	10.4265
Edema	Abnormal electrocardiogram [ECG] [EKG]	44	10.4265
Mixed hyperlipidemia	Abnormal electrocardiogram [ECG] [EKG]	44	10.4265
Mixed hyperlipidemia	Frequency of urination and polyuria	44	10.4265
Blood in stool	Nonspecific chest pain	44	10.4265
Swelling of limb	Alzheimer's disease	44	10.4265
Swelling of limb	Dementias	44	10.4265
Abnormality of gait	Malaise and fatigue	44	10.4265
Back pain	Dysphagia	44	10.4265
Mild cognitive impairment	Pain in limb	44	10.4265
Contusion	Abdominal pain	44	10.4265
Contusion	Urinary tract infection	44	10.4265
Enthesopathy	Essential hypertension	44	10.4265
Other anemias	Glaucoma	44	10.4265
Other anemias	Frequency of urination and polyuria	44	10.4265
Other anemias	Pulmonary collapse; interstitial and compensatory emphysema	44	10.4265
Glaucoma	Urinary tract infection	44	10.4265
Senile cataract	Allergic rhinitis	44	10.4265
Osteoarthrosis NOS	Atrial fibrillation	44	10.4265
Osteoarthrosis NOS	Pneumonia	44	10.4265
Osteoarthrosis NOS	Major depressive disorder	44	10.4265
Nonspecific chest pain	Impaired fasting glucose	44	10.4265
Dizziness and giddiness (Light-headedness and vertigo)	Coronary atherosclerosis	44	10.4265
Dizziness and giddiness (Light-headedness and vertigo)	Vascular dementia	44	10.4265
Dizziness and giddiness (Light-headedness and vertigo)	Hearing loss	44	10.4265
Dizziness and giddiness (Light-headedness and vertigo)	Sensorineural hearing loss	44	10.4265
Dizziness and giddiness (Light-headedness and vertigo)	Rash and other nonspecific skin eruption	44	10.4265
Abnormal findings examination of lungs	Coronary atherosclerosis	44	10.4265
Abnormal findings examination of lungs	Chronic renal failure [CKD]	44	10.4265
Abnormal findings examination of lungs	Hypercholesterolemia	44	10.4265
Abnormal findings examination of lungs	Hearing loss	44	10.4265
Fever of unknown origin	Congestive heart failure (CHF) NOS	44	10.4265
Allergic rhinitis	Malaise and fatigue	44	10.4265
Allergic rhinitis	Osteoporosis NOS	44	10.4265
Essential hypertension	Dysuria	44	10.4265
Essential hypertension	Presbyopia	44	10.4265
Essential hypertension	Other disorders of the kidney and ureters	44	10.4265
Essential hypertension	Pneumonitis due to inhalation of food or vomitus	44	10.4265
Essential hypertension	Adult failure to thrive	44	10.4265
Pain in limb	Other headache syndromes	44	10.4265
Pain in limb	Major depressive disorder	44	10.4265
Atopic/contact dermatitis due to other or unspecified	Other persistent mental disorders due to conditions classified elsewhere	44	10.4265
Other headache syndromes	Osteoarthrosis, localized, primary	44	10.4265
Other headache syndromes	Osteopenia or other disorder of bone and cartilage	44	10.4265
Other headache syndromes	Cataract	44	10.4265
Benign neoplasm of colon	Alzheimer's disease	44	10.4265
Pulmonary collapse; interstitial and compensatory emphysema	Abnormal electrocardiogram [ECG] [EKG]	44	10.4265
Pulmonary collapse; interstitial and compensatory emphysema	Malaise and fatigue	44	10.4265
Shortness of breath	Dysphagia	44	10.4265
Shortness of breath	Syncope and collapse	44	10.4265
Shortness of breath	Hyposmolality and/or hyponatremia	44	10.4265
Generalized anxiety disorder	Alzheimer's disease	44	10.4265
Generalized anxiety disorder	Dementias	44	10.4265
Syncope and collapse	Memory loss	44	10.4265
Nausea and vomiting	Altered mental status	44	10.4265
Other disorders of bone and cartilage	Frequency of urination and polyuria	44	10.4265
Other disorders of bone and cartilage	Palpitations	44	10.4265
Other disorders of bone and cartilage	Acute upper respiratory infections of multiple or unspecified sites	44	10.4265
Urinary tract infection	Degeneration of intervertebral disc	44	10.4265
Osteoporosis NOS	Coronary atherosclerosis	44	10.4265
Frequency of urination and polyuria	Constipation	44	10.4265
Palpitations	Osteopenia or other disorder of bone and cartilage	44	10.4265
Hearing loss	Urinary incontinence	44	10.4265
Hearing loss	Osteopenia or other disorder of bone and cartilage	44	10.4265
Osteoarthrosis, localized, primary	Dysphagia	44	10.4265
Osteoarthrosis, localized, primary	Spondylosis without myelopathy	44	10.4265
Coronary atherosclerosis	Abdominal pain	44	10.4265
Coronary atherosclerosis	Other persistent mental disorders due to conditions classified elsewhere	44	10.4265
Coronary atherosclerosis	Pain in joint	44	10.4265
Atrial fibrillation	Constipation	44	10.4265
Pneumonia	Urinary incontinence	44	10.4265
Pneumonia	Other persistent mental disorders due to conditions classified elsewhere	44	10.4265
Specific nonpsychotic mental disorders due to brain damage	Other persistent mental disorders due to conditions classified elsewhere	44	10.4265
Vascular dementia	Constipation	44	10.4265
Alzheimer's disease	Myocardial infarction	44	10.4265
Alzheimer's disease	Delirium due to conditions classified elsewhere	44	10.4265
Alzheimer's disease	Nonrheumatic aortic valve disorders	44	10.4265
Alzheimer's disease	Retention of urine	44	10.4265
Alzheimer's disease	Other disorders of stomach and duodenum	44	10.4265
Alzheimer's disease	Hemorrhage of gastrointestinal tract	44	10.4265
Delirium due to conditions classified elsewhere	Dementias	44	10.4265
Myocardial infarction	Dementias	44	10.4265
Retention of urine	Dementias	44	10.4265
Abnormal involuntary movements	Hyperlipidemia	44	10.4265
Constipation	Hypopotassemia	44	10.4265
Constipation	Chronic renal failure [CKD]	44	10.4265
Hyperlipidemia	Pleurisy; pleural effusion	44	10.4265
Abnormal electrocardiogram [ECG] [EKG]	Insomnia	44	10.4265
Dementias	Hemorrhage of gastrointestinal tract	44	10.4265
Diarrhea	Other persistent mental disorders due to conditions classified elsewhere	43	10.1896
Neurological disorders	Back pain	43	10.1896
Neurological disorders	Abnormal electrocardiogram [ECG] [EKG]	43	10.1896
Edema	Osteoarthrosis, localized, primary	43	10.1896
Edema	Cataract	43	10.1896
Blood in stool	Malaise and fatigue	43	10.1896
Swelling of limb	Other disorders of soft tissues	43	10.1896
Disorders of vitreous body	Senile cataract	43	10.1896
Back pain	Other specified cardiac dysrhythmias	43	10.1896
Back pain	Vascular dementia	43	10.1896
Mild cognitive impairment	Osteopenia or other disorder of bone and cartilage	43	10.1896
Contusion	Abnormal electrocardiogram [ECG] [EKG]	43	10.1896
Contusion	Pain in limb	43	10.1896
Other anemias	Pleurisy; pleural effusion	43	10.1896
Hyperplasia of prostate	Essential hypertension	43	10.1896
Glaucoma	Memory loss	43	10.1896
Glaucoma	Osteoarthrosis NOS	43	10.1896
Senile cataract	Other headache syndromes	43	10.1896
Senile cataract	Insomnia	43	10.1896
Senile cataract	Palpitations	43	10.1896
Nonspecific chest pain	Encephalopathy, not elsewhere classified	43	10.1896
Nonspecific chest pain	Diabetes mellitus	43	10.1896
Dizziness and giddiness (Light-headedness and vertigo)	Dysphagia	43	10.1896
Abnormal findings examination of lungs	Vascular dementia	43	10.1896
Abnormal findings examination of lungs	Other headache syndromes	43	10.1896
Abnormal findings examination of lungs	Spondylosis without myelopathy	43	10.1896
Vitamin D deficiency	Cataract	43	10.1896
Fever of unknown origin	Encephalopathy, not elsewhere classified	43	10.1896
Allergic rhinitis	Abdominal pain	43	10.1896
Allergic rhinitis	Memory loss	43	10.1896
Essential hypertension	Other disorders of soft tissues	43	10.1896
Essential hypertension	Hyperpotassemia	43	10.1896
Essential hypertension	Symptoms and disorders of the joints	43	10.1896
Pain in limb	Syncope and collapse	43	10.1896
Pain in limb	Other specified cardiac dysrhythmias	43	10.1896
Pain in limb	Symptoms involving cardiovascular system	43	10.1896
Pain in limb	Nausea and vomiting	43	10.1896
Delirium dementia and amnestic and other cognitive disorders	Alzheimer's disease	43	10.1896
Delirium dementia and amnestic and other cognitive disorders	Dementias	43	10.1896
Encephalopathy, not elsewhere classified	Pneumonia	43	10.1896
Other headache syndromes	Type 2 diabetes	43	10.1896
Benign neoplasm of colon	Dementias	43	10.1896
Rash and other nonspecific skin eruption	Cataract	43	10.1896
Rash and other nonspecific skin eruption	Type 2 diabetes	43	10.1896
Shortness of breath	GERD	43	10.1896
Syncope and collapse	Alteration of consciousness	43	10.1896
Syncope and collapse	Hypercholesterolemia	43	10.1896
Acute posthemorrhagic anemia	Alzheimer's disease	43	10.1896
Acute posthemorrhagic anemia	Dementias	43	10.1896
Nausea and vomiting	Type 2 diabetes	43	10.1896
Nausea and vomiting	Other persistent mental disorders due to conditions classified elsewhere	43	10.1896
Urinary tract infection	Chronic renal failure [CKD]	43	10.1896
Urinary tract infection	Hypopotassemia	43	10.1896
Osteoporosis NOS	Hypopotassemia	43	10.1896
Frequency of urination and polyuria	Cataract	43	10.1896
Frequency of urination and polyuria	Hearing loss	43	10.1896
Palpitations	Abnormal electrocardiogram [ECG] [EKG]	43	10.1896
Palpitations	Memory loss	43	10.1896
GERD	Dysphagia	43	10.1896
Disturbance of skin sensation	Hyperlipidemia	43	10.1896
Disturbance of skin sensation	Cough	43	10.1896
Impaired fasting glucose	Cough	43	10.1896
Osteoarthrosis, localized, primary	Other specified cardiac dysrhythmias	43	10.1896
Atrial fibrillation	Other persistent mental disorders due to conditions classified elsewhere	43	10.1896
Atrial fibrillation	Other specified cardiac dysrhythmias	43	10.1896
Other abnormal blood chemistry	Other persistent mental disorders due to conditions classified elsewhere	43	10.1896
Other abnormal blood chemistry	Memory loss	43	10.1896
Type 2 diabetes	Symptoms involving cardiovascular system	43	10.1896
Cataract	Hemorrhoids	43	10.1896
Cataract	Acute upper respiratory infections of multiple or unspecified sites	43	10.1896
Hyposmolality and/or hyponatremia	Other persistent mental disorders due to conditions classified elsewhere	43	10.1896
Hyposmolality and/or hyponatremia	Abnormal electrocardiogram [ECG] [EKG]	43	10.1896
Vascular dementia	Abnormal electrocardiogram [ECG] [EKG]	43	10.1896
Hypercholesterolemia	Symptoms involving cardiovascular system	43	10.1896
Alzheimer's disease	Dry eyes	43	10.1896
Other dyspnea	Memory loss	43	10.1896
Other dyspnea	Constipation	43	10.1896
Other dyspnea	Other persistent mental disorders due to conditions classified elsewhere	43	10.1896
Pain in joint	Abnormal involuntary movements	43	10.1896
Pain in joint	Symptoms and disorders of the joints	43	10.1896
Pain in joint	Cervicalgia	43	10.1896
Pain in joint	Presbyopia	43	10.1896
Other disorders of stomach and duodenum	Dementias	43	10.1896
Hypopotassemia	Abdominal pain	43	10.1896
Hypopotassemia	Abnormal electrocardiogram [ECG] [EKG]	43	10.1896
Memory loss	Other specified cardiac dysrhythmias	43	10.1896
Memory loss	Insomnia	43	10.1896
Abnormal electrocardiogram [ECG] [EKG]	Chronic renal failure [CKD]	43	10.1896
Dementias	Nonrheumatic aortic valve disorders	43	10.1896
Abdominal pain	Alteration of consciousness	43	10.1896
Other specified cardiac dysrhythmias	Urinary incontinence	43	10.1896
Diarrhea	Abnormal electrocardiogram [ECG] [EKG]	42	9.95261
Diarrhea	Dizziness and giddiness (Light-headedness and vertigo)	42	9.95261
Diarrhea	Osteoarthrosis NOS	42	9.95261
Neurological disorders	Cataract	42	9.95261
Osteoarthritis; localized	Abdominal pain	42	9.95261
Edema	Urinary incontinence	42	9.95261
Edema	Atopic/contact dermatitis due to other or unspecified	42	9.95261
Mixed hyperlipidemia	Shortness of breath	42	9.95261
Mixed hyperlipidemia	Symptoms involving cardiovascular system	42	9.95261
Mixed hyperlipidemia	Hearing loss	42	9.95261
Mixed hyperlipidemia	Abnormal findings examination of lungs	42	9.95261
Mixed hyperlipidemia	Vitamin D deficiency	42	9.95261
Pruritus and related conditions	Nonspecific chest pain	42	9.95261
Disorders of vitreous body	Hyperlipidemia	42	9.95261
Acute renal failure	Dysphagia	42	9.95261
Back pain	Palpitations	42	9.95261
Mild cognitive impairment	Abnormal electrocardiogram [ECG] [EKG]	42	9.95261
Other anemias	Degeneration of intervertebral disc	42	9.95261
Impacted cerumen	Hyperlipidemia	42	9.95261
Senile cataract	Syncope and collapse	42	9.95261
Osteoarthrosis NOS	Allergic rhinitis	42	9.95261
Hereditary and idiopathic peripheral neuropathy	Alzheimer's disease	42	9.95261
Nonspecific chest pain	Pulmonary collapse; interstitial and compensatory emphysema	42	9.95261
Dizziness and giddiness (Light-headedness and vertigo)	Atrial fibrillation	42	9.95261
Dizziness and giddiness (Light-headedness and vertigo)	Vitamin D deficiency	42	9.95261
Abnormal findings examination of lungs	Acute upper respiratory infections of multiple or unspecified sites	42	9.95261
Arthropathy NOS	Alzheimer's disease	42	9.95261
Arthropathy NOS	Dementias	42	9.95261
Vitamin D deficiency	Osteoarthrosis, localized, primary	42	9.95261
Vitamin D deficiency	Pain in limb	42	9.95261
Fever of unknown origin	Abnormal involuntary movements	42	9.95261
Essential hypertension	Tachycardia NOS	42	9.95261
Essential hypertension	Acidosis	42	9.95261
Essential hypertension	Chronic Kidney Disease, Stage III	42	9.95261
Encephalopathy, not elsewhere classified	Pain in joint	42	9.95261
Encephalopathy, not elsewhere classified	Urinary tract infection	42	9.95261
Other headache syndromes	Other persistent mental disorders due to conditions classified elsewhere	42	9.95261
Other headache syndromes	Shortness of breath	42	9.95261
Other headache syndromes	Hearing loss	42	9.95261
Rash and other nonspecific skin eruption	Osteopenia or other disorder of bone and cartilage	42	9.95261
Congestive heart failure (CHF) NOS	Atrial fibrillation	42	9.95261
Congestive heart failure (CHF) NOS	Cough	42	9.95261
Pulmonary collapse; interstitial and compensatory emphysema	Cough	42	9.95261
Shortness of breath	Cataract	42	9.95261
Shortness of breath	Other disorders of bone and cartilage	42	9.95261
Shortness of breath	Palpitations	42	9.95261
Shortness of breath	Chronic renal failure [CKD]	42	9.95261
Shortness of breath	Other abnormal blood chemistry	42	9.95261
Syncope and collapse	Osteopenia or other disorder of bone and cartilage	42	9.95261
Syncope and collapse	GERD	42	9.95261
Other abnormal glucose	Cataract	42	9.95261
Musculoskeletal symptoms referable to limbs	Malaise and fatigue	42	9.95261
Sensorineural hearing loss	Other disorders of bone and cartilage	42	9.95261
Other disorders of bone and cartilage	Vascular dementia	42	9.95261
Other disorders of bone and cartilage	Major depressive disorder	42	9.95261
Other disorders of bone and cartilage	Symptoms involving cardiovascular system	42	9.95261
Urinary tract infection	Hemorrhoids	42	9.95261
Senile dementia	Hyperlipidemia	42	9.95261
Frequency of urination and polyuria	Other persistent mental disorders due to conditions classified elsewhere	42	9.95261
Frequency of urination and polyuria	GERD	42	9.95261
Palpitations	Constipation	42	9.95261
Hearing loss	Type 2 diabetes	42	9.95261
Hearing loss	Altered mental status	42	9.95261
Osteopenia or other disorder of bone and cartilage	Dysphagia	42	9.95261
Malaise and fatigue	Presbyopia	42	9.95261
Malaise and fatigue	Disturbance of skin sensation	42	9.95261
Impaired fasting glucose	Memory loss	42	9.95261
Osteoarthrosis, localized, primary	Vascular dementia	42	9.95261
Coronary atherosclerosis	Hypercholesterolemia	42	9.95261
Cough	Hematuria	42	9.95261
Abnormal heart sounds	Hyperlipidemia	42	9.95261
Other abnormal blood chemistry	Constipation	42	9.95261
Hyposmolality and/or hyponatremia	Hypovolemia	42	9.95261
Vascular dementia	Urinary incontinence	42	9.95261
Hypercholesterolemia	Acute upper respiratory infections of multiple or unspecified sites	42	9.95261
Other dyspnea	Altered mental status	42	9.95261
Dry eyes	Dementias	42	9.95261
Constipation	Other specified cardiac dysrhythmias	42	9.95261
Acute upper respiratory infections of multiple or unspecified sites	Other persistent mental disorders due to conditions classified elsewhere	42	9.95261
Abdominal pain	Degeneration of intervertebral disc	42	9.95261
Hypovolemia	Urinary incontinence	42	9.95261
Neurological disorders	Osteopenia or other disorder of bone and cartilage	41	9.71564
Neurological disorders	Other disorders of bone and cartilage	41	9.71564
Arrhythmia (cardiac) NOS	Essential hypertension	41	9.71564
Osteoarthritis; localized	Fever of unknown origin	41	9.71564
Edema	Senile cataract	41	9.71564
Edema	Hypercholesterolemia	41	9.71564
Joint effusions	Alzheimer's disease	41	9.71564
Joint effusions	Dementias	41	9.71564
Mixed hyperlipidemia	Diabetes mellitus	41	9.71564
Pruritus and related conditions	Cough	41	9.71564
Pruritus and related conditions	Other anemias	41	9.71564
Swelling of limb	Essential hypertension	41	9.71564
Abnormality of gait	Cough	41	9.71564
Abnormality of gait	Nonspecific chest pain	41	9.71564
Back pain	Spondylosis without myelopathy	41	9.71564
Mild cognitive impairment	Urinary tract infection	41	9.71564
Open-angle glaucoma	Alzheimer's disease	41	9.71564
Other anemias	Spondylosis without myelopathy	41	9.71564
Glaucoma	Hypercholesterolemia	41	9.71564
Impacted cerumen	Cough	41	9.71564
Impacted cerumen	Nonspecific chest pain	41	9.71564
Senile cataract	Other abnormal blood chemistry	41	9.71564
Senile cataract	Symptoms involving nervous and musculoskeletal systems	41	9.71564
Osteoarthrosis NOS	Nausea and vomiting	41	9.71564
Osteoarthrosis NOS	Arthropathy NOS	41	9.71564
Osteoarthrosis NOS	Other dyspnea	41	9.71564
Hereditary and idiopathic peripheral neuropathy	Dementias	41	9.71564
Nonspecific chest pain	Hypothyroidism NOS	41	9.71564
Nonspecific chest pain	Osteoarthrosis, generalized	41	9.71564
Dizziness and giddiness (Light-headedness and vertigo)	Other abnormal blood chemistry	41	9.71564
Decubitus ulcer	Urinary tract infection	41	9.71564
Abnormal findings examination of lungs	Congestive heart failure (CHF) NOS	41	9.71564
Abnormal findings examination of lungs	Degeneration of intervertebral disc	41	9.71564
Abnormal findings examination of lungs	Atopic/contact dermatitis due to other or unspecified	41	9.71564
Vitamin D deficiency	Other disorders of bone and cartilage	41	9.71564
Vitamin D deficiency	Constipation	41	9.71564
Iron deficiency anemias, unspecified or not due to blood loss	Essential hypertension	41	9.71564
Hypertensive heart disease	Alzheimer's disease	41	9.71564
Hypertensive heart disease	Dementias	41	9.71564
Fever of unknown origin	Hypothyroidism NOS	41	9.71564
Fever of unknown origin	Pulmonary collapse; interstitial and compensatory emphysema	41	9.71564
Fever of unknown origin	Spondylosis without myelopathy	41	9.71564
Allergic rhinitis	Cataract	41	9.71564
Essential hypertension	Cerebral atherosclerosis	41	9.71564
Essential hypertension	Hemorrhage of gastrointestinal tract	41	9.71564
Pain in limb	Other abnormal blood chemistry	41	9.71564
Pain in limb	Dysphagia	41	9.71564
Pain in limb	Hemorrhoids	41	9.71564
Hypertensive chronic kidney disease	Malaise and fatigue	41	9.71564
Atopic/contact dermatitis due to other or unspecified	Hemorrhoids	41	9.71564
Atopic/contact dermatitis due to other or unspecified	Hypercholesterolemia	41	9.71564
Rash and other nonspecific skin eruption	Constipation	41	9.71564
Pulmonary collapse; interstitial and compensatory emphysema	Shortness of breath	41	9.71564
Shortness of breath	Pleurisy; pleural effusion	41	9.71564
Syncope and collapse	Urinary incontinence	41	9.71564
Syncope and collapse	Other specified cardiac dysrhythmias	41	9.71564
Other abnormal glucose	Urinary tract infection	41	9.71564
Sensorineural hearing loss	Cataract	41	9.71564
Symptoms involving nervous and musculoskeletal systems	Major depressive disorder	41	9.71564
Symptoms involving nervous and musculoskeletal systems	Osteoarthrosis, localized, primary	41	9.71564
Other disorders of bone and cartilage	Other abnormal blood chemistry	41	9.71564
Urinary tract infection	Hypothyroidism NOS	41	9.71564
Frequency of urination and polyuria	Osteopenia or other disorder of bone and cartilage	41	9.71564
Frequency of urination and polyuria	Hypercholesterolemia	41	9.71564
GERD	Urinary incontinence	41	9.71564
Anorexia	Alzheimer's disease	41	9.71564
Anorexia	Dementias	41	9.71564
Osteopenia or other disorder of bone and cartilage	Other abnormal blood chemistry	41	9.71564
Osteopenia or other disorder of bone and cartilage	Acute upper respiratory infections of multiple or unspecified sites	41	9.71564
Malaise and fatigue	Dementia with cerebral degenerations	41	9.71564
Impaired fasting glucose	Pain in joint	41	9.71564
Intracranial hemorrhage (injury)	Alzheimer's disease	41	9.71564
Intracranial hemorrhage (injury)	Dementias	41	9.71564
Osteoarthrosis, localized, primary	Acute upper respiratory infections of multiple or unspecified sites	41	9.71564
Osteoarthrosis, localized, primary	Symptoms involving cardiovascular system	41	9.71564
Coronary atherosclerosis	Altered mental status	41	9.71564
Coronary atherosclerosis	Atrial fibrillation	41	9.71564
Coronary atherosclerosis	Constipation	41	9.71564
Cough	Presbyopia	41	9.71564
Atrial fibrillation	Dysphagia	41	9.71564
Other abnormal blood chemistry	Urinary incontinence	41	9.71564
Hyposmolality and/or hyponatremia	Memory loss	41	9.71564
Hypercholesterolemia	Other specified cardiac dysrhythmias	41	9.71564
Constipation	Hemorrhoids	41	9.71564
Major depressive disorder	Urinary incontinence	41	9.71564
Chronic renal failure [CKD]	Other persistent mental disorders due to conditions classified elsewhere	41	9.71564
Diarrhea	Pain in limb	40	9.47867
Neurological disorders	Symptoms involving nervous and musculoskeletal systems	40	9.47867
Edema	Shortness of breath	40	9.47867
Mixed hyperlipidemia	Rash and other nonspecific skin eruption	40	9.47867
Mixed hyperlipidemia	Insomnia	40	9.47867
Pruritus and related conditions	Fever of unknown origin	40	9.47867
Pruritus and related conditions	Pain in joint	40	9.47867
Pruritus and related conditions	Hyperlipidemia	40	9.47867
Abnormality of gait	Pain in joint	40	9.47867
Acute renal failure	Coronary atherosclerosis	40	9.47867
Acute renal failure	Syncope and collapse	40	9.47867
Back pain	Atrial fibrillation	40	9.47867
Back pain	Hyposmolality and/or hyponatremia	40	9.47867
Back pain	Nausea and vomiting	40	9.47867
Back pain	Symptoms involving cardiovascular system	40	9.47867
Contusion	Other disorders of bone and cartilage	40	9.47867
Contusion	Senile cataract	40	9.47867
Sepsis	Abnormal electrocardiogram [ECG] [EKG]	40	9.47867
Sepsis	Malaise and fatigue	40	9.47867
Open-angle glaucoma	Dementias	40	9.47867
Other anemias	Decubitus ulcer	40	9.47867
Other anemias	Sensorineural hearing loss	40	9.47867
Glaucoma	Dizziness and giddiness (Light-headedness and vertigo)	40	9.47867
Impacted cerumen	Pain in joint	40	9.47867
Senile cataract	Other dyspnea	40	9.47867
Senile cataract	Other specified cardiac dysrhythmias	40	9.47867
Senile cataract	Presbyopia	40	9.47867
Senile cataract	Nausea and vomiting	40	9.47867
Senile cataract	Major depressive disorder	40	9.47867
Osteoarthrosis NOS	Hyposmolality and/or hyponatremia	40	9.47867
Nonspecific chest pain	Pleurisy; pleural effusion	40	9.47867
Nonspecific chest pain	Musculoskeletal symptoms referable to limbs	40	9.47867
Dizziness and giddiness (Light-headedness and vertigo)	Chronic renal failure [CKD]	40	9.47867
Abnormal findings examination of lungs	Hypertensive chronic kidney disease	40	9.47867
Abnormal findings examination of lungs	Alteration of consciousness	40	9.47867
Abnormal findings examination of lungs	Palpitations	40	9.47867
Vitamin D deficiency	Other persistent mental disorders due to conditions classified elsewhere	40	9.47867
Vitamin D deficiency	Hypercholesterolemia	40	9.47867
Nonspecific abnormal findings on radiological and other examination of skull and head	Essential hypertension	40	9.47867
Hyperosmolality and/or hypernatremia	Alzheimer's disease	40	9.47867
Hyperosmolality and/or hypernatremia	Dementias	40	9.47867
Fever of unknown origin	Senile dementia	40	9.47867
Fever of unknown origin	Hematuria	40	9.47867
Essential hypertension	Myocardial infarction	40	9.47867
Essential hypertension	Nonrheumatic aortic valve disorders	40	9.47867
Essential hypertension	Protein-calorie malnutrition	40	9.47867
Essential hypertension	Dry eyes	40	9.47867
Essential hypertension	Elevated white blood cell count	40	9.47867
Essential hypertension	Other disorders of stomach and duodenum	40	9.47867
Essential hypertension	Generalized anxiety disorder	40	9.47867
Pain in limb	Palpitations	40	9.47867
Pain in limb	Sensorineural hearing loss	40	9.47867
Hypertensive chronic kidney disease	Chronic Kidney Disease, Stage III	40	9.47867
Hypertensive chronic kidney disease	Type 2 diabetes	40	9.47867
Atopic/contact dermatitis due to other or unspecified	Abnormal electrocardiogram [ECG] [EKG]	40	9.47867
Atopic/contact dermatitis due to other or unspecified	Osteopenia or other disorder of bone and cartilage	40	9.47867
Encephalopathy, not elsewhere classified	Constipation	40	9.47867
Encephalopathy, not elsewhere classified	Hypovolemia	40	9.47867
Other headache syndromes	Urinary incontinence	40	9.47867
Rash and other nonspecific skin eruption	Abnormal electrocardiogram [ECG] [EKG]	40	9.47867
Congestive heart failure (CHF) NOS	Coronary atherosclerosis	40	9.47867
Congestive heart failure (CHF) NOS	Shortness of breath	40	9.47867
Pulmonary collapse; interstitial and compensatory emphysema	Urinary tract infection	40	9.47867
Acute pain	Alzheimer's disease	40	9.47867
Acute pain	Dementias	40	9.47867
Other upper respiratory disease	Alzheimer's disease	40	9.47867
Other upper respiratory disease	Dementias	40	9.47867
Dysuria	Malaise and fatigue	40	9.47867
Dysuria	Cough	40	9.47867
Anxiety disorder	Hyperlipidemia	40	9.47867
Anxiety disorder	Generalized anxiety disorder	40	9.47867
Shortness of breath	Osteopenia or other disorder of bone and cartilage	40	9.47867
Shortness of breath	Acute upper respiratory infections of multiple or unspecified sites	40	9.47867
Syncope and collapse	Other disorders of bone and cartilage	40	9.47867
Syncope and collapse	Hypovolemia	40	9.47867
Other abnormal glucose	Other disorders of bone and cartilage	40	9.47867
Symptoms involving nervous and musculoskeletal systems	Type 2 diabetes	40	9.47867
Nausea and vomiting	Memory loss	40	9.47867
Nausea and vomiting	Osteopenia or other disorder of bone and cartilage	40	9.47867
Other disorders of bone and cartilage	Spondylosis without myelopathy	40	9.47867
Urinary tract infection	Hematuria	40	9.47867
Urinary tract infection	Senile dementia	40	9.47867
Urinary tract infection	Spondylosis without myelopathy	40	9.47867
Hypotension NOS	Altered mental status	40	9.47867
Hypotension NOS	Malaise and fatigue	40	9.47867
Occlusion and stenosis of precerebral arteries	Alzheimer's disease	40	9.47867
Occlusion and stenosis of precerebral arteries	Dementias	40	9.47867
Osteoporosis NOS	Chronic renal failure [CKD]	40	9.47867
Osteoporosis NOS	Cervicalgia	40	9.47867
Osteoporosis NOS	Diabetes mellitus	40	9.47867
Senile dementia	Cough	40	9.47867
Frequency of urination and polyuria	Type 2 diabetes	40	9.47867
Cerebral artery occlusion, with cerebral infarction	Hyperlipidemia	40	9.47867
GERD	Acute upper respiratory infections of multiple or unspecified sites	40	9.47867
Hearing loss	Osteoarthrosis, localized, primary	40	9.47867
Osteopenia or other disorder of bone and cartilage	Insomnia	40	9.47867
Osteopenia or other disorder of bone and cartilage	Spondylosis without myelopathy	40	9.47867
Malaise and fatigue	Pleurisy; pleural effusion	40	9.47867
Osteoarthrosis, localized, primary	Pneumonia	40	9.47867
Coronary atherosclerosis	Other specified cardiac dysrhythmias	40	9.47867
Transient alteration of awareness	Alteration of consciousness	40	9.47867
Cataract	Insomnia	40	9.47867
Vascular dementia	Hypercholesterolemia	40	9.47867
Diabetes mellitus	Pain in joint	40	9.47867
Pain in joint	Osteoarthrosis, generalized	40	9.47867
Osteoarthrosis, generalized	Hyperlipidemia	40	9.47867
Altered mental status	Chronic renal failure [CKD]	40	9.47867
Abnormal involuntary movements	Abdominal pain	40	9.47867
Hyperlipidemia	Cervicalgia	40	9.47867
Acute upper respiratory infections of multiple or unspecified sites	Abnormal electrocardiogram [ECG] [EKG]	40	9.47867
Abnormal electrocardiogram [ECG] [EKG]	Degeneration of intervertebral disc	40	9.47867
Symptoms involving cardiovascular system	Urinary incontinence	40	9.47867
Cervicalgia	Abdominal pain	40	9.47867
Diarrhea	Abnormal findings examination of lungs	39	9.24171
Diarrhea	Other disorders of bone and cartilage	39	9.24171
Diarrhea	Other anemias	39	9.24171
Osteoarthritis; localized	Other anemias	39	9.24171
Edema	Hearing loss	39	9.24171
Edema	Rash and other nonspecific skin eruption	39	9.24171
Edema	Major depressive disorder	39	9.24171
Mixed hyperlipidemia	Glaucoma	39	9.24171
Mixed hyperlipidemia	Hemorrhoids	39	9.24171
Mixed hyperlipidemia	Other abnormal glucose	39	9.24171
Mixed hyperlipidemia	Altered mental status	39	9.24171
Mixed hyperlipidemia	Palpitations	39	9.24171
Mixed hyperlipidemia	Sensorineural hearing loss	39	9.24171
Blood in stool	Fever of unknown origin	39	9.24171
Blood in stool	Cough	39	9.24171
Swelling of limb	Nonspecific chest pain	39	9.24171
Abnormality of gait	Osteoporosis NOS	39	9.24171
Acute renal failure	Congestive heart failure (CHF) NOS	39	9.24171
Acute renal failure	Pain in limb	39	9.24171
Acute renal failure	Urinary incontinence	39	9.24171
Back pain	Glaucoma	39	9.24171
Back pain	Pneumonia	39	9.24171
Back pain	Impaired fasting glucose	39	9.24171
Mild cognitive impairment	Constipation	39	9.24171
Contusion	Dizziness and giddiness (Light-headedness and vertigo)	39	9.24171
Contusion	Other persistent mental disorders due to conditions classified elsewhere	39	9.24171
Contusion	Constipation	39	9.24171
Sepsis	Fever of unknown origin	39	9.24171
Sepsis	Other anemias	39	9.24171
Other anemias	Iron deficiency anemias, unspecified or not due to blood loss	39	9.24171
Other anemias	Allergic rhinitis	39	9.24171
Other anemias	Diabetes mellitus	39	9.24171
Glaucoma	Abnormal electrocardiogram [ECG] [EKG]	39	9.24171
Glaucoma	Other disorders of bone and cartilage	39	9.24171
Glaucoma	Type 2 diabetes	39	9.24171
Glaucoma	Other persistent mental disorders due to conditions classified elsewhere	39	9.24171
Impacted cerumen	Malaise and fatigue	39	9.24171
Senile cataract	Vitamin D deficiency	39	9.24171
Osteoarthrosis NOS	Alteration of consciousness	39	9.24171
Osteoarthrosis NOS	Hemorrhoids	39	9.24171
Nonspecific chest pain	Other disorders of soft tissues	39	9.24171
Nonspecific chest pain	Hypertensive chronic kidney disease	39	9.24171
Nonspecific chest pain	Senile dementia	39	9.24171
Nonspecific chest pain	Presbyopia	39	9.24171
Dizziness and giddiness (Light-headedness and vertigo)	Hemorrhoids	39	9.24171
Dizziness and giddiness (Light-headedness and vertigo)	Hypovolemia	39	9.24171
Decubitus ulcer	Altered mental status	39	9.24171
Abnormal findings examination of lungs	Other abnormal glucose	39	9.24171
Abnormal findings examination of lungs	Major depressive disorder	39	9.24171
Abnormal findings examination of lungs	Hypotension NOS	39	9.24171
Vitamin D deficiency	Abdominal pain	39	9.24171
Hypertensive heart disease	Essential hypertension	39	9.24171
Fever of unknown origin	Septicemia	39	9.24171
Fever of unknown origin	Impaired fasting glucose	39	9.24171
Essential hypertension	Delirium due to conditions classified elsewhere	39	9.24171
Essential hypertension	Delirium dementia and amnestic and other cognitive disorders	39	9.24171
Pain in limb	Other dyspnea	39	9.24171
Pain in limb	Degeneration of intervertebral disc	39	9.24171
Pain in limb	Spondylosis without myelopathy	39	9.24171
Other headache syndromes	Hypercholesterolemia	39	9.24171
Rash and other nonspecific skin eruption	Urinary incontinence	39	9.24171
[truncated: 4,178 more rows]

## Sheet: Asian_con_UCSF_edges
phenotype_1	phenotype_2	Asian	pA
Essential hypertension	Hyperlipidemia	243	28.7915
Nonspecific chest pain	Essential hypertension	184	21.8009
Essential hypertension	Type 2 diabetes	173	20.4976
Other anemias	Essential hypertension	156	18.4834
Essential hypertension	Pain in joint	152	18.0095
Nonspecific chest pain	Hyperlipidemia	150	17.7725
Abnormal findings examination of lungs	Essential hypertension	147	17.4171
Essential hypertension	Abdominal pain	145	17.1801
Essential hypertension	Malaise and fatigue	138	16.3507
Essential hypertension	Shortness of breath	138	16.3507
Essential hypertension	Cough	132	15.6398
Back pain	Essential hypertension	131	15.5213
Essential hypertension	Abnormal electrocardiogram [ECG] [EKG]	130	15.4028
Type 2 diabetes	Hyperlipidemia	127	15.0474
Hyperlipidemia	Abdominal pain	126	14.9289
Essential hypertension	Coronary atherosclerosis	125	14.8104
Essential hypertension	Osteoporosis NOS	125	14.8104
Osteoarthrosis NOS	Essential hypertension	122	14.455
Fever of unknown origin	Essential hypertension	122	14.455
Other anemias	Hyperlipidemia	120	14.218
Essential hypertension	Hypercholesterolemia	118	13.981
Nonspecific chest pain	Abdominal pain	116	13.7441
Abnormal findings examination of lungs	Hyperlipidemia	115	13.6256
Malaise and fatigue	Hyperlipidemia	114	13.5071
Dizziness and giddiness (Light-headedness and vertigo)	Essential hypertension	113	13.3886
Pain in joint	Hyperlipidemia	112	13.2701
Nonspecific chest pain	Shortness of breath	112	13.2701
Essential hypertension	Atrial fibrillation	111	13.1517
Essential hypertension	Pain in limb	109	12.9147
Edema	Essential hypertension	108	12.7962
Nonspecific chest pain	Cough	108	12.7962
Shortness of breath	Hyperlipidemia	107	12.6777
Back pain	Hyperlipidemia	106	12.5592
Essential hypertension	GERD	106	12.5592
Coronary atherosclerosis	Hyperlipidemia	106	12.5592
Acute renal failure	Essential hypertension	105	12.4408
Nonspecific chest pain	Abnormal findings examination of lungs	104	12.3223
Essential hypertension	Other specified cardiac dysrhythmias	104	12.3223
Nonspecific chest pain	Pain in joint	103	12.2038
Abnormal findings examination of lungs	Shortness of breath	103	12.2038
Essential hypertension	Other dyspnea	103	12.2038
Other anemias	Nonspecific chest pain	102	12.0853
Essential hypertension	Urinary tract infection	102	12.0853
Essential hypertension	Symptoms involving cardiovascular system	102	12.0853
Hyperlipidemia	Abnormal electrocardiogram [ECG] [EKG]	101	11.9668
Back pain	Nonspecific chest pain	101	11.9668
Essential hypertension	Pneumonia	101	11.9668
Cough	Hyperlipidemia	101	11.9668
Back pain	Pain in joint	100	11.8483
Osteoarthrosis NOS	Hyperlipidemia	100	11.8483
Essential hypertension	Constipation	100	11.8483
Osteoporosis NOS	Hyperlipidemia	99	11.7299
Nonspecific chest pain	Malaise and fatigue	98	11.6114
Essential hypertension	Hyposmolality and/or hyponatremia	98	11.6114
Essential hypertension	Cataract	97	11.4929
Pain in limb	Pain in joint	97	11.4929
Hypercholesterolemia	Hyperlipidemia	96	11.3744
Other anemias	Abnormal findings examination of lungs	96	11.3744
Fever of unknown origin	Hyperlipidemia	96	11.3744
Essential hypertension	Congestive heart failure (CHF) NOS	96	11.3744
Pain in joint	Abdominal pain	95	11.2559
Nonspecific chest pain	Dizziness and giddiness (Light-headedness and vertigo)	95	11.2559
Shortness of breath	Other dyspnea	95	11.2559
Osteoarthrosis NOS	Pain in joint	94	11.1374
Abnormal findings examination of lungs	Abnormal electrocardiogram [ECG] [EKG]	94	11.1374
Essential hypertension	Osteoarthrosis, localized, primary	94	11.1374
Essential hypertension	Chronic renal failure [CKD]	94	11.1374
Essential hypertension	Other disorders of bone and cartilage	94	11.1374
Edema	Hyperlipidemia	93	11.019
Nonspecific chest pain	Type 2 diabetes	93	11.019
Senile cataract	Essential hypertension	92	10.9005
Nonspecific chest pain	Fever of unknown origin	91	10.782
Nonspecific chest pain	Coronary atherosclerosis	90	10.6635
Nonspecific chest pain	Abnormal electrocardiogram [ECG] [EKG]	90	10.6635
Nonspecific chest pain	Symptoms involving cardiovascular system	90	10.6635
Pain in limb	Hyperlipidemia	90	10.6635
Shortness of breath	Cough	90	10.6635
Osteoporosis NOS	Pain in joint	90	10.6635
Other dyspnea	Symptoms involving cardiovascular system	89	10.545
Back pain	Abdominal pain	89	10.545
Dizziness and giddiness (Light-headedness and vertigo)	Hyperlipidemia	89	10.545
Cough	Pain in joint	88	10.4265
Essential hypertension	Altered mental status	88	10.4265
Shortness of breath	Malaise and fatigue	88	10.4265
Other disorders of bone and cartilage	Osteopenia or other disorder of bone and cartilage	88	10.4265
GERD	Hyperlipidemia	88	10.4265
Atrial fibrillation	Hyperlipidemia	87	10.3081
Essential hypertension	Other abnormal blood chemistry	87	10.3081
Essential hypertension	Palpitations	87	10.3081
Other anemias	Shortness of breath	86	10.1896
Osteoarthrosis NOS	Abdominal pain	86	10.1896
Nonspecific chest pain	Osteoporosis NOS	86	10.1896
Abnormal findings examination of lungs	Malaise and fatigue	86	10.1896
Shortness of breath	Pain in joint	86	10.1896
Malaise and fatigue	Abdominal pain	86	10.1896
Other anemias	Abdominal pain	85	10.0711
Osteoarthrosis NOS	Nonspecific chest pain	85	10.0711
Nonspecific chest pain	Pain in limb	85	10.0711
Abnormal findings examination of lungs	Abdominal pain	85	10.0711
Abnormal findings examination of lungs	Cough	85	10.0711
Abnormal findings examination of lungs	Pain in joint	85	10.0711
Essential hypertension	Syncope and collapse	85	10.0711
Other anemias	Pain in joint	84	9.95261
Other anemias	Malaise and fatigue	84	9.95261
Shortness of breath	Symptoms involving cardiovascular system	84	9.95261
Malaise and fatigue	Cough	84	9.95261
Osteoarthrosis, localized, primary	Pain in joint	84	9.95261
Hyperlipidemia	Symptoms involving cardiovascular system	83	9.83412
Essential hypertension	Osteopenia or other disorder of bone and cartilage	83	9.83412
Other dyspnea	Hyperlipidemia	82	9.71564
Hyperlipidemia	Other specified cardiac dysrhythmias	82	9.71564
Other anemias	Type 2 diabetes	82	9.71564
Senile cataract	Cataract	82	9.71564
Nonspecific chest pain	Other dyspnea	82	9.71564
Essential hypertension	Pleurisy; pleural effusion	82	9.71564
Shortness of breath	Abdominal pain	82	9.71564
Malaise and fatigue	Pain in joint	82	9.71564
Cataract	Hyperlipidemia	81	9.59716
Back pain	Osteoporosis NOS	81	9.59716
Other anemias	Abnormal electrocardiogram [ECG] [EKG]	81	9.59716
Essential hypertension	Hypertensive chronic kidney disease	80	9.47867
Cough	Abdominal pain	80	9.47867
Hyperlipidemia	Chronic renal failure [CKD]	79	9.36019
Edema	Nonspecific chest pain	79	9.36019
Acute renal failure	Hyperlipidemia	79	9.36019
Essential hypertension	Nausea and vomiting	79	9.36019
Osteoarthrosis, localized, primary	Hyperlipidemia	79	9.36019
Back pain	Pain in limb	78	9.24171
Senile cataract	Nonspecific chest pain	78	9.24171
Dizziness and giddiness (Light-headedness and vertigo)	Abdominal pain	78	9.24171
Abnormal findings examination of lungs	Other dyspnea	78	9.24171
Fever of unknown origin	Cough	78	9.24171
Fever of unknown origin	Pain in joint	78	9.24171
Shortness of breath	Pneumonia	78	9.24171
Coronary atherosclerosis	Type 2 diabetes	78	9.24171
Type 2 diabetes	Pain in joint	77	9.12322
Type 2 diabetes	Abdominal pain	77	9.12322
Constipation	Hyperlipidemia	77	9.12322
Acute renal failure	Other anemias	77	9.12322
Back pain	Shortness of breath	77	9.12322
Senile cataract	Hyperlipidemia	77	9.12322
Osteoarthrosis NOS	Cough	77	9.12322
Osteoarthrosis NOS	Osteoarthrosis, localized, primary	77	9.12322
Shortness of breath	Abnormal electrocardiogram [ECG] [EKG]	77	9.12322
Urinary tract infection	Hyperlipidemia	77	9.12322
Malaise and fatigue	Abnormal electrocardiogram [ECG] [EKG]	77	9.12322
Back pain	Cough	76	9.00474
Back pain	Osteoarthrosis NOS	76	9.00474
Nonspecific chest pain	Palpitations	76	9.00474
Abnormal findings examination of lungs	Type 2 diabetes	76	9.00474
Fever of unknown origin	Malaise and fatigue	76	9.00474
Pain in limb	Abdominal pain	76	9.00474
Hypertensive chronic kidney disease	Chronic renal failure [CKD]	76	9.00474
Palpitations	Hyperlipidemia	76	9.00474
Cough	Symptoms involving cardiovascular system	76	9.00474
Other abnormal blood chemistry	Hyperlipidemia	75	8.88626
Edema	Shortness of breath	75	8.88626
Osteoarthrosis NOS	Pain in limb	75	8.88626
Nonspecific chest pain	Other specified cardiac dysrhythmias	75	8.88626
Abnormal findings examination of lungs	Pneumonia	75	8.88626
Fever of unknown origin	Abdominal pain	75	8.88626
Essential hypertension	Degeneration of intervertebral disc	75	8.88626
Pain in limb	Osteoporosis NOS	75	8.88626
Cough	Other dyspnea	75	8.88626
Other anemias	Fever of unknown origin	74	8.76777
Nonspecific chest pain	Pneumonia	74	8.76777
Nonspecific chest pain	Hypercholesterolemia	74	8.76777
Nonspecific chest pain	GERD	74	8.76777
Nonspecific chest pain	Constipation	74	8.76777
Essential hypertension	Hypovolemia	74	8.76777
Essential hypertension	Cerebral artery occlusion, with cerebral infarction	74	8.76777
Pain in limb	Cough	74	8.76777
Osteoporosis NOS	Abdominal pain	74	8.76777
Malaise and fatigue	Type 2 diabetes	74	8.76777
Edema	Other anemias	73	8.64929
Other anemias	Cough	73	8.64929
Other anemias	Osteoporosis NOS	73	8.64929
Dizziness and giddiness (Light-headedness and vertigo)	Malaise and fatigue	73	8.64929
Dizziness and giddiness (Light-headedness and vertigo)	Pain in joint	73	8.64929
Abnormal findings examination of lungs	Symptoms involving cardiovascular system	73	8.64929
Abnormal findings examination of lungs	Fever of unknown origin	73	8.64929
Essential hypertension	Acute pain	73	8.64929
Essential hypertension	Other disorders of soft tissues	73	8.64929
Cough	Type 2 diabetes	73	8.64929
Pneumonia	Hyperlipidemia	72	8.53081
Hyposmolality and/or hyponatremia	Hyperlipidemia	72	8.53081
Hypercholesterolemia	Pain in joint	72	8.53081
Back pain	Abnormal findings examination of lungs	72	8.53081
Glaucoma	Essential hypertension	72	8.53081
Osteoarthrosis NOS	Osteoporosis NOS	72	8.53081
Abnormal findings examination of lungs	Pleurisy; pleural effusion	72	8.53081
Essential hypertension	Other headache syndromes	72	8.53081
Other disorders of bone and cartilage	Pain in joint	72	8.53081
Malaise and fatigue	Symptoms involving cardiovascular system	72	8.53081
Type 2 diabetes	Hypercholesterolemia	71	8.41232
Abnormal electrocardiogram [ECG] [EKG]	Abdominal pain	71	8.41232
Swelling of limb	Other disorders of soft tissues	71	8.41232
Sepsis	Septicemia	71	8.41232
Other anemias	Pneumonia	71	8.41232
Other anemias	Coronary atherosclerosis	71	8.41232
Osteoarthrosis NOS	Malaise and fatigue	71	8.41232
Osteoarthrosis NOS	Type 2 diabetes	71	8.41232
Nonspecific chest pain	Cataract	71	8.41232
Essential hypertension	Dysphagia	71	8.41232
Osteoporosis NOS	Cough	71	8.41232
Malaise and fatigue	Constipation	71	8.41232
Diarrhea	Essential hypertension	70	8.29384
Edema	Pain in joint	70	8.29384
Edema	Abnormal findings examination of lungs	70	8.29384
Back pain	Other anemias	70	8.29384
Back pain	Malaise and fatigue	70	8.29384
Back pain	Type 2 diabetes	70	8.29384
Other anemias	Constipation	70	8.29384
Nonspecific chest pain	Urinary tract infection	70	8.29384
Nonspecific chest pain	Atrial fibrillation	70	8.29384
Dizziness and giddiness (Light-headedness and vertigo)	Cough	70	8.29384
Essential hypertension	Hypopotassemia	70	8.29384
Congestive heart failure (CHF) NOS	Hyperlipidemia	70	8.29384
Shortness of breath	Type 2 diabetes	70	8.29384
Other disorders of bone and cartilage	Hyperlipidemia	70	8.29384
Other anemias	Symptoms involving cardiovascular system	69	8.17536
Shortness of breath	Coronary atherosclerosis	69	8.17536
Malaise and fatigue	Other dyspnea	69	8.17536
Edema	Malaise and fatigue	68	8.05687
Mixed hyperlipidemia	Essential hypertension	68	8.05687
Acute renal failure	Abnormal electrocardiogram [ECG] [EKG]	68	8.05687
Back pain	Fever of unknown origin	68	8.05687
Other anemias	Pain in limb	68	8.05687
Fever of unknown origin	Shortness of breath	68	8.05687
Essential hypertension	Hypothyroidism NOS	68	8.05687
Essential hypertension	Hypotension NOS	68	8.05687
Osteoporosis NOS	Malaise and fatigue	68	8.05687
Other dyspnea	Pain in joint	67	7.93839
Edema	Abdominal pain	67	7.93839
Acute renal failure	Shortness of breath	67	7.93839
Other anemias	Chronic renal failure [CKD]	67	7.93839
Nonspecific chest pain	Other disorders of bone and cartilage	67	7.93839
Abnormal findings examination of lungs	Atrial fibrillation	67	7.93839
Pain in limb	Shortness of breath	67	7.93839
Urinary tract infection	Malaise and fatigue	67	7.93839
Cough	Constipation	66	7.81991
Constipation	Abdominal pain	66	7.81991
Symptoms involving cardiovascular system	Abdominal pain	66	7.81991
Acute renal failure	Abnormal findings examination of lungs	66	7.81991
Back pain	Dizziness and giddiness (Light-headedness and vertigo)	66	7.81991
Other anemias	Hyposmolality and/or hyponatremia	66	7.81991
Other anemias	Other specified cardiac dysrhythmias	66	7.81991
Glaucoma	Senile cataract	66	7.81991
Osteoarthrosis NOS	Fever of unknown origin	66	7.81991
Abnormal findings examination of lungs	Osteoporosis NOS	66	7.81991
Essential hypertension	Acute upper respiratory infections of multiple or unspecified sites	66	7.81991
Essential hypertension	Hemorrhoids	66	7.81991
Shortness of breath	Osteoporosis NOS	66	7.81991
Cough	Cataract	65	7.70142
Type 2 diabetes	Abnormal electrocardiogram [ECG] [EKG]	65	7.70142
Cataract	Pain in joint	65	7.70142
Other dyspnea	Abdominal pain	65	7.70142
Acute renal failure	Nonspecific chest pain	65	7.70142
Back pain	Other disorders of bone and cartilage	65	7.70142
Other anemias	Other abnormal blood chemistry	65	7.70142
Other anemias	Congestive heart failure (CHF) NOS	65	7.70142
Nonspecific chest pain	Congestive heart failure (CHF) NOS	65	7.70142
Abnormal findings examination of lungs	Pain in limb	65	7.70142
Abnormal findings examination of lungs	Urinary tract infection	65	7.70142
Fever of unknown origin	Symptoms involving cardiovascular system	65	7.70142
Essential hypertension	Pulmonary collapse; interstitial and compensatory emphysema	65	7.70142
Pain in limb	Malaise and fatigue	65	7.70142
Hypertensive chronic kidney disease	Hyperlipidemia	65	7.70142
Shortness of breath	Constipation	65	7.70142
Nausea and vomiting	Hyperlipidemia	65	7.70142
Osteoporosis NOS	Type 2 diabetes	65	7.70142
GERD	Abdominal pain	65	7.70142
Coronary atherosclerosis	Atrial fibrillation	65	7.70142
Pain in joint	Symptoms involving cardiovascular system	64	7.58294
Pain in joint	Abnormal electrocardiogram [ECG] [EKG]	64	7.58294
Edema	Back pain	64	7.58294
Other anemias	Urinary tract infection	64	7.58294
Senile cataract	Pain in joint	64	7.58294
Osteoarthrosis NOS	Cataract	64	7.58294
Dizziness and giddiness (Light-headedness and vertigo)	Pain in limb	64	7.58294
Dizziness and giddiness (Light-headedness and vertigo)	Shortness of breath	64	7.58294
Abnormal findings examination of lungs	Other specified cardiac dysrhythmias	64	7.58294
Essential hypertension	Hearing loss	64	7.58294
Essential hypertension	Spondylosis without myelopathy	64	7.58294
Syncope and collapse	Hyperlipidemia	64	7.58294
Coronary atherosclerosis	Abnormal electrocardiogram [ECG] [EKG]	64	7.58294
Edema	Cough	63	7.46445
Back pain	Hypercholesterolemia	63	7.46445
Back pain	Constipation	63	7.46445
Other anemias	Pleurisy; pleural effusion	63	7.46445
Essential hypertension	Cervicalgia	63	7.46445
Congestive heart failure (CHF) NOS	Shortness of breath	63	7.46445
Shortness of breath	Atrial fibrillation	63	7.46445
Shortness of breath	Other specified cardiac dysrhythmias	63	7.46445
Other disorders of bone and cartilage	Osteoporosis NOS	63	7.46445
Osteopenia or other disorder of bone and cartilage	Pain in joint	63	7.46445
Type 2 diabetes	Cataract	62	7.34597
Hypercholesterolemia	Abdominal pain	62	7.34597
Swelling of limb	Essential hypertension	62	7.34597
Sepsis	Essential hypertension	62	7.34597
Other anemias	GERD	62	7.34597
Other anemias	Osteoarthrosis NOS	62	7.34597
Other anemias	Other dyspnea	62	7.34597
Other anemias	Atrial fibrillation	62	7.34597
Senile cataract	Cough	62	7.34597
Nonspecific chest pain	Syncope and collapse	62	7.34597
Dizziness and giddiness (Light-headedness and vertigo)	Abnormal findings examination of lungs	62	7.34597
Abnormal findings examination of lungs	GERD	62	7.34597
Abnormal findings examination of lungs	Coronary atherosclerosis	62	7.34597
Abnormal findings examination of lungs	Altered mental status	62	7.34597
Abnormal findings examination of lungs	Constipation	62	7.34597
Fever of unknown origin	Pain in limb	62	7.34597
Pain in limb	Cataract	62	7.34597
Shortness of breath	Pleurisy; pleural effusion	62	7.34597
Urinary tract infection	Abdominal pain	62	7.34597
Urinary tract infection	Pain in joint	62	7.34597
GERD	Malaise and fatigue	62	7.34597
Other disorders of soft tissues	Hyperlipidemia	62	7.34597
Coronary atherosclerosis	Abdominal pain	62	7.34597
Pneumonia	Abnormal electrocardiogram [ECG] [EKG]	61	7.22749
Pneumonia	Symptoms involving cardiovascular system	61	7.22749
Pain in joint	Constipation	61	7.22749
Mixed hyperlipidemia	Hyperlipidemia	61	7.22749
Acute renal failure	Chronic renal failure [CKD]	61	7.22749
Back pain	Osteopenia or other disorder of bone and cartilage	61	7.22749
Other anemias	Dizziness and giddiness (Light-headedness and vertigo)	61	7.22749
Other anemias	Hypercholesterolemia	61	7.22749
Osteoarthrosis NOS	Dizziness and giddiness (Light-headedness and vertigo)	61	7.22749
Osteoarthrosis NOS	Abnormal findings examination of lungs	61	7.22749
Nonspecific chest pain	Chronic renal failure [CKD]	61	7.22749
Nonspecific chest pain	Other headache syndromes	61	7.22749
Dizziness and giddiness (Light-headedness and vertigo)	Osteoporosis NOS	61	7.22749
Abnormal findings examination of lungs	Congestive heart failure (CHF) NOS	61	7.22749
Fever of unknown origin	Other dyspnea	61	7.22749
Fever of unknown origin	Osteoporosis NOS	61	7.22749
Essential hypertension	Myocardial infarction	61	7.22749
Essential hypertension	Urinary incontinence	61	7.22749
Essential hypertension	Other abnormal glucose	61	7.22749
Pain in limb	Osteoarthrosis, localized, primary	61	7.22749
Other headache syndromes	Hyperlipidemia	61	7.22749
Congestive heart failure (CHF) NOS	Atrial fibrillation	61	7.22749
Congestive heart failure (CHF) NOS	Coronary atherosclerosis	61	7.22749
Osteoporosis NOS	Constipation	61	7.22749
GERD	Pain in joint	61	7.22749
Osteopenia or other disorder of bone and cartilage	Hyperlipidemia	61	7.22749
Malaise and fatigue	Coronary atherosclerosis	61	7.22749
Malaise and fatigue	Other specified cardiac dysrhythmias	61	7.22749
Malaise and fatigue	Pneumonia	61	7.22749
Atrial fibrillation	Abnormal electrocardiogram [ECG] [EKG]	60	7.109
Type 2 diabetes	Chronic renal failure [CKD]	60	7.109
Altered mental status	Abnormal electrocardiogram [ECG] [EKG]	60	7.109
Acute renal failure	Pneumonia	60	7.109
Senile cataract	Osteoarthrosis NOS	60	7.109
Senile cataract	Osteoporosis NOS	60	7.109
Senile cataract	Pain in limb	60	7.109
Nonspecific chest pain	Hyposmolality and/or hyponatremia	60	7.109
Nonspecific chest pain	Nausea and vomiting	60	7.109
Nonspecific chest pain	Other abnormal blood chemistry	60	7.109
Fever of unknown origin	Pneumonia	60	7.109
Essential hypertension	Septicemia	60	7.109
Other disorders of bone and cartilage	Cough	60	7.109
Osteoporosis NOS	Cataract	60	7.109
Palpitations	Abdominal pain	60	7.109
Cough	Pneumonia	59	6.99052
Altered mental status	Hyperlipidemia	59	6.99052
Abnormal electrocardiogram [ECG] [EKG]	Other specified cardiac dysrhythmias	59	6.99052
Edema	Abnormal electrocardiogram [ECG] [EKG]	59	6.99052
Acute renal failure	Malaise and fatigue	59	6.99052
Back pain	Degeneration of intervertebral disc	59	6.99052
Back pain	GERD	59	6.99052
Back pain	Urinary tract infection	59	6.99052
Back pain	Coronary atherosclerosis	59	6.99052
Glaucoma	Cataract	59	6.99052
Senile cataract	Abdominal pain	59	6.99052
Osteoarthrosis NOS	Other disorders of bone and cartilage	59	6.99052
Fever of unknown origin	Hypercholesterolemia	59	6.99052
Fever of unknown origin	Constipation	59	6.99052
Fever of unknown origin	Type 2 diabetes	59	6.99052
Essential hypertension	Cardiomegaly	59	6.99052
Shortness of breath	GERD	59	6.99052
Shortness of breath	Urinary tract infection	59	6.99052
Nausea and vomiting	Abdominal pain	59	6.99052
Cerebral artery occlusion, with cerebral infarction	Hyperlipidemia	59	6.99052
GERD	Cough	59	6.99052
Coronary atherosclerosis	Hypercholesterolemia	59	6.99052
Coronary atherosclerosis	Pain in joint	59	6.99052
Cough	Abnormal electrocardiogram [ECG] [EKG]	58	6.87204
Cataract	Abdominal pain	58	6.87204
Pain in joint	Other specified cardiac dysrhythmias	58	6.87204
Hyperlipidemia	Degeneration of intervertebral disc	58	6.87204
Edema	Pain in limb	58	6.87204
Edema	Osteoporosis NOS	58	6.87204
Edema	Type 2 diabetes	58	6.87204
Edema	Fever of unknown origin	58	6.87204
Back pain	Abnormal electrocardiogram [ECG] [EKG]	58	6.87204
Glaucoma	Hyperlipidemia	58	6.87204
Senile cataract	Type 2 diabetes	58	6.87204
Nonspecific chest pain	Osteoarthrosis, localized, primary	58	6.87204
Nonspecific chest pain	Pleurisy; pleural effusion	58	6.87204
Essential hypertension	Sensorineural hearing loss	58	6.87204
Palpitations	Cough	58	6.87204
Malaise and fatigue	Altered mental status	58	6.87204
Osteoarthrosis, localized, primary	Abdominal pain	58	6.87204
Coronary atherosclerosis	Chronic renal failure [CKD]	58	6.87204
Coronary atherosclerosis	Cough	58	6.87204
Cough	Hypercholesterolemia	57	6.75355
Atrial fibrillation	Other specified cardiac dysrhythmias	57	6.75355
Pneumonia	Other dyspnea	57	6.75355
Pneumonia	Pain in joint	57	6.75355
Hyperlipidemia	Pleurisy; pleural effusion	57	6.75355
Abdominal pain	Other specified cardiac dysrhythmias	57	6.75355
Acute renal failure	Hypovolemia	57	6.75355
Other anemias	Other disorders of bone and cartilage	57	6.75355
Senile cataract	Malaise and fatigue	57	6.75355
Nonspecific chest pain	Osteopenia or other disorder of bone and cartilage	57	6.75355
Dizziness and giddiness (Light-headedness and vertigo)	Fever of unknown origin	57	6.75355
Abnormal findings examination of lungs	Hyposmolality and/or hyponatremia	57	6.75355
Essential hypertension	Tachycardia NOS	57	6.75355
Pain in limb	Other disorders of bone and cartilage	57	6.75355
Hypothyroidism NOS	Hyperlipidemia	57	6.75355
Osteoporosis NOS	GERD	57	6.75355
Osteoporosis NOS	Abnormal electrocardiogram [ECG] [EKG]	57	6.75355
Palpitations	Malaise and fatigue	57	6.75355
Palpitations	Pain in joint	57	6.75355
Cough	Acute upper respiratory infections of multiple or unspecified sites	56	6.63507
Atrial fibrillation	Type 2 diabetes	56	6.63507
Type 2 diabetes	Other dyspnea	56	6.63507
Type 2 diabetes	Symptoms involving cardiovascular system	56	6.63507
Edema	Osteoarthrosis NOS	56	6.63507
Back pain	Osteoarthrosis, localized, primary	56	6.63507
Back pain	Other dyspnea	56	6.63507
Back pain	Symptoms involving cardiovascular system	56	6.63507
Glaucoma	Nonspecific chest pain	56	6.63507
Osteoarthrosis NOS	Hypercholesterolemia	56	6.63507
Dizziness and giddiness (Light-headedness and vertigo)	Other specified cardiac dysrhythmias	56	6.63507
Dizziness and giddiness (Light-headedness and vertigo)	Type 2 diabetes	56	6.63507
Dizziness and giddiness (Light-headedness and vertigo)	Constipation	56	6.63507
Fever of unknown origin	Abnormal electrocardiogram [ECG] [EKG]	56	6.63507
Fever of unknown origin	Cataract	56	6.63507
Essential hypertension	Encephalopathy, not elsewhere classified	56	6.63507
Essential hypertension	Chronic pain	56	6.63507
Essential hypertension	Rash and other nonspecific skin eruption	56	6.63507
Essential hypertension	Atopic/contact dermatitis due to other or unspecified	56	6.63507
Shortness of breath	Hypercholesterolemia	56	6.63507
Urinary tract infection	Cough	56	6.63507
Osteoarthrosis, localized, primary	Cough	56	6.63507
Type 2 diabetes	Other specified cardiac dysrhythmias	55	6.51659
Pain in joint	Degeneration of intervertebral disc	55	6.51659
Constipation	Abnormal electrocardiogram [ECG] [EKG]	55	6.51659
Diarrhea	Abdominal pain	55	6.51659
Edema	Dizziness and giddiness (Light-headedness and vertigo)	55	6.51659
Acute renal failure	Coronary atherosclerosis	55	6.51659
Acute renal failure	Atrial fibrillation	55	6.51659
Senile cataract	Dizziness and giddiness (Light-headedness and vertigo)	55	6.51659
Osteoarthrosis NOS	Shortness of breath	55	6.51659
Osteoarthrosis NOS	Osteopenia or other disorder of bone and cartilage	55	6.51659
Abnormal findings examination of lungs	Other abnormal blood chemistry	55	6.51659
Pain in limb	Type 2 diabetes	55	6.51659
Other disorders of bone and cartilage	Abdominal pain	55	6.51659
Osteoporosis NOS	Osteopenia or other disorder of bone and cartilage	55	6.51659
Osteoporosis NOS	Hypercholesterolemia	55	6.51659
Osteoporosis NOS	Symptoms involving cardiovascular system	55	6.51659
Malaise and fatigue	Hypercholesterolemia	55	6.51659
Malaise and fatigue	Osteoarthrosis, localized, primary	55	6.51659
Pneumonia	Type 2 diabetes	54	6.3981
Other abnormal blood chemistry	Pain in joint	54	6.3981
Hyperlipidemia	Acute upper respiratory infections of multiple or unspecified sites	54	6.3981
Abnormal electrocardiogram [ECG] [EKG]	Pleurisy; pleural effusion	54	6.3981
Symptoms involving cardiovascular system	Other specified cardiac dysrhythmias	54	6.3981
Diarrhea	Hyperlipidemia	54	6.3981
Edema	Coronary atherosclerosis	54	6.3981
Edema	Symptoms involving cardiovascular system	54	6.3981
Mixed hyperlipidemia	Nonspecific chest pain	54	6.3981
Acute renal failure	Other specified cardiac dysrhythmias	54	6.3981
Back pain	Senile cataract	54	6.3981
Other anemias	Hypovolemia	54	6.3981
Osteoarthrosis NOS	GERD	54	6.3981
Osteoarthrosis NOS	Constipation	54	6.3981
Dizziness and giddiness (Light-headedness and vertigo)	Abnormal electrocardiogram [ECG] [EKG]	54	6.3981
Abnormal findings examination of lungs	Palpitations	54	6.3981
Fever of unknown origin	Coronary atherosclerosis	54	6.3981
Allergic rhinitis	Essential hypertension	54	6.3981
Essential hypertension	Other disorders of the kidney and ureters	54	6.3981
Pain in limb	Abnormal electrocardiogram [ECG] [EKG]	54	6.3981
Pain in limb	Constipation	54	6.3981
Congestive heart failure (CHF) NOS	Symptoms involving cardiovascular system	54	6.3981
Acute pain	Hyperlipidemia	54	6.3981
Shortness of breath	Altered mental status	54	6.3981
Hypotension NOS	Hyperlipidemia	54	6.3981
Osteoporosis NOS	Osteoarthrosis, localized, primary	54	6.3981
Hearing loss	Hyperlipidemia	54	6.3981
Other disorders of soft tissues	Pain in joint	54	6.3981
Malaise and fatigue	Cataract	54	6.3981
Coronary atherosclerosis	Other specified cardiac dysrhythmias	54	6.3981
Atrial fibrillation	Abdominal pain	53	6.27962
Atrial fibrillation	Pain in joint	53	6.27962
Pneumonia	Pleurisy; pleural effusion	53	6.27962
Type 2 diabetes	Constipation	53	6.27962
Other dyspnea	Abnormal electrocardiogram [ECG] [EKG]	53	6.27962
Hyperlipidemia	Hypovolemia	53	6.27962
Hyperlipidemia	Hemorrhoids	53	6.27962
Edema	Atrial fibrillation	53	6.27962
Edema	Other specified cardiac dysrhythmias	53	6.27962
Edema	Other dyspnea	53	6.27962
Edema	Constipation	53	6.27962
Swelling of limb	Hyperlipidemia	53	6.27962
Acute renal failure	Congestive heart failure (CHF) NOS	53	6.27962
Acute renal failure	Pain in joint	53	6.27962
Back pain	Cataract	53	6.27962
Other anemias	Hypotension NOS	53	6.27962
Senile cataract	Hypercholesterolemia	53	6.27962
Dizziness and giddiness (Light-headedness and vertigo)	Palpitations	53	6.27962
Essential hypertension	Respiratory failure	53	6.27962
Pain in limb	Hypercholesterolemia	53	6.27962
Congestive heart failure (CHF) NOS	Pneumonia	53	6.27962
Congestive heart failure (CHF) NOS	Abnormal electrocardiogram [ECG] [EKG]	53	6.27962
Shortness of breath	Other disorders of bone and cartilage	53	6.27962
Shortness of breath	Palpitations	53	6.27962
Urinary tract infection	Type 2 diabetes	53	6.27962
Urinary tract infection	Abnormal electrocardiogram [ECG] [EKG]	53	6.27962
Urinary tract infection	Altered mental status	53	6.27962
Palpitations	Type 2 diabetes	53	6.27962
Malaise and fatigue	Other abnormal blood chemistry	53	6.27962
Malaise and fatigue	Hyposmolality and/or hyponatremia	53	6.27962
Malaise and fatigue	Pleurisy; pleural effusion	53	6.27962
Osteoarthrosis, localized, primary	Type 2 diabetes	53	6.27962
Coronary atherosclerosis	Pneumonia	53	6.27962
Cough	Atrial fibrillation	53	6.27962
Pneumonia	Other specified cardiac dysrhythmias	52	6.16114
Hyposmolality and/or hyponatremia	Abdominal pain	52	6.16114
Myocardial infarction	Hyperlipidemia	52	6.16114
Abnormal electrocardiogram [ECG] [EKG]	Symptoms involving cardiovascular system	52	6.16114
Edema	Other disorders of soft tissues	52	6.16114
Edema	Pneumonia	52	6.16114
Back pain	Palpitations	52	6.16114
Back pain	Atrial fibrillation	52	6.16114
Other anemias	Syncope and collapse	52	6.16114
Other anemias	Palpitations	52	6.16114
Other anemias	Cataract	52	6.16114
Senile cataract	Fever of unknown origin	52	6.16114
Osteoarthrosis NOS	Symptoms involving cardiovascular system	52	6.16114
Nonspecific chest pain	Degeneration of intervertebral disc	52	6.16114
Dizziness and giddiness (Light-headedness and vertigo)	Syncope and collapse	52	6.16114
Fever of unknown origin	GERD	52	6.16114
Fever of unknown origin	Other specified cardiac dysrhythmias	52	6.16114
Fever of unknown origin	Urinary tract infection	52	6.16114
Fever of unknown origin	Palpitations	52	6.16114
Essential hypertension	Frequency of urination and polyuria	52	6.16114
Pain in limb	Other dyspnea	52	6.16114
Congestive heart failure (CHF) NOS	Other dyspnea	52	6.16114
Congestive heart failure (CHF) NOS	Type 2 diabetes	52	6.16114
Shortness of breath	Other abnormal blood chemistry	52	6.16114
Syncope and collapse	Malaise and fatigue	52	6.16114
Syncope and collapse	Pain in joint	52	6.16114
Other abnormal glucose	Hyperlipidemia	52	6.16114
Osteoporosis NOS	Other dyspnea	52	6.16114
GERD	Abnormal electrocardiogram [ECG] [EKG]	52	6.16114
Osteopenia or other disorder of bone and cartilage	Cough	52	6.16114
Malaise and fatigue	Atrial fibrillation	52	6.16114
Cough	Other specified cardiac dysrhythmias	51	6.04265
Pneumonia	Abdominal pain	51	6.04265
Pneumonia	Constipation	51	6.04265
Cataract	Hypercholesterolemia	51	6.04265
Hyposmolality and/or hyponatremia	Abnormal electrocardiogram [ECG] [EKG]	51	6.04265
Diarrhea	Malaise and fatigue	51	6.04265
Heart failure with preserved EF [Diastolic heart failure]	Essential hypertension	51	6.04265
Acute renal failure	Abdominal pain	51	6.04265
Acute renal failure	Type 2 diabetes	51	6.04265
Acute renal failure	Altered mental status	51	6.04265
Back pain	Nausea and vomiting	51	6.04265
Contusion	Essential hypertension	51	6.04265
Other anemias	Osteopenia or other disorder of bone and cartilage	51	6.04265
Other anemias	Senile cataract	51	6.04265
Nonspecific chest pain	Altered mental status	51	6.04265
Nonspecific chest pain	Hypovolemia	51	6.04265
Nonspecific chest pain	Acute upper respiratory infections of multiple or unspecified sites	51	6.04265
Nonspecific chest pain	Cervicalgia	51	6.04265
Nonspecific chest pain	Other disorders of soft tissues	51	6.04265
Abnormal findings examination of lungs	Other disorders of soft tissues	51	6.04265
Abnormal findings examination of lungs	Hypotension NOS	51	6.04265
Abnormal findings examination of lungs	Pulmonary collapse; interstitial and compensatory emphysema	51	6.04265
Pain in limb	Osteopenia or other disorder of bone and cartilage	51	6.04265
Pain in limb	Other disorders of soft tissues	51	6.04265
Pain in limb	Symptoms involving cardiovascular system	51	6.04265
Encephalopathy, not elsewhere classified	Altered mental status	51	6.04265
Other headache syndromes	Abdominal pain	51	6.04265
Pulmonary collapse; interstitial and compensatory emphysema	Shortness of breath	51	6.04265
Shortness of breath	Chronic renal failure [CKD]	51	6.04265
Shortness of breath	Hyposmolality and/or hyponatremia	51	6.04265
Other disorders of bone and cartilage	Malaise and fatigue	51	6.04265
Osteoporosis NOS	Palpitations	51	6.04265
Coronary atherosclerosis	Other dyspnea	51	6.04265
Atrial fibrillation	Pneumonia	50	5.92417
Other abnormal blood chemistry	Abdominal pain	50	5.92417
Type 2 diabetes	Altered mental status	50	5.92417
Type 2 diabetes	Hyposmolality and/or hyponatremia	50	5.92417
Pain in joint	Spondylosis without myelopathy	50	5.92417
Hyperlipidemia	Spondylosis without myelopathy	50	5.92417
Diarrhea	Nonspecific chest pain	50	5.92417
Edema	Senile cataract	50	5.92417
Edema	GERD	50	5.92417
Acute renal failure	Sepsis	50	5.92417
Other anemias	Altered mental status	50	5.92417
Other anemias	Osteoarthrosis, localized, primary	50	5.92417
Other anemias	Hypertensive chronic kidney disease	50	5.92417
Osteoarthrosis NOS	Urinary tract infection	50	5.92417
Nonspecific chest pain	Hemorrhoids	50	5.92417
Dizziness and giddiness (Light-headedness and vertigo)	Cataract	50	5.92417
Dizziness and giddiness (Light-headedness and vertigo)	GERD	50	5.92417
Dizziness and giddiness (Light-headedness and vertigo)	Osteoarthrosis, localized, primary	50	5.92417
Abnormal findings examination of lungs	Acute pain	50	5.92417
Abnormal findings examination of lungs	Nausea and vomiting	50	5.92417
Arthropathy NOS	Essential hypertension	50	5.92417
Fever of unknown origin	Atrial fibrillation	50	5.92417
Essential hypertension	Gout	50	5.92417
Pain in limb	Other abnormal blood chemistry	50	5.92417
Pulmonary collapse; interstitial and compensatory emphysema	Hyperlipidemia	50	5.92417
Shortness of breath	Other disorders of soft tissues	50	5.92417
Other disorders of bone and cartilage	Osteoarthrosis, localized, primary	50	5.92417
Urinary tract infection	Osteoporosis NOS	50	5.92417
Osteopenia or other disorder of bone and cartilage	Abdominal pain	50	5.92417
Coronary atherosclerosis	Symptoms involving cardiovascular system	50	5.92417
Cough	Other abnormal blood chemistry	49	5.80569
Atrial fibrillation	Symptoms involving cardiovascular system	49	5.80569
Atrial fibrillation	Pleurisy; pleural effusion	49	5.80569
Hypercholesterolemia	Other dyspnea	49	5.80569
Constipation	Symptoms involving cardiovascular system	49	5.80569
Hypopotassemia	Hyperlipidemia	49	5.80569
Hyperlipidemia	Dysphagia	49	5.80569
Hyperlipidemia	Urinary incontinence	49	5.80569
Acute upper respiratory infections of multiple or unspecified sites	Abdominal pain	49	5.80569
Abdominal pain	Chronic renal failure [CKD]	49	5.80569
Abdominal pain	Hemorrhoids	49	5.80569
Edema	Osteoarthrosis, localized, primary	49	5.80569
Edema	Other abnormal blood chemistry	49	5.80569
Edema	Hypercholesterolemia	49	5.80569
Mixed hyperlipidemia	Pain in joint	49	5.80569
Mixed hyperlipidemia	Pain in limb	49	5.80569
Swelling of limb	Pain in joint	49	5.80569
Acute renal failure	Hypertensive chronic kidney disease	49	5.80569
Acute renal failure	Septicemia	49	5.80569
Back pain	Syncope and collapse	49	5.80569
Back pain	Other disorders of soft tissues	49	5.80569
Back pain	Spondylosis without myelopathy	49	5.80569
Sepsis	Abnormal findings examination of lungs	49	5.80569
Sepsis	Shortness of breath	49	5.80569
Other anemias	Hypopotassemia	49	5.80569
Other anemias	Acute pain	49	5.80569
Osteoarthrosis NOS	Other dyspnea	49	5.80569
Nonspecific chest pain	Cardiomegaly	49	5.80569
Nonspecific chest pain	Hypertensive chronic kidney disease	49	5.80569
Dizziness and giddiness (Light-headedness and vertigo)	Coronary atherosclerosis	49	5.80569
Dizziness and giddiness (Light-headedness and vertigo)	Nausea and vomiting	49	5.80569
Dizziness and giddiness (Light-headedness and vertigo)	Symptoms involving cardiovascular system	49	5.80569
Dizziness and giddiness (Light-headedness and vertigo)	Hypercholesterolemia	49	5.80569
Abnormal findings examination of lungs	Chronic renal failure [CKD]	49	5.80569
Abnormal findings examination of lungs	Hypercholesterolemia	49	5.80569
Abnormal findings examination of lungs	Hypovolemia	49	5.80569
Abnormal findings examination of lungs	Other disorders of bone and cartilage	49	5.80569
Allergic rhinitis	Hyperlipidemia	49	5.80569
Essential hypertension	Musculoskeletal symptoms referable to limbs	49	5.80569
Essential hypertension	Other disorders of liver	49	5.80569
Atopic/contact dermatitis due to other or unspecified	Hyperlipidemia	49	5.80569
Other headache syndromes	Cough	49	5.80569
Osteoporosis NOS	Coronary atherosclerosis	49	5.80569
GERD	Type 2 diabetes	49	5.80569
GERD	Symptoms involving cardiovascular system	49	5.80569
Cough	Hyposmolality and/or hyponatremia	48	5.6872
Other abnormal blood chemistry	Abnormal electrocardiogram [ECG] [EKG]	48	5.6872
Cataract	Symptoms involving cardiovascular system	48	5.6872
Hypercholesterolemia	Symptoms involving cardiovascular system	48	5.6872
Other dyspnea	Constipation	48	5.6872
Hyperlipidemia	Cervicalgia	48	5.6872
Diarrhea	Pain in joint	48	5.6872
Edema	Cataract	48	5.6872
Mixed hyperlipidemia	Cough	48	5.6872
Symptoms involving respiratory system and other chest symptoms	Essential hypertension	48	5.6872
Acute renal failure	Symptoms involving cardiovascular system	48	5.6872
Acute renal failure	Urinary tract infection	48	5.6872
Back pain	Chronic pain	48	5.6872
Back pain	Congestive heart failure (CHF) NOS	48	5.6872
Back pain	Other specified cardiac dysrhythmias	48	5.6872
Back pain	Pneumonia	48	5.6872
Sepsis	Other anemias	48	5.6872
Osteoarthrosis NOS	Coronary atherosclerosis	48	5.6872
Osteoarthrosis NOS	Abnormal electrocardiogram [ECG] [EKG]	48	5.6872
Abnormal findings examination of lungs	Encephalopathy, not elsewhere classified	48	5.6872
Fever of unknown origin	Altered mental status	48	5.6872
Essential hypertension	Other diseases of lung	48	5.6872
Essential hypertension	Insomnia	48	5.6872
Essential hypertension	Disturbance of skin sensation	48	5.6872
Essential hypertension	Dementias	48	5.6872
Other headache syndromes	Malaise and fatigue	48	5.6872
Congestive heart failure (CHF) NOS	Cough	48	5.6872
Shortness of breath	Osteopenia or other disorder of bone and cartilage	48	5.6872
Nausea and vomiting	Malaise and fatigue	48	5.6872
Nausea and vomiting	Cough	48	5.6872
Urinary tract infection	Pneumonia	48	5.6872
Osteoporosis NOS	Other abnormal blood chemistry	48	5.6872
Osteoarthrosis, localized, primary	Hypercholesterolemia	48	5.6872
Coronary atherosclerosis	Myocardial infarction	48	5.6872
Atrial fibrillation	Other dyspnea	47	5.56872
Pneumonia	Altered mental status	47	5.56872
Pneumonia	Hyposmolality and/or hyponatremia	47	5.56872
Pain in joint	Acute upper respiratory infections of multiple or unspecified sites	47	5.56872
Abnormal electrocardiogram [ECG] [EKG]	Chronic renal failure [CKD]	47	5.56872
Diarrhea	Back pain	47	5.56872
Edema	Swelling of limb	47	5.56872
Edema	Hyposmolality and/or hyponatremia	47	5.56872
Heart failure with preserved EF [Diastolic heart failure]	Congestive heart failure (CHF) NOS	47	5.56872
Swelling of limb	Abnormal findings examination of lungs	47	5.56872
Acute renal failure	Pleurisy; pleural effusion	47	5.56872
Acute renal failure	Hyposmolality and/or hyponatremia	47	5.56872
Back pain	Other abnormal blood chemistry	47	5.56872
Other anemias	Other disorders of soft tissues	47	5.56872
Other anemias	Septicemia	47	5.56872
Glaucoma	Cough	47	5.56872
Senile cataract	Shortness of breath	47	5.56872
Senile cataract	Symptoms involving cardiovascular system	47	5.56872
Osteoarthrosis NOS	Other specified cardiac dysrhythmias	47	5.56872
Osteoarthrosis NOS	Other abnormal blood chemistry	47	5.56872
Nonspecific chest pain	Hearing loss	47	5.56872
Nonspecific chest pain	Pulmonary collapse; interstitial and compensatory emphysema	47	5.56872
Abnormal findings examination of lungs	Osteoarthrosis, localized, primary	47	5.56872
Abnormal findings examination of lungs	Dysphagia	47	5.56872
Abnormal findings examination of lungs	Septicemia	47	5.56872
Arthropathy NOS	Pain in joint	47	5.56872
Essential hypertension	Major depressive disorder	47	5.56872
Essential hypertension	Symptoms involving nervous and musculoskeletal systems	47	5.56872
Essential hypertension	Retention of urine	47	5.56872
Pain in limb	Urinary tract infection	47	5.56872
Hypertensive chronic kidney disease	Type 2 diabetes	47	5.56872
Cardiomegaly	Hyperlipidemia	47	5.56872
Congestive heart failure (CHF) NOS	Abdominal pain	47	5.56872
Congestive heart failure (CHF) NOS	Chronic renal failure [CKD]	47	5.56872
Acute pain	Pain in joint	47	5.56872
Shortness of breath	Hypotension NOS	47	5.56872
Shortness of breath	Septicemia	47	5.56872
Shortness of breath	Degeneration of intervertebral disc	47	5.56872
Shortness of breath	Cataract	47	5.56872
Sensorineural hearing loss	Hyperlipidemia	47	5.56872
Other disorders of bone and cartilage	Constipation	47	5.56872
Urinary tract infection	Constipation	47	5.56872
Osteoporosis NOS	Other specified cardiac dysrhythmias	47	5.56872
GERD	Hypercholesterolemia	47	5.56872
GERD	Constipation	47	5.56872
Cataract	Other dyspnea	46	5.45024
Hyposmolality and/or hyponatremia	Pain in joint	46	5.45024
Hypercholesterolemia	Other specified cardiac dysrhythmias	46	5.45024
Hypercholesterolemia	Constipation	46	5.45024
Pain in joint	Chronic renal failure [CKD]	46	5.45024
Pain in joint	Cervicalgia	46	5.45024
Pain in joint	Hemorrhoids	46	5.45024
Abnormal electrocardiogram [ECG] [EKG]	Hypovolemia	46	5.45024
Mixed hyperlipidemia	Abdominal pain	46	5.45024
Mixed hyperlipidemia	Osteoporosis NOS	46	5.45024
Mixed hyperlipidemia	Hypercholesterolemia	46	5.45024
Symptoms involving respiratory system and other chest symptoms	Symptoms involving cardiovascular system	46	5.45024
Swelling of limb	Pain in limb	46	5.45024
Acute renal failure	Constipation	46	5.45024
Back pain	Other headache syndromes	46	5.45024
Contusion	Hyperlipidemia	46	5.45024
Sepsis	Pneumonia	46	5.45024
Other anemias	Nausea and vomiting	46	5.45024
Other anemias	Frequency of urination and polyuria	46	5.45024
Senile cataract	Abnormal findings examination of lungs	46	5.45024
Nonspecific chest pain	Myocardial infarction	46	5.45024
Nonspecific chest pain	Allergic rhinitis	46	5.45024
Nonspecific chest pain	Hypotension NOS	46	5.45024
Hypertensive heart disease	Essential hypertension	46	5.45024
Essential hypertension	Acidosis	46	5.45024
Pain in limb	Chronic pain	46	5.45024
Pain in limb	Spondylosis without myelopathy	46	5.45024
Encephalopathy, not elsewhere classified	Abnormal electrocardiogram [ECG] [EKG]	46	5.45024
Other headache syndromes	Pain in joint	46	5.45024
Pulmonary collapse; interstitial and compensatory emphysema	Pleurisy; pleural effusion	46	5.45024
Congestive heart failure (CHF) NOS	Pain in joint	46	5.45024
Rash and other nonspecific skin eruption	Hyperlipidemia	46	5.45024
Acute pain	Shortness of breath	46	5.45024
Acute pain	Abnormal electrocardiogram [ECG] [EKG]	46	5.45024
Shortness of breath	Syncope and collapse	46	5.45024
Shortness of breath	Nausea and vomiting	46	5.45024
Syncope and collapse	Cough	46	5.45024
Nausea and vomiting	Abnormal electrocardiogram [ECG] [EKG]	46	5.45024
Nausea and vomiting	Pain in joint	46	5.45024
Urinary tract infection	Atrial fibrillation	46	5.45024
Hypotension NOS	Abnormal electrocardiogram [ECG] [EKG]	46	5.45024
Osteoporosis NOS	Hyposmolality and/or hyponatremia	46	5.45024
Frequency of urination and polyuria	Hyperlipidemia	46	5.45024
Osteopenia or other disorder of bone and cartilage	Osteoarthrosis, localized, primary	46	5.45024
Other disorders of soft tissues	Cough	46	5.45024
Malaise and fatigue	Degeneration of intervertebral disc	46	5.45024
Chronic pain	Pain in joint	46	5.45024
Chronic pain	Hyperlipidemia	46	5.45024
Coronary atherosclerosis	Pleurisy; pleural effusion	46	5.45024
Cough	Pleurisy; pleural effusion	45	5.33175
Cough	Urinary incontinence	45	5.33175
Cough	Hemorrhoids	45	5.33175
Atrial fibrillation	Hypercholesterolemia	45	5.33175
Pneumonia	Hypovolemia	45	5.33175
Other abnormal blood chemistry	Type 2 diabetes	45	5.33175
Type 2 diabetes	Pleurisy; pleural effusion	45	5.33175
Cataract	Constipation	45	5.33175
Edema	Palpitations	45	5.33175
Mixed hyperlipidemia	Back pain	45	5.33175
Mixed hyperlipidemia	Osteoarthrosis NOS	45	5.33175
Back pain	Altered mental status	45	5.33175
Back pain	Hyposmolality and/or hyponatremia	45	5.33175
Back pain	Hemorrhoids	45	5.33175
Other anemias	Pulmonary collapse; interstitial and compensatory emphysema	45	5.33175
Osteoarthrosis NOS	Palpitations	45	5.33175
Nonspecific chest pain	Frequency of urination and polyuria	45	5.33175
Nonspecific chest pain	Acute pain	45	5.33175
Dizziness and giddiness (Light-headedness and vertigo)	Other dyspnea	45	5.33175
Dizziness and giddiness (Light-headedness and vertigo)	Other headache syndromes	45	5.33175
Abnormal findings examination of lungs	Syncope and collapse	45	5.33175
Abnormal findings examination of lungs	Cardiomegaly	45	5.33175
Abnormal findings examination of lungs	Cataract	45	5.33175
Abnormal findings examination of lungs	Respiratory failure	45	5.33175
Fever of unknown origin	Other abnormal blood chemistry	45	5.33175
Fever of unknown origin	Pleurisy; pleural effusion	45	5.33175
Essential hypertension	Acute posthemorrhagic anemia	45	5.33175
Essential hypertension	Visual disturbances	45	5.33175
Essential hypertension	Other disorders of stomach and duodenum	45	5.33175
Essential hypertension	Hematuria	45	5.33175
Essential hypertension	Other chronic nonalcoholic liver disease	45	5.33175
Essential hypertension	Nonrheumatic aortic valve disorders	45	5.33175
Pain in limb	GERD	45	5.33175
Pain in limb	Coronary atherosclerosis	45	5.33175
Pulmonary collapse; interstitial and compensatory emphysema	Abnormal electrocardiogram [ECG] [EKG]	45	5.33175
Other disorders of liver	Other chronic nonalcoholic liver disease	45	5.33175
Shortness of breath	Osteoarthrosis, localized, primary	45	5.33175
Shortness of breath	Dysphagia	45	5.33175
Shortness of breath	Respiratory failure	45	5.33175
Other disorders of soft tissues	Abdominal pain	45	5.33175
Malaise and fatigue	Hypovolemia	45	5.33175
Malaise and fatigue	Acute upper respiratory infections of multiple or unspecified sites	45	5.33175
Cough	Degeneration of intervertebral disc	44	5.21327
Atrial fibrillation	Chronic renal failure [CKD]	44	5.21327
Hyposmolality and/or hyponatremia	Constipation	44	5.21327
Hypercholesterolemia	Abnormal electrocardiogram [ECG] [EKG]	44	5.21327
Other dyspnea	Other specified cardiac dysrhythmias	44	5.21327
Other dyspnea	Pleurisy; pleural effusion	44	5.21327
Constipation	Other specified cardiac dysrhythmias	44	5.21327
Abnormal electrocardiogram [ECG] [EKG]	Degeneration of intervertebral disc	44	5.21327
Symptoms involving cardiovascular system	Pleurisy; pleural effusion	44	5.21327
Diarrhea	Osteoporosis NOS	44	5.21327
Osteoarthritis; localized	Pain in joint	44	5.21327
Edema	Acute renal failure	44	5.21327
Blood in stool	Essential hypertension	44	5.21327
Swelling of limb	Nonspecific chest pain	44	5.21327
Acute renal failure	Other dyspnea	44	5.21327
Acute renal failure	Other abnormal blood chemistry	44	5.21327
Acute renal failure	Respiratory failure	44	5.21327
Other anemias	Hearing loss	44	5.21327
Glaucoma	Osteoarthrosis NOS	44	5.21327
Glaucoma	Pain in limb	44	5.21327
Glaucoma	Type 2 diabetes	44	5.21327
Senile cataract	Other dyspnea	44	5.21327
Senile cataract	Coronary atherosclerosis	44	5.21327
Osteoarthrosis NOS	Other headache syndromes	44	5.21327
Nonspecific chest pain	Dysphagia	44	5.21327
Nonspecific chest pain	Disturbance of skin sensation	44	5.21327
Fever of unknown origin	Congestive heart failure (CHF) NOS	44	5.21327
Fever of unknown origin	Nausea and vomiting	44	5.21327
Fever of unknown origin	Other disorders of bone and cartilage	44	5.21327
Allergic rhinitis	Cough	44	5.21327
Allergic rhinitis	Pain in joint	44	5.21327
Essential hypertension	Inflammation of eyelids	44	5.21327
Essential hypertension	Abnormal heart sounds	44	5.21327
Essential hypertension	Other upper respiratory disease	44	5.21327
Pain in limb	Degeneration of intervertebral disc	44	5.21327
Pain in limb	Other specified cardiac dysrhythmias	44	5.21327
Pain in limb	Palpitations	44	5.21327
Hypertensive chronic kidney disease	Coronary atherosclerosis	44	5.21327
Other diseases of lung	Shortness of breath	44	5.21327
Atopic/contact dermatitis due to other or unspecified	Pain in joint	44	5.21327
Other headache syndromes	Shortness of breath	44	5.21327
Congestive heart failure (CHF) NOS	Malaise and fatigue	44	5.21327
Rash and other nonspecific skin eruption	Pain in joint	44	5.21327
Syncope and collapse	Osteoporosis NOS	44	5.21327
Sensorineural hearing loss	Hearing loss	44	5.21327
Other disorders of bone and cartilage	Type 2 diabetes	44	5.21327
Other disorders of bone and cartilage	Abnormal electrocardiogram [ECG] [EKG]	44	5.21327
Other disorders of bone and cartilage	Symptoms involving cardiovascular system	44	5.21327
Other disorders of bone and cartilage	Degeneration of intervertebral disc	44	5.21327
Septicemia	Pneumonia	44	5.21327
Osteoporosis NOS	Acute upper respiratory infections of multiple or unspecified sites	44	5.21327
Palpitations	Other dyspnea	44	5.21327
Palpitations	Coronary atherosclerosis	44	5.21327
GERD	Other dyspnea	44	5.21327
Malaise and fatigue	Chronic renal failure [CKD]	44	5.21327
Osteoarthrosis, localized, primary	Cataract	44	5.21327
Coronary atherosclerosis	Constipation	44	5.21327
Other abnormal blood chemistry	Cataract	43	5.09479
Visual disturbances	Hyperlipidemia	43	5.09479
Pleurisy; pleural effusion	Abdominal pain	43	5.09479
Abdominal pain	Degeneration of intervertebral disc	43	5.09479
Osteoarthritis; localized	Osteoarthrosis NOS	43	5.09479
Edema	Urinary tract infection	43	5.09479
Mixed hyperlipidemia	Dizziness and giddiness (Light-headedness and vertigo)	43	5.09479
Mixed hyperlipidemia	Senile cataract	43	5.09479
Swelling of limb	Other anemias	43	5.09479
Swelling of limb	Back pain	43	5.09479
Swelling of limb	Shortness of breath	43	5.09479
Acute renal failure	Back pain	43	5.09479
Acute renal failure	Fever of unknown origin	43	5.09479
Acute renal failure	Hypotension NOS	43	5.09479
Back pain	Acute pain	43	5.09479
Other anemias	Rash and other nonspecific skin eruption	43	5.09479
Other anemias	Hemorrhoids	43	5.09479
Other chronic ischemic heart disease, unspecified	Essential hypertension	43	5.09479
Glaucoma	Dizziness and giddiness (Light-headedness and vertigo)	43	5.09479
Glaucoma	Osteoporosis NOS	43	5.09479
Glaucoma	Pain in joint	43	5.09479
Senile cataract	GERD	43	5.09479
Senile cataract	Osteoarthrosis, localized, primary	43	5.09479
Senile cataract	Hemorrhoids	43	5.09479
Osteoarthrosis NOS	Acute upper respiratory infections of multiple or unspecified sites	43	5.09479
Osteoarthrosis NOS	Atrial fibrillation	43	5.09479
Nonspecific chest pain	Atopic/contact dermatitis due to other or unspecified	43	5.09479
Nonspecific chest pain	Other abnormal glucose	43	5.09479
Abnormal findings examination of lungs	Other diseases of lung	43	5.09479
Abnormal findings examination of lungs	Other headache syndromes	43	5.09479
Abnormal findings examination of lungs	Degeneration of intervertebral disc	43	5.09479
Fever of unknown origin	Hemorrhoids	43	5.09479
Allergic rhinitis	Pain in limb	43	5.09479
Essential hypertension	Elevated white blood cell count	43	5.09479
Essential hypertension	Occlusion and stenosis of precerebral arteries	43	5.09479
Tachycardia NOS	Hyperlipidemia	43	5.09479
Pain in limb	Other headache syndromes	43	5.09479
Sensorineural hearing loss	Pain in joint	43	5.09479
Urinary tract infection	Palpitations	43	5.09479
Hypotension NOS	Atrial fibrillation	43	5.09479
Osteoporosis NOS	Hemorrhoids	43	5.09479
Osteoporosis NOS	Pneumonia	43	5.09479
Palpitations	Abnormal electrocardiogram [ECG] [EKG]	43	5.09479
Palpitations	Symptoms involving cardiovascular system	43	5.09479
Palpitations	Atrial fibrillation	43	5.09479
Hearing loss	Cough	43	5.09479
Hearing loss	Pain in joint	43	5.09479
Osteopenia or other disorder of bone and cartilage	Malaise and fatigue	43	5.09479
Malaise and fatigue	Urinary incontinence	43	5.09479
Chronic pain	Abdominal pain	43	5.09479

## Sheet: Black_AD_UCSF_edges
phenotype_1	phenotype_2	Black	pB
Alzheimer's disease	Dementias	414	98.1043
Essential hypertension	Alzheimer's disease	325	77.0142
Essential hypertension	Dementias	321	76.0664
Other anemias	Alzheimer's disease	182	43.128
Other anemias	Dementias	181	42.891
Nonspecific chest pain	Alzheimer's disease	180	42.654
Alzheimer's disease	Other persistent mental disorders due to conditions classified elsewhere	178	42.1801
Nonspecific chest pain	Dementias	178	42.1801
Dementias	Other persistent mental disorders due to conditions classified elsewhere	176	41.7062
Urinary tract infection	Alzheimer's disease	173	40.9953
Urinary tract infection	Dementias	172	40.7583
Other anemias	Essential hypertension	167	39.5735
Alzheimer's disease	Hyperlipidemia	164	38.8626
Nonspecific chest pain	Essential hypertension	164	38.8626
Hyperlipidemia	Dementias	162	38.3886
Essential hypertension	Urinary tract infection	160	37.9147
Essential hypertension	Other persistent mental disorders due to conditions classified elsewhere	156	36.9668
Essential hypertension	Hyperlipidemia	152	36.019
Osteoarthrosis NOS	Alzheimer's disease	149	35.3081
Osteoarthrosis NOS	Dementias	149	35.3081
Fever of unknown origin	Alzheimer's disease	139	32.9384
Fever of unknown origin	Dementias	138	32.7014
Alzheimer's disease	Altered mental status	138	32.7014
Alzheimer's disease	Pain in joint	138	32.7014
Pain in joint	Dementias	137	32.4645
Malaise and fatigue	Alzheimer's disease	136	32.2275
Malaise and fatigue	Dementias	135	31.9905
Altered mental status	Dementias	135	31.9905
Osteoarthrosis NOS	Essential hypertension	135	31.9905
Essential hypertension	Pain in joint	129	30.5687
Fever of unknown origin	Essential hypertension	127	30.0948
Essential hypertension	Malaise and fatigue	127	30.0948
Alzheimer's disease	Abdominal pain	127	30.0948
Dementias	Abdominal pain	127	30.0948
Alzheimer's disease	Memory loss	126	29.8578
Memory loss	Dementias	125	29.6209
Essential hypertension	Altered mental status	123	29.1469
Essential hypertension	Abdominal pain	122	28.91
Cough	Alzheimer's disease	122	28.91
Cough	Dementias	121	28.673
Type 2 diabetes	Alzheimer's disease	118	27.9621
Type 2 diabetes	Dementias	117	27.7251
Other anemias	Nonspecific chest pain	115	27.2512
Essential hypertension	Cough	114	27.0142
Pain in limb	Alzheimer's disease	113	26.7773
Pain in limb	Dementias	113	26.7773
Acute renal failure	Alzheimer's disease	111	26.3033
Essential hypertension	Type 2 diabetes	110	26.0664
Edema	Alzheimer's disease	110	26.0664
Nonspecific chest pain	Hyperlipidemia	109	25.8294
Essential hypertension	Memory loss	109	25.8294
Edema	Dementias	109	25.8294
Acute renal failure	Dementias	109	25.8294
Shortness of breath	Alzheimer's disease	108	25.5924
Essential hypertension	Pain in limb	107	25.3555
Nonspecific chest pain	Other persistent mental disorders due to conditions classified elsewhere	107	25.3555
Shortness of breath	Dementias	106	25.1185
Edema	Essential hypertension	106	25.1185
Acute renal failure	Essential hypertension	104	24.6445
Vascular dementia	Alzheimer's disease	103	24.4076
Alzheimer's disease	Constipation	103	24.4076
Constipation	Dementias	103	24.4076
Other anemias	Urinary tract infection	103	24.4076
Nonspecific chest pain	Urinary tract infection	103	24.4076
Vascular dementia	Dementias	101	23.9336
Alzheimer's disease	Other specified cardiac dysrhythmias	101	23.9336
Essential hypertension	Shortness of breath	100	23.6967
Dementias	Other specified cardiac dysrhythmias	100	23.6967
Other anemias	Other persistent mental disorders due to conditions classified elsewhere	100	23.6967
Coronary atherosclerosis	Alzheimer's disease	99	23.4597
Other anemias	Osteoarthrosis NOS	99	23.4597
Nonspecific chest pain	Pain in joint	99	23.4597
Hypercholesterolemia	Alzheimer's disease	98	23.2227
Nonspecific chest pain	Abdominal pain	98	23.2227
Coronary atherosclerosis	Dementias	97	22.9858
Hypercholesterolemia	Dementias	97	22.9858
Alzheimer's disease	Urinary incontinence	96	22.7488
Alzheimer's disease	Chronic renal failure [CKD]	96	22.7488
Dementias	Urinary incontinence	96	22.7488
Essential hypertension	Constipation	95	22.5118
Essential hypertension	Other specified cardiac dysrhythmias	95	22.5118
Dementias	Chronic renal failure [CKD]	95	22.5118
Back pain	Alzheimer's disease	95	22.5118
Back pain	Dementias	95	22.5118
Osteoarthrosis NOS	Nonspecific chest pain	95	22.5118
Nonspecific chest pain	Malaise and fatigue	95	22.5118
Essential hypertension	Hypercholesterolemia	93	22.0379
Congestive heart failure (CHF) NOS	Alzheimer's disease	93	22.0379
Urinary tract infection	Other persistent mental disorders due to conditions classified elsewhere	93	22.0379
Alzheimer's disease	Abnormal electrocardiogram [ECG] [EKG]	93	22.0379
Alzheimer's disease	Hypovolemia	93	22.0379
Dementias	Hypovolemia	93	22.0379
Other anemias	Hyperlipidemia	93	22.0379
Essential hypertension	Coronary atherosclerosis	92	21.8009
Essential hypertension	Chronic renal failure [CKD]	92	21.8009
Congestive heart failure (CHF) NOS	Dementias	92	21.8009
Osteoarthrosis, localized, primary	Alzheimer's disease	92	21.8009
Osteoarthrosis, localized, primary	Dementias	92	21.8009
Other anemias	Fever of unknown origin	92	21.8009
Osteoarthrosis NOS	Pain in joint	92	21.8009
Essential hypertension	Urinary incontinence	90	21.327
Hyperlipidemia	Other persistent mental disorders due to conditions classified elsewhere	90	21.327
Glaucoma	Alzheimer's disease	90	21.327
Glaucoma	Dementias	90	21.327
Syncope and collapse	Alzheimer's disease	89	21.09
Abnormal electrocardiogram [ECG] [EKG]	Dementias	89	21.09
Nonspecific chest pain	Cough	89	21.09
Essential hypertension	Congestive heart failure (CHF) NOS	88	20.8531
Essential hypertension	Hypovolemia	88	20.8531
Pain in joint	Other persistent mental disorders due to conditions classified elsewhere	88	20.8531
Other anemias	Malaise and fatigue	88	20.8531
Senile cataract	Alzheimer's disease	88	20.8531
Senile cataract	Dementias	88	20.8531
Osteoarthrosis NOS	Urinary tract infection	88	20.8531
Abnormal findings examination of lungs	Alzheimer's disease	87	20.6161
Essential hypertension	Osteoarthrosis, localized, primary	87	20.6161
Malaise and fatigue	Hyperlipidemia	87	20.6161
Other anemias	Pain in joint	87	20.6161
Senile cataract	Essential hypertension	87	20.6161
Syncope and collapse	Dementias	86	20.3791
Back pain	Essential hypertension	86	20.3791
Other anemias	Abdominal pain	86	20.3791
Glaucoma	Essential hypertension	86	20.3791
Osteoarthrosis NOS	Other persistent mental disorders due to conditions classified elsewhere	86	20.3791
Osteoarthrosis NOS	Hyperlipidemia	86	20.3791
Nonspecific chest pain	Pain in limb	86	20.3791
Nonspecific chest pain	Fever of unknown origin	85	20.1422
Dizziness and giddiness (Light-headedness and vertigo)	Alzheimer's disease	85	20.1422
Essential hypertension	Vascular dementia	85	20.1422
Urinary tract infection	Malaise and fatigue	85	20.1422
Alzheimer's disease	Dementia with cerebral degenerations	85	20.1422
Dementia with cerebral degenerations	Dementias	85	20.1422
Mixed hyperlipidemia	Alzheimer's disease	85	20.1422
Urinary tract infection	Pain in joint	84	19.9052
Alzheimer's disease	Symptoms involving cardiovascular system	84	19.9052
Dementias	Symptoms involving cardiovascular system	84	19.9052
Mixed hyperlipidemia	Dementias	84	19.9052
Dizziness and giddiness (Light-headedness and vertigo)	Dementias	83	19.6682
Abnormal findings examination of lungs	Dementias	83	19.6682
Essential hypertension	Abnormal electrocardiogram [ECG] [EKG]	83	19.6682
Essential hypertension	Symptoms involving cardiovascular system	83	19.6682
Urinary tract infection	Altered mental status	83	19.6682
Pain in joint	Hyperlipidemia	83	19.6682
Mixed hyperlipidemia	Essential hypertension	83	19.6682
Fever of unknown origin	Other persistent mental disorders due to conditions classified elsewhere	82	19.4313
Fever of unknown origin	Hyperlipidemia	82	19.4313
Urinary tract infection	Abdominal pain	82	19.4313
Pain in joint	Abdominal pain	82	19.4313
Altered mental status	Hyperlipidemia	82	19.4313
Osteoarthrosis NOS	Abdominal pain	82	19.4313
Osteoarthrosis NOS	Fever of unknown origin	82	19.4313
Nonspecific chest pain	Altered mental status	81	19.1943
Nonspecific chest pain	Shortness of breath	81	19.1943
Essential hypertension	Syncope and collapse	81	19.1943
Urinary tract infection	Hyperlipidemia	81	19.1943
Osteoporosis NOS	Alzheimer's disease	81	19.1943
Osteoporosis NOS	Dementias	81	19.1943
Alzheimer's disease	Major depressive disorder	81	19.1943
Dementias	Major depressive disorder	81	19.1943
Edema	Nonspecific chest pain	81	19.1943
Other anemias	Cough	81	19.1943
Dizziness and giddiness (Light-headedness and vertigo)	Essential hypertension	80	18.9573
Fever of unknown origin	Urinary tract infection	80	18.9573
Malaise and fatigue	Other persistent mental disorders due to conditions classified elsewhere	80	18.9573
Abdominal pain	Other persistent mental disorders due to conditions classified elsewhere	80	18.9573
Acute renal failure	Other anemias	80	18.9573
Osteoarthrosis NOS	Osteoarthrosis, localized, primary	80	18.9573
Abnormal findings examination of lungs	Essential hypertension	79	18.7204
Pain in limb	Pain in joint	79	18.7204
Malaise and fatigue	Pain in joint	79	18.7204
Pneumonia	Alzheimer's disease	79	18.7204
Alzheimer's disease	Myocardial infarction	79	18.7204
Acute renal failure	Nonspecific chest pain	79	18.7204
Osteoarthrosis NOS	Malaise and fatigue	79	18.7204
Memory loss	Other persistent mental disorders due to conditions classified elsewhere	78	18.4834
Fever of unknown origin	Pain in joint	77	18.2464
Senile dementia	Alzheimer's disease	77	18.2464
Senile dementia	Dementias	77	18.2464
Cough	Hyperlipidemia	77	18.2464
Atrial fibrillation	Alzheimer's disease	77	18.2464
Pneumonia	Dementias	77	18.2464
Other abnormal blood chemistry	Alzheimer's disease	77	18.2464
Hypercholesterolemia	Hyperlipidemia	77	18.2464
Myocardial infarction	Dementias	77	18.2464
Hyperlipidemia	Abdominal pain	77	18.2464
Edema	Other anemias	77	18.2464
Decubitus ulcer	Alzheimer's disease	76	18.0095
Decubitus ulcer	Dementias	76	18.0095
Essential hypertension	Myocardial infarction	76	18.0095
Malaise and fatigue	Altered mental status	76	18.0095
Cough	Other persistent mental disorders due to conditions classified elsewhere	76	18.0095
Other abnormal blood chemistry	Dementias	76	18.0095
Alzheimer's disease	Dysphagia	76	18.0095
Hyperlipidemia	Memory loss	76	18.0095
Dementias	Dysphagia	76	18.0095
Other anemias	Altered mental status	76	18.0095
Osteoarthrosis NOS	Pain in limb	76	18.0095
Nonspecific chest pain	Memory loss	76	18.0095
Atrial fibrillation	Dementias	75	17.7725
Cataract	Alzheimer's disease	75	17.7725
Cataract	Dementias	75	17.7725
Edema	Osteoarthrosis NOS	75	17.7725
Nonspecific chest pain	Constipation	74	17.5355
Essential hypertension	Other abnormal blood chemistry	74	17.5355
Pain in limb	Hyperlipidemia	74	17.5355
Other disorders of the kidney and ureters	Alzheimer's disease	74	17.5355
Urinary tract infection	Type 2 diabetes	74	17.5355
Malaise and fatigue	Abdominal pain	74	17.5355
Malaise and fatigue	Cough	74	17.5355
Osteoarthrosis NOS	Cough	74	17.5355
Essential hypertension	Major depressive disorder	73	17.2986
Other disorders of the kidney and ureters	Dementias	73	17.2986
Shortness of breath	Hyperlipidemia	73	17.2986
GERD	Alzheimer's disease	73	17.2986
GERD	Dementias	73	17.2986
Osteoarthrosis, localized, primary	Pain in joint	73	17.2986
Alzheimer's disease	Alteration of consciousness	73	17.2986
Pain in joint	Memory loss	73	17.2986
Acute renal failure	Urinary tract infection	73	17.2986
Other anemias	Pain in limb	73	17.2986
Other anemias	Shortness of breath	73	17.2986
Fever of unknown origin	Cough	72	17.0616
Essential hypertension	Cataract	72	17.0616
Essential hypertension	Osteoporosis NOS	72	17.0616
Essential hypertension	Pneumonia	72	17.0616
Essential hypertension	Other disorders of the kidney and ureters	72	17.0616
Pain in limb	Abdominal pain	72	17.0616
Pain in limb	Other persistent mental disorders due to conditions classified elsewhere	72	17.0616
Malaise and fatigue	Memory loss	72	17.0616
Alzheimer's disease	Other dyspnea	72	17.0616
Other dyspnea	Dementias	72	17.0616
Dementias	Alteration of consciousness	72	17.0616
Edema	Urinary tract infection	72	17.0616
Back pain	Nonspecific chest pain	72	17.0616
Other anemias	Constipation	72	17.0616
Nonspecific chest pain	Hypercholesterolemia	71	16.8246
Cough	Pain in joint	71	16.8246
Neurological disorders	Alzheimer's disease	71	16.8246
Edema	Pain in joint	71	16.8246
Mild cognitive impairment	Alzheimer's disease	71	16.8246
Essential hypertension	Atrial fibrillation	70	16.5877
Essential hypertension	Other dyspnea	70	16.5877
Pain in limb	Malaise and fatigue	70	16.5877
Urinary tract infection	Constipation	70	16.5877
Type 2 diabetes	Hyperlipidemia	70	16.5877
Altered mental status	Other persistent mental disorders due to conditions classified elsewhere	70	16.5877
Other anemias	Memory loss	70	16.5877
Fever of unknown origin	Malaise and fatigue	69	16.3507
Essential hypertension	Dysphagia	69	16.3507
Urinary tract infection	Cough	69	16.3507
Neurological disorders	Dementias	69	16.3507
Mixed hyperlipidemia	Nonspecific chest pain	69	16.3507
Mild cognitive impairment	Dementias	69	16.3507
Other anemias	Chronic renal failure [CKD]	69	16.3507
Osteoarthrosis NOS	Memory loss	69	16.3507
Nonspecific chest pain	Osteoarthrosis, localized, primary	69	16.3507
Nonspecific chest pain	Other specified cardiac dysrhythmias	68	16.1137
Fever of unknown origin	Abdominal pain	68	16.1137
Fever of unknown origin	Memory loss	68	16.1137
Essential hypertension	GERD	68	16.1137
Essential hypertension	Dementia with cerebral degenerations	68	16.1137
Pain in limb	Cough	68	16.1137
Other disorders of bone and cartilage	Alzheimer's disease	68	16.1137
Other disorders of bone and cartilage	Dementias	68	16.1137
Cough	Abdominal pain	68	16.1137
Diarrhea	Alzheimer's disease	68	16.1137
Diarrhea	Dementias	68	16.1137
Mixed hyperlipidemia	Hyperlipidemia	68	16.1137
Senile cataract	Nonspecific chest pain	68	16.1137
Nonspecific chest pain	Dizziness and giddiness (Light-headedness and vertigo)	67	15.8768
Decubitus ulcer	Essential hypertension	67	15.8768
Pain in limb	Memory loss	67	15.8768
Shortness of breath	Urinary tract infection	67	15.8768
Edema	Other persistent mental disorders due to conditions classified elsewhere	67	15.8768
Acute renal failure	Hyperlipidemia	67	15.8768
Impacted cerumen	Alzheimer's disease	67	15.8768
Impacted cerumen	Dementias	67	15.8768
Nonspecific chest pain	Chronic renal failure [CKD]	67	15.8768
Nonspecific chest pain	Syncope and collapse	67	15.8768
Nonspecific chest pain	Type 2 diabetes	66	15.6398
Rash and other nonspecific skin eruption	Alzheimer's disease	66	15.6398
Rash and other nonspecific skin eruption	Dementias	66	15.6398
Shortness of breath	Cough	66	15.6398
Shortness of breath	Pain in joint	66	15.6398
Diarrhea	Essential hypertension	66	15.6398
Edema	Fever of unknown origin	66	15.6398
Other anemias	Type 2 diabetes	66	15.6398
Osteoarthrosis NOS	Constipation	66	15.6398
Essential hypertension	Alteration of consciousness	65	15.4028
Essential hypertension	Senile dementia	65	15.4028
Osteoarthrosis, localized, primary	Hyperlipidemia	65	15.4028
Hyperlipidemia	Abnormal electrocardiogram [ECG] [EKG]	65	15.4028
Memory loss	Abdominal pain	65	15.4028
Edema	Hyperlipidemia	65	15.4028
Back pain	Pain in joint	65	15.4028
Nonspecific chest pain	Abnormal electrocardiogram [ECG] [EKG]	65	15.4028
Nonspecific chest pain	Symptoms involving cardiovascular system	64	15.1659
Vitamin D deficiency	Alzheimer's disease	64	15.1659
Vitamin D deficiency	Dementias	64	15.1659
Essential hypertension	Other disorders of bone and cartilage	64	15.1659
Pain in limb	Urinary tract infection	64	15.1659
Other headache syndromes	Alzheimer's disease	64	15.1659
Other headache syndromes	Dementias	64	15.1659
Urinary tract infection	Memory loss	64	15.1659
Frequency of urination and polyuria	Alzheimer's disease	64	15.1659
Frequency of urination and polyuria	Dementias	64	15.1659
Edema	Abdominal pain	64	15.1659
Other anemias	Hypercholesterolemia	64	15.1659
Impacted cerumen	Essential hypertension	64	15.1659
Hypertensive chronic kidney disease	Alzheimer's disease	63	14.9289
Diverticulosis	Alzheimer's disease	63	14.9289
Diverticulosis	Dementias	63	14.9289
Urinary tract infection	Other specified cardiac dysrhythmias	63	14.9289
Hypercholesterolemia	Other persistent mental disorders due to conditions classified elsewhere	63	14.9289
Pain in joint	Altered mental status	63	14.9289
Altered mental status	Abnormal electrocardiogram [ECG] [EKG]	63	14.9289
Edema	Pain in limb	63	14.9289
Other anemias	Hypovolemia	63	14.9289
Senile cataract	Pain in joint	63	14.9289
Nonspecific chest pain	Urinary incontinence	62	14.6919
Arthropathy NOS	Alzheimer's disease	62	14.6919
Arthropathy NOS	Dementias	62	14.6919
Hypertensive chronic kidney disease	Dementias	62	14.6919
Urinary tract infection	Hypovolemia	62	14.6919
Osteopenia or other disorder of bone and cartilage	Alzheimer's disease	62	14.6919
Osteopenia or other disorder of bone and cartilage	Dementias	62	14.6919
Other disorders of soft tissues	Alzheimer's disease	62	14.6919
Other disorders of soft tissues	Dementias	62	14.6919
Cough	Memory loss	62	14.6919
Hypercholesterolemia	Pain in joint	62	14.6919
Pain in joint	Constipation	62	14.6919
Constipation	Abdominal pain	62	14.6919
Constipation	Hyperlipidemia	62	14.6919
Other specified cardiac dysrhythmias	Other persistent mental disorders due to conditions classified elsewhere	62	14.6919
Edema	Malaise and fatigue	62	14.6919
Edema	Memory loss	62	14.6919
Essential hypertension	Frequency of urination and polyuria	61	14.455
Essential hypertension	Rash and other nonspecific skin eruption	61	14.455
Shortness of breath	Malaise and fatigue	61	14.455
Urinary incontinence	Other persistent mental disorders due to conditions classified elsewhere	61	14.455
Acute renal failure	Osteoarthrosis NOS	61	14.455
Acute renal failure	Other persistent mental disorders due to conditions classified elsewhere	61	14.455
Acute renal failure	Altered mental status	61	14.455
Back pain	Malaise and fatigue	61	14.455
Back pain	Other anemias	61	14.455
Other anemias	Osteoarthrosis, localized, primary	61	14.455
Osteoarthrosis NOS	Shortness of breath	61	14.455
Nonspecific chest pain	Hypovolemia	61	14.455
Abnormal findings examination of lungs	Altered mental status	60	14.218
Arthropathy NOS	Essential hypertension	60	14.218
Cerebral artery occlusion, with cerebral infarction	Alzheimer's disease	60	14.218
Hypercholesterolemia	Abdominal pain	60	14.218
Other dyspnea	Symptoms involving cardiovascular system	60	14.218
Altered mental status	Other specified cardiac dysrhythmias	60	14.218
Hyperlipidemia	Other specified cardiac dysrhythmias	60	14.218
Edema	Cough	60	14.218
Back pain	Abdominal pain	60	14.218
Back pain	Osteoarthrosis NOS	60	14.218
Back pain	Other persistent mental disorders due to conditions classified elsewhere	60	14.218
Back pain	Pain in limb	60	14.218
Other anemias	Senile cataract	60	14.218
Nonspecific chest pain	Abnormal findings examination of lungs	60	14.218
Nonspecific chest pain	Coronary atherosclerosis	60	14.218
Nonspecific chest pain	Vascular dementia	59	13.981
Dizziness and giddiness (Light-headedness and vertigo)	Abdominal pain	59	13.981
Fever of unknown origin	Pain in limb	59	13.981
Fever of unknown origin	Shortness of breath	59	13.981
Essential hypertension	Diverticulosis	59	13.981
Shortness of breath	Abdominal pain	59	13.981
Shortness of breath	Other persistent mental disorders due to conditions classified elsewhere	59	13.981
Other disorders of bone and cartilage	Osteopenia or other disorder of bone and cartilage	59	13.981
Osteoarthrosis, localized, primary	Abdominal pain	59	13.981
Osteoarthrosis, localized, primary	Other persistent mental disorders due to conditions classified elsewhere	59	13.981
Constipation	Other persistent mental disorders due to conditions classified elsewhere	59	13.981
Neurological disorders	Essential hypertension	59	13.981
Acute renal failure	Hypovolemia	59	13.981
Acute renal failure	Shortness of breath	59	13.981
Other anemias	Glaucoma	59	13.981
Senile cataract	Osteoarthrosis NOS	59	13.981
Osteoarthrosis NOS	Altered mental status	59	13.981
Nonspecific chest pain	Other abnormal blood chemistry	59	13.981
Essential hypertension	Other headache syndromes	58	13.7441
Pain in limb	Osteoarthrosis, localized, primary	58	13.7441
Shortness of breath	Altered mental status	58	13.7441
Shortness of breath	Symptoms involving cardiovascular system	58	13.7441
Nausea and vomiting	Alzheimer's disease	58	13.7441
Malaise and fatigue	Constipation	58	13.7441
Vascular dementia	Other persistent mental disorders due to conditions classified elsewhere	58	13.7441
Other anemias	Urinary incontinence	58	13.7441
Nonspecific chest pain	GERD	57	13.5071
Vitamin D deficiency	Essential hypertension	57	13.5071
Fever of unknown origin	Osteoarthrosis, localized, primary	57	13.5071
Essential hypertension	Osteopenia or other disorder of bone and cartilage	57	13.5071
Essential hypertension	Other disorders of soft tissues	57	13.5071
Pain in limb	Shortness of breath	57	13.5071
Nausea and vomiting	Dementias	57	13.5071
Urinary tract infection	Abnormal electrocardiogram [ECG] [EKG]	57	13.5071
Urinary tract infection	Urinary incontinence	57	13.5071
Cerebral artery occlusion, with cerebral infarction	Dementias	57	13.5071
Malaise and fatigue	Osteoarthrosis, localized, primary	57	13.5071
Malaise and fatigue	Other specified cardiac dysrhythmias	57	13.5071
Cough	Altered mental status	57	13.5071
Other abnormal blood chemistry	Hyperlipidemia	57	13.5071
Alzheimer's disease	Osteoarthrosis, generalized	57	13.5071
Osteoarthrosis, generalized	Dementias	57	13.5071
Hyperlipidemia	Chronic renal failure [CKD]	57	13.5071
Mixed hyperlipidemia	Other persistent mental disorders due to conditions classified elsewhere	57	13.5071
Mixed hyperlipidemia	Pain in joint	57	13.5071
Other anemias	Syncope and collapse	57	13.5071
Other anemias	Congestive heart failure (CHF) NOS	57	13.5071
Other anemias	Other specified cardiac dysrhythmias	57	13.5071
Glaucoma	Nonspecific chest pain	57	13.5071
Senile cataract	Hyperlipidemia	57	13.5071
Osteoarthrosis NOS	Urinary incontinence	57	13.5071
Osteoarthrosis NOS	Osteoarthrosis, generalized	57	13.5071
Nonspecific chest pain	Osteoporosis NOS	56	13.2701
Nonspecific chest pain	Major depressive disorder	56	13.2701
Essential hypertension	Nausea and vomiting	56	13.2701
Essential hypertension	Cerebral artery occlusion, with cerebral infarction	56	13.2701
Malaise and fatigue	Hypercholesterolemia	56	13.2701
Type 2 diabetes	Other persistent mental disorders due to conditions classified elsewhere	56	13.2701
Vascular dementia	Hyperlipidemia	56	13.2701
Hypercholesterolemia	Memory loss	56	13.2701
Alzheimer's disease	Hematuria	56	13.2701
Dementias	Hematuria	56	13.2701
Mixed hyperlipidemia	Abdominal pain	56	13.2701
Mixed hyperlipidemia	Other anemias	56	13.2701
Swelling of limb	Alzheimer's disease	56	13.2701
Swelling of limb	Dementias	56	13.2701
Swelling of limb	Other disorders of soft tissues	56	13.2701
Acute renal failure	Malaise and fatigue	56	13.2701
Back pain	Cough	56	13.2701
Other anemias	Coronary atherosclerosis	56	13.2701
Glaucoma	Hyperlipidemia	56	13.2701
Glaucoma	Urinary tract infection	56	13.2701
Senile cataract	Other persistent mental disorders due to conditions classified elsewhere	56	13.2701
Senile cataract	Urinary tract infection	56	13.2701
Osteoarthrosis NOS	Hypercholesterolemia	56	13.2701
Nonspecific chest pain	Pneumonia	55	13.0332
Nonspecific chest pain	Other dyspnea	55	13.0332
Nonspecific chest pain	Cataract	55	13.0332
Abnormal findings examination of lungs	Hyperlipidemia	55	13.0332
Fever of unknown origin	Hypovolemia	55	13.0332
Essential hypertension	Hypertensive chronic kidney disease	55	13.0332
Essential hypertension	Diabetes mellitus	55	13.0332
Syncope and collapse	Urinary tract infection	55	13.0332
Urinary tract infection	Chronic renal failure [CKD]	55	13.0332
Urinary tract infection	Osteoarthrosis, localized, primary	55	13.0332
Cough	Constipation	55	13.0332
Specific nonpsychotic mental disorders due to brain damage	Alzheimer's disease	55	13.0332
Specific nonpsychotic mental disorders due to brain damage	Dementias	55	13.0332
Alzheimer's disease	Diabetes mellitus	55	13.0332
Diabetes mellitus	Dementias	55	13.0332
Dementia with cerebral degenerations	Other persistent mental disorders due to conditions classified elsewhere	55	13.0332
Hyperlipidemia	Symptoms involving cardiovascular system	55	13.0332
Edema	Osteoarthrosis, localized, primary	55	13.0332
Edema	Shortness of breath	55	13.0332
Mixed hyperlipidemia	Hypercholesterolemia	55	13.0332
Mixed hyperlipidemia	Urinary tract infection	55	13.0332
Late effects of cerebrovascular disease	Alzheimer's disease	55	13.0332
Acute renal failure	Pain in joint	55	13.0332
Acute renal failure	Cough	55	13.0332
Back pain	Urinary tract infection	55	13.0332
Back pain	Hyperlipidemia	55	13.0332
Back pain	Memory loss	55	13.0332
Mild cognitive impairment	Essential hypertension	55	13.0332
Senile cataract	Malaise and fatigue	55	13.0332
Osteoarthrosis NOS	Congestive heart failure (CHF) NOS	55	13.0332
Nonspecific chest pain	Congestive heart failure (CHF) NOS	55	13.0332
Dizziness and giddiness (Light-headedness and vertigo)	Pain in joint	54	12.7962
Abnormal findings examination of lungs	Urinary tract infection	54	12.7962
Fever of unknown origin	Altered mental status	54	12.7962
Essential hypertension	Acute upper respiratory infections of multiple or unspecified sites	54	12.7962
Pain in limb	Constipation	54	12.7962
Encephalopathy, not elsewhere classified	Alzheimer's disease	54	12.7962
Congestive heart failure (CHF) NOS	Other persistent mental disorders due to conditions classified elsewhere	54	12.7962
Hypothyroidism NOS	Alzheimer's disease	54	12.7962
Hypothyroidism NOS	Dementias	54	12.7962
Malaise and fatigue	Abnormal electrocardiogram [ECG] [EKG]	54	12.7962
Type 2 diabetes	Pain in joint	54	12.7962
Alzheimer's disease	Hypopotassemia	54	12.7962
Alzheimer's disease	Acute upper respiratory infections of multiple or unspecified sites	54	12.7962
Altered mental status	Memory loss	54	12.7962
Hypopotassemia	Dementias	54	12.7962
Hyperlipidemia	Hypovolemia	54	12.7962
Acute upper respiratory infections of multiple or unspecified sites	Dementias	54	12.7962
Chronic renal failure [CKD]	Other persistent mental disorders due to conditions classified elsewhere	54	12.7962
Mixed hyperlipidemia	Osteoarthrosis NOS	54	12.7962
Late effects of cerebrovascular disease	Dementias	54	12.7962
Acute renal failure	Abdominal pain	54	12.7962
Acute renal failure	Fever of unknown origin	54	12.7962
Sepsis	Alzheimer's disease	54	12.7962
Other anemias	Abnormal findings examination of lungs	54	12.7962
Senile cataract	Abdominal pain	54	12.7962
Senile cataract	Cough	54	12.7962
Senile cataract	Pain in limb	54	12.7962
Osteoarthrosis NOS	Osteoporosis NOS	54	12.7962
Osteoarthrosis NOS	Chronic renal failure [CKD]	54	12.7962
Dizziness and giddiness (Light-headedness and vertigo)	Urinary tract infection	53	12.5592
Dizziness and giddiness (Light-headedness and vertigo)	Malaise and fatigue	53	12.5592
Fever of unknown origin	Constipation	53	12.5592
Essential hypertension	Osteoarthrosis, generalized	53	12.5592
Essential hypertension	Hematuria	53	12.5592
Encephalopathy, not elsewhere classified	Dementias	53	12.5592
Urinary tract infection	Coronary atherosclerosis	53	12.5592
Urinary tract infection	Pneumonia	53	12.5592
Urinary tract infection	Symptoms involving cardiovascular system	53	12.5592
Urinary tract infection	Hypercholesterolemia	53	12.5592
Malaise and fatigue	Major depressive disorder	53	12.5592
Coronary atherosclerosis	Myocardial infarction	53	12.5592
Pneumonia	Other persistent mental disorders due to conditions classified elsewhere	53	12.5592
Specific nonpsychotic mental disorders due to brain damage	Other persistent mental disorders due to conditions classified elsewhere	53	12.5592
Pain in joint	Other specified cardiac dysrhythmias	53	12.5592
Pain in joint	Symptoms involving cardiovascular system	53	12.5592
Altered mental status	Abdominal pain	53	12.5592
Symptoms involving cardiovascular system	Abdominal pain	53	12.5592
Mixed hyperlipidemia	Memory loss	53	12.5592
Mixed hyperlipidemia	Pain in limb	53	12.5592
Late effects of cerebrovascular disease	Essential hypertension	53	12.5592
Acute renal failure	Chronic renal failure [CKD]	53	12.5592
Sepsis	Dementias	53	12.5592
Other anemias	Osteoporosis NOS	53	12.5592
Other anemias	Dizziness and giddiness (Light-headedness and vertigo)	53	12.5592
Senile cataract	Memory loss	53	12.5592
Osteoarthrosis NOS	Symptoms involving cardiovascular system	53	12.5592
Nonspecific chest pain	Myocardial infarction	53	12.5592
Dizziness and giddiness (Light-headedness and vertigo)	Hyperlipidemia	52	12.3223
Fever of unknown origin	Other specified cardiac dysrhythmias	52	12.3223
Essential hypertension	Hypopotassemia	52	12.3223
Pain in limb	Altered mental status	52	12.3223
Pain in limb	Hypercholesterolemia	52	12.3223
Shortness of breath	Memory loss	52	12.3223
Osteoporosis NOS	Pain in joint	52	12.3223
Hearing loss	Alzheimer's disease	52	12.3223
Hearing loss	Dementias	52	12.3223
Other disorders of soft tissues	Pain in joint	52	12.3223
Malaise and fatigue	Other abnormal blood chemistry	52	12.3223
Osteoarthrosis, localized, primary	Memory loss	52	12.3223
Coronary atherosclerosis	Hyperlipidemia	52	12.3223
Coronary atherosclerosis	Other persistent mental disorders due to conditions classified elsewhere	52	12.3223
Cough	Symptoms involving cardiovascular system	52	12.3223
Type 2 diabetes	Abdominal pain	52	12.3223
Adult failure to thrive	Alzheimer's disease	52	12.3223
Adult failure to thrive	Dementias	52	12.3223
Alzheimer's disease	Delirium due to conditions classified elsewhere	52	12.3223
Alzheimer's disease	Hemorrhoids	52	12.3223
Delirium due to conditions classified elsewhere	Dementias	52	12.3223
Altered mental status	Constipation	52	12.3223
Hyperlipidemia	Urinary incontinence	52	12.3223
Dementias	Hemorrhoids	52	12.3223
Edema	Senile cataract	52	12.3223
Other anemias	Myocardial infarction	52	12.3223
Other anemias	Abnormal electrocardiogram [ECG] [EKG]	52	12.3223
Other anemias	Other disorders of the kidney and ureters	52	12.3223
Glaucoma	Other persistent mental disorders due to conditions classified elsewhere	52	12.3223
Glaucoma	Pain in joint	52	12.3223
Glaucoma	Fever of unknown origin	52	12.3223
Senile cataract	Cataract	52	12.3223
Osteoarthrosis NOS	Type 2 diabetes	52	12.3223
Fever of unknown origin	Chronic renal failure [CKD]	51	12.0853
Fever of unknown origin	Hypercholesterolemia	51	12.0853
Essential hypertension	Hearing loss	51	12.0853
Essential hypertension	Hypothyroidism NOS	51	12.0853
Hypertensive chronic kidney disease	Chronic renal failure [CKD]	51	12.0853
Congestive heart failure (CHF) NOS	Hyperlipidemia	51	12.0853
Congestive heart failure (CHF) NOS	Shortness of breath	51	12.0853
Congestive heart failure (CHF) NOS	Urinary tract infection	51	12.0853
Shortness of breath	Other dyspnea	51	12.0853
Syncope and collapse	Other persistent mental disorders due to conditions classified elsewhere	51	12.0853
Symptoms involving nervous and musculoskeletal systems	Alzheimer's disease	51	12.0853
Symptoms involving nervous and musculoskeletal systems	Dementias	51	12.0853
Hypotension NOS	Alzheimer's disease	51	12.0853
Hypotension NOS	Dementias	51	12.0853
Chronic airway obstruction	Alzheimer's disease	51	12.0853
Chronic airway obstruction	Dementias	51	12.0853
Osteoporosis NOS	Malaise and fatigue	51	12.0853
Malaise and fatigue	Urinary incontinence	51	12.0853
Malaise and fatigue	Type 2 diabetes	51	12.0853
Cough	Other specified cardiac dysrhythmias	51	12.0853
Hyposmolality and/or hyponatremia	Alzheimer's disease	51	12.0853
Myocardial infarction	Other persistent mental disorders due to conditions classified elsewhere	51	12.0853
Pain in joint	Urinary incontinence	51	12.0853
Abdominal pain	Chronic renal failure [CKD]	51	12.0853
Edema	Constipation	51	12.0853
Mixed hyperlipidemia	Cough	51	12.0853
Swelling of limb	Essential hypertension	51	12.0853
Other anemias	Vascular dementia	51	12.0853
Osteoarthrosis NOS	Hypovolemia	51	12.0853
Osteoarthrosis NOS	Cataract	51	12.0853
Osteoarthrosis NOS	Arthropathy NOS	51	12.0853
Osteoarthrosis NOS	Dizziness and giddiness (Light-headedness and vertigo)	51	12.0853
Dizziness and giddiness (Light-headedness and vertigo)	Other persistent mental disorders due to conditions classified elsewhere	50	11.8483
Decubitus ulcer	Urinary tract infection	50	11.8483
Abnormal findings examination of lungs	Abnormal electrocardiogram [ECG] [EKG]	50	11.8483
Abnormal findings examination of lungs	Shortness of breath	50	11.8483
Essential hypertension	Anxiety disorder	50	11.8483
Essential hypertension	Encephalopathy, not elsewhere classified	50	11.8483
Essential hypertension	Delirium due to conditions classified elsewhere	50	11.8483
Essential hypertension	Hyposmolality and/or hyponatremia	50	11.8483
Pulmonary collapse; interstitial and compensatory emphysema	Alzheimer's disease	50	11.8483
Pulmonary collapse; interstitial and compensatory emphysema	Dementias	50	11.8483
Anxiety disorder	Alzheimer's disease	50	11.8483
Shortness of breath	Abnormal electrocardiogram [ECG] [EKG]	50	11.8483
Shortness of breath	Constipation	50	11.8483
Syncope and collapse	Hyperlipidemia	50	11.8483
Septicemia	Alzheimer's disease	50	11.8483
GERD	Abdominal pain	50	11.8483
GERD	Hyperlipidemia	50	11.8483
Chronic pain	Alzheimer's disease	50	11.8483
Chronic pain	Dementias	50	11.8483
Transient alteration of awareness	Alzheimer's disease	50	11.8483
Transient alteration of awareness	Dementias	50	11.8483
Alzheimer's disease	Pleurisy; pleural effusion	50	11.8483
Other dyspnea	Hyperlipidemia	50	11.8483
Pain in joint	Abnormal electrocardiogram [ECG] [EKG]	50	11.8483
Dementias	Pleurisy; pleural effusion	50	11.8483
Abdominal pain	Other specified cardiac dysrhythmias	50	11.8483
Edema	Hypercholesterolemia	50	11.8483
Edema	Altered mental status	50	11.8483
Sepsis	Septicemia	50	11.8483
Other anemias	GERD	50	11.8483
Other anemias	Pneumonia	50	11.8483
Other anemias	Symptoms involving cardiovascular system	50	11.8483
Glaucoma	Osteoarthrosis NOS	50	11.8483
Senile cataract	Hypercholesterolemia	50	11.8483
Osteoarthrosis NOS	Other disorders of bone and cartilage	50	11.8483
Osteoarthrosis NOS	Other specified cardiac dysrhythmias	50	11.8483
Nonspecific chest pain	Arthropathy NOS	50	11.8483
Nonspecific chest pain	Dysphagia	49	11.6114
Dizziness and giddiness (Light-headedness and vertigo)	Pain in limb	49	11.6114
Iron deficiency anemias, unspecified or not due to blood loss	Alzheimer's disease	49	11.6114
Iron deficiency anemias, unspecified or not due to blood loss	Dementias	49	11.6114
Fever of unknown origin	Congestive heart failure (CHF) NOS	49	11.6114
Fever of unknown origin	Symptoms involving cardiovascular system	49	11.6114
Essential hypertension	Adult failure to thrive	49	11.6114
Essential hypertension	Chronic airway obstruction	49	11.6114
Pain in limb	Osteoporosis NOS	49	11.6114
Anxiety disorder	Dementias	49	11.6114
Urinary tract infection	Vascular dementia	49	11.6114
Septicemia	Dementias	49	11.6114
Senile dementia	Other persistent mental disorders due to conditions classified elsewhere	49	11.6114
Malaise and fatigue	Symptoms involving cardiovascular system	49	11.6114
Hyposmolality and/or hyponatremia	Dementias	49	11.6114
Alzheimer's disease	Insomnia	49	11.6114
Dementias	Insomnia	49	11.6114
Symptoms involving cardiovascular system	Other persistent mental disorders due to conditions classified elsewhere	49	11.6114
Diarrhea	Nonspecific chest pain	49	11.6114
Diarrhea	Malaise and fatigue	49	11.6114
Major depressive disorder	Other persistent mental disorders due to conditions classified elsewhere	49	11.6114
Edema	Congestive heart failure (CHF) NOS	49	11.6114
Acute renal failure	Abnormal findings examination of lungs	49	11.6114
Back pain	Fever of unknown origin	49	11.6114
Other anemias	Other abnormal blood chemistry	49	11.6114
Other anemias	Major depressive disorder	49	11.6114
Glaucoma	Senile cataract	49	11.6114
Nonspecific chest pain	Alteration of consciousness	49	11.6114
Nonspecific chest pain	Frequency of urination and polyuria	49	11.6114
Dizziness and giddiness (Light-headedness and vertigo)	Cough	48	11.3744
Fever of unknown origin	Senile dementia	48	11.3744
Fever of unknown origin	Abnormal electrocardiogram [ECG] [EKG]	48	11.3744
Fever of unknown origin	Urinary incontinence	48	11.3744
Pain in limb	Type 2 diabetes	48	11.3744
Cardiomegaly	Alzheimer's disease	48	11.3744
Congestive heart failure (CHF) NOS	Coronary atherosclerosis	48	11.3744
Congestive heart failure (CHF) NOS	Pain in joint	48	11.3744
Syncope and collapse	Malaise and fatigue	48	11.3744
Urinary tract infection	Alteration of consciousness	48	11.3744
Urinary tract infection	Other abnormal blood chemistry	48	11.3744
Osteoporosis NOS	Other persistent mental disorders due to conditions classified elsewhere	48	11.3744
Palpitations	Alzheimer's disease	48	11.3744
Palpitations	Dementias	48	11.3744
GERD	Malaise and fatigue	48	11.3744
Malaise and fatigue	Hypovolemia	48	11.3744
Malaise and fatigue	Vascular dementia	48	11.3744
Osteoarthrosis, localized, primary	Altered mental status	48	11.3744
Coronary atherosclerosis	Pain in joint	48	11.3744
Transient alteration of awareness	Alteration of consciousness	48	11.3744
Cough	Hypercholesterolemia	48	11.3744
Pneumonia	Altered mental status	48	11.3744
Other abnormal blood chemistry	Abdominal pain	48	11.3744
Type 2 diabetes	Altered mental status	48	11.3744
Type 2 diabetes	Hypercholesterolemia	48	11.3744
Alzheimer's disease	Nonrheumatic aortic valve disorders	48	11.3744
Alzheimer's disease	Degeneration of intervertebral disc	48	11.3744
Pain in joint	Chronic renal failure [CKD]	48	11.3744
Pain in joint	Hypovolemia	48	11.3744
Altered mental status	Hypovolemia	48	11.3744
Dementias	Nonrheumatic aortic valve disorders	48	11.3744
Dementias	Degeneration of intervertebral disc	48	11.3744
Major depressive disorder	Abdominal pain	48	11.3744
Abdominal pain	Urinary incontinence	48	11.3744
Hypovolemia	Other persistent mental disorders due to conditions classified elsewhere	48	11.3744
Arrhythmia (cardiac) NOS	Alzheimer's disease	48	11.3744
Arrhythmia (cardiac) NOS	Dementias	48	11.3744
Edema	Back pain	48	11.3744
Edema	Urinary incontinence	48	11.3744
Edema	Glaucoma	48	11.3744
Edema	Acute renal failure	48	11.3744
Mixed hyperlipidemia	Senile cataract	48	11.3744
Swelling of limb	Pain in joint	48	11.3744
Acute renal failure	Pain in limb	48	11.3744
Glaucoma	Cough	48	11.3744
Glaucoma	Abdominal pain	48	11.3744
Glaucoma	Malaise and fatigue	48	11.3744
Impacted cerumen	Osteoarthrosis NOS	48	11.3744
Senile cataract	Fever of unknown origin	48	11.3744
Nonspecific chest pain	Other headache syndromes	48	11.3744
Nonspecific chest pain	Other disorders of bone and cartilage	47	11.1374
Nonspecific chest pain	Atrial fibrillation	47	11.1374
Dizziness and giddiness (Light-headedness and vertigo)	Fever of unknown origin	47	11.1374
Fever of unknown origin	Type 2 diabetes	47	11.1374
Essential hypertension	Hemorrhoids	47	11.1374
Essential hypertension	Symptoms involving nervous and musculoskeletal systems	47	11.1374
Pain in limb	Symptoms involving cardiovascular system	47	11.1374
Encephalopathy, not elsewhere classified	Altered mental status	47	11.1374
Cardiomegaly	Dementias	47	11.1374
Shortness of breath	Other specified cardiac dysrhythmias	47	11.1374
Shortness of breath	Hypercholesterolemia	47	11.1374
Sensorineural hearing loss	Alzheimer's disease	47	11.1374
Sensorineural hearing loss	Dementias	47	11.1374
Other disorders of bone and cartilage	Memory loss	47	11.1374
Urinary tract infection	Myocardial infarction	47	11.1374
Osteoporosis NOS	Abdominal pain	47	11.1374
Osteoarthrosis, localized, primary	Cough	47	11.1374
Cough	Urinary incontinence	47	11.1374
Other abnormal blood chemistry	Pain in joint	47	11.1374
Other abnormal blood chemistry	Altered mental status	47	11.1374
Cataract	Other persistent mental disorders due to conditions classified elsewhere	47	11.1374
Dementia with cerebral degenerations	Hyperlipidemia	47	11.1374
Memory loss	Symptoms involving cardiovascular system	47	11.1374
Diarrhea	Hyperlipidemia	47	11.1374
Neurological disorders	Other persistent mental disorders due to conditions classified elsewhere	47	11.1374
Edema	Chronic renal failure [CKD]	47	11.1374
Edema	Mixed hyperlipidemia	47	11.1374
Osteoarthrosis involving more than one site, but not specified as generalized	Alzheimer's disease	47	11.1374
Osteoarthrosis involving more than one site, but not specified as generalized	Dementias	47	11.1374
Osteoarthrosis involving more than one site, but not specified as generalized	Osteoarthrosis NOS	47	11.1374
Osteoarthrosis involving more than one site, but not specified as generalized	Osteoarthrosis, generalized	47	11.1374
Other anemias	Decubitus ulcer	47	11.1374
Osteoarthrosis NOS	GERD	47	11.1374
Osteoarthrosis NOS	Osteopenia or other disorder of bone and cartilage	47	11.1374
Osteoarthrosis NOS	Syncope and collapse	47	11.1374
Nonspecific chest pain	Other disorders of the kidney and ureters	46	10.9005
Nonspecific chest pain	Nausea and vomiting	46	10.9005
Dizziness and giddiness (Light-headedness and vertigo)	Memory loss	46	10.9005
Abnormal findings examination of lungs	Malaise and fatigue	46	10.9005
Abnormal findings examination of lungs	Pain in joint	46	10.9005
Arthropathy NOS	Pain in joint	46	10.9005
Vitamin D deficiency	Memory loss	46	10.9005
Iron deficiency anemias, unspecified or not due to blood loss	Essential hypertension	46	10.9005
Fever of unknown origin	Vascular dementia	46	10.9005
Peripheral vascular disease, unspecified	Alzheimer's disease	46	10.9005
Essential hypertension	Pulmonary collapse; interstitial and compensatory emphysema	46	10.9005
Essential hypertension	Insomnia	46	10.9005
Syncope and collapse	Cough	46	10.9005
Other disorders of bone and cartilage	Hyperlipidemia	46	10.9005
Other disorders of bone and cartilage	Abdominal pain	46	10.9005
Urinary tract infection	Dysphagia	46	10.9005
Urinary tract infection	Osteoporosis NOS	46	10.9005
Urinary tract infection	Other dyspnea	46	10.9005
Urinary tract infection	Major depressive disorder	46	10.9005
Frequency of urination and polyuria	Pain in joint	46	10.9005
GERD	Pain in joint	46	10.9005
Malaise and fatigue	Chronic renal failure [CKD]	46	10.9005
Osteoarthrosis, localized, primary	Hypercholesterolemia	46	10.9005
Cough	Cataract	46	10.9005
Cough	Dysphagia	46	10.9005
Type 2 diabetes	Diabetes mellitus	46	10.9005
Cataract	Hyperlipidemia	46	10.9005
Alzheimer's disease	Cervicalgia	46	10.9005
Memory loss	Other specified cardiac dysrhythmias	46	10.9005
Dementias	Cervicalgia	46	10.9005
Arrhythmia (cardiac) NOS	Essential hypertension	46	10.9005
Edema	Osteoporosis NOS	46	10.9005
Mixed hyperlipidemia	Fever of unknown origin	46	10.9005
Mixed hyperlipidemia	Malaise and fatigue	46	10.9005
Acute renal failure	Other specified cardiac dysrhythmias	46	10.9005
Acute renal failure	Pneumonia	46	10.9005
Back pain	Shortness of breath	46	10.9005
Sepsis	Essential hypertension	46	10.9005
Other anemias	Dysphagia	46	10.9005
Other anemias	Other dyspnea	46	10.9005
Glaucoma	Pain in limb	46	10.9005
Abnormal findings examination of lungs	Cough	45	10.6635
Vitamin D deficiency	Malaise and fatigue	45	10.6635
Vitamin D deficiency	Hyperlipidemia	45	10.6635
Fever of unknown origin	Dysphagia	45	10.6635
Fever of unknown origin	Pneumonia	45	10.6635
Peripheral vascular disease, unspecified	Dementias	45	10.6635
Essential hypertension	Transient alteration of awareness	45	10.6635
Essential hypertension	Nonrheumatic aortic valve disorders	45	10.6635
Essential hypertension	Sensorineural hearing loss	45	10.6635
Essential hypertension	Degeneration of intervertebral disc	45	10.6635
Essential hypertension	Other hypertensive complications	45	10.6635
Pain in limb	Urinary incontinence	45	10.6635
Atopic/contact dermatitis due to other or unspecified	Alzheimer's disease	45	10.6635
Atopic/contact dermatitis due to other or unspecified	Dementias	45	10.6635
Other disorders of the kidney and ureters	Urinary tract infection	45	10.6635
Other hypertensive complications	Alzheimer's disease	45	10.6635
Other hypertensive complications	Dementias	45	10.6635
Shortness of breath	Coronary atherosclerosis	45	10.6635
Shortness of breath	Chronic renal failure [CKD]	45	10.6635
Other disorders of bone and cartilage	Pain in joint	45	10.6635
Urinary tract infection	Frequency of urination and polyuria	45	10.6635
Osteoporosis NOS	Cough	45	10.6635
Osteoporosis NOS	Hyperlipidemia	45	10.6635
Frequency of urination and polyuria	Malaise and fatigue	45	10.6635
Chronic ulcer of leg or foot	Alzheimer's disease	45	10.6635
Anorexia	Alzheimer's disease	45	10.6635
Anorexia	Dementias	45	10.6635
Malaise and fatigue	Dysphagia	45	10.6635
Coronary atherosclerosis	Type 2 diabetes	45	10.6635
Cough	Pneumonia	45	10.6635
Cough	Chronic renal failure [CKD]	45	10.6635
Pneumonia	Hyperlipidemia	45	10.6635
Cataract	Pain in joint	45	10.6635
Altered mental status	Urinary incontinence	45	10.6635
Memory loss	Urinary incontinence	45	10.6635
Diarrhea	Other anemias	45	10.6635
Diarrhea	Pain in joint	45	10.6635
Diarrhea	Abdominal pain	45	10.6635
Dysphagia	Other persistent mental disorders due to conditions classified elsewhere	45	10.6635
Alteration of consciousness	Other persistent mental disorders due to conditions classified elsewhere	45	10.6635
Mixed hyperlipidemia	Shortness of breath	45	10.6635
Mixed hyperlipidemia	Type 2 diabetes	45	10.6635
Acute renal failure	Constipation	45	10.6635
Other anemias	Atrial fibrillation	45	10.6635
Other anemias	Arthropathy NOS	45	10.6635
Other anemias	Hypertensive chronic kidney disease	45	10.6635
Other anemias	Diverticulosis	45	10.6635
Other anemias	Cataract	45	10.6635
Senile cataract	Shortness of breath	45	10.6635
Osteoarthrosis NOS	Coronary atherosclerosis	45	10.6635
Osteoarthrosis NOS	Other disorders of the kidney and ureters	45	10.6635
Osteoarthrosis NOS	Diverticulosis	45	10.6635
Nonspecific chest pain	Hypertensive chronic kidney disease	45	10.6635
Nonspecific chest pain	Diverticulosis	44	10.4265
Dizziness and giddiness (Light-headedness and vertigo)	Shortness of breath	44	10.4265
Arthropathy NOS	Other persistent mental disorders due to conditions classified elsewhere	44	10.4265
Arthropathy NOS	Urinary tract infection	44	10.4265
Vitamin B-complex deficiencies	Alzheimer's disease	44	10.4265
Vitamin B-complex deficiencies	Dementias	44	10.4265
Fever of unknown origin	Osteoporosis NOS	44	10.4265
Fever of unknown origin	Syncope and collapse	44	10.4265
Fever of unknown origin	Other dyspnea	44	10.4265
Essential hypertension	Pleurisy; pleural effusion	44	10.4265
Essential hypertension	Palpitations	44	10.4265
Essential hypertension	Chronic ulcer of leg or foot	44	10.4265
Essential hypertension	Hypotension NOS	44	10.4265
Pain in limb	Other abnormal blood chemistry	44	10.4265
Pain in limb	Other specified cardiac dysrhythmias	44	10.4265
Other disorders of the kidney and ureters	Chronic renal failure [CKD]	44	10.4265
Other disorders of the kidney and ureters	Other persistent mental disorders due to conditions classified elsewhere	44	10.4265
Congestive heart failure (CHF) NOS	Abdominal pain	44	10.4265
Shortness of breath	Pneumonia	44	10.4265
Urinary tract infection	Cataract	44	10.4265
Osteoporosis NOS	Memory loss	44	10.4265
Chronic ulcer of leg or foot	Dementias	44	10.4265
Osteopenia or other disorder of bone and cartilage	Memory loss	44	10.4265
Cataract	Abdominal pain	44	10.4265
Vascular dementia	Pain in joint	44	10.4265
Alzheimer's disease	Hyperpotassemia	44	10.4265
Alzheimer's disease	Convulsions	44	10.4265
Alzheimer's disease	Spondylosis without myelopathy	44	10.4265
Myocardial infarction	Hyperlipidemia	44	10.4265
Pain in joint	Major depressive disorder	44	10.4265
Altered mental status	Alteration of consciousness	44	10.4265
Hyperlipidemia	Major depressive disorder	44	10.4265
Spondylosis without myelopathy	Dementias	44	10.4265
Abnormal electrocardiogram [ECG] [EKG]	Abdominal pain	44	10.4265
Abnormal electrocardiogram [ECG] [EKG]	Other specified cardiac dysrhythmias	44	10.4265
Diarrhea	Cough	44	10.4265
Dementias	Hyperpotassemia	44	10.4265
Dementias	Convulsions	44	10.4265
Neurological disorders	Hyperlipidemia	44	10.4265
Edema	Abnormal electrocardiogram [ECG] [EKG]	44	10.4265
Mixed hyperlipidemia	Back pain	44	10.4265
Acute renal failure	Abnormal electrocardiogram [ECG] [EKG]	44	10.4265
Acute renal failure	Congestive heart failure (CHF) NOS	44	10.4265
Back pain	Constipation	44	10.4265
Back pain	Osteoarthrosis, localized, primary	44	10.4265
Back pain	Hypercholesterolemia	44	10.4265
Other anemias	Impacted cerumen	44	10.4265
Other anemias	Other disorders of bone and cartilage	44	10.4265
Other anemias	Nausea and vomiting	44	10.4265
Impacted cerumen	Nonspecific chest pain	44	10.4265
Senile cataract	Osteoarthrosis, localized, primary	44	10.4265
Osteoarthrosis NOS	Major depressive disorder	44	10.4265
Nonspecific chest pain	Vitamin D deficiency	43	10.1896
Arthropathy NOS	Osteoarthrosis, localized, primary	43	10.1896
Essential hypertension	Atopic/contact dermatitis due to other or unspecified	43	10.1896
Essential hypertension	Hyperpotassemia	43	10.1896
Essential hypertension	Cardiomegaly	43	10.1896
Essential hypertension	Chronic pain	43	10.1896
Essential hypertension	Specific nonpsychotic mental disorders due to brain damage	43	10.1896
Pain in limb	Congestive heart failure (CHF) NOS	43	10.1896
Pain in limb	Other disorders of bone and cartilage	43	10.1896
Other headache syndromes	Abdominal pain	43	10.1896
Other headache syndromes	Malaise and fatigue	43	10.1896
Other disorders of the kidney and ureters	Abdominal pain	43	10.1896
Congestive heart failure (CHF) NOS	Cough	43	10.1896
Shortness of breath	Osteoarthrosis, localized, primary	43	10.1896
Syncope and collapse	Abdominal pain	43	10.1896
Other disorders of bone and cartilage	Urinary tract infection	43	10.1896
Urinary tract infection	Senile dementia	43	10.1896
Other conditions of brain, NOS	Alzheimer's disease	43	10.1896
Other conditions of brain, NOS	Dementias	43	10.1896
Cerebral artery occlusion, with cerebral infarction	Malaise and fatigue	43	10.1896
Osteopenia or other disorder of bone and cartilage	Abdominal pain	43	10.1896
Malaise and fatigue	Cataract	43	10.1896
Malaise and fatigue	Other dyspnea	43	10.1896
Cough	Abnormal electrocardiogram [ECG] [EKG]	43	10.1896
Atrial fibrillation	Hyperlipidemia	43	10.1896
Type 2 diabetes	Memory loss	43	10.1896
Type 2 diabetes	Constipation	43	10.1896
Cataract	Memory loss	43	10.1896
Vascular dementia	Altered mental status	43	10.1896
Alzheimer's disease	Asthma	43	10.1896
Other dyspnea	Abdominal pain	43	10.1896
Hypopotassemia	Hyperlipidemia	43	10.1896
Memory loss	Abnormal electrocardiogram [ECG] [EKG]	43	10.1896
Abnormal electrocardiogram [ECG] [EKG]	Other persistent mental disorders due to conditions classified elsewhere	43	10.1896
Dementias	Asthma	43	10.1896
Diarrhea	Urinary tract infection	43	10.1896
Neurological disorders	Nonspecific chest pain	43	10.1896
Osteoarthritis; localized	Alzheimer's disease	43	10.1896
Osteoarthritis; localized	Dementias	43	10.1896
Edema	Other disorders of soft tissues	43	10.1896
Edema	Symptoms involving cardiovascular system	43	10.1896
Mixed hyperlipidemia	Osteoarthrosis, localized, primary	43	10.1896
Blood in stool	Alzheimer's disease	43	10.1896
Acute renal failure	Other disorders of the kidney and ureters	43	10.1896
Acute renal failure	Urinary incontinence	43	10.1896
Osteoarthrosis involving more than one site, but not specified as generalized	Essential hypertension	43	10.1896
Mild cognitive impairment	Memory loss	43	10.1896
Enthesopathy	Alzheimer's disease	43	10.1896
Other anemias	Frequency of urination and polyuria	43	10.1896
Other anemias	Vitamin D deficiency	43	10.1896
Other anemias	Adult failure to thrive	43	10.1896
Bacterial infection NOS	Alzheimer's disease	43	10.1896
Osteoarthrosis NOS	Abnormal electrocardiogram [ECG] [EKG]	43	10.1896
Osteoarthrosis NOS	Abnormal findings examination of lungs	43	10.1896
Osteoarthrosis NOS	Other disorders of soft tissues	43	10.1896
Osteoarthrosis NOS	Senile dementia	43	10.1896
Osteoarthrosis NOS	Other headache syndromes	43	10.1896
Osteoarthrosis NOS	Other dyspnea	43	10.1896
Hereditary and idiopathic peripheral neuropathy	Alzheimer's disease	43	10.1896
Hereditary and idiopathic peripheral neuropathy	Dementias	43	10.1896
Nonspecific chest pain	Other disorders of soft tissues	43	10.1896
Nonspecific chest pain	Dementia with cerebral degenerations	43	10.1896
Nonspecific chest pain	Osteopenia or other disorder of bone and cartilage	42	9.95261
Nonspecific chest pain	Senile dementia	42	9.95261
Abnormal findings examination of lungs	Fever of unknown origin	42	9.95261
Hyperosmolality and/or hypernatremia	Alzheimer's disease	42	9.95261
Hyperosmolality and/or hypernatremia	Dementias	42	9.95261
Fever of unknown origin	Other disorders of the kidney and ureters	42	9.95261
Peripheral vascular disease, unspecified	Essential hypertension	42	9.95261
Essential hypertension	Anorexia	42	9.95261
Essential hypertension	Septicemia	42	9.95261
Essential hypertension	Generalized anxiety disorder	42	9.95261
Tachycardia NOS	Alzheimer's disease	42	9.95261
Tachycardia NOS	Dementias	42	9.95261
Other headache syndromes	Pain in joint	42	9.95261
Rash and other nonspecific skin eruption	Memory loss	42	9.95261
Rash and other nonspecific skin eruption	Pain in joint	42	9.95261
Congestive heart failure (CHF) NOS	Altered mental status	42	9.95261
Congestive heart failure (CHF) NOS	Chronic renal failure [CKD]	42	9.95261
Generalized anxiety disorder	Alzheimer's disease	42	9.95261
Generalized anxiety disorder	Dementias	42	9.95261
Syncope and collapse	Pain in joint	42	9.95261
Nausea and vomiting	Abdominal pain	42	9.95261
Nausea and vomiting	Malaise and fatigue	42	9.95261
Other disorders of bone and cartilage	Malaise and fatigue	42	9.95261
Osteoporosis NOS	Altered mental status	42	9.95261
Senile dementia	Hyperlipidemia	42	9.95261
Frequency of urination and polyuria	Hyperlipidemia	42	9.95261
Cerebral artery occlusion, with cerebral infarction	Hyperlipidemia	42	9.95261
Malaise and fatigue	Coronary atherosclerosis	42	9.95261
Malaise and fatigue	Pneumonia	42	9.95261
Osteoarthrosis, localized, primary	Constipation	42	9.95261
Coronary atherosclerosis	Cough	42	9.95261
Coronary atherosclerosis	Abdominal pain	42	9.95261
Cough	Other dyspnea	42	9.95261
Cough	Other abnormal blood chemistry	42	9.95261
Cough	Major depressive disorder	42	9.95261
Pneumonia	Hypovolemia	42	9.95261
Other abnormal blood chemistry	Other persistent mental disorders due to conditions classified elsewhere	42	9.95261
Other abnormal blood chemistry	Memory loss	42	9.95261
Vascular dementia	Memory loss	42	9.95261
Tobacco use disorder	Alzheimer's disease	42	9.95261
Tobacco use disorder	Dementias	42	9.95261
Alzheimer's disease	Cerebral atherosclerosis	42	9.95261
Other dyspnea	Pain in joint	42	9.95261
Dementias	Cerebral atherosclerosis	42	9.95261
Diarrhea	Other persistent mental disorders due to conditions classified elsewhere	42	9.95261
Osteoarthritis; localized	Osteoarthrosis NOS	42	9.95261
Edema	Swelling of limb	42	9.95261
Edema	Other disorders of bone and cartilage	42	9.95261
Edema	Other specified cardiac dysrhythmias	42	9.95261
Edema	Cataract	42	9.95261
Blood in stool	Dementias	42	9.95261
Acute renal failure	Coronary atherosclerosis	42	9.95261
Acute renal failure	Hypertensive chronic kidney disease	42	9.95261
Acute renal failure	Myocardial infarction	42	9.95261
Acute renal failure	Other abnormal blood chemistry	42	9.95261
Back pain	Osteoporosis NOS	42	9.95261
Back pain	Dizziness and giddiness (Light-headedness and vertigo)	42	9.95261
Back pain	Symptoms involving cardiovascular system	42	9.95261
Mild cognitive impairment	Nonspecific chest pain	42	9.95261
Mild cognitive impairment	Other persistent mental disorders due to conditions classified elsewhere	42	9.95261
Enthesopathy	Dementias	42	9.95261
Other anemias	Rash and other nonspecific skin eruption	42	9.95261
Other anemias	Senile dementia	42	9.95261
Hyperplasia of prostate	Alzheimer's disease	42	9.95261
Bacterial infection NOS	Dementias	42	9.95261
Glaucoma	Hypercholesterolemia	42	9.95261
Impacted cerumen	Other persistent mental disorders due to conditions classified elsewhere	42	9.95261
Impacted cerumen	Pain in joint	42	9.95261
Impacted cerumen	Fever of unknown origin	42	9.95261
Osteoarthrosis NOS	Myocardial infarction	42	9.95261
Osteoarthrosis NOS	Other abnormal blood chemistry	42	9.95261
Osteoarthrosis NOS	Pneumonia	42	9.95261
Osteoarthrosis NOS	Vascular dementia	42	9.95261
Osteoarthrosis NOS	Nausea and vomiting	42	9.95261
Nonspecific chest pain	Cerebral artery occlusion, with cerebral infarction	41	9.71564
Nonspecific chest pain	Rash and other nonspecific skin eruption	41	9.71564
Dizziness and giddiness (Light-headedness and vertigo)	Altered mental status	41	9.71564
Decubitus ulcer	Altered mental status	41	9.71564
Abnormal findings examination of lungs	Abdominal pain	41	9.71564
Abnormal findings examination of lungs	Constipation	41	9.71564
Arthropathy NOS	Pain in limb	41	9.71564
Arthropathy NOS	Malaise and fatigue	41	9.71564
Vitamin D deficiency	Other persistent mental disorders due to conditions classified elsewhere	41	9.71564
Vitamin D deficiency	Pain in joint	41	9.71564
Fever of unknown origin	Other abnormal blood chemistry	41	9.71564
Obesity	Alzheimer's disease	41	9.71564
Obesity	Dementias	41	9.71564
Essential hypertension	Asthma	41	9.71564
Essential hypertension	Cerebral atherosclerosis	41	9.71564
Essential hypertension	Tobacco use disorder	41	9.71564
Essential hypertension	Spondylosis without myelopathy	41	9.71564
Essential hypertension	Cervicalgia	41	9.71564
Pain in limb	Other disorders of soft tissues	41	9.71564
Pain in limb	Abnormal electrocardiogram [ECG] [EKG]	41	9.71564
Pain in limb	Cataract	41	9.71564
Encephalopathy, not elsewhere classified	Hyperlipidemia	41	9.71564
Other disorders of the kidney and ureters	Pain in joint	41	9.71564
Rash and other nonspecific skin eruption	Cough	41	9.71564
Rash and other nonspecific skin eruption	Hyperlipidemia	41	9.71564
Shortness of breath	Type 2 diabetes	41	9.71564
Shortness of breath	Vascular dementia	41	9.71564
Shortness of breath	Major depressive disorder	41	9.71564
Diverticulosis	Pain in joint	41	9.71564
Nausea and vomiting	Urinary tract infection	41	9.71564
Urinary tract infection	Dementia with cerebral degenerations	41	9.71564
Frequency of urination and polyuria	Abdominal pain	41	9.71564
GERD	Other persistent mental disorders due to conditions classified elsewhere	41	9.71564
Osteopenia or other disorder of bone and cartilage	Hyperlipidemia	41	9.71564
Other disorders of soft tissues	Other persistent mental disorders due to conditions classified elsewhere	41	9.71564
Osteoarthrosis, localized, primary	Symptoms involving cardiovascular system	41	9.71564
Osteoarthrosis, localized, primary	Type 2 diabetes	41	9.71564
Cough	Vascular dementia	41	9.71564
Pneumonia	Pain in joint	41	9.71564
Abnormal heart sounds	Alzheimer's disease	41	9.71564
Abnormal heart sounds	Dementias	41	9.71564
Other abnormal blood chemistry	Abnormal electrocardiogram [ECG] [EKG]	41	9.71564
Type 2 diabetes	Chronic renal failure [CKD]	41	9.71564
Vascular dementia	Abdominal pain	41	9.71564
Hypercholesterolemia	Constipation	41	9.71564
Neurological disorders	Malaise and fatigue	41	9.71564
Neurological disorders	Other anemias	41	9.71564
Neurological disorders	Memory loss	41	9.71564
Osteoarthritis; localized	Essential hypertension	41	9.71564
Edema	Arthropathy NOS	41	9.71564
Edema	Hypovolemia	41	9.71564
Edema	Dizziness and giddiness (Light-headedness and vertigo)	41	9.71564
Mixed hyperlipidemia	Dizziness and giddiness (Light-headedness and vertigo)	41	9.71564
Late effects of cerebrovascular disease	Urinary tract infection	41	9.71564
Acute renal failure	Type 2 diabetes	41	9.71564
Back pain	Major depressive disorder	41	9.71564
Other anemias	Alteration of consciousness	41	9.71564
Other anemias	Dementia with cerebral degenerations	41	9.71564
Other anemias	Osteopenia or other disorder of bone and cartilage	41	9.71564
Other anemias	Hematuria	41	9.71564
Hyperplasia of prostate	Dementias	41	9.71564
Glaucoma	Memory loss	41	9.71564
Senile cataract	Symptoms involving cardiovascular system	41	9.71564
Osteoarthrosis NOS	Decubitus ulcer	41	9.71564
Osteoarthrosis NOS	Frequency of urination and polyuria	41	9.71564
Osteoarthrosis NOS	Rash and other nonspecific skin eruption	41	9.71564
Nonspecific chest pain	Hypopotassemia	41	9.71564
Nonspecific chest pain	Acute upper respiratory infections of multiple or unspecified sites	40	9.47867
Nonspecific chest pain	Hematuria	40	9.47867
Nonspecific chest pain	Chronic pain	40	9.47867
Dizziness and giddiness (Light-headedness and vertigo)	Syncope and collapse	40	9.47867
Cerebral ischemia	Alzheimer's disease	40	9.47867
Cerebral ischemia	Dementias	40	9.47867
Arthropathy NOS	Abdominal pain	40	9.47867
Arthropathy NOS	Hyperlipidemia	40	9.47867
Arthropathy NOS	Memory loss	40	9.47867
Vitamin B-complex deficiencies	Essential hypertension	40	9.47867
Fever of unknown origin	Major depressive disorder	40	9.47867
Fever of unknown origin	Cataract	40	9.47867
Essential hypertension	Primary open angle glaucoma	40	9.47867
Pain in limb	Chronic renal failure [CKD]	40	9.47867
Pain in limb	Coronary atherosclerosis	40	9.47867
Pain in limb	Frequency of urination and polyuria	40	9.47867
Pain in limb	Osteopenia or other disorder of bone and cartilage	40	9.47867
Hypertensive chronic kidney disease	Urinary tract infection	40	9.47867
Other headache syndromes	Hyperlipidemia	40	9.47867
Congestive heart failure (CHF) NOS	Atrial fibrillation	40	9.47867
Congestive heart failure (CHF) NOS	Malaise and fatigue	40	9.47867
Congestive heart failure (CHF) NOS	Other specified cardiac dysrhythmias	40	9.47867
Shortness of breath	Myocardial infarction	40	9.47867
Syncope and collapse	Altered mental status	40	9.47867
Musculoskeletal symptoms referable to limbs	Alzheimer's disease	40	9.47867
Other disorders of bone and cartilage	Cough	40	9.47867
Urinary tract infection	Hematuria	40	9.47867
Urinary tract infection	GERD	40	9.47867
Primary open angle glaucoma	Alzheimer's disease	40	9.47867
Primary open angle glaucoma	Dementias	40	9.47867
Osteoporosis NOS	Urinary incontinence	40	9.47867
Frequency of urination and polyuria	Memory loss	40	9.47867
Frequency of urination and polyuria	Other persistent mental disorders due to conditions classified elsewhere	40	9.47867
Osteopenia or other disorder of bone and cartilage	Pain in joint	40	9.47867
Other disorders of soft tissues	Abdominal pain	40	9.47867
Malaise and fatigue	Atrial fibrillation	40	9.47867
Coronary atherosclerosis	Constipation	40	9.47867
Cough	Alteration of consciousness	40	9.47867
Atrial fibrillation	Other persistent mental disorders due to conditions classified elsewhere	40	9.47867
Other abnormal blood chemistry	Other specified cardiac dysrhythmias	40	9.47867
Hypercholesterolemia	Symptoms involving cardiovascular system	40	9.47867
Diabetes mellitus	Hyperlipidemia	40	9.47867
Other dyspnea	Other persistent mental disorders due to conditions classified elsewhere	40	9.47867
Pain in joint	Dysphagia	40	9.47867
Pain in joint	Cervicalgia	40	9.47867
Constipation	Memory loss	40	9.47867
Hyperlipidemia	Dysphagia	40	9.47867
Hyperlipidemia	Alteration of consciousness	40	9.47867
Memory loss	Major depressive disorder	40	9.47867
Diarrhea	Fever of unknown origin	40	9.47867
Diarrhea	Pain in limb	40	9.47867
Neurological disorders	Altered mental status	40	9.47867
Mixed hyperlipidemia	Cataract	40	9.47867
Blood in stool	Essential hypertension	40	9.47867
Swelling of limb	Nonspecific chest pain	40	9.47867
Acute renal failure	Atrial fibrillation	40	9.47867
Acute renal failure	Dysphagia	40	9.47867
Acute renal failure	Symptoms involving cardiovascular system	40	9.47867
Psychosis	Alzheimer's disease	40	9.47867
Psychosis	Dementias	40	9.47867
Back pain	Senile cataract	40	9.47867
Enthesopathy	Essential hypertension	40	9.47867
Other anemias	Iron deficiency anemias, unspecified or not due to blood loss	40	9.47867
Bacterial infection NOS	Essential hypertension	40	9.47867
Glaucoma	Altered mental status	40	9.47867
Glaucoma	Cataract	40	9.47867
Glaucoma	Primary open angle glaucoma	40	9.47867
Senile cataract	Type 2 diabetes	40	9.47867
Osteoarthrosis NOS	Vitamin D deficiency	40	9.47867
Hereditary and idiopathic peripheral neuropathy	Essential hypertension	40	9.47867
Nonspecific chest pain	Transient alteration of awareness	40	9.47867
Nonspecific chest pain	Adult failure to thrive	39	9.24171
Nonspecific chest pain	Anxiety disorder	39	9.24171
Nonspecific chest pain	Palpitations	39	9.24171
Nonspecific chest pain	Cervicalgia	39	9.24171
Decubitus ulcer	Malaise and fatigue	39	9.24171
Abnormal findings examination of lungs	Other persistent mental disorders due to conditions classified elsewhere	39	9.24171
Abnormal findings examination of lungs	Pain in limb	39	9.24171
Fever of unknown origin	Coronary atherosclerosis	39	9.24171
Obesity	Essential hypertension	39	9.24171
Essential hypertension	Tachycardia NOS	39	9.24171
Essential hypertension	Retention of urine	39	9.24171
Essential hypertension	Convulsions	39	9.24171
Pain in limb	Other headache syndromes	39	9.24171
Pain in limb	Diverticulosis	39	9.24171
Pain in limb	GERD	39	9.24171
Hypertensive chronic kidney disease	Hyperlipidemia	39	9.24171
Other disorders of the kidney and ureters	Hyperlipidemia	39	9.24171
Rash and other nonspecific skin eruption	Other persistent mental disorders due to conditions classified elsewhere	39	9.24171
Rash and other nonspecific skin eruption	Urinary tract infection	39	9.24171
Acute pain	Alzheimer's disease	39	9.24171
Acute pain	Dementias	39	9.24171
Anxiety disorder	Generalized anxiety disorder	39	9.24171
Shortness of breath	Osteoporosis NOS	39	9.24171
Shortness of breath	Hypovolemia	39	9.24171
Diverticulosis	Abdominal pain	39	9.24171
Nausea and vomiting	Hyperlipidemia	39	9.24171
Other disorders of bone and cartilage	Osteoarthrosis, localized, primary	39	9.24171
Urinary tract infection	Other disorders of soft tissues	39	9.24171
Urinary tract infection	Cerebral artery occlusion, with cerebral infarction	39	9.24171
Osteoporosis NOS	Constipation	39	9.24171
Cerebral artery occlusion, with cerebral infarction	Altered mental status	39	9.24171
Cerebral artery occlusion, with cerebral infarction	Other persistent mental disorders due to conditions classified elsewhere	39	9.24171
GERD	Cough	39	9.24171
GERD	Osteoarthrosis, localized, primary	39	9.24171
Osteopenia or other disorder of bone and cartilage	Other persistent mental disorders due to conditions classified elsewhere	39	9.24171
Chronic pain	Pain in joint	39	9.24171
Coronary atherosclerosis	Other specified cardiac dysrhythmias	39	9.24171
Coronary atherosclerosis	Hypercholesterolemia	39	9.24171
Coronary atherosclerosis	Symptoms involving cardiovascular system	39	9.24171
Cough	Acute upper respiratory infections of multiple or unspecified sites	39	9.24171
Atrial fibrillation	Altered mental status	39	9.24171
Other abnormal blood chemistry	Hypercholesterolemia	39	9.24171
Hypercholesterolemia	Chronic renal failure [CKD]	39	9.24171
Hypercholesterolemia	Other specified cardiac dysrhythmias	39	9.24171
Alzheimer's disease	Retention of urine	39	9.24171
Alzheimer's disease	Hemorrhage of gastrointestinal tract	39	9.24171
Myocardial infarction	Pain in joint	39	9.24171
Altered mental status	Dysphagia	39	9.24171
Altered mental status	Chronic renal failure [CKD]	39	9.24171
Constipation	Other specified cardiac dysrhythmias	39	9.24171
Dementias	Hemorrhage of gastrointestinal tract	39	9.24171
Diarrhea	Acute renal failure	39	9.24171
Diarrhea	Osteoarthrosis NOS	39	9.24171
Neurological disorders	Osteoarthrosis NOS	39	9.24171
Hypovolemia	Other specified cardiac dysrhythmias	39	9.24171
Edema	Rash and other nonspecific skin eruption	39	9.24171
Edema	Type 2 diabetes	39	9.24171
Mixed hyperlipidemia	Constipation	39	9.24171
Swelling of limb	Pain in limb	39	9.24171
Acute renal failure	Hypercholesterolemia	39	9.24171
Back pain	GERD	39	9.24171
Back pain	Frequency of urination and polyuria	39	9.24171
Mild cognitive impairment	Hyperlipidemia	39	9.24171
Contusion	Alzheimer's disease	39	9.24171
Other anemias	Other disorders of soft tissues	39	9.24171
Other anemias	Other headache syndromes	39	9.24171
Other anemias	Osteoarthrosis, generalized	39	9.24171
Hyperplasia of prostate	Essential hypertension	39	9.24171
Osteoarthrosis NOS	Alteration of consciousness	39	9.24171
Osteoarthrosis NOS	Dysphagia	39	9.24171
Nonspecific chest pain	Hypothyroidism NOS	39	9.24171
Nonspecific chest pain	Hemorrhoids	38	9.00474
Nonspecific chest pain	Symptoms involving nervous and musculoskeletal systems	38	9.00474
Nonspecific chest pain	Diabetes mellitus	38	9.00474
Nonspecific chest pain	Hearing loss	38	9.00474
Dizziness and giddiness (Light-headedness and vertigo)	Hypercholesterolemia	38	9.00474
Decubitus ulcer	Other persistent mental disorders due to conditions classified elsewhere	38	9.00474
Decubitus ulcer	Pain in joint	38	9.00474
Abnormal findings examination of lungs	Memory loss	38	9.00474
Arthropathy NOS	Cough	38	9.00474
Arthropathy NOS	Fever of unknown origin	38	9.00474
Vitamin D deficiency	Pain in limb	38	9.00474
Vitamin D deficiency	Urinary tract infection	38	9.00474
Fever of unknown origin	Alteration of consciousness	38	9.00474
Fever of unknown origin	Osteoarthrosis, generalized	38	9.00474
Fever of unknown origin	Dementia with cerebral degenerations	38	9.00474
Fever of unknown origin	Myocardial infarction	38	9.00474
Essential hypertension	Visual disturbances	38	9.00474
Essential hypertension	Musculoskeletal symptoms referable to limbs	38	9.00474
Essential hypertension	Abnormal heart sounds	38	9.00474
Pain in limb	Pneumonia	38	9.00474
Pain in limb	Other dyspnea	38	9.00474
Pain in limb	Nausea and vomiting	38	9.00474
Rash and other nonspecific skin eruption	Abdominal pain	38	9.00474
Congestive heart failure (CHF) NOS	Pneumonia	38	9.00474
Diverticulosis	Other persistent mental disorders due to conditions classified elsewhere	38	9.00474
Syncope and collapse	Other specified cardiac dysrhythmias	38	9.00474
Musculoskeletal symptoms referable to limbs	Dementias	38	9.00474
Symptoms involving nervous and musculoskeletal systems	Hyperlipidemia	38	9.00474
Nausea and vomiting	Cough	38	9.00474
Nausea and vomiting	Pain in joint	38	9.00474
Other disorders of bone and cartilage	Other persistent mental disorders due to conditions classified elsewhere	38	9.00474
Urinary tract infection	Atrial fibrillation	38	9.00474
Urinary tract infection	Osteopenia or other disorder of bone and cartilage	38	9.00474
Urinary tract infection	Delirium due to conditions classified elsewhere	38	9.00474
Osteoporosis NOS	Osteoarthrosis, localized, primary	38	9.00474
Osteopenia or other disorder of bone and cartilage	Malaise and fatigue	38	9.00474
Malaise and fatigue	Alteration of consciousness	38	9.00474
Disorder of skin and subcutaneous tissue NOS	Alzheimer's disease	38	9.00474
Disorder of skin and subcutaneous tissue NOS	Dementias	38	9.00474
Osteoarthrosis, localized, primary	Abnormal electrocardiogram [ECG] [EKG]	38	9.00474
Osteoarthrosis, localized, primary	Cataract	38	9.00474
Coronary atherosclerosis	Altered mental status	38	9.00474
Cough	Type 2 diabetes	38	9.00474
Cough	Hypovolemia	38	9.00474
Type 2 diabetes	Vascular dementia	38	9.00474
Dermatophytosis of nail	Alzheimer's disease	38	9.00474
Alzheimer's disease	Visual disturbances	38	9.00474
Other dyspnea	Memory loss	38	9.00474
Pain in joint	Acute upper respiratory infections of multiple or unspecified sites	38	9.00474
Altered mental status	Symptoms involving cardiovascular system	38	9.00474
Visual disturbances	Dementias	38	9.00474
Retention of urine	Dementias	38	9.00474
Constipation	Dysphagia	38	9.00474
Constipation	Abnormal electrocardiogram [ECG] [EKG]	38	9.00474
Constipation	Hypovolemia	38	9.00474
Hyperlipidemia	Hemorrhoids	38	9.00474
Diarrhea	Shortness of breath	38	9.00474
Abdominal pain	Hypovolemia	38	9.00474
Neurological disorders	Mild cognitive impairment	38	9.00474
Neurological disorders	Cough	38	9.00474
Osteoarthritis; localized	Osteoarthrosis, localized, primary	38	9.00474
Edema	Frequency of urination and polyuria	38	9.00474
Edema	Osteopenia or other disorder of bone and cartilage	38	9.00474
Edema	Other dyspnea	38	9.00474
Mixed hyperlipidemia	Symptoms involving cardiovascular system	38	9.00474
Swelling of limb	Abdominal pain	38	9.00474
Swelling of limb	Other persistent mental disorders due to conditions classified elsewhere	38	9.00474
Swelling of limb	Osteoarthrosis NOS	38	9.00474
Acute renal failure	Glaucoma	38	9.00474
Back pain	Altered mental status	38	9.00474
Mild cognitive impairment	Osteoarthrosis NOS	38	9.00474
Contusion	Dementias	38	9.00474
Contusion	Essential hypertension	38	9.00474
Sepsis	Urinary tract infection	38	9.00474
Other anemias	Hearing loss	38	9.00474
Other anemias	Hypothyroidism NOS	38	9.00474
Other anemias	Diabetes mellitus	38	9.00474
Bacterial infection NOS	Urinary tract infection	38	9.00474
Glaucoma	Shortness of breath	38	9.00474
Glaucoma	Type 2 diabetes	38	9.00474
Glaucoma	Constipation	38	9.00474
Impacted cerumen	Urinary tract infection	38	9.00474
Senile cataract	Dizziness and giddiness (Light-headedness and vertigo)	38	9.00474
Osteoarthrosis NOS	Hypertensive chronic kidney disease	38	9.00474
Nonspecific chest pain	Anorexia	38	9.00474
Nonspecific chest pain	Decubitus ulcer	38	9.00474
Nonspecific chest pain	Pulmonary collapse; interstitial and compensatory emphysema	37	8.76777
Nonspecific chest pain	Cardiomegaly	37	8.76777
Nonspecific chest pain	Other hypertensive complications	37	8.76777
Dizziness and giddiness (Light-headedness and vertigo)	Other specified cardiac dysrhythmias	37	8.76777
Dizziness and giddiness (Light-headedness and vertigo)	Osteoarthrosis, localized, primary	37	8.76777
Cerebral ischemia	Essential hypertension	37	8.76777
Abnormal findings examination of lungs	Pneumonia	37	8.76777
Abnormal findings examination of lungs	Type 2 diabetes	37	8.76777
Abnormal findings examination of lungs	Osteoarthrosis, localized, primary	37	8.76777
Abnormal findings examination of lungs	Other specified cardiac dysrhythmias	37	8.76777
Hyperosmolality and/or hypernatremia	Essential hypertension	37	8.76777
Fever of unknown origin	Diverticulosis	37	8.76777
Fever of unknown origin	Other disorders of bone and cartilage	37	8.76777
Essential hypertension	Acute pain	37	8.76777
Pain in limb	Myocardial infarction	37	8.76777
Pain in limb	Vascular dementia	37	8.76777
Other headache syndromes	Osteoarthrosis, localized, primary	37	8.76777
Other disorders of the kidney and ureters	Hypovolemia	37	8.76777
Rash and other nonspecific skin eruption	Malaise and fatigue	37	8.76777
Congestive heart failure (CHF) NOS	Abnormal electrocardiogram [ECG] [EKG]	37	8.76777
Anxiety disorder	Abdominal pain	37	8.76777
Shortness of breath	Dysphagia	37	8.76777
Shortness of breath	Syncope and collapse	37	8.76777
Diverticulosis	Malaise and fatigue	37	8.76777
Other abnormal glucose	Alzheimer's disease	37	8.76777
Other abnormal glucose	Dementias	37	8.76777
Urinary tract infection	Transient alteration of awareness	37	8.76777
Septicemia	Altered mental status	37	8.76777
Osteopenia or other disorder of bone and cartilage	Cough	37	8.76777
Other disorders of soft tissues	Hyperlipidemia	37	8.76777
Other disorders of soft tissues	Memory loss	37	8.76777
Malaise and fatigue	Acute upper respiratory infections of multiple or unspecified sites	37	8.76777
Osteoarthrosis, localized, primary	Other abnormal blood chemistry	37	8.76777
Osteoarthrosis, localized, primary	Urinary incontinence	37	8.76777
Pneumonia	Other specified cardiac dysrhythmias	37	8.76777
Type 2 diabetes	Other specified cardiac dysrhythmias	37	8.76777
Cataract	Hypercholesterolemia	37	8.76777
Dermatophytosis of nail	Dementias	37	8.76777
Vascular dementia	Other specified cardiac dysrhythmias	37	8.76777
Hypercholesterolemia	Altered mental status	37	8.76777
Alzheimer's disease	Diaphragmatic hernia	37	8.76777
Diabetes mellitus	Other persistent mental disorders due to conditions classified elsewhere	37	8.76777
Myocardial infarction	Abdominal pain	37	8.76777
Altered mental status	Major depressive disorder	37	8.76777
Constipation	Urinary incontinence	37	8.76777
Constipation	Chronic renal failure [CKD]	37	8.76777
Diaphragmatic hernia	Dementias	37	8.76777
Abnormal electrocardiogram [ECG] [EKG]	Urinary incontinence	37	8.76777
Abnormal electrocardiogram [ECG] [EKG]	Hypovolemia	37	8.76777
Neurological disorders	Abdominal pain	37	8.76777
Edema	Abnormal findings examination of lungs	37	8.76777
Edema	Vitamin D deficiency	37	8.76777
Mixed hyperlipidemia	Diabetes mellitus	37	8.76777
Blood in stool	Other anemias	37	8.76777
Acute renal failure	Major depressive disorder	37	8.76777
Back pain	Other headache syndromes	37	8.76777
Back pain	Cataract	37	8.76777
Enthesopathy	Pain in joint	37	8.76777
Sepsis	Altered mental status	37	8.76777
Other anemias	Symptoms involving nervous and musculoskeletal systems	37	8.76777
Glaucoma	Osteoporosis NOS	37	8.76777
Glaucoma	Osteoarthrosis, localized, primary	37	8.76777
Impacted cerumen	Hyperlipidemia	37	8.76777
Impacted cerumen	Malaise and fatigue	37	8.76777
Osteoarthrosis NOS	Atrial fibrillation	37	8.76777
Nonspecific chest pain	Spondylosis without myelopathy	36	8.53081
Nonspecific chest pain	Generalized anxiety disorder	36	8.53081
Nonspecific chest pain	Sensorineural hearing loss	36	8.53081
Dizziness and giddiness (Light-headedness and vertigo)	Constipation	36	8.53081
Abnormal findings examination of lungs	Chronic renal failure [CKD]	36	8.53081
Vitamin D deficiency	Abdominal pain	36	8.53081
Vitamin D deficiency	Altered mental status	36	8.53081
Fever of unknown origin	GERD	36	8.53081
Allergic rhinitis	Alzheimer's disease	36	8.53081
Allergic rhinitis	Dementias	36	8.53081
Essential hypertension	Disorder of skin and subcutaneous tissue NOS	36	8.53081
Essential hypertension	Dermatophytosis of nail	36	8.53081
Essential hypertension	Other abnormal glucose	36	8.53081
Essential hypertension	E. coli	36	8.53081
Essential hypertension	Hemorrhage of gastrointestinal tract	36	8.53081
Pain in limb	Dysphagia	36	8.53081
Pain in limb	Rash and other nonspecific skin eruption	36	8.53081
Other headache syndromes	Cough	36	8.53081
Other headache syndromes	Other persistent mental disorders due to conditions classified elsewhere	36	8.53081
Rash and other nonspecific skin eruption	Shortness of breath	36	8.53081
Congestive heart failure (CHF) NOS	Myocardial infarction	36	8.53081
Congestive heart failure (CHF) NOS	Osteoarthrosis, localized, primary	36	8.53081
Pulmonary collapse; interstitial and compensatory emphysema	Altered mental status	36	8.53081
Shortness of breath	Cataract	36	8.53081
Diverticulosis	Cough	36	8.53081
Diverticulosis	Hyperlipidemia	36	8.53081
Syncope and collapse	Memory loss	36	8.53081
Syncope and collapse	Hypovolemia	36	8.53081
E. coli	Alzheimer's disease	36	8.53081
E. coli	Dementias	36	8.53081
E. coli	Urinary tract infection	36	8.53081
Other disorders of bone and cartilage	Altered mental status	36	8.53081
Senile dementia	Pain in joint	36	8.53081
Frequency of urination and polyuria	Cough	36	8.53081
GERD	Hypercholesterolemia	36	8.53081
GERD	Memory loss	36	8.53081
Hearing loss	Hyperlipidemia	36	8.53081
Other disorders of soft tissues	Osteoarthrosis, localized, primary	36	8.53081
Other disorders of soft tissues	Malaise and fatigue	36	8.53081
Malaise and fatigue	Myocardial infarction	36	8.53081
Malaise and fatigue	Hemorrhoids	36	8.53081
Coronary atherosclerosis	Abnormal electrocardiogram [ECG] [EKG]	36	8.53081
Coronary atherosclerosis	Vascular dementia	36	8.53081
Type 2 diabetes	Abnormal electrocardiogram [ECG] [EKG]	36	8.53081
Cataract	Altered mental status	36	8.53081
Vascular dementia	Hypercholesterolemia	36	8.53081
Pain in joint	Alteration of consciousness	36	8.53081
Osteoarthrosis, generalized	Other persistent mental disorders due to conditions classified elsewhere	36	8.53081
Osteoarthrosis, generalized	Hyperlipidemia	36	8.53081
Acute upper respiratory infections of multiple or unspecified sites	Abdominal pain	36	8.53081
Diarrhea	Memory loss	36	8.53081
Symptoms involving cardiovascular system	Other specified cardiac dysrhythmias	36	8.53081
Abdominal pain	Hemorrhoids	36	8.53081
Hypovolemia	Chronic renal failure [CKD]	36	8.53081
Neurological disorders	Pain in joint	36	8.53081
Other specified cardiac dysrhythmias	Urinary incontinence	36	8.53081
Neurological disorders	Pain in limb	36	8.53081
Edema	Impacted cerumen	36	8.53081
Edema	Other abnormal blood chemistry	36	8.53081
Edema	Other disorders of the kidney and ureters	36	8.53081
Edema	Major depressive disorder	36	8.53081
Mixed hyperlipidemia	Glaucoma	36	8.53081
Mixed hyperlipidemia	Coronary atherosclerosis	36	8.53081
Blood in stool	Nonspecific chest pain	36	8.53081
Late effects of cerebrovascular disease	Nonspecific chest pain	36	8.53081
Swelling of limb	Urinary tract infection	36	8.53081
Swelling of limb	Memory loss	36	8.53081
Acute renal failure	Memory loss	36	8.53081
Acute renal failure	Osteoporosis NOS	36	8.53081
Acute renal failure	Other dyspnea	36	8.53081
Acute renal failure	Sepsis	36	8.53081
Psychosis	Essential hypertension	36	8.53081
Back pain	Arthropathy NOS	36	8.53081
Back pain	Chronic renal failure [CKD]	36	8.53081
Back pain	Type 2 diabetes	36	8.53081
Back pain	Chronic pain	36	8.53081
Mild cognitive impairment	Malaise and fatigue	36	8.53081
Mild cognitive impairment	Urinary tract infection	36	8.53081
Other anemias	Hypopotassemia	36	8.53081
Other anemias	Hyperpotassemia	36	8.53081
Glaucoma	Chronic renal failure [CKD]	36	8.53081
Transient cerebral ischemia	Alzheimer's disease	36	8.53081
Impacted cerumen	Cough	36	8.53081
Impacted cerumen	Memory loss	36	8.53081
Impacted cerumen	Pain in limb	36	8.53081
Senile cataract	Other specified cardiac dysrhythmias	36	8.53081
Nonsenile Cataract	Alzheimer's disease	36	8.53081
Nonsenile Cataract	Dementias	36	8.53081
Osteoarthrosis NOS	Acute upper respiratory infections of multiple or unspecified sites	36	8.53081
Osteoarthrosis NOS	Hemorrhoids	36	8.53081
Nonspecific chest pain	Degeneration of intervertebral disc	35	8.29384
Nonspecific chest pain	Hyperpotassemia	35	8.29384
Nonspecific chest pain	Insomnia	35	8.29384
Nonspecific chest pain	Osteoarthrosis, generalized	35	8.29384
Nonspecific chest pain	Specific nonpsychotic mental disorders due to brain damage	35	8.29384
Decubitus ulcer	Hyperlipidemia	35	8.29384
Abnormal findings examination of lungs	Dysphagia	35	8.29384
Arthropathy NOS	Shortness of breath	35	8.29384
Vitamin D deficiency	Cough	35	8.29384
Fever of unknown origin	Atrial fibrillation	35	8.29384
Fever of unknown origin	Frequency of urination and polyuria	35	8.29384
Fever of unknown origin	Hematuria	35	8.29384
Fever of unknown origin	Nausea and vomiting	35	8.29384
Allergic rhinitis	Essential hypertension	35	8.29384
Essential hypertension	Other conditions of brain, NOS	35	8.29384
Essential hypertension	Symptoms involving digestive system	35	8.29384
Essential hypertension	Diaphragmatic hernia	35	8.29384
Pain in limb	Syncope and collapse	35	8.29384
Pain in limb	Hemorrhoids	35	8.29384
Pain in limb	Major depressive disorder	35	8.29384
Pain in limb	Chronic pain	35	8.29384
Other headache syndromes	Shortness of breath	35	8.29384
Other headache syndromes	Memory loss	35	8.29384
Cardiomegaly	Shortness of breath	35	8.29384
Other disorders of the kidney and ureters	Malaise and fatigue	35	8.29384
Anxiety disorder	Malaise and fatigue	35	8.29384
Anxiety disorder	Pain in joint	35	8.29384
Shortness of breath	Urinary incontinence	35	8.29384
Shortness of breath	Other abnormal blood chemistry	35	8.29384
Syncope and collapse	Abnormal electrocardiogram [ECG] [EKG]	35	8.29384
Syncope and collapse	Atrial fibrillation	35	8.29384
Symptoms involving nervous and musculoskeletal systems	Malaise and fatigue	35	8.29384
Nausea and vomiting	Other persistent mental disorders due to conditions classified elsewhere	35	8.29384
Other disorders of bone and cartilage	Osteoporosis NOS	35	8.29384
Urinary tract infection	Acute upper respiratory infections of multiple or unspecified sites	35	8.29384
Hypothyroidism NOS	Other persistent mental disorders due to conditions classified elsewhere	35	8.29384
Osteoporosis NOS	Osteopenia or other disorder of bone and cartilage	35	8.29384
Palpitations	Hyperlipidemia	35	8.29384
GERD	Constipation	35	8.29384
Other disorders of soft tissues	Cough	35	8.29384
Acidosis	Alzheimer's disease	35	8.29384
Acidosis	Dementias	35	8.29384
Malaise and fatigue	Hematuria	35	8.29384
Malaise and fatigue	Osteoarthrosis, generalized	35	8.29384
Malaise and fatigue	Chronic pain	35	8.29384
Malaise and fatigue	Cervicalgia	35	8.29384
Chronic pain	Abdominal pain	35	8.29384
Coronary atherosclerosis	Atrial fibrillation	35	8.29384
Cough	Myocardial infarction	35	8.29384
Pneumonia	Myocardial infarction	35	8.29384
Pneumonia	Constipation	35	8.29384
Other abnormal blood chemistry	Chronic renal failure [CKD]	35	8.29384
Hypercholesterolemia	Abnormal electrocardiogram [ECG] [EKG]	35	8.29384
Hypercholesterolemia	Other dyspnea	35	8.29384
Hypercholesterolemia	Diabetes mellitus	35	8.29384
Alzheimer's disease	Protein-calorie malnutrition	35	8.29384
Alzheimer's disease	Symptoms involving digestive system	35	8.29384
Pain in joint	Hemorrhoids	35	8.29384
Altered mental status	Hypopotassemia	35	8.29384
Constipation	Symptoms involving cardiovascular system	35	8.29384
Memory loss	Chronic renal failure [CKD]	35	8.29384
Memory loss	Hypovolemia	35	8.29384
Memory loss	Hemorrhoids	35	8.29384
Acute upper respiratory infections of multiple or unspecified sites	Other persistent mental disorders due to conditions classified elsewhere	35	8.29384
Diarrhea	Altered mental status	35	8.29384
Dementias	Protein-calorie malnutrition	35	8.29384
Dementias	Symptoms involving digestive system	35	8.29384
Abdominal pain	Alteration of consciousness	35	8.29384
Neurological disorders	Urinary tract infection	35	8.29384
Acute renal failure	Osteoarthrosis, localized, primary	35	8.29384
Acute renal failure	Septicemia	35	8.29384
Acute renal failure	Back pain	35	8.29384
Acute renal failure	Syncope and collapse	35	8.29384
Back pain	Glaucoma	35	8.29384
Back pain	Abnormal electrocardiogram [ECG] [EKG]	35	8.29384
Back pain	Other dyspnea	35	8.29384
Back pain	Rash and other nonspecific skin eruption	35	8.29384
Mild cognitive impairment	Altered mental status	35	8.29384
Mild cognitive impairment	Other anemias	35	8.29384
Enthesopathy	Nonspecific chest pain	35	8.29384
Sepsis	Other anemias	35	8.29384
Other anemias	Anxiety disorder	35	8.29384
Other anemias	Hyposmolality and/or hyponatremia	35	8.29384
Other anemias	Cardiomegaly	35	8.29384
Other anemias	Hypotension NOS	35	8.29384
Senile cataract	Arthropathy NOS	35	8.29384
Senile cataract	Chronic renal failure [CKD]	35	8.29384
Senile cataract	Constipation	35	8.29384
Senile cataract	Coronary atherosclerosis	35	8.29384
Senile cataract	Urinary incontinence	35	8.29384
Senile cataract	Altered mental status	35	8.29384
Nonsenile Cataract	Essential hypertension	35	8.29384
Osteoarthrosis NOS	Diabetes mellitus	35	8.29384
Hereditary and idiopathic peripheral neuropathy	Malaise and fatigue	35	8.29384
Nonspecific chest pain	Hypotension NOS	34	8.05687
Decubitus ulcer	Type 2 diabetes	34	8.05687
Abnormal findings examination of lungs	Coronary atherosclerosis	34	8.05687
Abnormal findings examination of lungs	Hypovolemia	34	8.05687
Abnormal findings examination of lungs	Other abnormal blood chemistry	34	8.05687
Abnormal findings examination of lungs	Encephalopathy, not elsewhere classified	34	8.05687
Arthropathy NOS	Constipation	34	8.05687
Arthropathy NOS	Hypercholesterolemia	34	8.05687
Vitamin D deficiency	Osteoarthrosis, localized, primary	34	8.05687
Vitamin D deficiency	Urinary incontinence	34	8.05687
Vitamin D deficiency	Fever of unknown origin	34	8.05687
Hypertensive heart disease	Alzheimer's disease	34	8.05687
Hypertensive heart disease	Dementias	34	8.05687
Essential hypertension	Protein-calorie malnutrition	34	8.05687
Essential hypertension	Other disorders of stomach and duodenum	34	8.05687
Hypertensive chronic kidney disease	Malaise and fatigue	34	8.05687
Other headache syndromes	Urinary tract infection	34	8.05687
Other headache syndromes	Hypercholesterolemia	34	8.05687
Other disorders of the kidney and ureters	Congestive heart failure (CHF) NOS	34	8.05687
Other disorders of the kidney and ureters	Shortness of breath	34	8.05687
Other disorders of the kidney and ureters	Memory loss	34	8.05687
Congestive heart failure (CHF) NOS	Type 2 diabetes	34	8.05687
Congestive heart failure (CHF) NOS	Hypercholesterolemia	34	8.05687
Pulmonary collapse; interstitial and compensatory emphysema	Urinary tract infection	34	8.05687
Shortness of breath	GERD	34	8.05687
Syncope and collapse	Coronary atherosclerosis	34	8.05687
Symptoms involving nervous and musculoskeletal systems	Urinary tract infection	34	8.05687
Urinary tract infection	Hyposmolality and/or hyponatremia	34	8.05687
Urinary tract infection	Septicemia	34	8.05687
Urinary tract infection	Osteoarthrosis, generalized	34	8.05687
Urinary tract infection	Adult failure to thrive	34	8.05687
Urinary tract infection	Hypotension NOS	34	8.05687
Urinary tract infection	Palpitations	34	8.05687
Myalgia and myositis unspecified	Alzheimer's disease	34	8.05687
Malaise and fatigue	Insomnia	34	8.05687
Malaise and fatigue	Degeneration of intervertebral disc	34	8.05687
Disturbance of skin sensation	Alzheimer's disease	34	8.05687
Disturbance of skin sensation	Dementias	34	8.05687
Osteoarthrosis, localized, primary	Chronic renal failure [CKD]	34	8.05687
Osteoarthrosis, localized, primary	Other specified cardiac dysrhythmias	34	8.05687
Atrial fibrillation	Abnormal electrocardiogram [ECG] [EKG]	34	8.05687
Atrial fibrillation	Pain in joint	34	8.05687
Pneumonia	Abdominal pain	34	8.05687
Type 2 diabetes	Symptoms involving cardiovascular system	34	8.05687
Cataract	Symptoms involving cardiovascular system	34	8.05687
Vascular dementia	Abnormal electrocardiogram [ECG] [EKG]	34	8.05687
Vascular dementia	Urinary incontinence	34	8.05687
Alzheimer's disease	Other disorders of stomach and duodenum	34	8.05687
Pain in joint	Hematuria	34	8.05687
Other disorders of stomach and duodenum	Dementias	34	8.05687
Constipation	Major depressive disorder	34	8.05687
Hyperlipidemia	Hematuria	34	8.05687
Memory loss	Dysphagia	34	8.05687
Dysphagia	Abdominal pain	34	8.05687
Neurological disorders	Shortness of breath	34	8.05687
Arrhythmia (cardiac) NOS	Hyperlipidemia	34	8.05687
Osteoarthritis; localized	Pain in joint	34	8.05687
Edema	GERD	34	8.05687
Edema	Pneumonia	34	8.05687
Edema	Vascular dementia	34	8.05687
Mixed hyperlipidemia	Rash and other nonspecific skin eruption	34	8.05687
Mixed hyperlipidemia	Other specified cardiac dysrhythmias	34	8.05687
Mixed hyperlipidemia	Other abnormal blood chemistry	34	8.05687
Mixed hyperlipidemia	Chronic renal failure [CKD]	34	8.05687
Swelling of limb	Osteoarthrosis, localized, primary	34	8.05687
Swelling of limb	Other anemias	34	8.05687
Swelling of limb	Hyperlipidemia	34	8.05687
Acute renal failure	Vascular dementia	34	8.05687
Acute renal failure	Hyperpotassemia	34	8.05687
Acute renal failure	Encephalopathy, not elsewhere classified	34	8.05687
Acute renal failure	Dizziness and giddiness (Light-headedness and vertigo)	34	8.05687
Acute renal failure	Senile cataract	34	8.05687
Back pain	Urinary incontinence	34	8.05687
Back pain	Other abnormal blood chemistry	34	8.05687
Back pain	Cervicalgia	34	8.05687
Back pain	Abnormal findings examination of lungs	34	8.05687
Mild cognitive impairment	Cough	34	8.05687
Mild cognitive impairment	Pain in joint	34	8.05687
Enthesopathy	Osteoarthrosis NOS	34	8.05687
Other anemias	Nonrheumatic aortic valve disorders	34	8.05687
Other anemias	Pleurisy; pleural effusion	34	8.05687
Other anemias	Pulmonary collapse; interstitial and compensatory emphysema	34	8.05687
Other anemias	Chronic airway obstruction	34	8.05687
Glaucoma	Urinary incontinence	34	8.05687
Glaucoma	Other specified cardiac dysrhythmias	34	8.05687
Impacted cerumen	Abdominal pain	34	8.05687
Osteoarthrosis NOS	Anxiety disorder	34	8.05687
Osteoarthrosis NOS	Hearing loss	34	8.05687
Osteoarthrosis NOS	Hypothyroidism NOS	34	8.05687
Osteoarthrosis NOS	Anorexia	34	8.05687
Osteoarthrosis NOS	Dementia with cerebral degenerations	34	8.05687
Nonspecific chest pain	Delirium due to conditions classified elsewhere	34	8.05687
Nonspecific chest pain	Pleurisy; pleural effusion	33	7.81991
Nonspecific chest pain	Encephalopathy, not elsewhere classified	33	7.81991
Nonspecific chest pain	Hyposmolality and/or hyponatremia	33	7.81991
Nonspecific chest pain	Abnormal heart sounds	33	7.81991
Dizziness and giddiness (Light-headedness and vertigo)	Abnormal electrocardiogram [ECG] [EKG]	33	7.81991
Dizziness and giddiness (Light-headedness and vertigo)	Cataract	33	7.81991
Dizziness and giddiness (Light-headedness and vertigo)	Symptoms involving cardiovascular system	33	7.81991
Decubitus ulcer	Cough	33	7.81991
Decubitus ulcer	Urinary incontinence	33	7.81991
Decubitus ulcer	Constipation	33	7.81991
Abnormal findings examination of lungs	Congestive heart failure (CHF) NOS	33	7.81991
Abnormal findings examination of lungs	Syncope and collapse	33	7.81991
Abnormal findings examination of lungs	Hypercholesterolemia	33	7.81991
Abnormal findings examination of lungs	Symptoms involving cardiovascular system	33	7.81991
Hypertensive heart disease	Essential hypertension	33	7.81991
Fever of unknown origin	Acute upper respiratory infections of multiple or unspecified sites	33	7.81991
Fever of unknown origin	Other headache syndromes	33	7.81991
Fever of unknown origin	Rash and other nonspecific skin eruption	33	7.81991
Obesity	Pain in joint	33	7.81991
Essential hypertension	Acidosis	33	7.81991
Pain in limb	Acute upper respiratory infections of multiple or unspecified sites	33	7.81991
Pain in limb	Other disorders of the kidney and ureters	33	7.81991
Pain in limb	Diabetes mellitus	33	7.81991
Pain in limb	Cervicalgia	33	7.81991
Encephalopathy, not elsewhere classified	Urinary tract infection	33	7.81991
Benign neoplasm of colon	Alzheimer's disease	33	7.81991
Benign neoplasm of colon	Dementias	33	7.81991
Cardiomegaly	Urinary tract infection	33	7.81991
Rash and other nonspecific skin eruption	Hypercholesterolemia	33	7.81991
Congestive heart failure (CHF) NOS	Memory loss	33	7.81991
Congestive heart failure (CHF) NOS	Symptoms involving cardiovascular system	33	7.81991
Sleep disorders	Alzheimer's disease	33	7.81991
Sleep disorders	Dementias	33	7.81991
Anxiety disorder	Hypercholesterolemia	33	7.81991
Shortness of breath	Atrial fibrillation	33	7.81991
Shortness of breath	Frequency of urination and polyuria	33	7.81991
Diverticulosis	Urinary tract infection	33	7.81991
Diverticulosis	Memory loss	33	7.81991
Sensorineural hearing loss	Hyperlipidemia	33	7.81991
Sensorineural hearing loss	Pain in joint	33	7.81991
Symptoms involving nervous and musculoskeletal systems	Abnormal electrocardiogram [ECG] [EKG]	33	7.81991
Nausea and vomiting	Memory loss	33	7.81991
Urinary tract infection	Hypopotassemia	33	7.81991
Urinary tract infection	Diabetes mellitus	33	7.81991
Myalgia and myositis unspecified	Dementias	33	7.81991
Hypotension NOS	Hyperlipidemia	33	7.81991
Senile dementia	Malaise and fatigue	33	7.81991
Senile dementia	Cough	33	7.81991
Frequency of urination and polyuria	Altered mental status	33	7.81991
Frequency of urination and polyuria	Constipation	33	7.81991
Palpitations	Malaise and fatigue	33	7.81991
Cerebral artery occlusion, with cerebral infarction	Abnormal electrocardiogram [ECG] [EKG]	33	7.81991
GERD	Altered mental status	33	7.81991
GERD	Symptoms involving cardiovascular system	33	7.81991
Hearing loss	Other persistent mental disorders due to conditions classified elsewhere	33	7.81991
Osteopenia or other disorder of bone and cartilage	Urinary incontinence	33	7.81991
Osteopenia or other disorder of bone and cartilage	Osteoarthrosis, localized, primary	33	7.81991
Osteoarthrosis, localized, primary	Other dyspnea	33	7.81991
Coronary atherosclerosis	Other dyspnea	33	7.81991
Cough	Atrial fibrillation	33	7.81991
Pneumonia	Dysphagia	33	7.81991
Other abnormal blood chemistry	Constipation	33	7.81991
Type 2 diabetes	Hypovolemia	33	7.81991
Vascular dementia	Constipation	33	7.81991
Hypercholesterolemia	Urinary incontinence	33	7.81991
Alzheimer's disease	Abnormal involuntary movements	33	7.81991
Alzheimer's disease	Symptoms and disorders of the joints	33	7.81991
Diabetes mellitus	Pain in joint	33	7.81991
Myocardial infarction	Constipation	33	7.81991
Pain in joint	Dementia with cerebral degenerations	33	7.81991
Other disorders of stomach and duodenum	Abdominal pain	33	7.81991
Abnormal involuntary movements	Dementias	33	7.81991
Symptoms and disorders of the joints	Dementias	33	7.81991
Major depressive disorder	Other specified cardiac dysrhythmias	33	7.81991
Dysphagia	Other specified cardiac dysrhythmias	33	7.81991
Neurological disorders	Abnormal electrocardiogram [ECG] [EKG]	33	7.81991
Chronic renal failure [CKD]	Urinary incontinence	33	7.81991
Other persistent mental disorders due to conditions classified elsewhere	Hematuria	33	7.81991
Arrhythmia (cardiac) NOS	Nonspecific chest pain	33	7.81991
Arrhythmia (cardiac) NOS	Other persistent mental disorders due to conditions classified elsewhere	33	7.81991
Edema	Coronary atherosclerosis	33	7.81991
Edema	Syncope and collapse	33	7.81991
Edema	Hypertensive chronic kidney disease	33	7.81991
Edema	Nausea and vomiting	33	7.81991
Edema	Diverticulosis	33	7.81991
Mixed hyperlipidemia	Acute renal failure	33	7.81991
Mixed hyperlipidemia	Altered mental status	33	7.81991
Mixed hyperlipidemia	Syncope and collapse	33	7.81991
Late effects of cerebrovascular disease	Other persistent mental disorders due to conditions classified elsewhere	33	7.81991
Other peripheral nerve disorders	Alzheimer's disease	33	7.81991
Other peripheral nerve disorders	Dementias	33	7.81991
Acute renal failure	GERD	33	7.81991
Acute renal failure	Hypotension NOS	33	7.81991
Back pain	Syncope and collapse	33	7.81991
Back pain	Congestive heart failure (CHF) NOS	33	7.81991
Osteoarthrosis involving more than one site, but not specified as generalized	Fever of unknown origin	33	7.81991
Enthesopathy	Pain in limb	33	7.81991
Other anemias	Anorexia	33	7.81991
Other anemias	Peripheral vascular disease, unspecified	33	7.81991
Other anemias	Acute upper respiratory infections of multiple or unspecified sites	33	7.81991
Other anemias	Palpitations	33	7.81991
Other anemias	Generalized anxiety disorder	33	7.81991
Other anemias	Insomnia	33	7.81991
Glaucoma	Symptoms involving cardiovascular system	33	7.81991
Transient cerebral ischemia	Dementias	33	7.81991
Transient cerebral ischemia	Essential hypertension	33	7.81991
Impacted cerumen	Osteoarthrosis, localized, primary	33	7.81991
Senile cataract	Other dyspnea	33	7.81991
Senile cataract	Osteoporosis NOS	33	7.81991
Osteoarthrosis NOS	Chronic pain	33	7.81991
Osteoarthrosis NOS	Iron deficiency anemias, unspecified or not due to blood loss	33	7.81991
Osteoarthrosis NOS	Palpitations	33	7.81991
Osteoarthrosis NOS	Hematuria	33	7.81991
Osteoarthrosis NOS	Cervicalgia	33	7.81991
Hereditary and idiopathic peripheral neuropathy	Nonspecific chest pain	33	7.81991
Nonspecific chest pain	Acute pain	33	7.81991
Nonspecific chest pain	Iron deficiency anemias, unspecified or not due to blood loss	32	7.58294
Dizziness and giddiness (Light-headedness and vertigo)	Frequency of urination and polyuria	32	7.58294
Dizziness and giddiness (Light-headedness and vertigo)	Osteoporosis NOS	32	7.58294
Dizziness and giddiness (Light-headedness and vertigo)	Urinary incontinence	32	7.58294
Decubitus ulcer	Hypovolemia	32	7.58294
Decubitus ulcer	Fever of unknown origin	32	7.58294
Abnormal findings examination of lungs	Pleurisy; pleural effusion	32	7.58294
Arthropathy NOS	Symptoms involving cardiovascular system	32	7.58294
Vitamin D deficiency	Osteopenia or other disorder of bone and cartilage	32	7.58294
Vitamin D deficiency	Other disorders of bone and cartilage	32	7.58294
Cerebrovascular disease	Alzheimer's disease	32	7.58294
Iron deficiency anemias, unspecified or not due to blood loss	Urinary tract infection	32	7.58294
Fever of unknown origin	Osteopenia or other disorder of bone and cartilage	32	7.58294
Fever of unknown origin	Diabetes mellitus	32	7.58294
Fever of unknown origin	Other disorders of soft tissues	32	7.58294
Essential hypertension	Symptoms and disorders of the joints	32	7.58294
Pain in limb	Symptoms involving nervous and musculoskeletal systems	32	7.58294
Atopic/contact dermatitis due to other or unspecified	Hyperlipidemia	32	7.58294
Encephalopathy, not elsewhere classified	Malaise and fatigue	32	7.58294
Encephalopathy, not elsewhere classified	Abnormal electrocardiogram [ECG] [EKG]	32	7.58294
Cardiomegaly	Malaise and fatigue	32	7.58294
Other disorders of the kidney and ureters	Constipation	32	7.58294
Other disorders of the kidney and ureters	Cough	32	7.58294
Congestive heart failure (CHF) NOS	Constipation	32	7.58294
Other hypertensive complications	Hyperlipidemia	32	7.58294
Shortness of breath	Nausea and vomiting	32	7.58294
Shortness of breath	Other disorders of bone and cartilage	32	7.58294
Shortness of breath	Pleurisy; pleural effusion	32	7.58294
Shortness of breath	Chronic airway obstruction	32	7.58294
Shortness of breath	Other disorders of soft tissues	32	7.58294
Diverticulosis	Hemorrhoids	32	7.58294
Generalized anxiety disorder	Abdominal pain	32	7.58294
Syncope and collapse	Constipation	32	7.58294
Musculoskeletal symptoms referable to limbs	Malaise and fatigue	32	7.58294
Symptoms involving nervous and musculoskeletal systems	Pain in joint	32	7.58294
Symptoms involving nervous and musculoskeletal systems	Altered mental status	32	7.58294
Urinary tract infection	Hemorrhoids	32	7.58294
Hypotension NOS	Altered mental status	32	7.58294
Hypothyroidism NOS	Malaise and fatigue	32	7.58294
Senile dementia	Urinary incontinence	32	7.58294
Frequency of urination and polyuria	Hypercholesterolemia	32	7.58294
Palpitations	Abdominal pain	32	7.58294
Hearing loss	Pain in joint	32	7.58294
Hearing loss	Cough	32	7.58294
Malaise and fatigue	Dementia with cerebral degenerations	32	7.58294
Malaise and fatigue	Hypopotassemia	32	7.58294
Disorder of skin and subcutaneous tissue NOS	Hyperlipidemia	32	7.58294
Swelling, mass, or lump in head and neck [Space-occupying lesion, intracranial NOS]	Alzheimer's disease	32	7.58294
Swelling, mass, or lump in head and neck [Space-occupying lesion, intracranial NOS]	Dementias	32	7.58294
Chronic pain	Osteoarthrosis, localized, primary	32	7.58294
Osteoarthrosis, localized, primary	Hypovolemia	32	7.58294
Coronary atherosclerosis	Memory loss	32	7.58294
Transient alteration of awareness	Altered mental status	32	7.58294
Cough	Hypopotassemia	32	7.58294
Cough	Hemorrhoids	32	7.58294
Atrial fibrillation	Abdominal pain	32	7.58294
Atrial fibrillation	Other specified cardiac dysrhythmias	32	7.58294
Abnormal heart sounds	Hyperlipidemia	32	7.58294
Other abnormal blood chemistry	Cataract	32	7.58294
Type 2 diabetes	Urinary incontinence	32	7.58294
Type 2 diabetes	Alteration of consciousness	32	7.58294
Adult failure to thrive	Altered mental status	32	7.58294
Gout	Alzheimer's disease	32	7.58294
Gout	Dementias	32	7.58294
Specific nonpsychotic mental disorders due to brain damage	Memory loss	32	7.58294
Hyposmolality and/or hyponatremia	Pain in joint	32	7.58294
Dermatophytosis of nail	Hyperlipidemia	32	7.58294
Myocardial infarction	Other specified cardiac dysrhythmias	32	7.58294
Pain in joint	Degeneration of intervertebral disc	32	7.58294
Dementia with cerebral degenerations	Memory loss	32	7.58294
Hyperlipidemia	Acute upper respiratory infections of multiple or unspecified sites	32	7.58294
Abnormal electrocardiogram [ECG] [EKG]	Symptoms involving cardiovascular system	32	7.58294
Diarrhea	Back pain	32	7.58294
Hemorrhoids	Other persistent mental disorders due to conditions classified elsewhere	32	7.58294
Edema	Myocardial infarction	32	7.58294
Edema	Dysphagia	32	7.58294
Mixed hyperlipidemia	Abnormal electrocardiogram [ECG] [EKG]	32	7.58294
Mixed hyperlipidemia	Other dyspnea	32	7.58294
Blood in stool	Abdominal pain	32	7.58294
Blood in stool	Osteoarthrosis NOS	32	7.58294
Blood in stool	Urinary tract infection	32	7.58294
Swelling of limb	Cough	32	7.58294
Swelling of limb	Malaise and fatigue	32	7.58294
Acute renal failure	Alteration of consciousness	32	7.58294
Acute renal failure	Cataract	32	7.58294
Back pain	Coronary atherosclerosis	32	7.58294
Back pain	Impacted cerumen	32	7.58294
Back pain	Other disorders of bone and cartilage	32	7.58294
Osteoarthrosis involving more than one site, but not specified as generalized	Other anemias	32	7.58294
Mild cognitive impairment	Pain in limb	32	7.58294
Contusion	Pain in joint	32	7.58294
Other anemias	Cerebral artery occlusion, with cerebral infarction	32	7.58294
Other anemias	Septicemia	32	7.58294
Other anemias	Other hypertensive complications	32	7.58294
Develomental delays and disorders	Alzheimer's disease	32	7.58294
Develomental delays and disorders	Dementias	32	7.58294
Impacted cerumen	Constipation	32	7.58294
Impacted cerumen	Senile cataract	32	7.58294
Senile cataract	Rash and other nonspecific skin eruption	32	7.58294
Hereditary and idiopathic peripheral neuropathy	Urinary tract infection	32	7.58294
Nonspecific chest pain	Hemorrhage of gastrointestinal tract	31	7.34597
Nonspecific chest pain	Atopic/contact dermatitis due to other or unspecified	31	7.34597
Nonspecific chest pain	Obesity	31	7.34597
Dizziness and giddiness (Light-headedness and vertigo)	Congestive heart failure (CHF) NOS	31	7.34597
Dizziness and giddiness (Light-headedness and vertigo)	Diverticulosis	31	7.34597
Dizziness and giddiness (Light-headedness and vertigo)	Other abnormal blood chemistry	31	7.34597
Dizziness and giddiness (Light-headedness and vertigo)	Chronic renal failure [CKD]	31	7.34597
Abnormal findings examination of lungs	Other disorders of bone and cartilage	31	7.34597
Abnormal findings examination of lungs	Vascular dementia	31	7.34597
Arthropathy NOS	Urinary incontinence	31	7.34597
Arthropathy NOS	Altered mental status	31	7.34597
Superficial cellulitis and abscess	Alzheimer's disease	31	7.34597
Superficial cellulitis and abscess	Dementias	31	7.34597
Fever of unknown origin	Cardiomegaly	31	7.34597
Fever of unknown origin	Sensorineural hearing loss	31	7.34597
Obesity	Hyperlipidemia	31	7.34597
Essential hypertension	Abnormal involuntary movements	31	7.34597
Essential hypertension	Other diseases of lung	31	7.34597
Essential hypertension	Benign neoplasm of colon	31	7.34597
Essential hypertension	Swelling, mass, or lump in head and neck [Space-occupying lesion, intracranial NOS]	31	7.34597
Pain in limb	Hypovolemia	31	7.34597
Pain in limb	Anxiety disorder	31	7.34597
Pain in limb	Hearing loss	31	7.34597
Hypertensive chronic kidney disease	Other persistent mental disorders due to conditions classified elsewhere	31	7.34597
Hypertensive chronic kidney disease	Altered mental status	31	7.34597
Other diseases of lung	Alzheimer's disease	31	7.34597
Other diseases of lung	Dementias	31	7.34597
Cardiomegaly	Abnormal electrocardiogram [ECG] [EKG]	31	7.34597
Cardiomegaly	Hyperlipidemia	31	7.34597
Other disorders of the kidney and ureters	Altered mental status	31	7.34597
Congestive heart failure (CHF) NOS	Other dyspnea	31	7.34597
Congestive heart failure (CHF) NOS	Hypovolemia	31	7.34597
Pulmonary collapse; interstitial and compensatory emphysema	Shortness of breath	31	7.34597
Anxiety disorder	Hyperlipidemia	31	7.34597
Anxiety disorder	Cough	31	7.34597
Syncope and collapse	Hypercholesterolemia	31	7.34597
Sensorineural hearing loss	Abdominal pain	31	7.34597
Sensorineural hearing loss	Cough	31	7.34597
Symptoms involving nervous and musculoskeletal systems	Abdominal pain	31	7.34597
Nausea and vomiting	Constipation	31	7.34597
Other disorders of bone and cartilage	Urinary incontinence	31	7.34597
Other disorders of bone and cartilage	Constipation	31	7.34597
Urinary tract infection	Degeneration of intervertebral disc	31	7.34597
Bacterial pneumonia	Alzheimer's disease	31	7.34597
Bacterial pneumonia	Dementias	31	7.34597
Occlusion and stenosis of precerebral arteries	Alzheimer's disease	31	7.34597
Occlusion and stenosis of precerebral arteries	Dementias	31	7.34597
Osteoporosis NOS	Hypercholesterolemia	31	7.34597
Senile dementia	Dementia with cerebral degenerations	31	7.34597
Frequency of urination and polyuria	Urinary incontinence	31	7.34597
Palpitations	Pain in joint	31	7.34597
GERD	Abnormal electrocardiogram [ECG] [EKG]	31	7.34597
Hearing loss	Constipation	31	7.34597
Hearing loss	Malaise and fatigue	31	7.34597
Hearing loss	Memory loss	31	7.34597
Osteopenia or other disorder of bone and cartilage	Altered mental status	31	7.34597
Other disorders of soft tissues	Constipation	31	7.34597
Muscle weakness	Alzheimer's disease	31	7.34597
Muscle weakness	Dementias	31	7.34597
Chronic pain	Hyperlipidemia	31	7.34597
Osteoarthrosis, localized, primary	Coronary atherosclerosis	31	7.34597
Osteoarthrosis, localized, primary	Major depressive disorder	31	7.34597
Coronary atherosclerosis	Pneumonia	31	7.34597
Coronary atherosclerosis	Chronic renal failure [CKD]	31	7.34597
Coronary atherosclerosis	Hypovolemia	31	7.34597
Transient alteration of awareness	Other persistent mental disorders due to conditions classified elsewhere	31	7.34597
Transient alteration of awareness	Hyperlipidemia	31	7.34597
Cough	Osteoarthrosis, generalized	31	7.34597
Atrial fibrillation	Pneumonia	31	7.34597
Atrial fibrillation	Hypovolemia	31	7.34597
Atrial fibrillation	Chronic renal failure [CKD]	31	7.34597
Pneumonia	Abnormal electrocardiogram [ECG] [EKG]	31	7.34597
Other abnormal blood chemistry	Type 2 diabetes	31	7.34597
Other abnormal blood chemistry	Urinary incontinence	31	7.34597
Type 2 diabetes	Myocardial infarction	31	7.34597
Hypercholesterolemia	Major depressive disorder	31	7.34597
Alzheimer's disease	Respiratory failure	31	7.34597
Delirium due to conditions classified elsewhere	Altered mental status	31	7.34597
Diabetes mellitus	Abdominal pain	31	7.34597
Other dyspnea	Altered mental status	31	7.34597
Respiratory failure	Dementias	31	7.34597
Myocardial infarction	Chronic renal failure [CKD]	31	7.34597
Myocardial infarction	Hypovolemia	31	7.34597
Pain in joint	Osteoarthrosis, generalized	31	7.34597
Pain in joint	Spondylosis without myelopathy	31	7.34597
Osteoarthrosis, generalized	Abdominal pain	31	7.34597
Visual disturbances	Hyperlipidemia	31	7.34597
Hyperlipidemia	Nonrheumatic aortic valve disorders	31	7.34597
Hyperlipidemia	Cervicalgia	31	7.34597
Memory loss	Hematuria	31	7.34597
Diarrhea	Chronic renal failure [CKD]	31	7.34597
Diarrhea	Edema	31	7.34597
Diarrhea	Hypercholesterolemia	31	7.34597
Symptoms involving cardiovascular system	Chronic renal failure [CKD]	31	7.34597
Diarrhea	Constipation	31	7.34597
Cervicalgia	Abdominal pain	31	7.34597
Neurological disorders	Constipation	31	7.34597
Neurological disorders	Edema	31	7.34597
Abdominal pain	Degeneration of intervertebral disc	31	7.34597
Other specified cardiac dysrhythmias	Chronic renal failure [CKD]	31	7.34597
Neurological disorders	Abnormal findings examination of lungs	31	7.34597
Neurological disorders	Osteoarthrosis, localized, primary	31	7.34597
Edema	Alteration of consciousness	31	7.34597
Edema	Anxiety disorder	31	7.34597
Mixed hyperlipidemia	GERD	31	7.34597
Symptoms involving respiratory system and other chest symptoms	Alzheimer's disease	31	7.34597
Symptoms involving respiratory system and other chest symptoms	Dementias	31	7.34597
Blood in stool	Malaise and fatigue	31	7.34597
Blood in stool	Pain in joint	31	7.34597
Late effects of cerebrovascular disease	Hyperlipidemia	31	7.34597
Late effects of cerebrovascular disease	Other anemias	31	7.34597
Acute renal failure	Decubitus ulcer	31	7.34597
Acute renal failure	Nausea and vomiting	31	7.34597
Back pain	Myocardial infarction	31	7.34597
Back pain	Other disorders of soft tissues	31	7.34597
Back pain	Other specified cardiac dysrhythmias	31	7.34597
Back pain	Vitamin D deficiency	31	7.34597
Back pain	Diverticulosis	31	7.34597
Back pain	Nausea and vomiting	31	7.34597
Mild cognitive impairment	Abdominal pain	31	7.34597
Mild cognitive impairment	Osteoarthrosis, localized, primary	31	7.34597
Mild cognitive impairment	Shortness of breath	31	7.34597
Enthesopathy	Hyperlipidemia	31	7.34597
[truncated: 2,202 more rows]

## Sheet: Black_con_UCSF_edges
phenotype_1	phenotype_2	Black	pB
Nonspecific chest pain	Essential hypertension	83	9.83412
Essential hypertension	Type 2 diabetes	77	9.12322
Essential hypertension	Hyperlipidemia	76	9.00474
Pain in joint	Essential hypertension	74	8.76777
Essential hypertension	Other anemias	72	8.53081
Essential hypertension	Osteoarthrosis NOS	65	7.70142
Essential hypertension	Malaise and fatigue	64	7.58294
Essential hypertension	Congestive heart failure (CHF) NOS	62	7.34597
Essential hypertension	Abdominal pain	61	7.22749
Nonspecific chest pain	Pain in joint	59	6.99052
Essential hypertension	Acute renal failure	59	6.99052
Essential hypertension	Coronary atherosclerosis	57	6.75355
Essential hypertension	Shortness of breath	57	6.75355
Essential hypertension	Pain in limb	57	6.75355
Essential hypertension	Chronic renal failure [CKD]	56	6.63507
Essential hypertension	Back pain	56	6.63507
Hypertensive chronic kidney disease	Chronic renal failure [CKD]	56	6.63507
Pain in joint	Osteoarthrosis NOS	55	6.51659
Fever of unknown origin	Essential hypertension	54	6.3981
Nonspecific chest pain	Shortness of breath	53	6.27962
Urinary tract infection	Essential hypertension	52	6.16114
Essential hypertension	Hypertensive chronic kidney disease	52	6.16114
Abnormal findings examination of lungs	Essential hypertension	51	6.04265
Nonspecific chest pain	Abdominal pain	50	5.92417
Nonspecific chest pain	Type 2 diabetes	50	5.92417
Pain in joint	Pain in limb	50	5.92417
Essential hypertension	Abnormal electrocardiogram [ECG] [EKG]	50	5.92417
Essential hypertension	Cough	50	5.92417
Other dyspnea	Symptoms involving cardiovascular system	49	5.80569
Nonspecific chest pain	Malaise and fatigue	49	5.80569
Edema	Essential hypertension	49	5.80569
Pain in joint	Osteoarthrosis, localized, primary	49	5.80569
Constipation	Essential hypertension	49	5.80569
Essential hypertension	Atrial fibrillation	49	5.80569
Essential hypertension	Symptoms involving cardiovascular system	49	5.80569
Osteoarthrosis, localized, primary	Osteoarthrosis NOS	49	5.80569
Other dyspnea	Essential hypertension	47	5.56872
Nonspecific chest pain	Other anemias	47	5.56872
Nonspecific chest pain	Back pain	47	5.56872
Pain in joint	Hyperlipidemia	46	5.45024
Pain in joint	Malaise and fatigue	46	5.45024
Essential hypertension	Osteoarthrosis, localized, primary	46	5.45024
Hyperlipidemia	Type 2 diabetes	46	5.45024
Nonspecific chest pain	Hyperlipidemia	45	5.33175
Nonspecific chest pain	Pain in limb	45	5.33175
Essential hypertension	Hypercholesterolemia	45	5.33175
Essential hypertension	Other specified cardiac dysrhythmias	45	5.33175
Nonspecific chest pain	Osteoarthrosis NOS	44	5.21327
Pain in joint	Abdominal pain	44	5.21327
Pain in joint	Back pain	44	5.21327
Nonspecific chest pain	Congestive heart failure (CHF) NOS	43	5.09479
Nonspecific chest pain	Acute renal failure	43	5.09479
Acute renal failure	Other anemias	43	5.09479

## Sheet: Latine_AD_UCSF_edges
phenotype_1	phenotype_2	Latine	pL
Alzheimer's disease	Dementias	420	99.5261
Essential hypertension	Alzheimer's disease	269	63.7441
Essential hypertension	Dementias	269	63.7441
Alzheimer's disease	Other persistent mental disorders due to conditions classified elsewhere	172	40.7583
Dementias	Other persistent mental disorders due to conditions classified elsewhere	171	40.5213
Nonspecific chest pain	Alzheimer's disease	167	39.5735
Nonspecific chest pain	Dementias	166	39.3365
Malaise and fatigue	Alzheimer's disease	166	39.3365
Malaise and fatigue	Dementias	166	39.3365
Alzheimer's disease	Hyperlipidemia	162	38.3886
Hyperlipidemia	Dementias	160	37.9147
Osteoarthrosis NOS	Alzheimer's disease	155	36.7299
Osteoarthrosis NOS	Dementias	154	36.4929
Urinary tract infection	Alzheimer's disease	153	36.2559
Urinary tract infection	Dementias	152	36.019
Alzheimer's disease	Memory loss	150	35.545
Memory loss	Dementias	149	35.3081
Alzheimer's disease	Pain in joint	148	35.0711
Essential hypertension	Malaise and fatigue	146	34.5972
Pain in joint	Dementias	146	34.5972
Nonspecific chest pain	Essential hypertension	145	34.3602
Alzheimer's disease	Abdominal pain	144	34.1232
Dementias	Abdominal pain	143	33.8863
Essential hypertension	Hyperlipidemia	140	33.1754
Other anemias	Alzheimer's disease	138	32.7014
Fever of unknown origin	Alzheimer's disease	137	32.4645
Fever of unknown origin	Dementias	137	32.4645
Other anemias	Dementias	137	32.4645
Cough	Alzheimer's disease	134	31.7536
Cough	Dementias	134	31.7536
Alzheimer's disease	Major depressive disorder	134	31.7536
Dementias	Major depressive disorder	133	31.5166
Osteoarthrosis NOS	Essential hypertension	129	30.5687
Essential hypertension	Pain in joint	129	30.5687
Type 2 diabetes	Alzheimer's disease	129	30.5687
Osteoporosis NOS	Alzheimer's disease	128	30.3318
Type 2 diabetes	Dementias	128	30.3318
Essential hypertension	Urinary tract infection	127	30.0948
Essential hypertension	Other persistent mental disorders due to conditions classified elsewhere	126	29.8578
Osteoporosis NOS	Dementias	126	29.8578
Essential hypertension	Cough	123	29.1469
Essential hypertension	Abdominal pain	122	28.91
Fever of unknown origin	Essential hypertension	120	28.436
Nonspecific chest pain	Malaise and fatigue	119	28.1991
Alzheimer's disease	Urinary incontinence	117	27.7251
Dementias	Urinary incontinence	117	27.7251
Back pain	Alzheimer's disease	116	27.4882
Back pain	Dementias	115	27.2512
Other anemias	Essential hypertension	115	27.2512
Essential hypertension	Type 2 diabetes	113	26.7773
Nonspecific chest pain	Abdominal pain	111	26.3033
Essential hypertension	Memory loss	111	26.3033
GERD	Alzheimer's disease	111	26.3033
Pain in limb	Alzheimer's disease	110	26.0664
GERD	Dementias	110	26.0664
Nonspecific chest pain	Pain in joint	109	25.8294
Essential hypertension	Osteoporosis NOS	109	25.8294
Essential hypertension	Major depressive disorder	109	25.8294
Pain in limb	Dementias	109	25.8294
Alzheimer's disease	Constipation	108	25.5924
Constipation	Dementias	107	25.3555
Osteoarthrosis NOS	Nonspecific chest pain	106	25.1185
Nonspecific chest pain	Hyperlipidemia	106	25.1185
Malaise and fatigue	Hyperlipidemia	106	25.1185
Nonspecific chest pain	Other persistent mental disorders due to conditions classified elsewhere	105	24.8815
Alzheimer's disease	Altered mental status	105	24.8815
Malaise and fatigue	Pain in joint	104	24.6445
Altered mental status	Dementias	104	24.6445
Back pain	Essential hypertension	103	24.4076
Dizziness and giddiness (Light-headedness and vertigo)	Alzheimer's disease	102	24.1706
Urinary tract infection	Malaise and fatigue	102	24.1706
Malaise and fatigue	Other persistent mental disorders due to conditions classified elsewhere	102	24.1706
Malaise and fatigue	Cough	102	24.1706
Osteoarthrosis NOS	Abdominal pain	101	23.9336
Osteoarthrosis NOS	Pain in joint	101	23.9336
Dizziness and giddiness (Light-headedness and vertigo)	Dementias	101	23.9336
Malaise and fatigue	Abdominal pain	101	23.9336
Osteoarthrosis NOS	Malaise and fatigue	100	23.6967
Nonspecific chest pain	Urinary tract infection	99	23.4597
Pain in joint	Abdominal pain	99	23.4597
Other anemias	Nonspecific chest pain	99	23.4597
Nonspecific chest pain	Cough	98	23.2227
Essential hypertension	GERD	98	23.2227
Vascular dementia	Alzheimer's disease	98	23.2227
Vascular dementia	Dementias	98	23.2227
Pain in joint	Memory loss	98	23.2227
Essential hypertension	Pain in limb	97	22.9858
Senile cataract	Alzheimer's disease	96	22.7488
Senile cataract	Dementias	96	22.7488
Pain in joint	Other persistent mental disorders due to conditions classified elsewhere	96	22.7488
Malaise and fatigue	Memory loss	95	22.5118
Pain in joint	Hyperlipidemia	95	22.5118
Nonspecific chest pain	Memory loss	94	22.2749
Fever of unknown origin	Malaise and fatigue	94	22.2749
Osteoarthrosis NOS	Other persistent mental disorders due to conditions classified elsewhere	93	22.0379
Essential hypertension	Constipation	93	22.0379
Urinary tract infection	Abdominal pain	93	22.0379
Osteoarthrosis NOS	Urinary tract infection	92	21.8009
Cough	Pain in joint	92	21.8009
Other anemias	Malaise and fatigue	92	21.8009
Osteoarthrosis NOS	Cough	91	21.564
Nonspecific chest pain	Fever of unknown origin	91	21.564
Syncope and collapse	Alzheimer's disease	91	21.564
Alzheimer's disease	Symptoms involving cardiovascular system	91	21.564
Dementias	Symptoms involving cardiovascular system	91	21.564
Dizziness and giddiness (Light-headedness and vertigo)	Essential hypertension	90	21.327
Syncope and collapse	Dementias	90	21.327
Osteoarthrosis, localized, primary	Alzheimer's disease	90	21.327
Osteoarthrosis, localized, primary	Dementias	90	21.327
Abdominal pain	Other persistent mental disorders due to conditions classified elsewhere	90	21.327
Osteoarthrosis NOS	Hyperlipidemia	89	21.09
Essential hypertension	Altered mental status	89	21.09
Essential hypertension	Urinary incontinence	89	21.09
Pain in limb	Pain in joint	89	21.09
Urinary tract infection	Pain in joint	89	21.09
Cataract	Alzheimer's disease	89	21.09
Cataract	Dementias	89	21.09
Senile cataract	Essential hypertension	88	20.8531
Fever of unknown origin	Pain in joint	88	20.8531
Shortness of breath	Alzheimer's disease	88	20.8531
Shortness of breath	Dementias	88	20.8531
Urinary tract infection	Hyperlipidemia	88	20.8531
Malaise and fatigue	Major depressive disorder	88	20.8531
Cough	Abdominal pain	88	20.8531
Back pain	Nonspecific chest pain	88	20.8531
Hyperlipidemia	Memory loss	88	20.8531
Hyperlipidemia	Abdominal pain	88	20.8531
Hyperlipidemia	Other persistent mental disorders due to conditions classified elsewhere	88	20.8531
Cough	Hyperlipidemia	87	20.6161
Other anemias	Abdominal pain	87	20.6161
Nonspecific chest pain	Pain in limb	86	20.3791
Nonspecific chest pain	Major depressive disorder	86	20.3791
Neurological disorders	Alzheimer's disease	86	20.3791
Back pain	Abdominal pain	86	20.3791
Memory loss	Other persistent mental disorders due to conditions classified elsewhere	86	20.3791
Pain in limb	Malaise and fatigue	85	20.1422
Urinary tract infection	Other persistent mental disorders due to conditions classified elsewhere	85	20.1422
Neurological disorders	Dementias	85	20.1422
Back pain	Pain in joint	85	20.1422
Osteoarthrosis NOS	Pain in limb	84	19.9052
Fever of unknown origin	Urinary tract infection	84	19.9052
Cough	Other persistent mental disorders due to conditions classified elsewhere	84	19.9052
Edema	Alzheimer's disease	84	19.9052
Edema	Dementias	84	19.9052
Other anemias	Pain in joint	84	19.9052
Other anemias	Hyperlipidemia	83	19.6682
Osteoarthrosis NOS	Memory loss	83	19.6682
Osteoarthrosis NOS	Major depressive disorder	83	19.6682
Nonspecific chest pain	Osteoporosis NOS	83	19.6682
Abnormal findings examination of lungs	Alzheimer's disease	83	19.6682
Abnormal findings examination of lungs	Dementias	83	19.6682
Essential hypertension	Symptoms involving cardiovascular system	83	19.6682
Nausea and vomiting	Alzheimer's disease	83	19.6682
Nausea and vomiting	Dementias	83	19.6682
Urinary tract infection	Cough	83	19.6682
Hypercholesterolemia	Alzheimer's disease	83	19.6682
Hypercholesterolemia	Dementias	83	19.6682
Alzheimer's disease	Dementia with cerebral degenerations	83	19.6682
Pain in joint	Major depressive disorder	83	19.6682
Dementia with cerebral degenerations	Dementias	83	19.6682
Other anemias	Osteoarthrosis NOS	83	19.6682
Other anemias	Urinary tract infection	83	19.6682
Nonspecific chest pain	Dizziness and giddiness (Light-headedness and vertigo)	82	19.4313
Fever of unknown origin	Other persistent mental disorders due to conditions classified elsewhere	82	19.4313
Osteoporosis NOS	Pain in joint	82	19.4313
Type 2 diabetes	Hyperlipidemia	82	19.4313
Back pain	Osteoarthrosis NOS	82	19.4313
Other anemias	Fever of unknown origin	81	19.1943
Essential hypertension	Cataract	81	19.1943
Urinary tract infection	Urinary incontinence	81	19.1943
Frequency of urination and polyuria	Alzheimer's disease	81	19.1943
Malaise and fatigue	Urinary incontinence	81	19.1943
Edema	Essential hypertension	81	19.1943
Back pain	Malaise and fatigue	81	19.1943
Osteoarthrosis NOS	Osteoarthrosis, localized, primary	80	18.9573
Nonspecific chest pain	Type 2 diabetes	80	18.9573
Dizziness and giddiness (Light-headedness and vertigo)	Malaise and fatigue	80	18.9573
Essential hypertension	Osteoarthrosis, localized, primary	80	18.9573
Frequency of urination and polyuria	Dementias	80	18.9573
Coronary atherosclerosis	Alzheimer's disease	80	18.9573
Coronary atherosclerosis	Dementias	80	18.9573
Hyperlipidemia	Major depressive disorder	80	18.9573
Major depressive disorder	Abdominal pain	80	18.9573
Osteoarthrosis NOS	Osteoporosis NOS	79	18.7204
Nonspecific chest pain	GERD	79	18.7204
Fever of unknown origin	Hyperlipidemia	79	18.7204
Essential hypertension	Shortness of breath	79	18.7204
Essential hypertension	Syncope and collapse	79	18.7204
Pain in limb	Abdominal pain	79	18.7204
Anxiety disorder	Alzheimer's disease	79	18.7204
Anxiety disorder	Dementias	79	18.7204
Other disorders of bone and cartilage	Alzheimer's disease	79	18.7204
Malaise and fatigue	Type 2 diabetes	79	18.7204
Cough	Memory loss	79	18.7204
Mixed hyperlipidemia	Alzheimer's disease	79	18.7204
Mixed hyperlipidemia	Dementias	79	18.7204
Alzheimer's disease	Insomnia	79	18.7204
Dementias	Insomnia	79	18.7204
Other anemias	Other persistent mental disorders due to conditions classified elsewhere	79	18.7204
Osteoarthrosis NOS	Fever of unknown origin	78	18.4834
Fever of unknown origin	Cough	78	18.4834
Other headache syndromes	Alzheimer's disease	78	18.4834
Other disorders of bone and cartilage	Dementias	78	18.4834
Osteoporosis NOS	Cough	78	18.4834
Alzheimer's disease	Abnormal electrocardiogram [ECG] [EKG]	78	18.4834
Memory loss	Abdominal pain	78	18.4834
Nonspecific chest pain	Urinary incontinence	77	18.2464
Fever of unknown origin	Abdominal pain	77	18.2464
Other headache syndromes	Dementias	77	18.2464
Hypothyroidism NOS	Alzheimer's disease	77	18.2464
GERD	Abdominal pain	77	18.2464
Alzheimer's disease	Dysphagia	77	18.2464
Alzheimer's disease	Other dyspnea	77	18.2464
Alzheimer's disease	Other specified cardiac dysrhythmias	77	18.2464
Other dyspnea	Dementias	77	18.2464
Abnormal electrocardiogram [ECG] [EKG]	Dementias	77	18.2464
Dementias	Dysphagia	77	18.2464
Dementias	Other specified cardiac dysrhythmias	77	18.2464
Dizziness and giddiness (Light-headedness and vertigo)	Hyperlipidemia	76	18.0095
Dizziness and giddiness (Light-headedness and vertigo)	Pain in joint	76	18.0095
Essential hypertension	Hypercholesterolemia	76	18.0095
Urinary tract infection	Osteoporosis NOS	76	18.0095
Hypothyroidism NOS	Dementias	76	18.0095
Osteoporosis NOS	Malaise and fatigue	76	18.0095
GERD	Hyperlipidemia	76	18.0095
Osteopenia or other disorder of bone and cartilage	Alzheimer's disease	76	18.0095
Osteoarthrosis, localized, primary	Pain in joint	76	18.0095
Type 2 diabetes	Abdominal pain	76	18.0095
Acute renal failure	Alzheimer's disease	76	18.0095
Acute renal failure	Dementias	76	18.0095
Back pain	Memory loss	76	18.0095
Abdominal pain	Urinary incontinence	76	18.0095
Osteoarthrosis NOS	Type 2 diabetes	75	17.7725
Nonspecific chest pain	Symptoms involving cardiovascular system	75	17.7725
Other disorders of bone and cartilage	Osteopenia or other disorder of bone and cartilage	75	17.7725
Urinary tract infection	Memory loss	75	17.7725
Osteoporosis NOS	Hyperlipidemia	75	17.7725
GERD	Pain in joint	75	17.7725
Osteopenia or other disorder of bone and cartilage	Dementias	75	17.7725
Back pain	Cough	75	17.7725
Osteoarthrosis NOS	GERD	74	17.5355
Essential hypertension	Coronary atherosclerosis	74	17.5355
Essential hypertension	Vascular dementia	74	17.5355
Pain in limb	Cough	74	17.5355
Senile dementia	Alzheimer's disease	74	17.5355
Senile dementia	Dementias	74	17.5355
GERD	Malaise and fatigue	74	17.5355
Diarrhea	Alzheimer's disease	74	17.5355
Diarrhea	Dementias	74	17.5355
Mild cognitive impairment	Alzheimer's disease	74	17.5355
Major depressive disorder	Other persistent mental disorders due to conditions classified elsewhere	74	17.5355
Other anemias	Cough	74	17.5355
Senile cataract	Malaise and fatigue	73	17.2986
Osteoarthrosis NOS	Urinary incontinence	73	17.2986
Nonspecific chest pain	Shortness of breath	73	17.2986
Fever of unknown origin	Memory loss	73	17.2986
Rash and other nonspecific skin eruption	Alzheimer's disease	73	17.2986
Rash and other nonspecific skin eruption	Dementias	73	17.2986
Congestive heart failure (CHF) NOS	Alzheimer's disease	73	17.2986
Congestive heart failure (CHF) NOS	Dementias	73	17.2986
Osteoporosis NOS	Abdominal pain	73	17.2986
Mild cognitive impairment	Dementias	73	17.2986
Memory loss	Major depressive disorder	73	17.2986
Other anemias	Osteoporosis NOS	73	17.2986
Nonspecific chest pain	Constipation	72	17.0616
Essential hypertension	Abnormal electrocardiogram [ECG] [EKG]	72	17.0616
Essential hypertension	Nausea and vomiting	72	17.0616
Malaise and fatigue	Constipation	72	17.0616
Mixed hyperlipidemia	Essential hypertension	72	17.0616
Alzheimer's disease	Hypovolemia	72	17.0616
Constipation	Abdominal pain	72	17.0616
Dementias	Hypovolemia	72	17.0616
Dizziness and giddiness (Light-headedness and vertigo)	Cough	71	16.8246
Dizziness and giddiness (Light-headedness and vertigo)	Memory loss	71	16.8246
Dizziness and giddiness (Light-headedness and vertigo)	Abdominal pain	71	16.8246
Essential hypertension	Other headache syndromes	71	16.8246
Urinary tract infection	Type 2 diabetes	71	16.8246
Urinary tract infection	GERD	71	16.8246
Osteoporosis NOS	Other persistent mental disorders due to conditions classified elsewhere	71	16.8246
Cough	Major depressive disorder	71	16.8246
Type 2 diabetes	Pain in joint	71	16.8246
Urinary incontinence	Other persistent mental disorders due to conditions classified elsewhere	71	16.8246
Other anemias	Type 2 diabetes	70	16.5877
Glaucoma	Alzheimer's disease	70	16.5877
Senile cataract	Nonspecific chest pain	70	16.5877
Nonspecific chest pain	Osteoarthrosis, localized, primary	70	16.5877
Nonspecific chest pain	Syncope and collapse	70	16.5877
Abnormal findings examination of lungs	Essential hypertension	70	16.5877
Essential hypertension	Other specified cardiac dysrhythmias	70	16.5877
Pain in limb	Hyperlipidemia	70	16.5877
Hearing loss	Alzheimer's disease	70	16.5877
Edema	Nonspecific chest pain	70	16.5877
Hypercholesterolemia	Hyperlipidemia	70	16.5877
Alzheimer's disease	Alteration of consciousness	70	16.5877
Other dyspnea	Symptoms involving cardiovascular system	70	16.5877
Back pain	Hyperlipidemia	70	16.5877
Dementias	Alteration of consciousness	70	16.5877
Other anemias	Memory loss	70	16.5877
Glaucoma	Dementias	69	16.3507
Senile cataract	Pain in joint	69	16.3507
Osteoarthrosis NOS	Constipation	69	16.3507
Osteoarthrosis NOS	Dizziness and giddiness (Light-headedness and vertigo)	69	16.3507
Essential hypertension	Other disorders of bone and cartilage	69	16.3507
Essential hypertension	Other dyspnea	69	16.3507
Pain in limb	Urinary tract infection	69	16.3507
Shortness of breath	Malaise and fatigue	69	16.3507
Osteoporosis NOS	Memory loss	69	16.3507
Hearing loss	Dementias	69	16.3507
Cough	Constipation	69	16.3507
Pneumonia	Alzheimer's disease	69	16.3507
Pneumonia	Dementias	69	16.3507
Hyposmolality and/or hyponatremia	Alzheimer's disease	69	16.3507
Hyposmolality and/or hyponatremia	Dementias	69	16.3507
Pain in joint	Urinary incontinence	69	16.3507
Back pain	Other persistent mental disorders due to conditions classified elsewhere	69	16.3507
Essential hypertension	Frequency of urination and polyuria	68	16.1137
Pain in limb	Memory loss	68	16.1137
Nausea and vomiting	Malaise and fatigue	68	16.1137
Osteoarthrosis, localized, primary	Abdominal pain	68	16.1137
Other abnormal blood chemistry	Alzheimer's disease	68	16.1137
Other abnormal blood chemistry	Dementias	68	16.1137
Cataract	Pain in joint	68	16.1137
Alzheimer's disease	Acute upper respiratory infections of multiple or unspecified sites	68	16.1137
Acute renal failure	Essential hypertension	68	16.1137
Back pain	Fever of unknown origin	68	16.1137
Hyperlipidemia	Urinary incontinence	68	16.1137
Acute upper respiratory infections of multiple or unspecified sites	Dementias	68	16.1137
Other anemias	Major depressive disorder	68	16.1137
Senile cataract	Abdominal pain	67	15.8768
Nonspecific chest pain	Other headache syndromes	67	15.8768
Nonspecific chest pain	Abnormal findings examination of lungs	67	15.8768
Nonspecific chest pain	Altered mental status	67	15.8768
Fever of unknown origin	Osteoporosis NOS	67	15.8768
Fever of unknown origin	Pain in limb	67	15.8768
Essential hypertension	Congestive heart failure (CHF) NOS	67	15.8768
Essential hypertension	Rash and other nonspecific skin eruption	67	15.8768
Diverticulosis	Alzheimer's disease	67	15.8768
Diverticulosis	Dementias	67	15.8768
Urinary tract infection	Major depressive disorder	67	15.8768
Urinary tract infection	Constipation	67	15.8768
GERD	Memory loss	67	15.8768
GERD	Cough	67	15.8768
Malaise and fatigue	Osteoarthrosis, localized, primary	67	15.8768
Malaise and fatigue	Symptoms involving cardiovascular system	67	15.8768
Malaise and fatigue	Altered mental status	67	15.8768
Edema	Abdominal pain	67	15.8768
Edema	Malaise and fatigue	67	15.8768
Type 2 diabetes	Major depressive disorder	67	15.8768
Back pain	Other anemias	67	15.8768
Back pain	Pain in limb	67	15.8768
Back pain	Major depressive disorder	67	15.8768
Senile cataract	Other persistent mental disorders due to conditions classified elsewhere	66	15.6398
Senile cataract	Osteoarthrosis NOS	66	15.6398
Nonspecific chest pain	Other dyspnea	66	15.6398
Nonspecific chest pain	Cataract	66	15.6398
Dizziness and giddiness (Light-headedness and vertigo)	Other persistent mental disorders due to conditions classified elsewhere	66	15.6398
Essential hypertension	Dysphagia	66	15.6398
Essential hypertension	Osteopenia or other disorder of bone and cartilage	66	15.6398
Essential hypertension	Hypothyroidism NOS	66	15.6398
Essential hypertension	Insomnia	66	15.6398
Generalized anxiety disorder	Alzheimer's disease	66	15.6398
Generalized anxiety disorder	Dementias	66	15.6398
Cataract	Abdominal pain	66	15.6398
Pain in joint	Symptoms involving cardiovascular system	66	15.6398
Back pain	Urinary tract infection	66	15.6398
Symptoms involving cardiovascular system	Abdominal pain	66	15.6398
Osteoarthrosis NOS	Cataract	65	15.4028
Essential hypertension	Hypovolemia	65	15.4028
Essential hypertension	Senile dementia	65	15.4028
Pain in limb	Other persistent mental disorders due to conditions classified elsewhere	65	15.4028
Sensorineural hearing loss	Alzheimer's disease	65	15.4028
GERD	Other persistent mental disorders due to conditions classified elsewhere	65	15.4028
Malaise and fatigue	Cataract	65	15.4028
Cough	Type 2 diabetes	65	15.4028
Cough	Urinary incontinence	65	15.4028
Mixed hyperlipidemia	Nonspecific chest pain	65	15.4028
Pain in joint	Constipation	65	15.4028
Back pain	Osteoporosis NOS	65	15.4028
Other anemias	Pain in limb	65	15.4028
Senile cataract	Urinary tract infection	64	15.1659
Dizziness and giddiness (Light-headedness and vertigo)	Major depressive disorder	64	15.1659
Essential hypertension	Anxiety disorder	64	15.1659
Essential hypertension	Other abnormal blood chemistry	64	15.1659
Syncope and collapse	Pain in joint	64	15.1659
Sensorineural hearing loss	Dementias	64	15.1659
Frequency of urination and polyuria	Malaise and fatigue	64	15.1659
Malaise and fatigue	Hypercholesterolemia	64	15.1659
Mixed hyperlipidemia	Hyperlipidemia	64	15.1659
Type 2 diabetes	Other persistent mental disorders due to conditions classified elsewhere	64	15.1659
Memory loss	Urinary incontinence	64	15.1659
Other anemias	GERD	64	15.1659
Other anemias	Urinary incontinence	64	15.1659
Impacted cerumen	Alzheimer's disease	63	14.9289
Impacted cerumen	Dementias	63	14.9289
Senile cataract	Cataract	63	14.9289
Senile cataract	Hyperlipidemia	63	14.9289
Osteoarthrosis NOS	Osteoarthrosis, generalized	63	14.9289
Nonspecific chest pain	Nausea and vomiting	63	14.9289
Abnormal findings examination of lungs	Abdominal pain	63	14.9289
Abnormal findings examination of lungs	Malaise and fatigue	63	14.9289
Fever of unknown origin	Urinary incontinence	63	14.9289
Essential hypertension	Hyposmolality and/or hyponatremia	63	14.9289
Pain in limb	Osteoporosis NOS	63	14.9289
Other headache syndromes	Malaise and fatigue	63	14.9289
Syncope and collapse	Malaise and fatigue	63	14.9289
Atrial fibrillation	Alzheimer's disease	63	14.9289
Atrial fibrillation	Dementias	63	14.9289
Type 2 diabetes	Memory loss	63	14.9289
Specific nonpsychotic mental disorders due to brain damage	Alzheimer's disease	63	14.9289
Specific nonpsychotic mental disorders due to brain damage	Dementias	63	14.9289
Alzheimer's disease	Osteoarthrosis, generalized	63	14.9289
Osteoarthrosis, generalized	Dementias	63	14.9289
Constipation	Other persistent mental disorders due to conditions classified elsewhere	63	14.9289
Contusion	Alzheimer's disease	63	14.9289
Contusion	Dementias	63	14.9289
Osteoarthrosis NOS	Symptoms involving cardiovascular system	62	14.6919
Nonspecific chest pain	Abnormal electrocardiogram [ECG] [EKG]	62	14.6919
Nonspecific chest pain	Hypercholesterolemia	62	14.6919
Fever of unknown origin	Type 2 diabetes	62	14.6919
Fever of unknown origin	Major depressive disorder	62	14.6919
Essential hypertension	Acute upper respiratory infections of multiple or unspecified sites	62	14.6919
Essential hypertension	Diverticulosis	62	14.6919
Other headache syndromes	Pain in joint	62	14.6919
Syncope and collapse	Abdominal pain	62	14.6919
Nausea and vomiting	Abdominal pain	62	14.6919
Osteoarthrosis, localized, primary	Hyperlipidemia	62	14.6919
Neurological disorders	Other persistent mental disorders due to conditions classified elsewhere	62	14.6919
Mixed hyperlipidemia	Pain in joint	62	14.6919
Other anemias	Constipation	62	14.6919
Major depressive disorder	Urinary incontinence	62	14.6919
Senile cataract	Memory loss	61	14.455
Nonspecific chest pain	Other disorders of bone and cartilage	61	14.455
Nonspecific chest pain	Other specified cardiac dysrhythmias	61	14.455
Essential hypertension	Pneumonia	61	14.455
Pain in limb	Urinary incontinence	61	14.455
Pain in limb	Major depressive disorder	61	14.455
Shortness of breath	Cough	61	14.455
Shortness of breath	Hyperlipidemia	61	14.455
Syncope and collapse	Other persistent mental disorders due to conditions classified elsewhere	61	14.455
Urinary tract infection	Altered mental status	61	14.455
Osteoporosis NOS	Major depressive disorder	61	14.455
Diarrhea	Essential hypertension	61	14.455
Osteoarthrosis, localized, primary	Cough	61	14.455
Cough	Altered mental status	61	14.455
Cough	Symptoms involving cardiovascular system	61	14.455
Edema	Pain in joint	61	14.455
Hypercholesterolemia	Pain in joint	61	14.455
Alzheimer's disease	Chronic renal failure [CKD]	61	14.455
Dementias	Chronic renal failure [CKD]	61	14.455
Glaucoma	Essential hypertension	60	14.218
Senile cataract	Cough	60	14.218
Nonspecific chest pain	Anxiety disorder	60	14.218
Dizziness and giddiness (Light-headedness and vertigo)	Urinary tract infection	60	14.218
Fever of unknown origin	GERD	60	14.218
Essential hypertension	Alteration of consciousness	60	14.218
Essential hypertension	Hearing loss	60	14.218
Shortness of breath	Pain in joint	60	14.218
Symptoms involving nervous and musculoskeletal systems	Alzheimer's disease	60	14.218
Symptoms involving nervous and musculoskeletal systems	Dementias	60	14.218
Malaise and fatigue	Abnormal electrocardiogram [ECG] [EKG]	60	14.218
Osteoarthrosis, localized, primary	Memory loss	60	14.218
Edema	Osteoarthrosis NOS	60	14.218
Edema	Other anemias	60	14.218
Mixed hyperlipidemia	Malaise and fatigue	60	14.218
Alzheimer's disease	Hemorrhoids	60	14.218
Back pain	Urinary incontinence	60	14.218
Constipation	Hyperlipidemia	60	14.218
Dementias	Hemorrhoids	60	14.218
Osteoarthrosis NOS	Syncope and collapse	59	13.981
Nonspecific chest pain	Acute upper respiratory infections of multiple or unspecified sites	59	13.981
Fever of unknown origin	Symptoms involving cardiovascular system	59	13.981
Urinary tract infection	Osteoarthrosis, localized, primary	59	13.981
Cough	Acute upper respiratory infections of multiple or unspecified sites	59	13.981
Mixed hyperlipidemia	Memory loss	59	13.981
Vascular dementia	Hyperlipidemia	59	13.981
Back pain	GERD	59	13.981
Back pain	Symptoms involving cardiovascular system	59	13.981
Symptoms involving cardiovascular system	Major depressive disorder	59	13.981
Other anemias	Senile cataract	59	13.981
Other anemias	Altered mental status	58	13.7441
Senile cataract	Fever of unknown origin	58	13.7441
Abnormal findings examination of lungs	Cough	58	13.7441
Other headache syndromes	Abdominal pain	58	13.7441
Other headache syndromes	Memory loss	58	13.7441
Anxiety disorder	Abdominal pain	58	13.7441
Shortness of breath	Abdominal pain	58	13.7441
Shortness of breath	Symptoms involving cardiovascular system	58	13.7441
Syncope and collapse	Hyperlipidemia	58	13.7441
Frequency of urination and polyuria	Pain in joint	58	13.7441
GERD	Major depressive disorder	58	13.7441
Malaise and fatigue	Hypovolemia	58	13.7441
Osteoarthrosis, localized, primary	Other persistent mental disorders due to conditions classified elsewhere	58	13.7441
Edema	Cough	58	13.7441
Specific nonpsychotic mental disorders due to brain damage	Other persistent mental disorders due to conditions classified elsewhere	58	13.7441
Back pain	Dizziness and giddiness (Light-headedness and vertigo)	58	13.7441
Constipation	Memory loss	58	13.7441
Hyperlipidemia	Symptoms involving cardiovascular system	58	13.7441
Memory loss	Symptoms involving cardiovascular system	58	13.7441
Osteoarthrosis NOS	Acute upper respiratory infections of multiple or unspecified sites	57	13.5071
Nonspecific chest pain	Frequency of urination and polyuria	57	13.5071
Nonspecific chest pain	Osteopenia or other disorder of bone and cartilage	57	13.5071
Dizziness and giddiness (Light-headedness and vertigo)	GERD	57	13.5071
Abnormal findings examination of lungs	Pain in joint	57	13.5071
Essential hypertension	Atrial fibrillation	57	13.5071
Essential hypertension	Sensorineural hearing loss	57	13.5071
Essential hypertension	Generalized anxiety disorder	57	13.5071
Pain in limb	GERD	57	13.5071
Other headache syndromes	Hyperlipidemia	57	13.5071
Anxiety disorder	Other persistent mental disorders due to conditions classified elsewhere	57	13.5071
Anxiety disorder	Generalized anxiety disorder	57	13.5071
Shortness of breath	Other dyspnea	57	13.5071
Diverticulosis	Abdominal pain	57	13.5071
Osteoporosis NOS	Constipation	57	13.5071
Frequency of urination and polyuria	Hyperlipidemia	57	13.5071
Edema	Other persistent mental disorders due to conditions classified elsewhere	57	13.5071
Edema	Urinary tract infection	57	13.5071
Mixed hyperlipidemia	Abdominal pain	57	13.5071
Cataract	Other persistent mental disorders due to conditions classified elsewhere	57	13.5071
Other dyspnea	Abdominal pain	57	13.5071
Back pain	Constipation	57	13.5071
Pain in joint	Acute upper respiratory infections of multiple or unspecified sites	57	13.5071
Pain in joint	Altered mental status	57	13.5071
Altered mental status	Hyperlipidemia	57	13.5071
Altered mental status	Other persistent mental disorders due to conditions classified elsewhere	57	13.5071
Altered mental status	Abdominal pain	57	13.5071
Back pain	Type 2 diabetes	57	13.5071
Constipation	Urinary incontinence	57	13.5071
Constipation	Major depressive disorder	57	13.5071
Abnormal electrocardiogram [ECG] [EKG]	Abdominal pain	57	13.5071
Other anemias	Dizziness and giddiness (Light-headedness and vertigo)	57	13.5071
Other anemias	Shortness of breath	56	13.2701
Impacted cerumen	Essential hypertension	56	13.2701
Osteoarthrosis NOS	Frequency of urination and polyuria	56	13.2701
Osteoarthrosis NOS	Other disorders of bone and cartilage	56	13.2701
Osteoarthrosis NOS	Shortness of breath	56	13.2701
Nonspecific chest pain	Other abnormal blood chemistry	56	13.2701
Nonspecific chest pain	Diverticulosis	56	13.2701
Dizziness and giddiness (Light-headedness and vertigo)	Pain in limb	56	13.2701
Abnormal findings examination of lungs	Urinary tract infection	56	13.2701
Allergic rhinitis	Alzheimer's disease	56	13.2701
Allergic rhinitis	Dementias	56	13.2701
Essential hypertension	Hemorrhoids	56	13.2701
Essential hypertension	Osteoarthrosis, generalized	56	13.2701
Pain in limb	Constipation	56	13.2701
Pain in limb	Type 2 diabetes	56	13.2701
Other disorders of bone and cartilage	Malaise and fatigue	56	13.2701
Other disorders of bone and cartilage	Pain in joint	56	13.2701
Malaise and fatigue	Other dyspnea	56	13.2701
Malaise and fatigue	Acute upper respiratory infections of multiple or unspecified sites	56	13.2701
Coronary atherosclerosis	Hyperlipidemia	56	13.2701
Edema	Pain in limb	56	13.2701
Edema	Hyperlipidemia	56	13.2701
Mixed hyperlipidemia	Osteoarthrosis NOS	56	13.2701
Mixed hyperlipidemia	Senile cataract	56	13.2701
Cataract	Hyperlipidemia	56	13.2701
Vascular dementia	Other persistent mental disorders due to conditions classified elsewhere	56	13.2701
Hypercholesterolemia	Abdominal pain	56	13.2701
Alzheimer's disease	Degeneration of intervertebral disc	56	13.2701
Acute renal failure	Other anemias	56	13.2701
Back pain	Senile cataract	56	13.2701
Hyperlipidemia	Abnormal electrocardiogram [ECG] [EKG]	56	13.2701
Contusion	Essential hypertension	56	13.2701
Other anemias	Abnormal findings examination of lungs	56	13.2701
Osteoarthrosis NOS	Abnormal findings examination of lungs	55	13.0332
Osteoarthrosis NOS	Nausea and vomiting	55	13.0332
Osteoarthrosis NOS	Rash and other nonspecific skin eruption	55	13.0332
Dizziness and giddiness (Light-headedness and vertigo)	Osteoporosis NOS	55	13.0332
Dizziness and giddiness (Light-headedness and vertigo)	Fever of unknown origin	55	13.0332
Abnormal findings examination of lungs	Hyperlipidemia	55	13.0332
Vitamin D deficiency	Alzheimer's disease	55	13.0332
Vitamin D deficiency	Dementias	55	13.0332
Fever of unknown origin	Altered mental status	55	13.0332
Pain in limb	Cataract	55	13.0332
Other headache syndromes	Cough	55	13.0332
Rash and other nonspecific skin eruption	Malaise and fatigue	55	13.0332
Anxiety disorder	Pain in joint	55	13.0332
Shortness of breath	Urinary tract infection	55	13.0332
Shortness of breath	Major depressive disorder	55	13.0332
Other disorders of bone and cartilage	Other persistent mental disorders due to conditions classified elsewhere	55	13.0332
Inflammation of eyelids	Alzheimer's disease	55	13.0332
Inflammation of eyelids	Dementias	55	13.0332
Osteoporosis NOS	Urinary incontinence	55	13.0332
Osteoporosis NOS	GERD	55	13.0332
Frequency of urination and polyuria	Memory loss	55	13.0332
Frequency of urination and polyuria	Abdominal pain	55	13.0332
Palpitations	Alzheimer's disease	55	13.0332
GERD	Constipation	55	13.0332
Other disorders of soft tissues	Alzheimer's disease	55	13.0332
Malaise and fatigue	Other abnormal blood chemistry	55	13.0332
Malaise and fatigue	Vascular dementia	55	13.0332
Malaise and fatigue	Dysphagia	55	13.0332
Diarrhea	Abdominal pain	55	13.0332
Neurological disorders	Essential hypertension	55	13.0332
Mixed hyperlipidemia	Other persistent mental disorders due to conditions classified elsewhere	55	13.0332
Alzheimer's disease	Hematuria	55	13.0332
Alzheimer's disease	Cervicalgia	55	13.0332
Other dyspnea	Pain in joint	55	13.0332
Pain in joint	Insomnia	55	13.0332
Mild cognitive impairment	Essential hypertension	55	13.0332
Dementias	Degeneration of intervertebral disc	55	13.0332
Dementias	Hematuria	55	13.0332
Dementias	Cervicalgia	55	13.0332
Other anemias	Syncope and collapse	55	13.0332
Senile cataract	Pain in limb	54	12.7962
Nonspecific chest pain	Hypovolemia	54	12.7962
Nonspecific chest pain	Vascular dementia	54	12.7962
Nonspecific chest pain	Rash and other nonspecific skin eruption	54	12.7962
Decubitus ulcer	Alzheimer's disease	54	12.7962
Decubitus ulcer	Dementias	54	12.7962
Iron deficiency anemias, unspecified or not due to blood loss	Alzheimer's disease	54	12.7962
Iron deficiency anemias, unspecified or not due to blood loss	Dementias	54	12.7962
Essential hypertension	Symptoms involving nervous and musculoskeletal systems	54	12.7962
Rash and other nonspecific skin eruption	Other persistent mental disorders due to conditions classified elsewhere	54	12.7962
Rash and other nonspecific skin eruption	Abdominal pain	54	12.7962
Anxiety disorder	Malaise and fatigue	54	12.7962
Syncope and collapse	Urinary tract infection	54	12.7962
Nausea and vomiting	Pain in joint	54	12.7962
Other disorders of bone and cartilage	Cough	54	12.7962
Other disorders of bone and cartilage	Hyperlipidemia	54	12.7962
Urinary tract infection	Frequency of urination and polyuria	54	12.7962
Palpitations	Dementias	54	12.7962
GERD	Urinary incontinence	54	12.7962
GERD	Type 2 diabetes	54	12.7962
Other disorders of soft tissues	Dementias	54	12.7962
Diarrhea	Malaise and fatigue	54	12.7962
Osteoarthrosis, localized, primary	Major depressive disorder	54	12.7962
Cough	Insomnia	54	12.7962
Cough	Hypercholesterolemia	54	12.7962
Hypercholesterolemia	Memory loss	54	12.7962
Pain in joint	Abnormal electrocardiogram [ECG] [EKG]	54	12.7962
Back pain	Osteoarthrosis, localized, primary	54	12.7962
Back pain	Other dyspnea	54	12.7962
Hyperlipidemia	Other specified cardiac dysrhythmias	54	12.7962
Contusion	Pain in joint	54	12.7962
Other anemias	Osteoarthrosis, localized, primary	54	12.7962
Other anemias	Abnormal electrocardiogram [ECG] [EKG]	54	12.7962
Osteoarthrosis NOS	Osteopenia or other disorder of bone and cartilage	53	12.5592
Osteoarthrosis NOS	Altered mental status	53	12.5592
Osteoarthrosis NOS	Other headache syndromes	53	12.5592
Dizziness and giddiness (Light-headedness and vertigo)	Urinary incontinence	53	12.5592
Fever of unknown origin	Shortness of breath	53	12.5592
Essential hypertension	Chronic renal failure [CKD]	53	12.5592
Essential hypertension	Dementia with cerebral degenerations	53	12.5592
Pain in limb	Osteoarthrosis, localized, primary	53	12.5592
Other headache syndromes	Major depressive disorder	53	12.5592
Nausea and vomiting	Cough	53	12.5592
Other disorders of bone and cartilage	Memory loss	53	12.5592
Other disorders of bone and cartilage	Urinary tract infection	53	12.5592
Hypothyroidism NOS	Malaise and fatigue	53	12.5592
Frequency of urination and polyuria	Other persistent mental disorders due to conditions classified elsewhere	53	12.5592
Hearing loss	Pain in joint	53	12.5592
Osteopenia or other disorder of bone and cartilage	Pain in joint	53	12.5592
Malaise and fatigue	Pneumonia	53	12.5592
Diarrhea	Nonspecific chest pain	53	12.5592
Cough	Other dyspnea	53	12.5592
Other abnormal blood chemistry	Pain in joint	53	12.5592
Hypercholesterolemia	Other persistent mental disorders due to conditions classified elsewhere	53	12.5592
Alzheimer's disease	Abnormal involuntary movements	53	12.5592
Abnormal involuntary movements	Dementias	53	12.5592
Memory loss	Insomnia	53	12.5592
Symptoms involving cardiovascular system	Other persistent mental disorders due to conditions classified elsewhere	53	12.5592
Other anemias	Other specified cardiac dysrhythmias	53	12.5592
Other anemias	Hypercholesterolemia	53	12.5592
Senile cataract	Major depressive disorder	52	12.3223
Osteoarthrosis NOS	Anxiety disorder	52	12.3223
Nonspecific chest pain	Generalized anxiety disorder	52	12.3223
Nonspecific chest pain	Hearing loss	52	12.3223
Dizziness and giddiness (Light-headedness and vertigo)	Type 2 diabetes	52	12.3223
Fever of unknown origin	Osteoarthrosis, localized, primary	52	12.3223
Other headache syndromes	Other persistent mental disorders due to conditions classified elsewhere	52	12.3223
Benign neoplasm of colon	Alzheimer's disease	52	12.3223
Benign neoplasm of colon	Dementias	52	12.3223
Shortness of breath	Other persistent mental disorders due to conditions classified elsewhere	52	12.3223
Diverticulosis	Malaise and fatigue	52	12.3223
Diverticulosis	Pain in joint	52	12.3223
Sensorineural hearing loss	Pain in joint	52	12.3223
Nausea and vomiting	Other persistent mental disorders due to conditions classified elsewhere	52	12.3223
Urinary tract infection	Symptoms involving cardiovascular system	52	12.3223
Osteoporosis NOS	Cataract	52	12.3223
Osteoporosis NOS	Osteoarthrosis, localized, primary	52	12.3223
Frequency of urination and polyuria	Cough	52	12.3223
Osteopenia or other disorder of bone and cartilage	Malaise and fatigue	52	12.3223
Malaise and fatigue	Other specified cardiac dysrhythmias	52	12.3223
Other abnormal blood chemistry	Abdominal pain	52	12.3223
Type 2 diabetes	Urinary incontinence	52	12.3223
Mixed hyperlipidemia	Fever of unknown origin	52	12.3223
Mixed hyperlipidemia	Cough	52	12.3223
Pain in joint	Other specified cardiac dysrhythmias	52	12.3223
Altered mental status	Memory loss	52	12.3223
Senile cataract	Urinary incontinence	51	12.0853
Senile cataract	Osteoporosis NOS	51	12.0853
Osteoarthrosis NOS	Hearing loss	51	12.0853
Osteoarthrosis NOS	Dysphagia	51	12.0853
Osteoarthrosis NOS	Hypercholesterolemia	51	12.0853
Osteoarthrosis NOS	Other dyspnea	51	12.0853
Dizziness and giddiness (Light-headedness and vertigo)	Other headache syndromes	51	12.0853
Fever of unknown origin	Syncope and collapse	51	12.0853
Allergic rhinitis	Essential hypertension	51	12.0853
Essential hypertension	Other disorders of soft tissues	51	12.0853
Other headache syndromes	Urinary tract infection	51	12.0853
Rash and other nonspecific skin eruption	Pain in joint	51	12.0853
Anxiety disorder	Hyperlipidemia	51	12.0853
Anxiety disorder	Cough	51	12.0853
Shortness of breath	Memory loss	51	12.0853
Syncope and collapse	Memory loss	51	12.0853
Other disorders of bone and cartilage	Osteoporosis NOS	51	12.0853
Urinary tract infection	Osteopenia or other disorder of bone and cartilage	51	12.0853
Senile dementia	Other persistent mental disorders due to conditions classified elsewhere	51	12.0853
GERD	Symptoms involving cardiovascular system	51	12.0853
Osteopenia or other disorder of bone and cartilage	Cough	51	12.0853
Osteopenia or other disorder of bone and cartilage	Hyperlipidemia	51	12.0853
Osteopenia or other disorder of bone and cartilage	Other persistent mental disorders due to conditions classified elsewhere	51	12.0853
Malaise and fatigue	Insomnia	51	12.0853
Diarrhea	Osteoarthrosis NOS	51	12.0853
Osteoarthrosis, localized, primary	Constipation	51	12.0853
Neurological disorders	Hyperlipidemia	51	12.0853
Edema	Fever of unknown origin	51	12.0853
Mixed hyperlipidemia	Other anemias	51	12.0853
Cataract	Memory loss	51	12.0853
Cataract	Major depressive disorder	51	12.0853
Vascular dementia	Memory loss	51	12.0853
Alzheimer's disease	Symptoms involving digestive system	51	12.0853
Acute renal failure	Malaise and fatigue	51	12.0853
Other dyspnea	Major depressive disorder	51	12.0853
Pain in joint	Hemorrhoids	51	12.0853
Back pain	Shortness of breath	51	12.0853
Memory loss	Abnormal electrocardiogram [ECG] [EKG]	51	12.0853
Contusion	Nonspecific chest pain	51	12.0853
Dementias	Symptoms involving digestive system	51	12.0853
Insomnia	Abdominal pain	51	12.0853
Other anemias	Symptoms involving cardiovascular system	50	11.8483
Other anemias	Cataract	50	11.8483
Glaucoma	Pain in joint	50	11.8483
Senile cataract	Dizziness and giddiness (Light-headedness and vertigo)	50	11.8483
Osteoarthrosis NOS	Senile dementia	50	11.8483
Osteoarthrosis NOS	Sensorineural hearing loss	50	11.8483
Nonspecific chest pain	Coronary atherosclerosis	50	11.8483
Nonspecific chest pain	Pneumonia	50	11.8483
Nonspecific chest pain	Dysphagia	50	11.8483
Nonspecific chest pain	Insomnia	50	11.8483
Nonspecific chest pain	Hemorrhoids	50	11.8483
Nonspecific chest pain	Hyposmolality and/or hyponatremia	50	11.8483
Nonspecific chest pain	Sensorineural hearing loss	50	11.8483
Dizziness and giddiness (Light-headedness and vertigo)	Syncope and collapse	50	11.8483
Decubitus ulcer	Essential hypertension	50	11.8483
Abnormal findings examination of lungs	Osteoporosis NOS	50	11.8483
Arthropathy NOS	Alzheimer's disease	50	11.8483
Fever of unknown origin	Cataract	50	11.8483
Pain in limb	Other headache syndromes	50	11.8483
Pain in limb	Syncope and collapse	50	11.8483
Pain in limb	Acute upper respiratory infections of multiple or unspecified sites	50	11.8483
Pain in limb	Shortness of breath	50	11.8483
Pain in limb	Symptoms involving cardiovascular system	50	11.8483
Rash and other nonspecific skin eruption	Cough	50	11.8483
Anxiety disorder	Memory loss	50	11.8483
Syncope and collapse	Cough	50	11.8483
Syncope and collapse	Major depressive disorder	50	11.8483
Other disorders of bone and cartilage	Abdominal pain	50	11.8483
Urinary tract infection	Cataract	50	11.8483
Osteoporosis NOS	Osteopenia or other disorder of bone and cartilage	50	11.8483
Frequency of urination and polyuria	Urinary incontinence	50	11.8483
Anorexia	Alzheimer's disease	50	11.8483
Anorexia	Dementias	50	11.8483
Osteopenia or other disorder of bone and cartilage	Memory loss	50	11.8483
Cough	Abnormal electrocardiogram [ECG] [EKG]	50	11.8483
Cough	Cataract	50	11.8483
Cough	Dysphagia	50	11.8483
Other abnormal blood chemistry	Hyperlipidemia	50	11.8483
Mixed hyperlipidemia	Hypercholesterolemia	50	11.8483
Type 2 diabetes	Symptoms involving cardiovascular system	50	11.8483
Mixed hyperlipidemia	Pain in limb	50	11.8483
Mixed hyperlipidemia	Urinary tract infection	50	11.8483
Dermatophytosis of nail	Alzheimer's disease	50	11.8483
Dermatophytosis of nail	Dementias	50	11.8483
Acute renal failure	Nonspecific chest pain	50	11.8483
Other dyspnea	Memory loss	50	11.8483
Acute renal failure	Hyperlipidemia	50	11.8483
Hyperlipidemia	Insomnia	50	11.8483
Memory loss	Acute upper respiratory infections of multiple or unspecified sites	50	11.8483
Acute upper respiratory infections of multiple or unspecified sites	Abdominal pain	50	11.8483
Other anemias	Other abnormal blood chemistry	50	11.8483
Other anemias	Other disorders of bone and cartilage	50	11.8483
Other anemias	Nausea and vomiting	49	11.6114
Glaucoma	Nonspecific chest pain	49	11.6114
Osteoarthrosis NOS	Abnormal electrocardiogram [ECG] [EKG]	49	11.6114
Osteoarthrosis NOS	Other abnormal blood chemistry	49	11.6114
Nonspecific chest pain	Alteration of consciousness	49	11.6114
Nonspecific chest pain	Senile dementia	49	11.6114
Dizziness and giddiness (Light-headedness and vertigo)	Constipation	49	11.6114
Abnormal findings examination of lungs	Altered mental status	49	11.6114
Abnormal findings examination of lungs	Major depressive disorder	49	11.6114
Arthropathy NOS	Dementias	49	11.6114
Vitamin D deficiency	Essential hypertension	49	11.6114
Fever of unknown origin	Dysphagia	49	11.6114
Fever of unknown origin	Constipation	49	11.6114
Fever of unknown origin	Hypercholesterolemia	49	11.6114
Fever of unknown origin	Other disorders of bone and cartilage	49	11.6114
Essential hypertension	Palpitations	49	11.6114
Essential hypertension	Benign neoplasm of colon	49	11.6114
Pain in limb	Frequency of urination and polyuria	49	11.6114
Other headache syndromes	GERD	49	11.6114
Congestive heart failure (CHF) NOS	Malaise and fatigue	49	11.6114
Acute pain	Alzheimer's disease	49	11.6114
Acute pain	Dementias	49	11.6114
Generalized anxiety disorder	Other persistent mental disorders due to conditions classified elsewhere	49	11.6114
Sensorineural hearing loss	Hyperlipidemia	49	11.6114
Nausea and vomiting	Urinary tract infection	49	11.6114
Nausea and vomiting	Major depressive disorder	49	11.6114
Urinary tract infection	Hypercholesterolemia	49	11.6114
Osteoporosis NOS	Type 2 diabetes	49	11.6114
Malaise and fatigue	Hyposmolality and/or hyponatremia	49	11.6114
Diarrhea	Pain in joint	49	11.6114
Chronic pain	Alzheimer's disease	49	11.6114
Chronic pain	Dementias	49	11.6114
Neurological disorders	Memory loss	49	11.6114
Edema	Back pain	49	11.6114
Type 2 diabetes	Constipation	49	11.6114
Swelling of limb	Alzheimer's disease	49	11.6114
Swelling of limb	Dementias	49	11.6114
Swelling of limb	Other disorders of soft tissues	49	11.6114
Hypercholesterolemia	Major depressive disorder	49	11.6114
Alzheimer's disease	Delirium due to conditions classified elsewhere	49	11.6114
Acute renal failure	Abdominal pain	49	11.6114
Delirium due to conditions classified elsewhere	Dementias	49	11.6114
Altered mental status	Urinary incontinence	49	11.6114
Dementia with cerebral degenerations	Other persistent mental disorders due to conditions classified elsewhere	49	11.6114
Back pain	Cataract	49	11.6114
Osteoarthrosis involving more than one site, but not specified as generalized	Alzheimer's disease	49	11.6114
Osteoarthrosis involving more than one site, but not specified as generalized	Dementias	49	11.6114
Osteoarthrosis involving more than one site, but not specified as generalized	Osteoarthrosis NOS	49	11.6114
Osteoarthrosis involving more than one site, but not specified as generalized	Osteoarthrosis, generalized	49	11.6114
Mild cognitive impairment	Memory loss	49	11.6114
Acute upper respiratory infections of multiple or unspecified sites	Other persistent mental disorders due to conditions classified elsewhere	49	11.6114
Sepsis	Alzheimer's disease	49	11.6114
Sepsis	Dementias	49	11.6114
Dysphagia	Other persistent mental disorders due to conditions classified elsewhere	49	11.6114
Abdominal pain	Other specified cardiac dysrhythmias	49	11.6114
Other anemias	Osteopenia or other disorder of bone and cartilage	49	11.6114
Glaucoma	Malaise and fatigue	48	11.3744
Impacted cerumen	Nonspecific chest pain	48	11.3744
Osteoarthrosis NOS	Insomnia	48	11.3744
Osteoarthrosis NOS	Diverticulosis	48	11.3744
Dizziness and giddiness (Light-headedness and vertigo)	Symptoms involving cardiovascular system	48	11.3744
Vitamin B-complex deficiencies	Alzheimer's disease	48	11.3744
Vitamin B-complex deficiencies	Dementias	48	11.3744
Fever of unknown origin	Nausea and vomiting	48	11.3744
Essential hypertension	Degeneration of intervertebral disc	48	11.3744
Essential hypertension	Hematuria	48	11.3744
Pain in limb	Other disorders of bone and cartilage	48	11.3744
Rash and other nonspecific skin eruption	Urinary tract infection	48	11.3744
Anxiety disorder	Major depressive disorder	48	11.3744
Shortness of breath	Osteoporosis NOS	48	11.3744
Shortness of breath	GERD	48	11.3744
Diverticulosis	Hyperlipidemia	48	11.3744
Generalized anxiety disorder	Abdominal pain	48	11.3744
Syncope and collapse	Type 2 diabetes	48	11.3744
Sensorineural hearing loss	Memory loss	48	11.3744
Nausea and vomiting	Type 2 diabetes	48	11.3744
Urinary tract infection	Insomnia	48	11.3744
Hypothyroidism NOS	Pain in joint	48	11.3744
Osteoporosis NOS	Altered mental status	48	11.3744
Senile dementia	Malaise and fatigue	48	11.3744
GERD	Osteoarthrosis, localized, primary	48	11.3744
Hearing loss	Abdominal pain	48	11.3744
Neurological disorders	Nonspecific chest pain	48	11.3744
Cough	Pneumonia	48	11.3744
Edema	Memory loss	48	11.3744
Type 2 diabetes	Hypercholesterolemia	48	11.3744
Mixed hyperlipidemia	Cataract	48	11.3744
Vascular dementia	Abdominal pain	48	11.3744
Vascular dementia	Pain in joint	48	11.3744
Alzheimer's disease	Diabetes mellitus	48	11.3744
Diabetes mellitus	Dementias	48	11.3744
Back pain	Other disorders of bone and cartilage	48	11.3744
Constipation	Symptoms involving cardiovascular system	48	11.3744
Abnormal electrocardiogram [ECG] [EKG]	Other persistent mental disorders due to conditions classified elsewhere	48	11.3744
Insomnia	Other persistent mental disorders due to conditions classified elsewhere	48	11.3744
Abdominal pain	Hemorrhoids	48	11.3744
Impacted cerumen	Osteoarthrosis NOS	47	11.1374
Osteoarthrosis NOS	Other specified cardiac dysrhythmias	47	11.1374
Osteoarthrosis NOS	Arthropathy NOS	47	11.1374
Osteoarthrosis NOS	Generalized anxiety disorder	47	11.1374
Hereditary and idiopathic peripheral neuropathy	Alzheimer's disease	47	11.1374
Hereditary and idiopathic peripheral neuropathy	Dementias	47	11.1374
Nonspecific chest pain	Congestive heart failure (CHF) NOS	47	11.1374
Nonspecific chest pain	Degeneration of intervertebral disc	47	11.1374
Nonspecific chest pain	Allergic rhinitis	47	11.1374
Nonspecific chest pain	Cervicalgia	47	11.1374
Dizziness and giddiness (Light-headedness and vertigo)	Anxiety disorder	47	11.1374
Fever of unknown origin	Other dyspnea	47	11.1374
Fever of unknown origin	Osteopenia or other disorder of bone and cartilage	47	11.1374
Essential hypertension	Diabetes mellitus	47	11.1374
Pain in limb	Osteopenia or other disorder of bone and cartilage	47	11.1374
Rash and other nonspecific skin eruption	Memory loss	47	11.1374
Rash and other nonspecific skin eruption	Hyperlipidemia	47	11.1374
Anxiety disorder	Urinary incontinence	47	11.1374
Anxiety disorder	Urinary tract infection	47	11.1374
Shortness of breath	Type 2 diabetes	47	11.1374
Musculoskeletal symptoms referable to limbs	Alzheimer's disease	47	11.1374
Musculoskeletal symptoms referable to limbs	Dementias	47	11.1374
Urinary tract infection	Abnormal electrocardiogram [ECG] [EKG]	47	11.1374
Urinary tract infection	Dysphagia	47	11.1374
Urinary tract infection	Hypothyroidism NOS	47	11.1374
Urinary tract infection	Vascular dementia	47	11.1374
Osteoporosis NOS	Symptoms involving cardiovascular system	47	11.1374
Cerebral artery occlusion, with cerebral infarction	Alzheimer's disease	47	11.1374
Cerebral artery occlusion, with cerebral infarction	Dementias	47	11.1374
GERD	Other dyspnea	47	11.1374
Hearing loss	Memory loss	47	11.1374
Osteopenia or other disorder of bone and cartilage	Abdominal pain	47	11.1374
Other disorders of soft tissues	Malaise and fatigue	47	11.1374
Malaise and fatigue	Alteration of consciousness	47	11.1374
Diarrhea	Hyperlipidemia	47	11.1374
Diarrhea	Other anemias	47	11.1374
Diarrhea	Pain in limb	47	11.1374
Neurological disorders	Malaise and fatigue	47	11.1374
Neurological disorders	Pain in joint	47	11.1374
Osteoarthrosis, localized, primary	Urinary incontinence	47	11.1374
Other abnormal blood chemistry	Type 2 diabetes	47	11.1374
Mixed hyperlipidemia	Back pain	47	11.1374
Mixed hyperlipidemia	Dizziness and giddiness (Light-headedness and vertigo)	47	11.1374
Mixed hyperlipidemia	GERD	47	11.1374
Pruritus and related conditions	Alzheimer's disease	47	11.1374
Pruritus and related conditions	Dementias	47	11.1374
Back pain	Other headache syndromes	47	11.1374
Back pain	Syncope and collapse	47	11.1374
Altered mental status	Constipation	47	11.1374
Back pain	Nausea and vomiting	47	11.1374
Constipation	Insomnia	47	11.1374
Constipation	Acute upper respiratory infections of multiple or unspecified sites	47	11.1374
Mild cognitive impairment	Pain in joint	47	11.1374
Other anemias	Hearing loss	47	11.1374
Other anemias	Frequency of urination and polyuria	47	11.1374
Other specified cardiac dysrhythmias	Other persistent mental disorders due to conditions classified elsewhere	47	11.1374
Other anemias	Hyposmolality and/or hyponatremia	47	11.1374
Other anemias	Rash and other nonspecific skin eruption	46	10.9005
Other anemias	Dysphagia	46	10.9005
Glaucoma	Abdominal pain	46	10.9005
Glaucoma	Osteoarthrosis NOS	46	10.9005
Impacted cerumen	Malaise and fatigue	46	10.9005
Senile cataract	Type 2 diabetes	46	10.9005
Senile cataract	GERD	46	10.9005
Osteoarthrosis NOS	Vascular dementia	46	10.9005
Nonspecific chest pain	Hypothyroidism NOS	46	10.9005
Nonspecific chest pain	Osteoarthrosis, generalized	46	10.9005
Nonspecific chest pain	Benign neoplasm of colon	46	10.9005
Nonspecific chest pain	Palpitations	46	10.9005
Dizziness and giddiness (Light-headedness and vertigo)	Hypercholesterolemia	46	10.9005
Dizziness and giddiness (Light-headedness and vertigo)	Osteoarthrosis, localized, primary	46	10.9005
Abnormal findings examination of lungs	Memory loss	46	10.9005
Vitamin D deficiency	Abdominal pain	46	10.9005
Iron deficiency anemias, unspecified or not due to blood loss	Essential hypertension	46	10.9005
Essential hypertension	Anorexia	46	10.9005
Essential hypertension	Inflammation of eyelids	46	10.9005
Essential hypertension	Dermatophytosis of nail	46	10.9005
Essential hypertension	Cervicalgia	46	10.9005
Dysuria	Alzheimer's disease	46	10.9005
Diverticulosis	Cough	46	10.9005
Diverticulosis	Memory loss	46	10.9005
Generalized anxiety disorder	Pain in joint	46	10.9005
Sensorineural hearing loss	Major depressive disorder	46	10.9005
Urinary tract infection	Pneumonia	46	10.9005
Urinary tract infection	Hypovolemia	46	10.9005
Hearing loss	Malaise and fatigue	46	10.9005
Hearing loss	Hyperlipidemia	46	10.9005
Other disorders of soft tissues	Cough	46	10.9005
Malaise and fatigue	Coronary atherosclerosis	46	10.9005
Malaise and fatigue	Hemorrhoids	46	10.9005
Osteoarthrosis, localized, primary	Type 2 diabetes	46	10.9005
Cough	Other specified cardiac dysrhythmias	46	10.9005
Edema	Osteoporosis NOS	46	10.9005
Cataract	Urinary incontinence	46	10.9005
Hyposmolality and/or hyponatremia	Abdominal pain	46	10.9005
Swelling of limb	Essential hypertension	46	10.9005
Alzheimer's disease	Dry eyes	46	10.9005
Other dyspnea	Hyperlipidemia	46	10.9005
Acute renal failure	Fever of unknown origin	46	10.9005
Other dyspnea	Other persistent mental disorders due to conditions classified elsewhere	46	10.9005
Back pain	Anxiety disorder	46	10.9005
Pain in joint	Degeneration of intervertebral disc	46	10.9005
Back pain	Abnormal electrocardiogram [ECG] [EKG]	46	10.9005
Altered mental status	Abnormal electrocardiogram [ECG] [EKG]	46	10.9005
Back pain	Degeneration of intervertebral disc	46	10.9005
Back pain	Abnormal findings examination of lungs	46	10.9005
Mild cognitive impairment	Hyperlipidemia	46	10.9005
Mild cognitive impairment	Malaise and fatigue	46	10.9005
Dysphagia	Abdominal pain	46	10.9005
Abdominal pain	Hypovolemia	46	10.9005
Other anemias	Iron deficiency anemias, unspecified or not due to blood loss	45	10.6635
Glaucoma	Cough	45	10.6635
Impacted cerumen	Abdominal pain	45	10.6635
Impacted cerumen	Pain in joint	45	10.6635
Senile cataract	Hypercholesterolemia	45	10.6635
Osteoarthrosis NOS	Hemorrhoids	45	10.6635
Osteoarthrosis NOS	Allergic rhinitis	45	10.6635
Nonspecific chest pain	Other disorders of soft tissues	45	10.6635
Nonspecific chest pain	Symptoms involving nervous and musculoskeletal systems	45	10.6635
Dizziness and giddiness (Light-headedness and vertigo)	Cataract	45	10.6635
Abnormal findings examination of lungs	Abnormal electrocardiogram [ECG] [EKG]	45	10.6635
Abnormal findings examination of lungs	Shortness of breath	45	10.6635
Abnormal findings examination of lungs	Other persistent mental disorders due to conditions classified elsewhere	45	10.6635
Abnormal findings examination of lungs	Pain in limb	45	10.6635
Abnormal findings examination of lungs	Fever of unknown origin	45	10.6635
Abnormal findings examination of lungs	GERD	45	10.6635
Fever of unknown origin	Pneumonia	45	10.6635
Fever of unknown origin	Other specified cardiac dysrhythmias	45	10.6635
Allergic rhinitis	Malaise and fatigue	45	10.6635
Essential hypertension	Chronic pain	45	10.6635
Pain in limb	Altered mental status	45	10.6635
Pain in limb	Other dyspnea	45	10.6635
Pain in limb	Rash and other nonspecific skin eruption	45	10.6635
Other headache syndromes	Constipation	45	10.6635
Other headache syndromes	Osteoporosis NOS	45	10.6635
Benign neoplasm of colon	Pain in joint	45	10.6635
Dysuria	Dementias	45	10.6635
Shortness of breath	Constipation	45	10.6635
Diverticulosis	Urinary tract infection	45	10.6635
Generalized anxiety disorder	Malaise and fatigue	45	10.6635
Syncope and collapse	Osteoporosis NOS	45	10.6635
Syncope and collapse	GERD	45	10.6635
Other abnormal glucose	Alzheimer's disease	45	10.6635
Other abnormal glucose	Dementias	45	10.6635
Sensorineural hearing loss	Abdominal pain	45	10.6635
Sensorineural hearing loss	Hearing loss	45	10.6635
Symptoms involving nervous and musculoskeletal systems	Pain in joint	45	10.6635
Nausea and vomiting	Hyperlipidemia	45	10.6635
Urinary tract infection	Other dyspnea	45	10.6635
Urinary tract infection	Senile dementia	45	10.6635
Urinary tract infection	Acute upper respiratory infections of multiple or unspecified sites	45	10.6635
Hypothyroidism NOS	Hyperlipidemia	45	10.6635
Osteoporosis NOS	Frequency of urination and polyuria	45	10.6635
GERD	Acute upper respiratory infections of multiple or unspecified sites	45	10.6635
Hearing loss	Cough	45	10.6635
Malaise and fatigue	Cervicalgia	45	10.6635
Diarrhea	Fever of unknown origin	45	10.6635
Osteoarthrosis, localized, primary	Symptoms involving cardiovascular system	45	10.6635
Coronary atherosclerosis	Pain in joint	45	10.6635
Cough	Vascular dementia	45	10.6635
Edema	Constipation	45	10.6635
Cough	Hypovolemia	45	10.6635
Pneumonia	Abdominal pain	45	10.6635
Edema	Dizziness and giddiness (Light-headedness and vertigo)	45	10.6635
Edema	Type 2 diabetes	45	10.6635
Edema	Major depressive disorder	45	10.6635
Other abnormal blood chemistry	Memory loss	45	10.6635
Hyposmolality and/or hyponatremia	Pain in joint	45	10.6635
Vascular dementia	Major depressive disorder	45	10.6635
Alzheimer's disease	Hypopotassemia	45	10.6635
Dry eyes	Dementias	45	10.6635
Pain in joint	Abnormal involuntary movements	45	10.6635
Back pain	Altered mental status	45	10.6635
Back pain	Frequency of urination and polyuria	45	10.6635
Altered mental status	Major depressive disorder	45	10.6635
Back pain	Acute upper respiratory infections of multiple or unspecified sites	45	10.6635
Hypopotassemia	Dementias	45	10.6635
Hyperlipidemia	Hemorrhoids	45	10.6635
Hyperlipidemia	Acute upper respiratory infections of multiple or unspecified sites	45	10.6635
Abnormal electrocardiogram [ECG] [EKG]	Major depressive disorder	45	10.6635
Other anemias	Coronary atherosclerosis	45	10.6635
Other anemias	Chronic renal failure [CKD]	45	10.6635
Other anemias	Hypovolemia	45	10.6635
Other anemias	Pneumonia	45	10.6635
Senile cataract	Osteoarthrosis, localized, primary	44	10.4265
Senile cataract	Diverticulosis	44	10.4265
Osteoarthrosis NOS	Alteration of consciousness	44	10.4265
Osteoarthrosis NOS	Hypovolemia	44	10.4265
Osteoarthrosis NOS	Pneumonia	44	10.4265
Nonspecific chest pain	Iron deficiency anemias, unspecified or not due to blood loss	44	10.4265
Dizziness and giddiness (Light-headedness and vertigo)	Abnormal findings examination of lungs	44	10.4265
Dizziness and giddiness (Light-headedness and vertigo)	Nausea and vomiting	44	10.4265
Dizziness and giddiness (Light-headedness and vertigo)	Shortness of breath	44	10.4265
Abnormal findings examination of lungs	Urinary incontinence	44	10.4265
Fever of unknown origin	Acute upper respiratory infections of multiple or unspecified sites	44	10.4265
Fever of unknown origin	Frequency of urination and polyuria	44	10.4265
Fever of unknown origin	Other headache syndromes	44	10.4265
Allergic rhinitis	Cough	44	10.4265
Allergic rhinitis	Pain in joint	44	10.4265
Essential hypertension	Specific nonpsychotic mental disorders due to brain damage	44	10.4265
Pain in limb	Hypercholesterolemia	44	10.4265
Pain in limb	Hearing loss	44	10.4265
Benign neoplasm of colon	Abdominal pain	44	10.4265
Shortness of breath	Urinary incontinence	44	10.4265
Generalized anxiety disorder	Cough	44	10.4265
Generalized anxiety disorder	Hyperlipidemia	44	10.4265
Generalized anxiety disorder	Memory loss	44	10.4265
Nausea and vomiting	Memory loss	44	10.4265
Nausea and vomiting	GERD	44	10.4265
Urinary tract infection	Hyposmolality and/or hyponatremia	44	10.4265
Septicemia	Alzheimer's disease	44	10.4265
Septicemia	Dementias	44	10.4265
Hypothyroidism NOS	Other persistent mental disorders due to conditions classified elsewhere	44	10.4265
Hypothyroidism NOS	Cough	44	10.4265
Osteoporosis NOS	Dysphagia	44	10.4265
Frequency of urination and polyuria	Constipation	44	10.4265
Frequency of urination and polyuria	Major depressive disorder	44	10.4265
Palpitations	Hyperlipidemia	44	10.4265
Palpitations	Malaise and fatigue	44	10.4265
GERD	Abnormal electrocardiogram [ECG] [EKG]	44	10.4265
GERD	Altered mental status	44	10.4265
GERD	Cataract	44	10.4265
Diarrhea	Cough	44	10.4265
Diarrhea	Memory loss	44	10.4265
Diarrhea	Other persistent mental disorders due to conditions classified elsewhere	44	10.4265
Osteoarthrosis, localized, primary	Cataract	44	10.4265
Edema	Urinary incontinence	44	10.4265
Edema	Osteoarthrosis, localized, primary	44	10.4265
Type 2 diabetes	Diabetes mellitus	44	10.4265
Mixed hyperlipidemia	Major depressive disorder	44	10.4265
Hyposmolality and/or hyponatremia	Other persistent mental disorders due to conditions classified elsewhere	44	10.4265
Swelling of limb	Malaise and fatigue	44	10.4265
Alzheimer's disease	Myocardial infarction	44	10.4265
Alzheimer's disease	Other disorders of stomach and duodenum	44	10.4265
Acute renal failure	Pain in joint	44	10.4265
Acute renal failure	Urinary tract infection	44	10.4265
Other dyspnea	Constipation	44	10.4265
Myocardial infarction	Dementias	44	10.4265
Back pain	Hearing loss	44	10.4265
Pain in joint	Cervicalgia	44	10.4265
Back pain	Insomnia	44	10.4265
Back pain	Osteopenia or other disorder of bone and cartilage	44	10.4265
Other disorders of stomach and duodenum	Dementias	44	10.4265
Mild cognitive impairment	Nonspecific chest pain	44	10.4265
Mild cognitive impairment	Other persistent mental disorders due to conditions classified elsewhere	44	10.4265
Hyperlipidemia	Dysphagia	44	10.4265
Hyperlipidemia	Hypovolemia	44	10.4265
Memory loss	Hemorrhoids	44	10.4265
Memory loss	Cervicalgia	44	10.4265
Contusion	Osteoarthrosis NOS	44	10.4265
Sepsis	Septicemia	44	10.4265
Symptoms involving cardiovascular system	Urinary incontinence	44	10.4265
Insomnia	Urinary incontinence	44	10.4265
Other anemias	Other headache syndromes	44	10.4265
Other anemias	Vascular dementia	44	10.4265
Other anemias	Diverticulosis	43	10.1896
Other anemias	Other dyspnea	43	10.1896
Other anemias	Sensorineural hearing loss	43	10.1896
Glaucoma	Hyperlipidemia	43	10.1896
Impacted cerumen	Other persistent mental disorders due to conditions classified elsewhere	43	10.1896
Senile cataract	Other headache syndromes	43	10.1896
Senile cataract	Syncope and collapse	43	10.1896
Osteoarthrosis NOS	Congestive heart failure (CHF) NOS	43	10.1896
Osteoarthrosis NOS	Other disorders of soft tissues	43	10.1896
Osteoarthrosis NOS	Degeneration of intervertebral disc	43	10.1896
Nonspecific chest pain	Vitamin D deficiency	43	10.1896
Dizziness and giddiness (Light-headedness and vertigo)	Frequency of urination and polyuria	43	10.1896
Abnormal findings examination of lungs	Osteoarthrosis, localized, primary	43	10.1896
Abnormal findings examination of lungs	Constipation	43	10.1896
Vitamin D deficiency	Pain in joint	43	10.1896
Fever of unknown origin	Hypothyroidism NOS	43	10.1896
Fever of unknown origin	Insomnia	43	10.1896
Essential hypertension	Abnormal involuntary movements	43	10.1896
Essential hypertension	Myocardial infarction	43	10.1896
Essential hypertension	Musculoskeletal symptoms referable to limbs	43	10.1896
Essential hypertension	Symptoms involving digestive system	43	10.1896
Pain in limb	Abnormal electrocardiogram [ECG] [EKG]	43	10.1896
Pain in limb	Diverticulosis	43	10.1896
Anxiety disorder	GERD	43	10.1896
Syncope and collapse	Cataract	43	10.1896
Sensorineural hearing loss	Malaise and fatigue	43	10.1896
Symptoms involving nervous and musculoskeletal systems	Malaise and fatigue	43	10.1896
Urinary tract infection	Other specified cardiac dysrhythmias	43	10.1896
Hypothyroidism NOS	Abdominal pain	43	10.1896
Osteoporosis NOS	Hearing loss	43	10.1896
Senile dementia	Abdominal pain	43	10.1896
Other disorders of soft tissues	Abdominal pain	43	10.1896
Other disorders of soft tissues	Pain in joint	43	10.1896
Malaise and fatigue	Abnormal involuntary movements	43	10.1896
Malaise and fatigue	Osteoarthrosis, generalized	43	10.1896
Malaise and fatigue	Degeneration of intervertebral disc	43	10.1896
Disturbance of skin sensation	Alzheimer's disease	43	10.1896
Diarrhea	Urinary tract infection	43	10.1896
Cough	Hemorrhoids	43	10.1896
Edema	Senile cataract	43	10.1896
Pneumonia	Hyperlipidemia	43	10.1896
Pneumonia	Pain in joint	43	10.1896
Mixed hyperlipidemia	Urinary incontinence	43	10.1896
Pruritus and related conditions	Essential hypertension	43	10.1896
Hyposmolality and/or hyponatremia	Hyperlipidemia	43	10.1896
Acute renal failure	Other persistent mental disorders due to conditions classified elsewhere	43	10.1896
Pain in joint	Hypovolemia	43	10.1896
Pain in joint	Dysphagia	43	10.1896
Back pain	Hypercholesterolemia	43	10.1896
Back pain	Diverticulosis	43	10.1896
Back pain	Rash and other nonspecific skin eruption	43	10.1896
Osteoarthrosis involving more than one site, but not specified as generalized	Essential hypertension	43	10.1896
Hyperlipidemia	Chronic renal failure [CKD]	43	10.1896
Contusion	Malaise and fatigue	43	10.1896
Contusion	Hyperlipidemia	43	10.1896
Contusion	Pain in limb	43	10.1896
Other anemias	Anxiety disorder	43	10.1896
Major depressive disorder	Insomnia	43	10.1896
Abdominal pain	Alteration of consciousness	43	10.1896
Abdominal pain	Degeneration of intervertebral disc	43	10.1896
Impacted cerumen	Urinary tract infection	42	9.95261
Senile cataract	Constipation	42	9.95261
Osteoarthrosis NOS	Hypothyroidism NOS	42	9.95261
Osteoarthrosis NOS	Inflammation of eyelids	42	9.95261
Nonspecific chest pain	Inflammation of eyelids	42	9.95261
Dizziness and giddiness (Light-headedness and vertigo)	Abnormal electrocardiogram [ECG] [EKG]	42	9.95261
Abnormal findings examination of lungs	Symptoms involving cardiovascular system	42	9.95261
Arthropathy NOS	Essential hypertension	42	9.95261
Fever of unknown origin	Senile dementia	42	9.95261
Fever of unknown origin	Abnormal electrocardiogram [ECG] [EKG]	42	9.95261
Fever of unknown origin	Vascular dementia	42	9.95261
Allergic rhinitis	Hyperlipidemia	42	9.95261
Allergic rhinitis	Abdominal pain	42	9.95261
Essential hypertension	Acute pain	42	9.95261
Essential hypertension	Hypopotassemia	42	9.95261
Atopic/contact dermatitis due to other or unspecified	Alzheimer's disease	42	9.95261
Atopic/contact dermatitis due to other or unspecified	Dementias	42	9.95261
Other headache syndromes	Shortness of breath	42	9.95261
Other headache syndromes	Urinary incontinence	42	9.95261
Benign neoplasm of colon	Malaise and fatigue	42	9.95261
Congestive heart failure (CHF) NOS	Urinary tract infection	42	9.95261
Congestive heart failure (CHF) NOS	Other persistent mental disorders due to conditions classified elsewhere	42	9.95261
Sleep disorders	Alzheimer's disease	42	9.95261
Sleep disorders	Dementias	42	9.95261
Shortness of breath	Altered mental status	42	9.95261
Generalized anxiety disorder	Urinary tract infection	42	9.95261
Sensorineural hearing loss	Other persistent mental disorders due to conditions classified elsewhere	42	9.95261
Urinary tract infection	Osteoarthrosis, generalized	42	9.95261
Urinary tract infection	Hearing loss	42	9.95261
Hypotension NOS	Alzheimer's disease	42	9.95261
Hypotension NOS	Dementias	42	9.95261
Osteoporosis NOS	Acute upper respiratory infections of multiple or unspecified sites	42	9.95261
Osteoporosis NOS	Hypercholesterolemia	42	9.95261
GERD	Hypercholesterolemia	42	9.95261
Malaise and fatigue	Hematuria	42	9.95261
Disturbance of skin sensation	Dementias	42	9.95261
Chronic pain	Pain in joint	42	9.95261
Osteoarthrosis, localized, primary	Acute upper respiratory infections of multiple or unspecified sites	42	9.95261
Neurological disorders	Osteoarthrosis NOS	42	9.95261
Cough	Other abnormal blood chemistry	42	9.95261
Cough	Osteoarthrosis, generalized	42	9.95261
Cough	Hyposmolality and/or hyponatremia	42	9.95261
Edema	GERD	42	9.95261
Cough	Degeneration of intervertebral disc	42	9.95261
Cough	Cervicalgia	42	9.95261
Edema	Syncope and collapse	42	9.95261
Edema	Cataract	42	9.95261
Type 2 diabetes	Other dyspnea	42	9.95261
Mixed hyperlipidemia	Type 2 diabetes	42	9.95261
Swelling of limb	Cough	42	9.95261
Alzheimer's disease	Hyperpotassemia	42	9.95261
Acute renal failure	Type 2 diabetes	42	9.95261
Back pain	Sensorineural hearing loss	42	9.95261
Mild cognitive impairment	Cough	42	9.95261
Hyperlipidemia	Cervicalgia	42	9.95261
Memory loss	Other specified cardiac dysrhythmias	42	9.95261
Acute upper respiratory infections of multiple or unspecified sites	Major depressive disorder	42	9.95261
Dementias	Hyperpotassemia	42	9.95261
Major depressive disorder	Other specified cardiac dysrhythmias	42	9.95261
Other anemias	Hypothyroidism NOS	42	9.95261
Hypovolemia	Other persistent mental disorders due to conditions classified elsewhere	42	9.95261
Other anemias	Congestive heart failure (CHF) NOS	42	9.95261
Glaucoma	Memory loss	41	9.71564
Glaucoma	Pain in limb	41	9.71564
Glaucoma	Constipation	41	9.71564
Impacted cerumen	Cough	41	9.71564
Impacted cerumen	Osteoporosis NOS	41	9.71564
Senile cataract	Frequency of urination and polyuria	41	9.71564
Senile cataract	Inflammation of eyelids	41	9.71564
Osteoarthrosis NOS	Hyposmolality and/or hyponatremia	41	9.71564
Osteoarthrosis NOS	Symptoms involving digestive system	41	9.71564
Nonspecific chest pain	Hematuria	41	9.71564
Dizziness and giddiness (Light-headedness and vertigo)	Altered mental status	41	9.71564
Dizziness and giddiness (Light-headedness and vertigo)	Sensorineural hearing loss	41	9.71564
Fever of unknown origin	Hypovolemia	41	9.71564
Fever of unknown origin	Rash and other nonspecific skin eruption	41	9.71564
Fever of unknown origin	Hearing loss	41	9.71564
Fever of unknown origin	Coronary atherosclerosis	41	9.71564
Essential hypertension	Dysuria	41	9.71564
Essential hypertension	Delirium due to conditions classified elsewhere	41	9.71564
Essential hypertension	Hyperpotassemia	41	9.71564
Essential hypertension	Cerebral artery occlusion, with cerebral infarction	41	9.71564
Pain in limb	Insomnia	41	9.71564
Pain in limb	Anxiety disorder	41	9.71564
Other headache syndromes	Symptoms involving cardiovascular system	41	9.71564
Rash and other nonspecific skin eruption	Cataract	41	9.71564
Rash and other nonspecific skin eruption	Constipation	41	9.71564
Congestive heart failure (CHF) NOS	Pain in joint	41	9.71564
Pulmonary collapse; interstitial and compensatory emphysema	Alzheimer's disease	41	9.71564
Pulmonary collapse; interstitial and compensatory emphysema	Dementias	41	9.71564
Anxiety disorder	Osteoporosis NOS	41	9.71564
Diverticulosis	Type 2 diabetes	41	9.71564
Diverticulosis	Major depressive disorder	41	9.71564
Generalized anxiety disorder	Major depressive disorder	41	9.71564
Sensorineural hearing loss	Cough	41	9.71564
Symptoms involving nervous and musculoskeletal systems	Hyperlipidemia	41	9.71564
Other disorders of bone and cartilage	Osteoarthrosis, localized, primary	41	9.71564
Frequency of urination and polyuria	Osteoarthrosis, localized, primary	41	9.71564
Palpitations	Pain in joint	41	9.71564
Malaise and fatigue	Symptoms involving digestive system	41	9.71564
Malaise and fatigue	Chronic pain	41	9.71564
Disorder of skin and subcutaneous tissue NOS	Alzheimer's disease	41	9.71564
Disorder of skin and subcutaneous tissue NOS	Dementias	41	9.71564
Osteoarthrosis, localized, primary	Abnormal electrocardiogram [ECG] [EKG]	41	9.71564
Osteoarthrosis, localized, primary	Altered mental status	41	9.71564
Neurological disorders	Cough	41	9.71564
Coronary atherosclerosis	Cough	41	9.71564
Coronary atherosclerosis	Abdominal pain	41	9.71564
Neurological disorders	Major depressive disorder	41	9.71564
Transient alteration of awareness	Alzheimer's disease	41	9.71564
Transient alteration of awareness	Dementias	41	9.71564
Cough	Abnormal involuntary movements	41	9.71564
Pneumonia	Other persistent mental disorders due to conditions classified elsewhere	41	9.71564
Edema	Shortness of breath	41	9.71564
Type 2 diabetes	Altered mental status	41	9.71564
Type 2 diabetes	Cataract	41	9.71564
Mixed hyperlipidemia	Osteoporosis NOS	41	9.71564
Cataract	Constipation	41	9.71564
Alzheimer's disease	Pleurisy; pleural effusion	41	9.71564
Pain in joint	Osteoarthrosis, generalized	41	9.71564
Altered mental status	Hypovolemia	41	9.71564
Back pain	Generalized anxiety disorder	41	9.71564
Other disorders of stomach and duodenum	Abdominal pain	41	9.71564
Back pain	Hemorrhoids	41	9.71564
Mild cognitive impairment	Major depressive disorder	41	9.71564
Mild cognitive impairment	Abdominal pain	41	9.71564
Contusion	Other persistent mental disorders due to conditions classified elsewhere	41	9.71564
Contusion	Abdominal pain	41	9.71564
Contusion	Fever of unknown origin	41	9.71564
Acute upper respiratory infections of multiple or unspecified sites	Symptoms involving cardiovascular system	41	9.71564
Dementias	Pleurisy; pleural effusion	41	9.71564
Dysphagia	Urinary incontinence	41	9.71564
Hemorrhoids	Other persistent mental disorders due to conditions classified elsewhere	41	9.71564
Other anemias	Acute upper respiratory infections of multiple or unspecified sites	40	9.47867
Glaucoma	Other persistent mental disorders due to conditions classified elsewhere	40	9.47867
Impacted cerumen	Hyperlipidemia	40	9.47867
Impacted cerumen	Pain in limb	40	9.47867
Senile cataract	Other disorders of bone and cartilage	40	9.47867
Senile cataract	Rash and other nonspecific skin eruption	40	9.47867
Senile cataract	Symptoms involving cardiovascular system	40	9.47867
Hereditary and idiopathic peripheral neuropathy	Essential hypertension	40	9.47867
Nonspecific chest pain	Chronic renal failure [CKD]	40	9.47867
Nonspecific chest pain	Dry eyes	40	9.47867
Dizziness and giddiness (Light-headedness and vertigo)	Other dyspnea	40	9.47867
Dizziness and giddiness (Light-headedness and vertigo)	Vascular dementia	40	9.47867
Dizziness and giddiness (Light-headedness and vertigo)	Insomnia	40	9.47867
Dizziness and giddiness (Light-headedness and vertigo)	Other specified cardiac dysrhythmias	40	9.47867
Dizziness and giddiness (Light-headedness and vertigo)	Generalized anxiety disorder	40	9.47867
Dizziness and giddiness (Light-headedness and vertigo)	Acute upper respiratory infections of multiple or unspecified sites	40	9.47867
Arthropathy NOS	Pain in joint	40	9.47867
Vitamin D deficiency	Malaise and fatigue	40	9.47867
Vitamin D deficiency	Memory loss	40	9.47867
Vitamin B-complex deficiencies	Essential hypertension	40	9.47867
Fever of unknown origin	Benign neoplasm of colon	40	9.47867
Fever of unknown origin	Diverticulosis	40	9.47867
Fever of unknown origin	Anxiety disorder	40	9.47867
Allergic rhinitis	Major depressive disorder	40	9.47867
Essential hypertension	Other disorders of stomach and duodenum	40	9.47867
Pain in limb	Other abnormal blood chemistry	40	9.47867
Pain in limb	Hypovolemia	40	9.47867
Pain in limb	Dysphagia	40	9.47867
Pain in limb	Hemorrhoids	40	9.47867
Pain in limb	Degeneration of intervertebral disc	40	9.47867
Pain in limb	Nausea and vomiting	40	9.47867
Hypertensive chronic kidney disease	Alzheimer's disease	40	9.47867
Hypertensive chronic kidney disease	Dementias	40	9.47867
Other headache syndromes	Type 2 diabetes	40	9.47867
Benign neoplasm of colon	Memory loss	40	9.47867
Other disorders of the kidney and ureters	Alzheimer's disease	40	9.47867
Other disorders of the kidney and ureters	Dementias	40	9.47867
Rash and other nonspecific skin eruption	Osteoporosis NOS	40	9.47867
Congestive heart failure (CHF) NOS	Hyperlipidemia	40	9.47867
Acute pain	Abdominal pain	40	9.47867
Anxiety disorder	Type 2 diabetes	40	9.47867
Syncope and collapse	Urinary incontinence	40	9.47867
Nausea and vomiting	Urinary incontinence	40	9.47867
Inflammation of eyelids	Malaise and fatigue	40	9.47867
Inflammation of eyelids	Pain in joint	40	9.47867
Hypothyroidism NOS	Osteoporosis NOS	40	9.47867
Osteoporosis NOS	Abnormal electrocardiogram [ECG] [EKG]	40	9.47867
Osteoporosis NOS	Insomnia	40	9.47867
Senile dementia	Major depressive disorder	40	9.47867
Palpitations	Abdominal pain	40	9.47867
GERD	Vascular dementia	40	9.47867
Hearing loss	Other persistent mental disorders due to conditions classified elsewhere	40	9.47867
Hearing loss	Major depressive disorder	40	9.47867
Malaise and fatigue	Diabetes mellitus	40	9.47867
Diarrhea	Type 2 diabetes	40	9.47867
Neurological disorders	Abdominal pain	40	9.47867
Coronary atherosclerosis	Type 2 diabetes	40	9.47867
Coronary atherosclerosis	Other persistent mental disorders due to conditions classified elsewhere	40	9.47867
Arrhythmia (cardiac) NOS	Alzheimer's disease	40	9.47867
Arrhythmia (cardiac) NOS	Dementias	40	9.47867
Cough	Alteration of consciousness	40	9.47867
Edema	Other headache syndromes	40	9.47867
Edema	Other specified cardiac dysrhythmias	40	9.47867
Edema	Symptoms involving cardiovascular system	40	9.47867
Type 2 diabetes	Abnormal electrocardiogram [ECG] [EKG]	40	9.47867
Type 2 diabetes	Vascular dementia	40	9.47867
Swelling of limb	Nonspecific chest pain	40	9.47867
Acute renal failure	Cough	40	9.47867
Pain in joint	Alteration of consciousness	40	9.47867
Back pain	Glaucoma	40	9.47867
Back pain	Other abnormal blood chemistry	40	9.47867
Back pain	Chronic pain	40	9.47867
Abnormal involuntary movements	Abdominal pain	40	9.47867
Hyperlipidemia	Degeneration of intervertebral disc	40	9.47867
Memory loss	Dysphagia	40	9.47867
Memory loss	Hypovolemia	40	9.47867
Memory loss	Degeneration of intervertebral disc	40	9.47867
Contusion	Memory loss	40	9.47867
Sepsis	Essential hypertension	40	9.47867
Cervicalgia	Abdominal pain	40	9.47867
Major depressive disorder	Hypovolemia	40	9.47867
Abdominal pain	Hematuria	40	9.47867
Other anemias	Insomnia	39	9.24171
Glaucoma	GERD	39	9.24171
Senile cataract	Altered mental status	39	9.24171
Osteoarthrosis NOS	Coronary atherosclerosis	39	9.24171
Osteoarthrosis NOS	Hematuria	39	9.24171
Osteoarthrosis NOS	Cervicalgia	39	9.24171
Nonspecific chest pain	Abnormal involuntary movements	39	9.24171
Nonspecific chest pain	Anorexia	39	9.24171
Nonspecific chest pain	Dementia with cerebral degenerations	39	9.24171
Nonspecific chest pain	Symptoms involving digestive system	39	9.24171
Dizziness and giddiness (Light-headedness and vertigo)	Other disorders of bone and cartilage	39	9.24171
Arthropathy NOS	Abdominal pain	39	9.24171
Vitamin D deficiency	Cough	39	9.24171
Vitamin D deficiency	Urinary incontinence	39	9.24171
Vitamin D deficiency	Hyperlipidemia	39	9.24171
Iron deficiency anemias, unspecified or not due to blood loss	Malaise and fatigue	39	9.24171
Fever of unknown origin	Chronic renal failure [CKD]	39	9.24171
Fever of unknown origin	Congestive heart failure (CHF) NOS	39	9.24171
Fever of unknown origin	Other abnormal blood chemistry	39	9.24171
Fever of unknown origin	Symptoms involving nervous and musculoskeletal systems	39	9.24171
Fever of unknown origin	Sensorineural hearing loss	39	9.24171
Allergic rhinitis	Other persistent mental disorders due to conditions classified elsewhere	39	9.24171
Essential hypertension	Atopic/contact dermatitis due to other or unspecified	39	9.24171
Essential hypertension	Dry eyes	39	9.24171
Essential hypertension	Other abnormal glucose	39	9.24171
Essential hypertension	Other hypertensive complications	39	9.24171
Pain in limb	Other specified cardiac dysrhythmias	39	9.24171
Pain in limb	Pneumonia	39	9.24171
Pain in limb	Sensorineural hearing loss	39	9.24171
Benign neoplasm of colon	Cough	39	9.24171
Benign neoplasm of colon	Hyperlipidemia	39	9.24171
Rash and other nonspecific skin eruption	Major depressive disorder	39	9.24171
Rash and other nonspecific skin eruption	Osteoarthrosis, localized, primary	39	9.24171
Congestive heart failure (CHF) NOS	Type 2 diabetes	39	9.24171
Congestive heart failure (CHF) NOS	Abdominal pain	39	9.24171
Other hypertensive complications	Alzheimer's disease	39	9.24171
Other hypertensive complications	Dementias	39	9.24171
Dysuria	Abdominal pain	39	9.24171
Anxiety disorder	Constipation	39	9.24171
Shortness of breath	Abnormal electrocardiogram [ECG] [EKG]	39	9.24171
Shortness of breath	Nausea and vomiting	39	9.24171
Diverticulosis	GERD	39	9.24171
Diverticulosis	Other persistent mental disorders due to conditions classified elsewhere	39	9.24171
Syncope and collapse	Other specified cardiac dysrhythmias	39	9.24171
Symptoms involving nervous and musculoskeletal systems	Memory loss	39	9.24171
E. coli	Alzheimer's disease	39	9.24171
E. coli	Dementias	39	9.24171
Nausea and vomiting	Cataract	39	9.24171
Nausea and vomiting	Symptoms involving cardiovascular system	39	9.24171
Other disorders of bone and cartilage	Frequency of urination and polyuria	39	9.24171
Other disorders of bone and cartilage	GERD	39	9.24171
Urinary tract infection	Alteration of consciousness	39	9.24171
Urinary tract infection	Anorexia	39	9.24171
Chronic airway obstruction	Alzheimer's disease	39	9.24171
Chronic airway obstruction	Dementias	39	9.24171
Osteoporosis NOS	Other dyspnea	39	9.24171
Osteoporosis NOS	Senile dementia	39	9.24171
Osteoporosis NOS	Degeneration of intervertebral disc	39	9.24171
Frequency of urination and polyuria	Osteopenia or other disorder of bone and cartilage	39	9.24171
GERD	Other specified cardiac dysrhythmias	39	9.24171
Hearing loss	Constipation	39	9.24171
Osteopenia or other disorder of bone and cartilage	Osteoarthrosis, localized, primary	39	9.24171
Other disorders of soft tissues	Hyperlipidemia	39	9.24171
Malaise and fatigue	Dementia with cerebral degenerations	39	9.24171
Disturbance of skin sensation	Pain in joint	39	9.24171
Diarrhea	Osteoporosis NOS	39	9.24171
Diarrhea	Syncope and collapse	39	9.24171
Diarrhea	GERD	39	9.24171
Chronic pain	Abdominal pain	39	9.24171
Transient alteration of awareness	Alteration of consciousness	39	9.24171
Edema	Abnormal electrocardiogram [ECG] [EKG]	39	9.24171
Edema	Abnormal findings examination of lungs	39	9.24171
Mixed hyperlipidemia	Osteoarthrosis, localized, primary	39	9.24171
Type 2 diabetes	Hypovolemia	39	9.24171
Mixed hyperlipidemia	Other headache syndromes	39	9.24171
Cataract	Symptoms involving cardiovascular system	39	9.24171
Blood in stool	Alzheimer's disease	39	9.24171
Blood in stool	Dementias	39	9.24171
Pruritus and related conditions	Nonspecific chest pain	39	9.24171
Vascular dementia	Urinary incontinence	39	9.24171
Alzheimer's disease	Asthma	39	9.24171
Alzheimer's disease	Spondylosis without myelopathy	39	9.24171
Acute renal failure	Osteoarthrosis NOS	39	9.24171
Diabetes mellitus	Hyperlipidemia	39	9.24171
Back pain	Mild cognitive impairment	39	9.24171
Abnormal involuntary movements	Memory loss	39	9.24171
Constipation	Abnormal electrocardiogram [ECG] [EKG]	39	9.24171
Mild cognitive impairment	Pain in limb	39	9.24171
Contusion	Cough	39	9.24171
Contusion	Other anemias	39	9.24171
Dementias	Asthma	39	9.24171
Other anemias	Impacted cerumen	39	9.24171
Alteration of consciousness	Other persistent mental disorders due to conditions classified elsewhere	39	9.24171
Other anemias	Hemorrhoids	38	9.00474
Hyperplasia of prostate	Alzheimer's disease	38	9.00474
Hyperplasia of prostate	Dementias	38	9.00474
Glaucoma	Osteoporosis NOS	38	9.00474
Glaucoma	Urinary tract infection	38	9.00474
Glaucoma	Senile cataract	38	9.00474
Glaucoma	Fever of unknown origin	38	9.00474
Impacted cerumen	Urinary incontinence	38	9.00474
Senile cataract	Shortness of breath	38	9.00474
Senile cataract	Osteopenia or other disorder of bone and cartilage	38	9.00474
Osteoarthrosis NOS	Vitamin D deficiency	38	9.00474
Osteoarthrosis NOS	Symptoms involving nervous and musculoskeletal systems	38	9.00474
Osteoarthrosis NOS	Palpitations	38	9.00474
Osteoarthrosis NOS	Benign neoplasm of colon	38	9.00474
Hereditary and idiopathic peripheral neuropathy	Malaise and fatigue	38	9.00474
Nonspecific chest pain	Arthropathy NOS	38	9.00474
Nonspecific chest pain	Dysuria	38	9.00474
Nonspecific chest pain	Specific nonpsychotic mental disorders due to brain damage	38	9.00474
Nonspecific chest pain	Other disorders of stomach and duodenum	38	9.00474
Decubitus ulcer	Urinary tract infection	38	9.00474
Arthropathy NOS	Malaise and fatigue	38	9.00474
Iron deficiency anemias, unspecified or not due to blood loss	Fever of unknown origin	38	9.00474
Iron deficiency anemias, unspecified or not due to blood loss	Other persistent mental disorders due to conditions classified elsewhere	38	9.00474
Fever of unknown origin	Alteration of consciousness	38	9.00474
Allergic rhinitis	Constipation	38	9.00474
Essential hypertension	Other disorders of the kidney and ureters	38	9.00474
Bipolar	Alzheimer's disease	38	9.00474
Bipolar	Dementias	38	9.00474
Other headache syndromes	Osteoarthrosis, localized, primary	38	9.00474
Other headache syndromes	Frequency of urination and polyuria	38	9.00474
Other headache syndromes	Other dyspnea	38	9.00474
Other headache syndromes	Cataract	38	9.00474
Rash and other nonspecific skin eruption	Urinary incontinence	38	9.00474
Rash and other nonspecific skin eruption	GERD	38	9.00474
Congestive heart failure (CHF) NOS	Cough	38	9.00474
Dysuria	Pain in joint	38	9.00474
Dysuria	Urinary tract infection	38	9.00474
Shortness of breath	Frequency of urination and polyuria	38	9.00474
Shortness of breath	Pneumonia	38	9.00474
Shortness of breath	Other specified cardiac dysrhythmias	38	9.00474
Shortness of breath	Diverticulosis	38	9.00474
Shortness of breath	Hypercholesterolemia	38	9.00474
Shortness of breath	Osteoarthrosis, localized, primary	38	9.00474
Diverticulosis	Constipation	38	9.00474
Diverticulosis	Symptoms involving cardiovascular system	38	9.00474
Syncope and collapse	Hypercholesterolemia	38	9.00474
Syncope and collapse	Symptoms involving cardiovascular system	38	9.00474
Sensorineural hearing loss	Osteoporosis NOS	38	9.00474
Sensorineural hearing loss	Urinary tract infection	38	9.00474
Symptoms involving nervous and musculoskeletal systems	Osteoporosis NOS	38	9.00474
Nausea and vomiting	Hypovolemia	38	9.00474
Nausea and vomiting	Osteoarthrosis, localized, primary	38	9.00474
Urinary tract infection	Hemorrhoids	38	9.00474
Other conditions of brain, NOS	Alzheimer's disease	38	9.00474
Other conditions of brain, NOS	Dementias	38	9.00474
Inflammation of eyelids	Memory loss	38	9.00474
Osteoporosis NOS	Pneumonia	38	9.00474
Senile dementia	Pain in joint	38	9.00474
Senile dementia	Cough	38	9.00474
Frequency of urination and polyuria	GERD	38	9.00474
GERD	Hearing loss	38	9.00474
GERD	Dysphagia	38	9.00474
GERD	Insomnia	38	9.00474
Anorexia	Abdominal pain	38	9.00474
Anorexia	Malaise and fatigue	38	9.00474
Malaise and fatigue	Atrial fibrillation	38	9.00474
Malaise and fatigue	Specific nonpsychotic mental disorders due to brain damage	38	9.00474
Osteoarthrosis, localized, primary	Other abnormal blood chemistry	38	9.00474
Edema	Other disorders of soft tissues	38	9.00474
Edema	Frequency of urination and polyuria	38	9.00474
Edema	Rash and other nonspecific skin eruption	38	9.00474
Pneumonia	Type 2 diabetes	38	9.00474
Pneumonia	Constipation	38	9.00474
Edema	Mixed hyperlipidemia	38	9.00474
Other abnormal blood chemistry	Other persistent mental disorders due to conditions classified elsewhere	38	9.00474
Type 2 diabetes	Chronic renal failure [CKD]	38	9.00474
Mixed hyperlipidemia	Rash and other nonspecific skin eruption	38	9.00474
Mixed hyperlipidemia	Syncope and collapse	38	9.00474
Pruritus and related conditions	Cough	38	9.00474
Swelling of limb	Abdominal pain	38	9.00474
Swelling of limb	Pain in joint	38	9.00474
Hypercholesterolemia	Urinary incontinence	38	9.00474
Swelling of limb	Osteoarthrosis NOS	38	9.00474
Alzheimer's disease	Elevated white blood cell count	38	9.00474
Alzheimer's disease	Diaphragmatic hernia	38	9.00474
Alzheimer's disease	Hemorrhage of gastrointestinal tract	38	9.00474
Acute renal failure	Osteoporosis NOS	38	9.00474
Acute renal failure	Altered mental status	38	9.00474
Other dyspnea	Urinary incontinence	38	9.00474
Dry eyes	Abdominal pain	38	9.00474
Elevated white blood cell count	Dementias	38	9.00474
Pain in joint	Chronic renal failure [CKD]	38	9.00474
Pain in joint	Symptoms involving digestive system	38	9.00474
Osteoarthrosis, generalized	Other persistent mental disorders due to conditions classified elsewhere	38	9.00474
Osteoarthrosis, generalized	Hyperlipidemia	38	9.00474
Osteoarthrosis, generalized	Abdominal pain	38	9.00474
Back pain	Allergic rhinitis	38	9.00474
Back pain	Other specified cardiac dysrhythmias	38	9.00474
Back pain	Vascular dementia	38	9.00474
Diaphragmatic hernia	Dementias	38	9.00474
Spondylosis without myelopathy	Dementias	38	9.00474
Abnormal electrocardiogram [ECG] [EKG]	Other specified cardiac dysrhythmias	38	9.00474
Dementias	Hemorrhage of gastrointestinal tract	38	9.00474
Symptoms involving cardiovascular system	Other specified cardiac dysrhythmias	38	9.00474
Other anemias	Alteration of consciousness	38	9.00474
Major depressive disorder	Dysphagia	38	9.00474
Other anemias	Symptoms involving nervous and musculoskeletal systems	37	8.76777
Other anemias	Generalized anxiety disorder	37	8.76777
Glaucoma	Cataract	37	8.76777
Glaucoma	Type 2 diabetes	37	8.76777
Senile cataract	Hemorrhoids	37	8.76777
Senile cataract	Acute upper respiratory infections of multiple or unspecified sites	37	8.76777
Hereditary and idiopathic peripheral neuropathy	Nonspecific chest pain	37	8.76777
Nonspecific chest pain	Atrial fibrillation	37	8.76777
Nonspecific chest pain	Diabetes mellitus	37	8.76777
Dizziness and giddiness (Light-headedness and vertigo)	Hearing loss	37	8.76777
Dizziness and giddiness (Light-headedness and vertigo)	Hypovolemia	37	8.76777
Abnormal findings examination of lungs	Pneumonia	37	8.76777
Arthropathy NOS	Memory loss	37	8.76777
Iron deficiency anemias, unspecified or not due to blood loss	Hyperlipidemia	37	8.76777
Iron deficiency anemias, unspecified or not due to blood loss	Urinary tract infection	37	8.76777
Obesity	Alzheimer's disease	37	8.76777
Obesity	Dementias	37	8.76777
Essential hypertension	Disorder of skin and subcutaneous tissue NOS	37	8.76777
Essential hypertension	Chronic airway obstruction	37	8.76777
Essential hypertension	Disturbance of skin sensation	37	8.76777
Essential hypertension	Hypotension NOS	37	8.76777
Pain in limb	Hypothyroidism NOS	37	8.76777
Pain in limb	Hematuria	37	8.76777
Pain in limb	Symptoms involving nervous and musculoskeletal systems	37	8.76777
Encephalopathy, not elsewhere classified	Alzheimer's disease	37	8.76777
Encephalopathy, not elsewhere classified	Dementias	37	8.76777
Sprains and strains	Alzheimer's disease	37	8.76777
Sprains and strains	Dementias	37	8.76777
Acute pain	Malaise and fatigue	37	8.76777
Conjunctivitis, infectious	Alzheimer's disease	37	8.76777
Conjunctivitis, infectious	Dementias	37	8.76777
Dysuria	Malaise and fatigue	37	8.76777
Anxiety disorder	Insomnia	37	8.76777
Anxiety disorder	Osteoarthrosis, localized, primary	37	8.76777
Shortness of breath	Acute upper respiratory infections of multiple or unspecified sites	37	8.76777
Diverticulosis	Osteoarthrosis, localized, primary	37	8.76777
Diverticulosis	Urinary incontinence	37	8.76777
Diverticulosis	Cataract	37	8.76777
Generalized anxiety disorder	Urinary incontinence	37	8.76777
Syncope and collapse	Abnormal electrocardiogram [ECG] [EKG]	37	8.76777
Syncope and collapse	Altered mental status	37	8.76777
Other abnormal glucose	Malaise and fatigue	37	8.76777
Sensorineural hearing loss	GERD	37	8.76777
Symptoms involving nervous and musculoskeletal systems	Abdominal pain	37	8.76777
Symptoms involving nervous and musculoskeletal systems	Cough	37	8.76777
E. coli	Urinary tract infection	37	8.76777
Nausea and vomiting	Abnormal electrocardiogram [ECG] [EKG]	37	8.76777
Nausea and vomiting	Constipation	37	8.76777
Other disorders of bone and cartilage	Urinary incontinence	37	8.76777
Urinary tract infection	Atrial fibrillation	37	8.76777
Urinary tract infection	Dementia with cerebral degenerations	37	8.76777
Inflammation of eyelids	Abdominal pain	37	8.76777
Inflammation of eyelids	Cataract	37	8.76777
Hypothyroidism NOS	Constipation	37	8.76777
Hypothyroidism NOS	GERD	37	8.76777
Hypothyroidism NOS	Memory loss	37	8.76777
Osteoporosis NOS	Other specified cardiac dysrhythmias	37	8.76777
Osteoporosis NOS	Vascular dementia	37	8.76777
Osteoporosis NOS	Osteoarthrosis, generalized	37	8.76777
GERD	Hemorrhoids	37	8.76777
GERD	Pneumonia	37	8.76777
Anorexia	Pain in joint	37	8.76777
Other disorders of soft tissues	Osteoarthrosis, localized, primary	37	8.76777
Other disorders of soft tissues	Other persistent mental disorders due to conditions classified elsewhere	37	8.76777
Malaise and fatigue	Dry eyes	37	8.76777
Malaise and fatigue	Other disorders of stomach and duodenum	37	8.76777
Malaise and fatigue	Disturbance of skin sensation	37	8.76777
Diarrhea	Major depressive disorder	37	8.76777
Diarrhea	Back pain	37	8.76777
Neurological disorders	Back pain	37	8.76777
Osteoarthrosis, localized, primary	Hemorrhoids	37	8.76777
Osteoarthrosis, localized, primary	Hypercholesterolemia	37	8.76777
Neurological disorders	Dizziness and giddiness (Light-headedness and vertigo)	37	8.76777
Atrial fibrillation	Hyperlipidemia	37	8.76777
Edema	Acute renal failure	37	8.76777
Atrial fibrillation	Other persistent mental disorders due to conditions classified elsewhere	37	8.76777
Pneumonia	Major depressive disorder	37	8.76777
Other abnormal blood chemistry	Major depressive disorder	37	8.76777
Mixed hyperlipidemia	Constipation	37	8.76777
Mixed hyperlipidemia	Symptoms involving cardiovascular system	37	8.76777
Specific nonpsychotic mental disorders due to brain damage	Memory loss	37	8.76777
Cataract	Hypercholesterolemia	37	8.76777
Hyposmolality and/or hyponatremia	Major depressive disorder	37	8.76777
Pruritus and related conditions	Abdominal pain	37	8.76777
Hyposmolality and/or hyponatremia	Memory loss	37	8.76777
Pruritus and related conditions	Osteoarthrosis NOS	37	8.76777
Pruritus and related conditions	Pain in joint	37	8.76777
Late effects of cerebrovascular disease	Alzheimer's disease	37	8.76777
Late effects of cerebrovascular disease	Dementias	37	8.76777
Hypercholesterolemia	Constipation	37	8.76777
Alzheimer's disease	Presbyopia	37	8.76777
Acute renal failure	Memory loss	37	8.76777
Other dyspnea	Acute upper respiratory infections of multiple or unspecified sites	37	8.76777
Dry eyes	Pain in joint	37	8.76777
Back pain	Contusion	37	8.76777
Altered mental status	Alteration of consciousness	37	8.76777
Altered mental status	Other specified cardiac dysrhythmias	37	8.76777
Altered mental status	Symptoms involving cardiovascular system	37	8.76777
Back pain	Vitamin D deficiency	37	8.76777
Back pain	Cervicalgia	37	8.76777
Back pain	Benign neoplasm of colon	37	8.76777
Presbyopia	Dementias	37	8.76777
Abnormal involuntary movements	Hyperlipidemia	37	8.76777
Constipation	Hemorrhoids	37	8.76777
Mild cognitive impairment	Other anemias	37	8.76777
Contusion	Major depressive disorder	37	8.76777
Memory loss	Alteration of consciousness	37	8.76777
Contusion	Syncope and collapse	37	8.76777
Acute upper respiratory infections of multiple or unspecified sites	Urinary incontinence	37	8.76777
Abnormal electrocardiogram [ECG] [EKG]	Urinary incontinence	37	8.76777
Major depressive disorder	Hemorrhoids	37	8.76777
Other anemias	Glaucoma	37	8.76777
Other anemias	Other disorders of soft tissues	37	8.76777
Other persistent mental disorders due to conditions classified elsewhere	Hematuria	37	8.76777
Other persistent mental disorders due to conditions classified elsewhere	Degeneration of intervertebral disc	37	8.76777
Senile cataract	Other dyspnea	36	8.53081
Senile cataract	Abnormal electrocardiogram [ECG] [EKG]	36	8.53081
Osteoarthrosis NOS	Dysuria	36	8.53081
Osteoarthrosis NOS	Anorexia	36	8.53081
Osteoarthrosis NOS	Hereditary and idiopathic peripheral neuropathy	36	8.53081
Osteoarthrosis NOS	Abnormal involuntary movements	36	8.53081
Osteoarthrosis NOS	Dry eyes	36	8.53081
Osteoarthrosis NOS	Dermatophytosis of nail	36	8.53081
Dizziness and giddiness (Light-headedness and vertigo)	Osteopenia or other disorder of bone and cartilage	36	8.53081
Dizziness and giddiness (Light-headedness and vertigo)	Diverticulosis	36	8.53081
Dizziness and giddiness (Light-headedness and vertigo)	Other disorders of soft tissues	36	8.53081
Abnormal findings examination of lungs	Nausea and vomiting	36	8.53081
Abnormal findings examination of lungs	Other dyspnea	36	8.53081
Abnormal findings examination of lungs	Type 2 diabetes	36	8.53081
Abnormal findings examination of lungs	Other specified cardiac dysrhythmias	36	8.53081
Arthropathy NOS	Cough	36	8.53081
Iron deficiency anemias, unspecified or not due to blood loss	Cough	36	8.53081
Iron deficiency anemias, unspecified or not due to blood loss	Pain in joint	36	8.53081
Fever of unknown origin	Osteoarthrosis, generalized	36	8.53081
Fever of unknown origin	Hemorrhoids	36	8.53081
Fever of unknown origin	Hyposmolality and/or hyponatremia	36	8.53081
Fever of unknown origin	Symptoms involving digestive system	36	8.53081
Fever of unknown origin	Degeneration of intervertebral disc	36	8.53081
Fever of unknown origin	Dementia with cerebral degenerations	36	8.53081
Fever of unknown origin	Diabetes mellitus	36	8.53081
Allergic rhinitis	Memory loss	36	8.53081
Essential hypertension	E. coli	36	8.53081
Essential hypertension	Elevated white blood cell count	36	8.53081
Essential hypertension	Spondylosis without myelopathy	36	8.53081
Pain in limb	Abnormal involuntary movements	36	8.53081
Atopic/contact dermatitis due to other or unspecified	Abdominal pain	36	8.53081
Other headache syndromes	Acute upper respiratory infections of multiple or unspecified sites	36	8.53081
Other headache syndromes	Other disorders of bone and cartilage	36	8.53081
Congestive heart failure (CHF) NOS	Atrial fibrillation	36	8.53081
Anxiety disorder	Symptoms involving cardiovascular system	36	8.53081
Shortness of breath	Syncope and collapse	36	8.53081
Syncope and collapse	Nausea and vomiting	36	8.53081
Syncope and collapse	Osteoarthrosis, localized, primary	36	8.53081
Sensorineural hearing loss	Urinary incontinence	36	8.53081
Nausea and vomiting	Altered mental status	36	8.53081
Nausea and vomiting	Osteoporosis NOS	36	8.53081
Other disorders of bone and cartilage	Major depressive disorder	36	8.53081
Urinary tract infection	Degeneration of intervertebral disc	36	8.53081
Urinary tract infection	Palpitations	36	8.53081
Senile dementia	Memory loss	36	8.53081
Palpitations	Memory loss	36	8.53081
GERD	Osteopenia or other disorder of bone and cartilage	36	8.53081
Hearing loss	Osteoarthrosis, localized, primary	36	8.53081
Osteopenia or other disorder of bone and cartilage	Major depressive disorder	36	8.53081
Other disorders of soft tissues	Memory loss	36	8.53081
Malaise and fatigue	Chronic renal failure [CKD]	36	8.53081
Disturbance of skin sensation	Memory loss	36	8.53081
Diarrhea	Cataract	36	8.53081
Chronic pain	Cough	36	8.53081
Arrhythmia (cardiac) NOS	Essential hypertension	36	8.53081
Osteoarthritis; localized	Alzheimer's disease	36	8.53081
Osteoarthritis; localized	Dementias	36	8.53081
Cough	Symptoms involving digestive system	36	8.53081
Edema	Swelling of limb	36	8.53081
Edema	Hypercholesterolemia	36	8.53081
Edema	Altered mental status	36	8.53081
Type 2 diabetes	Alteration of consciousness	36	8.53081
Type 2 diabetes	Hyposmolality and/or hyponatremia	36	8.53081
Type 2 diabetes	Acute upper respiratory infections of multiple or unspecified sites	36	8.53081
Mixed hyperlipidemia	Acute upper respiratory infections of multiple or unspecified sites	36	8.53081
Specific nonpsychotic mental disorders due to brain damage	Hyperlipidemia	36	8.53081
Pruritus and related conditions	Malaise and fatigue	36	8.53081
Late effects of cerebrovascular disease	Essential hypertension	36	8.53081
Vascular dementia	Altered mental status	36	8.53081
Alzheimer's disease	Cerebral atherosclerosis	36	8.53081
Alzheimer's disease	Parkinson's disease	36	8.53081
Alzheimer's disease	Visual disturbances	36	8.53081
Acute renal failure	Chronic renal failure [CKD]	36	8.53081
Diabetes mellitus	Abdominal pain	36	8.53081
Acute renal failure	Urinary incontinence	36	8.53081
Psychosis	Alzheimer's disease	36	8.53081
Psychosis	Dementias	36	8.53081
Back pain	Hypothyroidism NOS	36	8.53081
Pain in joint	Hematuria	36	8.53081
Back pain	Dysphagia	36	8.53081
Altered mental status	Insomnia	36	8.53081
Visual disturbances	Dementias	36	8.53081
Dementia with cerebral degenerations	Memory loss	36	8.53081
Abnormal involuntary movements	Other persistent mental disorders due to conditions classified elsewhere	36	8.53081
Osteoarthrosis involving more than one site, but not specified as generalized	Nonspecific chest pain	36	8.53081
Constipation	Hematuria	36	8.53081
Mild cognitive impairment	Constipation	36	8.53081
Mild cognitive impairment	Fever of unknown origin	36	8.53081
Hyperlipidemia	Hematuria	36	8.53081
Contusion	Dizziness and giddiness (Light-headedness and vertigo)	36	8.53081
Memory loss	Hematuria	36	8.53081
Contusion	Type 2 diabetes	36	8.53081
Contusion	Cataract	36	8.53081
Abnormal electrocardiogram [ECG] [EKG]	Symptoms involving cardiovascular system	36	8.53081
Dementias	Cerebral atherosclerosis	36	8.53081
Dementias	Parkinson's disease	36	8.53081
Other anemias	Atrial fibrillation	36	8.53081
Abdominal pain	Symptoms involving digestive system	36	8.53081
Other anemias	Vitamin D deficiency	36	8.53081
Other anemias	Hematuria	36	8.53081
Other anemias	Senile dementia	35	8.29384
Other anemias	Osteoarthrosis, generalized	35	8.29384
Bacterial infection NOS	Alzheimer's disease	35	8.29384
Bacterial infection NOS	Dementias	35	8.29384
Glaucoma	Dizziness and giddiness (Light-headedness and vertigo)	35	8.29384
Glaucoma	Primary open angle glaucoma	35	8.29384
Impacted cerumen	Memory loss	35	8.29384
Impacted cerumen	Major depressive disorder	35	8.29384
Hereditary and idiopathic peripheral neuropathy	Abdominal pain	35	8.29384
Nonspecific chest pain	Acute pain	35	8.29384
Nonspecific chest pain	Delirium due to conditions classified elsewhere	35	8.29384
Nonspecific chest pain	Vitamin B-complex deficiencies	35	8.29384
Nonspecific chest pain	Musculoskeletal symptoms referable to limbs	35	8.29384
Nonspecific chest pain	Disturbance of skin sensation	35	8.29384
Dizziness and giddiness (Light-headedness and vertigo)	Palpitations	35	8.29384
Dizziness and giddiness (Light-headedness and vertigo)	Hyposmolality and/or hyponatremia	35	8.29384
Dizziness and giddiness (Light-headedness and vertigo)	Allergic rhinitis	35	8.29384
Dizziness and giddiness (Light-headedness and vertigo)	Cervicalgia	35	8.29384
Abnormal findings examination of lungs	Syncope and collapse	35	8.29384
Arthropathy NOS	Other persistent mental disorders due to conditions classified elsewhere	35	8.29384
Arthropathy NOS	Urinary tract infection	35	8.29384
Vitamin D deficiency	Other persistent mental disorders due to conditions classified elsewhere	35	8.29384
Vitamin D deficiency	Urinary tract infection	35	8.29384
Vitamin D deficiency	Constipation	35	8.29384
Iron deficiency anemias, unspecified or not due to blood loss	Abdominal pain	35	8.29384
Superficial cellulitis and abscess	Alzheimer's disease	35	8.29384
Fever of unknown origin	Allergic rhinitis	35	8.29384
Obesity	Essential hypertension	35	8.29384
Allergic rhinitis	Osteoporosis NOS	35	8.29384
Allergic rhinitis	Urinary tract infection	35	8.29384
Essential hypertension	Asthma	35	8.29384
Essential hypertension	Transient alteration of awareness	35	8.29384
Essential hypertension	Hypertensive chronic kidney disease	35	8.29384
Essential hypertension	Presbyopia	35	8.29384
Essential hypertension	Septicemia	35	8.29384
Pain in limb	Vascular dementia	35	8.29384
Pain in limb	Dry eyes	35	8.29384
Pain in limb	Inflammation of eyelids	35	8.29384
Pain in limb	Cervicalgia	35	8.29384
Other headache syndromes	Hypercholesterolemia	35	8.29384
Other headache syndromes	Insomnia	35	8.29384
Sprains and strains	Pain in joint	35	8.29384
Rash and other nonspecific skin eruption	Other disorders of bone and cartilage	35	8.29384
Rash and other nonspecific skin eruption	Symptoms involving cardiovascular system	35	8.29384
Rash and other nonspecific skin eruption	Type 2 diabetes	35	8.29384
Congestive heart failure (CHF) NOS	Shortness of breath	35	8.29384
Anxiety disorder	Altered mental status	35	8.29384
Shortness of breath	Cataract	35	8.29384
Syncope and collapse	Other disorders of bone and cartilage	35	8.29384
Sensorineural hearing loss	Constipation	35	8.29384
Symptoms involving nervous and musculoskeletal systems	Urinary tract infection	35	8.29384
Nausea and vomiting	Other dyspnea	35	8.29384
Nausea and vomiting	Other abnormal blood chemistry	35	8.29384
Other disorders of bone and cartilage	Altered mental status	35	8.29384
Other disorders of bone and cartilage	Constipation	35	8.29384
Urinary tract infection	Coronary atherosclerosis	35	8.29384
Urinary tract infection	Other abnormal blood chemistry	35	8.29384
Urinary tract infection	Inflammation of eyelids	35	8.29384
Myalgia and myositis unspecified	Alzheimer's disease	35	8.29384
Primary open angle glaucoma	Alzheimer's disease	35	8.29384
Osteoporosis NOS	Other abnormal blood chemistry	35	8.29384
Frequency of urination and polyuria	Altered mental status	35	8.29384
Palpitations	Cough	35	8.29384
Palpitations	Other persistent mental disorders due to conditions classified elsewhere	35	8.29384
Hearing loss	Acute upper respiratory infections of multiple or unspecified sites	35	8.29384
Osteopenia or other disorder of bone and cartilage	Urinary incontinence	35	8.29384
Malaise and fatigue	Dermatophytosis of nail	35	8.29384
Disturbance of skin sensation	Hyperlipidemia	35	8.29384
Diarrhea	Dizziness and giddiness (Light-headedness and vertigo)	35	8.29384
Disorder of skin and subcutaneous tissue NOS	Pain in joint	35	8.29384
Neurological disorders	Abnormal electrocardiogram [ECG] [EKG]	35	8.29384
Osteoarthrosis, localized, primary	Insomnia	35	8.29384
Neurological disorders	Pain in limb	35	8.29384
Coronary atherosclerosis	Memory loss	35	8.29384
Coronary atherosclerosis	Other specified cardiac dysrhythmias	35	8.29384
Edema	Hypovolemia	35	8.29384
Edema	Dysphagia	35	8.29384
Pneumonia	Symptoms involving cardiovascular system	35	8.29384
Type 2 diabetes	Hemorrhoids	35	8.29384
Mixed hyperlipidemia	Hemorrhoids	35	8.29384
Type 2 diabetes	Other specified cardiac dysrhythmias	35	8.29384
Adult failure to thrive	Alzheimer's disease	35	8.29384
Adult failure to thrive	Dementias	35	8.29384
Specific nonpsychotic mental disorders due to brain damage	Pain in joint	35	8.29384
Cataract	Hemorrhoids	35	8.29384
Dermatophytosis of nail	Hyperlipidemia	35	8.29384
Swelling of limb	Other anemias	35	8.29384
Hypercholesterolemia	Symptoms involving cardiovascular system	35	8.29384
Swelling of limb	Hyperlipidemia	35	8.29384
Alzheimer's disease	Symptoms and disorders of the joints	35	8.29384
Diabetes mellitus	Pain in joint	35	8.29384
Acute renal failure	Pain in limb	35	8.29384
Pain in joint	Dementia with cerebral degenerations	35	8.29384
Altered mental status	Dysphagia	35	8.29384
Osteoarthrosis involving more than one site, but not specified as generalized	Malaise and fatigue	35	8.29384
Constipation	Degeneration of intervertebral disc	35	8.29384
Mild cognitive impairment	GERD	35	8.29384
Contusion	Osteoporosis NOS	35	8.29384
Contusion	Urinary tract infection	35	8.29384
Seborrheic keratosis	Alzheimer's disease	35	8.29384
Seborrheic keratosis	Dementias	35	8.29384
Cervicalgia	Other persistent mental disorders due to conditions classified elsewhere	35	8.29384
Abdominal pain	Chronic renal failure [CKD]	35	8.29384
Other specified cardiac dysrhythmias	Urinary incontinence	35	8.29384
Other anemias	Diabetes mellitus	34	8.05687
Bacterial infection NOS	Essential hypertension	34	8.05687
Glaucoma	Major depressive disorder	34	8.05687
Impacted cerumen	Dizziness and giddiness (Light-headedness and vertigo)	34	8.05687
Senile cataract	Nausea and vomiting	34	8.05687
Senile cataract	Allergic rhinitis	34	8.05687
Senile cataract	Anxiety disorder	34	8.05687
Osteoarthrosis NOS	Iron deficiency anemias, unspecified or not due to blood loss	34	8.05687
Nonspecific chest pain	Dermatophytosis of nail	34	8.05687
Nonspecific chest pain	Hypotension NOS	34	8.05687
Nonspecific chest pain	Atopic/contact dermatitis due to other or unspecified	34	8.05687
Nonspecific chest pain	Chronic pain	34	8.05687
Dizziness and giddiness (Light-headedness and vertigo)	Hemorrhoids	34	8.05687
Dizziness and giddiness (Light-headedness and vertigo)	Rash and other nonspecific skin eruption	34	8.05687
Dizziness and giddiness (Light-headedness and vertigo)	Other abnormal blood chemistry	34	8.05687
Vitamin D deficiency	Pain in limb	34	8.05687
Vitamin D deficiency	Fever of unknown origin	34	8.05687
Superficial cellulitis and abscess	Dementias	34	8.05687
Fever of unknown origin	Atrial fibrillation	34	8.05687
Fever of unknown origin	Inflammation of eyelids	34	8.05687
Fever of unknown origin	Generalized anxiety disorder	34	8.05687
Fever of unknown origin	Dermatophytosis of nail	34	8.05687
Allergic rhinitis	Pain in limb	34	8.05687
Allergic rhinitis	Cataract	34	8.05687
Essential hypertension	Cerebral atherosclerosis	34	8.05687
Essential hypertension	Pleurisy; pleural effusion	34	8.05687
Essential hypertension	Pulmonary collapse; interstitial and compensatory emphysema	34	8.05687
Essential hypertension	Sleep disorders	34	8.05687
Pain in limb	Other disorders of soft tissues	34	8.05687
Pain in limb	Congestive heart failure (CHF) NOS	34	8.05687
Pain in limb	Osteoarthrosis, generalized	34	8.05687
Pain in limb	Benign neoplasm of colon	34	8.05687
Pain in limb	Symptoms involving digestive system	34	8.05687
Atopic/contact dermatitis due to other or unspecified	Malaise and fatigue	34	8.05687
Other headache syndromes	Diverticulosis	34	8.05687
Other headache syndromes	Anxiety disorder	34	8.05687
Other headache syndromes	Cervicalgia	34	8.05687
Benign neoplasm of colon	GERD	34	8.05687
Sprains and strains	Malaise and fatigue	34	8.05687
Rash and other nonspecific skin eruption	Altered mental status	34	8.05687
Rash and other nonspecific skin eruption	Abnormal electrocardiogram [ECG] [EKG]	34	8.05687
Acute pain	Pain in joint	34	8.05687
Dysuria	Cough	34	8.05687
Anxiety disorder	Hypercholesterolemia	34	8.05687
Anxiety disorder	Shortness of breath	34	8.05687
Shortness of breath	Vascular dementia	34	8.05687
Shortness of breath	Hypovolemia	34	8.05687
Diverticulosis	Hypercholesterolemia	34	8.05687
Diverticulosis	Other dyspnea	34	8.05687
Diverticulosis	Osteoporosis NOS	34	8.05687
Generalized anxiety disorder	GERD	34	8.05687
Generalized anxiety disorder	Osteoporosis NOS	34	8.05687
Generalized anxiety disorder	Hypercholesterolemia	34	8.05687
Generalized anxiety disorder	Other dyspnea	34	8.05687
Generalized anxiety disorder	Symptoms involving cardiovascular system	34	8.05687
Generalized anxiety disorder	Type 2 diabetes	34	8.05687
Syncope and collapse	Alteration of consciousness	34	8.05687
Syncope and collapse	Hypovolemia	34	8.05687
Musculoskeletal symptoms referable to limbs	Malaise and fatigue	34	8.05687
Other disorders of bone and cartilage	Abnormal electrocardiogram [ECG] [EKG]	34	8.05687
Urinary tract infection	Chronic renal failure [CKD]	34	8.05687
Urinary tract infection	Other disorders of soft tissues	34	8.05687
Urinary tract infection	Hematuria	34	8.05687
Myalgia and myositis unspecified	Dementias	34	8.05687
Inflammation of eyelids	Cough	34	8.05687
Inflammation of eyelids	Hyperlipidemia	34	8.05687
Hypothyroidism NOS	Type 2 diabetes	34	8.05687
Primary open angle glaucoma	Dementias	34	8.05687
Osteoporosis NOS	Other disorders of soft tissues	34	8.05687
Frequency of urination and polyuria	Cataract	34	8.05687
Frequency of urination and polyuria	Type 2 diabetes	34	8.05687
Frequency of urination and polyuria	Hypercholesterolemia	34	8.05687
Cerebral artery occlusion, with cerebral infarction	Malaise and fatigue	34	8.05687
[truncated: 3,108 more rows]

## Sheet: Latine_con_UCSF_edges
phenotype_1	phenotype_2	Latine	pL
Essential hypertension	Hyperlipidemia	103	12.2038
Essential hypertension	Type 2 diabetes	100	11.8483
Essential hypertension	Osteoarthrosis NOS	87	10.3081
Nonspecific chest pain	Essential hypertension	79	9.36019
Essential hypertension	Hypercholesterolemia	79	9.36019
Essential hypertension	GERD	77	9.12322
Pain in joint	Essential hypertension	75	8.88626
Fever of unknown origin	Essential hypertension	74	8.76777
Essential hypertension	Abdominal pain	72	8.53081
Essential hypertension	Other anemias	69	8.17536
Essential hypertension	Coronary atherosclerosis	65	7.70142
Essential hypertension	Senile cataract	65	7.70142
Pain in joint	Osteoarthrosis NOS	64	7.58294
Essential hypertension	Malaise and fatigue	64	7.58294
Abnormal findings examination of lungs	Essential hypertension	63	7.46445
Essential hypertension	Pain in limb	63	7.46445
Essential hypertension	Back pain	63	7.46445
Constipation	Essential hypertension	62	7.34597
Nonspecific chest pain	Abdominal pain	60	7.109
Essential hypertension	Osteoporosis NOS	60	7.109
Essential hypertension	Osteoarthrosis, localized, primary	60	7.109
Essential hypertension	Shortness of breath	60	7.109
Urinary tract infection	Essential hypertension	59	6.99052
Osteoarthrosis, localized, primary	Osteoarthrosis NOS	59	6.99052
Hyperlipidemia	Type 2 diabetes	58	6.87204
Essential hypertension	Cough	57	6.75355
Nonspecific chest pain	Hyperlipidemia	56	6.63507
Nonspecific chest pain	Pain in joint	56	6.63507
Pain in joint	Hyperlipidemia	56	6.63507
Hyperlipidemia	Hypercholesterolemia	56	6.63507
Pain in joint	Osteoarthrosis, localized, primary	55	6.51659
Essential hypertension	Glaucoma	55	6.51659
Hypothyroidism NOS	Essential hypertension	54	6.3981
Cataract	Senile cataract	54	6.3981
Pain in joint	Abdominal pain	53	6.27962
Essential hypertension	Symptoms involving cardiovascular system	53	6.27962
Essential hypertension	Cataract	53	6.27962
Hyperlipidemia	Osteoarthrosis NOS	53	6.27962
[truncated: 60 more rows]

## Sheet: White_AD_UCSF_edges
phenotype_1	phenotype_2	White	pW
[truncated: 966 more rows]

[truncated: 1 more sheets: White_con_UCSF_edges]
