# Supplementary material for: Similarities and differences in Alzheimer’s dementia comorbidities in racialized populations identified from electronic medical records
Source: Commun Med (Lond). 2023 Apr 8;3:50. doi: 10.1038/s43856-023-00280-2 (PMC10082816; doi:10.1038/s43856-023-00280-2)
Supplement: Supplementary file 7 — Supplementary Data 6 [file 43856_2023_280_MOESM7_ESM.xlsx]

## Sheet: UCSF_AD_Networks
metric	identified_R&E	mean	standard_deviation
AverageShortestPathLength	Asian	1.8299	0.19591
	Black	1.8459	0.189773
	Latine	1.82773	0.19878
	White	1.90351	0.154299
BetweennessCentrality	Asian	0.00309666	0.0174216
	Black	0.00364611	0.0204789
	Latine	0.00342039	0.0201204
	White	0.00645362	0.0428156
ClosenessCentrality	Asian	0.554524	0.0770536
	Black	0.549371	0.0761653
	Latine	0.555413	0.0780846
	White	0.530526	0.0661627
ClusteringCoefficient	Asian	0.894811	0.205512
	Black	0.899971	0.20698
	Latine	0.900436	0.198457
	White	0.898589	0.227596
Degree	Asian	45.7556	52.6998
	Black	35.906	44.2172
	Latine	41.8607	48.3035
	White	13.6056	21.7562
Eccentricity	Asian	1.9963	0.0608581
	Black	1.99573	0.065372
	Latine	1.9959	0.0640184
	White	1.99296	0.0839181
NeighborhoodConnectivity	Asian	166.477	61.1767
	Black	147.338	55.0976
	Latine	153.794	56.4397
	White	94.7443	39.7631
Radiality	Asian	0.996915	0.00072829
	Black	0.99637	0.000814478
	Latine	0.996594	0.000818025
	White	0.993592	0.00109432
Stress	Asian	2298.04	7586.63
	Black	1707.52	5962.96
	Latine	1907.57	6208.5
	White	423.225	2225.2
TopologicalCoefficient	Asian	0.61147	0.231149
	Black	0.628083	0.238817
	Latine	0.628801	0.234564
	White	0.650831	0.293907

## Sheet: UCSF_Control_Networks
metric	identified_R&E	mean	standard_deviation
AverageShortestPathLength	Asian	1.8534	0.192098
	Black	1.87816	0.187286
	Latine	1.87912	0.306192
	White	1.77778	0.291667
BetweennessCentrality	Asian	0.00782935	0.0518177
	Black	0.0313629	0.156056
	Latine	0.0231348	0.127249
	White	0.111111	0.333333
ClosenessCentrality	Asian	0.546631	0.0710133
	Black	0.541072	0.090999
	Latine	0.551648	0.13015
	White	0.585185	0.155556
ClusteringCoefficient	Asian	0.709835	0.387963
	Black	0.546629	0.479499
	Latine	0.489902	0.453696
	White	0	0
Degree	Asian	17.009	19.9857
	Black	3.53333	5.43128
	Latine	4.66667	6.62466
	White	1.77778	2.33333
Eccentricity	Asian	2.45045	0.499795
	Black	1.96667	0.182574
	Latine	2.85714	0.472225
	White	1.88889	0.333333
NeighborhoodConnectivity	Asian	64.7575	26.9467
	Black	19.7557	8.04292
	Latine	22.5366	12.0683
	White	7.22222	2.33333
Radiality	Asian	0.992171	0.00176237
	Black	0.969719	0.00645813
	Latine	0.976865	0.00805769
	White	0.902778	0.0364583
Stress	Asian	322.342	1146.33
	Black	30.8667	140.239
	Latine	44.7619	210.776
	White	6.22222	18.6667
TopologicalCoefficient	Asian	0.406294	0.249045
	Black	0.315728	0.273549
	Latine	0.281704	0.250272
	White	0	0

## Sheet: UC-wide_AD_Networks
metric	identified_R&E	mean	standard_deviation
AverageShortestPathLength	Asian	1.86927	0.173095
	Black	1.85042	0.186485
	Latine	1.8565	0.18134
	White	1.87075	0.17332
BetweennessCentrality	Asian	0.00366782	0.0238409
	Black	0.00352873	0.0202951
	Latine	0.00337203	0.0218904
	White	0.00356864	0.0228652
ClosenessCentrality	Asian	0.541107	0.0683207
	Black	0.547729	0.0745075
	Latine	0.545371	0.0707343
	White	0.540729	0.068689
ClusteringCoefficient	Asian	0.909289	0.195027
	Black	0.897921	0.21356
	Latine	0.889569	0.230903
	White	0.912084	0.19396
Degree	Asian	31.113	41.1965
	Black	36.1975	45.1293
	Latine	36.5938	46.2417
	White	31.6667	42.4634
Eccentricity	Asian	1.99582	0.0646846
	Black	1.99588	0.06415
	Latine	1.99609	0.0625
	White	1.99593	0.0637577
NeighborhoodConnectivity	Asian	151.1	61.0439
	Black	152.695	58.0273
	Latine	162.962	64.4453
	White	156.272	62.0218
Radiality	Asian	0.996348	0.000727288
	Black	0.996486	0.000770598
	Latine	0.996641	0.000711138
	White	0.996446	0.000707428
Stress	Asian	1391.18	5674.4
	Black	1760.29	6304.39
	Latine	1711.58	6462.41
	White	1485.87	6111.5
TopologicalCoefficient	Asian	0.63069	0.258649
	Black	0.622746	0.244106
	Latine	0.615643	0.264294
	White	0.63378	0.255327

## Sheet: UC-wide_Control_Networks
metric	identified_R&E	mean	standard_deviation
AverageShortestPathLength	Asian	1.92278	0.193052
	Black	1.90724	0.144491
	Latine	1.9122	0.147634
	White	1.90699	0.242052
BetweennessCentrality	Asian	0.0118306	0.0716202
	Black	0.00847886	0.0659156
	Latine	0.0147129	0.102753
	White	0.0125971	0.0827395
ClosenessCentrality	Asian	0.526602	0.0707361
	Black	0.528598	0.0588702
	Latine	0.527856	0.0662629
	White	0.536547	0.102518
ClusteringCoefficient	Asian	0.722452	0.394773
	Black	0.637757	0.436763
	Latine	0.52151	0.454746
	White	0.55472	0.4644
Degree	Asian	7.925	12.2761
	Black	10.0183	15.6051
	Latine	5.53125	9.30091
	White	6.65789	11.04
Eccentricity	Asian	2.925	0.265053
	Black	1.99083	0.0957826
	Latine	1.98438	0.125
	White	2.86842	0.411245
NeighborhoodConnectivity	Asian	49.6906	22.2513
	Black	69.5937	31.7254
	Latine	42.0924	19.2475
	White	47.0471	22.217
Radiality	Asian	0.988169	0.00247503
	Black	0.9916	0.00133788
	Latine	0.985521	0.00234339
	White	0.987403	0.00336183
Stress	Asian	145.675	745.08
	Black	198.312	1115.91
	Latine	78.7188	467.765
	White	118.579	603.626
TopologicalCoefficient	Asian	0.461125	0.315738
	Black	0.36026	0.295634
	Latine	0.278098	0.26748
	White	0.323191	0.297376
