# Supplementary material for: Similarities and differences in Alzheimer’s dementia comorbidities in racialized populations identified from electronic medical records
Source: Commun Med (Lond). 2023 Apr 8;3:50. doi: 10.1038/s43856-023-00280-2 (PMC10082816; doi:10.1038/s43856-023-00280-2)
Supplement: Supplementary file 8 — Supplementary Data 7 [file 43856_2023_280_MOESM8_ESM.xlsx]

## Sheet: UCSF
	Identified Race and Ethnicity
	Asian		Black		Latine		White
	statistic	p-value	statistic	p-value	statistic	p-value	statistic	p-value
average shortest path length	13100	0.048	3550	ns (0.92)	3730	0.00476	1030	0.00198
closeness centrality	16900	0.048	3470	ns (0.92)	6520	0.00476	248.5	0.00198
clustering coefficient*	18700	3.61e-05	4630	0.00146	7490	1.81e-07	12600	1.69e-08
degree*	20900	1.6e-09	6330	7.15e-13	8860	4.31e-14	1180	2.01e-05
eccentricity	8200	5.75e-32	3610	ns (0.09)	730	2.47e-48	705.5	0.01
neighborhood connectivity*	28200	1.77e-41	7020	4.78e-19	10200	3.96e-25	1280	4.33e-07
radiality*	29400	1.84e-49	6790	8.38e-17	9520	6.39e-19	1140	8.09e-05
stress	16200	ns (0.17)	4410	0.01	6180	0.02	771	ns (0.2)
topological coefficient*	21300	1.21e-10	5520	3.4e-07	8420	2.68e-10	1260	7.51e-07

## Sheet: UC-wide
	Identified Race and Ethnicity
	Asian		Black		Latine		White
	statistic	p-value	statistic	p-value	statistic	p-value	statistic	p-value
average shortest path length	7690	0.01	9890	0.000147	7400	ns (0.23)	6740	0.000235
closeness centrality	11400	0.01	16600	0.000147	8980	ns (0.23)	12000	0.000235
clustering coefficient*	11700	0.000723	17600	3.57e-08	11800	2.6e-09	13200	1.1e-09
degree*	14400	1.08e-11	20400	3.77e-16	13600	1.81e-16	14800	9.64e-15
eccentricity	714	9.26e-64	13300	ns (0.56)	8290	ns (0.29)	1230	4.37e-57
neighborhood connectivity*	18100	8.53e-33	23400	6.02e-31	16100	9.79e-33	18000	6.48e-34
radiality*	18700	2.86e-37	26000	1.01e-47	16100	3.5e-33	18000	5.58e-34
stress	10400	ns (0.14)	14500	ns (0.10)	9470	0.03	10600	0.03
topological coefficient*	12500	3.95e-05	19700	2.23e-13	13100	1.18e-12	14400	1.18e-12
