# Supplementary material for: Similarities and differences in Alzheimer’s dementia comorbidities in racialized populations identified from electronic medical records
Source: Commun Med (Lond). 2023 Apr 8;3:50. doi: 10.1038/s43856-023-00280-2 (PMC10082816; doi:10.1038/s43856-023-00280-2)
Supplement: Supplementary file 9 — Supplementary Data 8 [file 43856_2023_280_MOESM9_ESM.xlsx]

## Sheet: Asian
Top shared phenotype pairs for patients with AD, stratified by identified race and ethnicity	UCSF (%)	UC-wide (%)
Alzheimer's disease - Dementias*	99.29	96.88
Alzheimer's disease - Essential hypertension*	69.19	74.04
Dementias - Essential hypertension*	68.72	72.43
Alzheimer's disease - Hyperlipidemia*	51.9	57.14
Dementias - Hyperlipidemia	51.66	56.24
Essential hypertension - Hyperlipidemia	45.97	48.99
Dementias - Malaise and fatigue**	43.36	40.14
Alzheimer's disease - Malaise and fatigue	43.36	40.54
Alzheimer's disease - Pain in joint**	40.52	38.93
Dementias - Pain in joint**	40.28	38.33

## Sheet: Black
Top shared phenotype pairs for patients with AD, stratified by identified race and ethnicity	UCSF (%)	UC-wide (%)
Alzheimer's disease - Dementias*	98.1	96.28
Alzheimer's disease - Essential hypertension*	77.01	78.47
Dementias - Essential hypertension*	76.07	76.46
Alzheimer's disease - Other anemias**	43.13	40.74
Dementias - Other anemias**	42.89	40.34
Alzheimer's disease - Other persistent mental disorders due to conditions classified elsewhere	42.18	41.25
Dementias - Other persistent mental disorders due to conditions classified elsewhere	41.71	41.05
Alzheimer's disease - Urinary tract infection	41	42.76
Dementias - Urinary tract infection	40.76	41.65
Alzheimer's disease - Hyperlipidemia*	38.86	56.24

## Sheet: Latine
Top shared phenotype pairs for patients with AD, stratified by identified race and ethnicity	UCSF (%)	UC-wide (%)
Alzheimer's disease - Dementias*	99.53	94.67
Alzheimer's disease - Essential hypertension*	63.74	75.55
Dementias - Essential hypertension*	63.74	72.23
Alzheimer's disease - Other persistent mental disorders due to conditions classified elsewhere	40.76	39.34
Dementias - Other persistent mental disorders due to conditions classified elsewhere	40.52	38.93
Alzheimer's disease - Malaise and fatigue	39.34	37.93
Alzheimer's disease - Hyperlipidemia*	38.39	53.62
Dementias - Hyperlipidemia	37.91	52.01
Alzheimer's disease - Urinary tract infection	36.26	38.73
Dementias - Urinary tract infection	36.02	37.63
Alzheimer's disease - Memory loss	35.55	44.87

## Sheet: White
Top shared phenotype pairs for patients with AD, stratified by identified race and ethnicity	UCSF (%)	UC-wide (%)
Alzheimer's disease - Dementias*	99.76	95.07
Alzheimer's disease - Essential hypertension*	45.5	64.39
Dementias - Essential hypertension*	45.26	61.97
Alzheimer's disease - Other persistent mental disorders due to conditions classified elsewhere	32.94	39.94
Dementias - Memory loss**	25.83	52.31
Alzheimer's disease - Memory loss	25.83	54.12
Alzheimer's disease - Urinary tract infection	25.59	40.54
Alzheimer's disease - Hyperlipidemia	25.59	51.71
Dementias - Hyperlipidemia	25.36	49.7
Essential hypertension - Hyperlipidemia*	21.8	40.34
