# Supplementary material for: Similarities and differences in Alzheimer’s dementia comorbidities in racialized populations identified from electronic medical records
Source: Commun Med (Lond). 2023 Apr 8;3:50. doi: 10.1038/s43856-023-00280-2 (PMC10082816; doi:10.1038/s43856-023-00280-2)
Supplement: Supplementary file 10 — Supplementary Data 9 [file 43856_2023_280_MOESM10_ESM.xlsx]

## Sheet: Asian
Top shared phenotype pairs for control patients, stratified by identified race and ethnicity	UCSF (%)	UC-wide (%)
Essential hypertension - Hyperlipidemia*	45.97	48.99
Essential hypertension - Malaise and fatigue*	36.73	34.71
Essential hypertension - Pain in joint*	35.07	33.9
Essential hypertension - Other anemias	34.6	30.38
Cough - Essential hypertension**	34.36	29.78
Essential hypertension - Osteoporosis NOS**	32.7	30.38
Essential hypertension - Type 2 diabetes	30.33	31.29
Back pain - Essential hypertension	26.07	25.55
Hyperlipidemia - Type 2 diabetes**	25.59	26.96
Coronary atherosclerosis - Essential hypertension	19.67	20.93

## Sheet: Black
Top shared phenotype pairs for control patients, stratified by identified race and ethnicity	UCSF (%)	UC-wide (%)
Essential hypertension - Other anemias	39.57	36.62
Essential hypertension - Hyperlipidemia*	36.02	51.21
Essential hypertension - Osteoarthrosis NOS	31.99	31.39
Essential hypertension - Pain in joint*	30.57	35.11
Essential hypertension - Malaise and fatigue*	30.09	36.52
Abdominal pain - Essential hypertension	28.91	24.65
Essential hypertension - Type 2 diabetes	26.07	29.68
Essential hypertension - Pain in limb	25.36	30.68
Acute renal failure - Essential hypertension**	24.64	29.48
Coronary atherosclerosis - Essential hypertension	21.8	22.43
Back pain - Essential hypertension	20.38	23.44

## Sheet: Latine
Top shared phenotype pairs for control patients, stratified by identified race and ethnicity	UCSF (%)	UC-wide (%)
Essential hypertension - Malaise and fatigue*	34.6	34.71
Essential hypertension - Hyperlipidemia*	33.18	49.2
Essential hypertension - Pain in joint*	30.57	36.92
Essential hypertension - Osteoarthrosis NOS	30.57	29.28
Abdominal pain - Essential hypertension	28.91	26.36
Essential hypertension - Other anemias	27.25	31.79
Essential hypertension - Type 2 diabetes	26.78	35.01
Essential hypertension - GERD**	23.22	29.98
Essential hypertension - Pain in limb	22.99	29.48
Coronary atherosclerosis - Essential hypertension	17.54	21.53

## Sheet: White
Top shared phenotype pairs for control patients, stratified by identified race and ethnicity	UCSF (%)	UC-wide (%)
Essential hypertension - Hyperlipidemia*	21.8	40.34
Essential hypertension - Malaise and fatigue*	15.88	32.6
Atrial fibrillation - Essential hypertension**	15.64	17.61
Essential hypertension - Pain in joint*	15.17	34.91
