# Supplementary material for: Similarities and differences in Alzheimer’s dementia comorbidities in racialized populations identified from electronic medical records
Source: Commun Med (Lond). 2023 Apr 8;3:50. doi: 10.1038/s43856-023-00280-2 (PMC10082816; doi:10.1038/s43856-023-00280-2)
Supplement: Supplementary file 11 — Supplementary Data 10 [file 43856_2023_280_MOESM11_ESM.xlsx]

## Sheet: Asian_AD_UCDDP_nodes
phenotype	icd10_chapter	Asian	pA	AverageShortestPathLength	ClusteringCoefficient	ClosenessCentrality	Eccentricity	Stress	Degree	BetweennessCentrality	NeighborhoodConnectivity	Radiality	TopologicalCoefficient
Alzheimer's disease	mental disorders	994	100	1	0.123391	1	1	49446	238	0.248545	30.2437	1	0.127593
Dementias	mental disorders	963	96.8813	1.0084	0.12546	0.991667	2	48502	236	0.232908	30.4958	0.999965	0.128133
Essential hypertension	circulatory system	736	74.0443	1.12185	0.158815	0.891386	2	36568	209	0.127122	34.3062	0.999488	0.144144
Hyperlipidemia	endocrine/metabolic	568	57.1429	1.2605	0.219156	0.793333	2	24050	176	0.0571302	40.3011	0.998905	0.169333
Memory loss	mental disorders	473	47.5855	1.41176	0.317061	0.708333	2	13290	140	0.0235189	48.5714	0.99827	0.204082
Malaise and fatigue	symptoms	403	40.5433	1.38235	0.301836	0.723404	2	14984	147	0.0241471	47.3197	0.998393	0.198822
Pain in joint	musculoskeletal	387	38.9336	1.36975	0.289754	0.730061	2	15874	150	0.0289274	46.3667	0.998446	0.194818
Other persistent mental disorders due to conditions classified elsewhere	mental disorders	382	38.4306	1.52101	0.451793	0.657459	2	7062	114	0.00733748	58.1316	0.997811	0.24425
Osteoporosis NOS	musculoskeletal	362	36.4185	1.52521	0.453698	0.655647	2	6914	113	0.00730172	58.2743	0.997793	0.24485
Other anemias	hematopoietic	361	36.3179	1.43697	0.350017	0.695906	2	11584	134	0.0169912	51.0149	0.998164	0.214348
Urinary tract infection	genitourinary	351	35.3119	1.47479	0.391226	0.678063	2	9436	125	0.0125288	53.992	0.998005	0.226857
Type 2 diabetes	endocrine/metabolic	343	34.507	1.5084	0.435897	0.662953	2	7656	117	0.00898597	57.0598	0.997864	0.239747
Constipation	digestive	338	34.004	1.46639	0.386452	0.681948	2	9818	127	0.01138	53.6142	0.99804	0.22527
Cough	respiratory	336	33.8028	1.47479	0.394323	0.678063	2	9388	125	0.0113005	54.184	0.998005	0.227664
Back pain	symptoms	289	29.0744	1.55462	0.488949	0.643243	2	5688	106	0.00677943	60.6792	0.99767	0.254955
Vitamin D deficiency	endocrine/metabolic	285	28.672	1.63025	0.619906	0.613402	2	2910	88	0.00225979	69.0909	0.997352	0.290298
Major depressive disorder	mental disorders	273	27.4648	1.66387	0.698418	0.60101	2	1906	80	0.00125108	73.8375	0.997211	0.310242
Acute renal failure	genitourinary	273	27.4648	1.54622	0.467117	0.646739	2	6158	108	0.00697697	59.3426	0.997705	0.249339
GERD	digestive	264	26.5594	1.63445	0.640738	0.611825	2	2688	87	0.00193858	70.2299	0.997334	0.295084
Osteoarthrosis NOS	musculoskeletal	263	26.4588	1.60084	0.566405	0.624672	2	3872	95	0.00384551	65.6632	0.997475	0.275896
Vascular dementia	mental disorders	260	26.1569	1.65546	0.670882	0.604061	2	2186	82	0.00183507	72.4146	0.997246	0.304263
Pain in limb	symptoms	259	26.0563	1.57983	0.532525	0.632979	2	4628	100	0.00447691	63.46	0.997564	0.266639
Abdominal pain	symptoms	255	25.6539	1.62185	0.617978	0.61658	2	3060	90	0.00230207	68.7444	0.997387	0.288842
Altered mental status	mental disorders	248	24.9497	1.65546	0.652213	0.604061	2	2310	82	0.00176162	71.561	0.997246	0.300676
Hypercholesterolemia	endocrine/metabolic	246	24.7485	1.68487	0.721802	0.593516	2	1544	75	0.00109457	75.96	0.997122	0.31916
Hearing loss	sense organs	244	24.5473	1.66807	0.704317	0.599496	2	1822	79	0.00113766	74.2911	0.997193	0.312148
Other abnormal glucose	endocrine/metabolic	240	24.1449	1.71849	0.791497	0.581907	2	922	67	0.000619417	80.4627	0.996981	0.338079
Coronary atherosclerosis	circulatory system	235	23.6419	1.65546	0.676302	0.604061	2	2150	82	0.00157226	72.6707	0.997246	0.305339
Abnormal findings examination of lungs	respiratory	234	23.5412	1.63445	0.629244	0.611825	2	2774	87	0.00269094	69.7241	0.997334	0.292959
Urinary incontinence	genitourinary	231	23.2394	1.68487	0.744144	0.593516	2	1420	75	0.000973534	76.9733	0.997122	0.323417
Dysphagia	digestive	230	23.1388	1.66807	0.69036	0.599496	2	1908	79	0.00141063	73.8608	0.997193	0.310339
Insomnia	neurological	230	23.1388	1.71008	0.810315	0.584767	2	890	69	0.000473659	81.1159	0.997016	0.340823
Hypovolemia	endocrine/metabolic	227	22.837	1.64286	0.626331	0.608696	2	2668	85	0.00211268	69.8471	0.997299	0.293475
Nonspecific chest pain	circulatory system	223	22.4346	1.66807	0.703992	0.599496	2	1824	79	0.00122647	74.2785	0.997193	0.312094
Osteoarthrosis, localized, primary	musculoskeletal	219	22.0322	1.69328	0.750381	0.590571	2	1312	73	0.000932664	77.4658	0.997087	0.325486
Other abnormal blood chemistry	symptoms	218	21.9316	1.67647	0.718387	0.596491	2	1648	77	0.00107244	75.4545	0.997158	0.317036
Edema	symptoms	212	21.328	1.67647	0.717362	0.596491	2	1654	77	0.00111096	75.3247	0.997158	0.31649
Shortness of breath	respiratory	207	20.8249	1.68487	0.723604	0.593516	2	1534	75	0.00108344	76.2267	0.997122	0.32028
Pneumonia	respiratory	203	20.4225	1.71429	0.756804	0.583333	2	1108	68	0.000767895	79.0735	0.996999	0.332242
Dizziness and giddiness (Light-headedness and vertigo)	sense organs	203	20.4225	1.73109	0.838294	0.57767	2	652	64	0.000347012	83.1094	0.996928	0.349199
Anxiety disorder	mental disorders	202	20.3219	1.80672	0.93913	0.553488	2	126	46	0.000117734	97.6304	0.99661	0.410212
Sepsis	injuries & poisonings	197	19.8189	1.73109	0.72371	0.57767	2	1114	64	0.00191593	78.7031	0.996928	0.330685
Other disorders of bone and cartilage	musculoskeletal	196	19.7183	1.78151	0.944193	0.561321	2	148	52	6.82988e-05	92.75	0.996716	0.389706
Contusion	injuries & poisonings	196	19.7183	1.7521	0.867914	0.570743	2	452	59	0.000334681	86.8136	0.99684	0.364763
Septicemia	infectious diseases	193	19.4165	1.7395	0.754098	0.574879	2	930	62	0.000766357	80.3871	0.996893	0.337761
Chronic pain	neurological	190	19.1147	1.7563	0.873563	0.569378	2	418	58	0.000231206	86.7241	0.996822	0.364387
Chronic Kidney Disease, Stage III	genitourinary	185	18.6117	1.76471	0.870779	0.566667	2	398	56	0.000393575	89.3214	0.996787	0.3753
Osteopenia or other disorder of bone and cartilage	musculoskeletal	185	18.6117	1.78571	0.942745	0.56	2	146	51	7.23839e-05	93.6078	0.996699	0.39331
Frequency of urination and polyuria	genitourinary	183	18.4105	1.76471	0.898052	0.566667	2	314	56	0.000177574	89.7143	0.996787	0.376951
Syncope and collapse	symptoms	181	18.2093	1.79832	0.951241	0.556075	2	110	48	7.70467e-05	97.2083	0.996646	0.408438
Hypertensive chronic kidney disease	circulatory system	175	17.6056	1.77311	0.858141	0.563981	2	406	54	0.000417819	89.5185	0.996752	0.376128
Hyposmolality and/or hyponatremia	endocrine/metabolic	173	17.4044	1.76891	0.901684	0.565321	2	292	55	0.000175268	90.3091	0.996769	0.37945
Senile cataract	sense organs	172	17.3038	1.81513	0.950317	0.550926	2	94	44	5.00554e-05	96.4318	0.996575	0.405176
Atrial fibrillation	circulatory system	171	17.2032	1.85294	0.966387	0.539683	2	40	35	3.35775e-05	106.943	0.996416	0.44934
Mild cognitive impairment	mental disorders	169	17.002	1.83613	0.986505	0.544622	2	20	39	8.90431e-06	100.872	0.996487	0.423831
Degeneration of intervertebral disc	musculoskeletal	169	17.002	1.78151	0.897436	0.561321	2	272	52	0.000273748	91.6154	0.996716	0.384939
Impacted cerumen	sense organs	165	16.5996	1.82353	0.981417	0.548387	2	32	42	1.68695e-05	101.81	0.99654	0.427771
Allergic rhinitis	respiratory	165	16.5996	1.81933	0.949059	0.549654	2	92	43	5.00601e-05	98.9535	0.996557	0.415771
Atopic/contact dermatitis due to other or unspecified	dermatologic	165	16.5996	1.81513	0.945032	0.550926	2	104	44	6.82708e-05	99.1591	0.996575	0.416635
Neurological disorders	mental disorders	164	16.499	1.83193	0.947436	0.545872	2	82	40	0.000174233	99.375	0.996504	0.417542
Cataract	sense organs	160	16.0966	1.80672	0.977778	0.553488	2	46	46	2.09304e-05	98.6739	0.99661	0.414596
Encephalopathy, not elsewhere classified	neurological	159	15.996	1.81933	0.942414	0.549654	2	104	43	6.69708e-05	97.9767	0.996557	0.411667
Hypothyroidism NOS	endocrine/metabolic	158	15.8954	1.88655	1	0.530067	2	0	27	0	120.889	0.996275	0.507937
Diarrhea	digestive	155	15.5936	1.80672	0.971981	0.553488	2	58	46	2.81909e-05	99.8913	0.99661	0.419711
Chronic renal failure [CKD]	genitourinary	155	15.5936	1.80672	0.870531	0.553488	2	268	46	0.000308322	94.1957	0.99661	0.39578
Alteration of consciousness	mental disorders	152	15.2918	1.81092	0.951515	0.552204	2	96	45	6.5872e-05	98	0.996593	0.411765
Spondylosis without myelopathy	musculoskeletal	148	14.8893	1.81933	0.940199	0.549654	2	108	43	0.000146341	98.907	0.996557	0.415576
Hypotension NOS	circulatory system	147	14.7887	1.83193	0.992308	0.545872	2	12	40	4.92974e-06	105.4	0.996504	0.442857
Vitamin B-complex deficiencies	endocrine/metabolic	146	14.6881	1.89916	1	0.526549	2	0	24	0	126.25	0.996222	0.530462
Acute cystitis	genitourinary	145	14.5875	1.81513	0.975687	0.550926	2	46	44	1.99793e-05	100.432	0.996575	0.421982
Other dyspnea	respiratory	143	14.3863	1.83193	0.973077	0.545872	2	42	40	3.27318e-05	105.225	0.996504	0.442122
Hyperplasia of prostate	genitourinary	142	14.2857	1.92857	1	0.518519	2	0	17	0	134	0.996098	0.563025
Cardiomegaly	circulatory system	141	14.1851	1.83193	0.978205	0.545872	2	34	40	1.71339e-05	104.025	0.996504	0.43708
Rash and other nonspecific skin eruption	dermatologic	140	14.0845	1.86975	0.995699	0.534831	2	4	31	1.66881e-06	113.774	0.996346	0.478043
Pulmonary collapse; interstitial and compensatory emphysema	respiratory	138	13.8833	1.83613	0.963563	0.544622	2	54	39	3.88084e-05	104.513	0.996487	0.439129
Acidosis	endocrine/metabolic	137	13.7827	1.85294	0.937815	0.539683	2	74	35	5.57414e-05	100.343	0.996416	0.421609
Atherosclerosis of aorta	circulatory system	137	13.7827	1.85714	1	0.538462	2	0	34	0	111.912	0.996399	0.470217
Retention of urine	genitourinary	137	13.7827	1.85294	0.993277	0.539683	2	8	35	3.37879e-06	107.429	0.996416	0.451381
Sensorineural hearing loss	sense organs	135	13.5815	1.86555	0.989919	0.536036	2	10	32	4.50346e-06	109.125	0.996363	0.458508
Nausea and vomiting	symptoms	135	13.5815	1.86555	1	0.536036	2	0	32	0	114	0.996363	0.478992
Glaucoma	sense organs	134	13.4809	1.91176	1	0.523077	2	0	21	0	131.762	0.996169	0.553621
Type 2 diabetes with renal manifestations	endocrine/metabolic	131	13.1791	1.88235	1	0.53125	2	0	28	0	116.107	0.996293	0.487845
Acute upper respiratory infections of multiple or unspecified sites	respiratory	131	13.1791	1.87395	0.993103	0.533632	2	6	30	2.69594e-06	114.867	0.996328	0.482633
Cerebral artery occlusion, with cerebral infarction	circulatory system	130	13.0785	1.90756	0.930736	0.524229	2	32	22	9.45526e-05	126.636	0.996187	0.532086
Hemorrhoids	circulatory system	130	13.0785	1.87395	1	0.533632	2	0	30	0	113.833	0.996328	0.478291
Symptoms involving nervous and musculoskeletal systems	symptoms	128	12.8773	1.90756	1	0.524229	2	0	22	0	130.909	0.996187	0.550038
Nonrheumatic aortic valve disorders	circulatory system	128	12.8773	1.88235	1	0.53125	2	0	28	0	118.964	0.996293	0.49985
Anorexia	endocrine/metabolic	127	12.7767	1.88655	1	0.530067	2	0	27	0	122.37	0.996275	0.514161
Swelling of limb	symptoms	127	12.7767	1.87815	0.963054	0.532438	2	30	29	3.79899e-05	115.621	0.99631	0.485801
Other specified cardiac dysrhythmias	circulatory system	126	12.6761	1.92017	1	0.520788	2	0	19	0	136.316	0.996134	0.572755
Decubitus ulcer	dermatologic	125	12.5755	1.92017	1	0.520788	2	0	19	0	128.105	0.996134	0.538257
Intestinal disaccharidase deficiencies and disaccharide malabsorption	endocrine/metabolic	124	12.4748	1.93277	1	0.517391	2	0	16	0	134.625	0.996081	0.565651
Fever of unknown origin	symptoms	124	12.4748	1.87815	1	0.532438	2	0	29	0	117.966	0.99631	0.495653
Myocardial infarction	circulatory system	124	12.4748	1.89076	0.981538	0.528889	2	12	26	8.22918e-06	111.846	0.996257	0.469942
Disorder of skin and subcutaneous tissue NOS	dermatologic	123	12.3742	1.90336	1	0.525386	2	0	23	0	124.739	0.996204	0.524114
Adult failure to thrive	endocrine/metabolic	122	12.2736	1.88235	1	0.53125	2	0	28	0	118.893	0.996293	0.49955
Pneumonitis due to inhalation of food or vomitus	respiratory	120	12.0724	1.90336	0.988142	0.525386	2	6	23	4.0963e-06	114.609	0.996204	0.481549
Muscle weakness	symptoms	120	12.0724	1.89916	1	0.526549	2	0	24	0	127.042	0.996222	0.533789
Respiratory failure	respiratory	119	11.9718	1.89496	0.966667	0.527716	2	20	25	1.40958e-05	109.28	0.99624	0.45916
Mixed hyperlipidemia	endocrine/metabolic	118	11.8712	1.92437	1	0.519651	2	0	18	0	136.778	0.996116	0.574697
Hypopotassemia	endocrine/metabolic	118	11.8712	1.92437	1	0.519651	2	0	18	0	136.889	0.996116	0.575163
Delirium due to conditions classified elsewhere	mental disorders	118	11.8712	1.91597	1	0.52193	2	0	20	0	132.4	0.996151	0.556303
Muscular wasting and disuse atrophy	symptoms	117	11.7706	1.89916	1	0.526549	2	0	24	0	125	0.996222	0.52521
Protein-calorie malnutrition	endocrine/metabolic	117	11.7706	1.91176	1	0.523077	2	0	21	0	126.952	0.996169	0.533413
Cervicalgia	symptoms	116	11.67	1.89916	1	0.526549	2	0	24	0	123.042	0.996222	0.516982
Congestive heart failure (CHF) NOS	circulatory system	116	11.67	1.91597	0.973684	0.52193	2	10	20	1.18191e-05	123.1	0.996151	0.517227
Pleurisy; pleural effusion	respiratory	113	11.3682	1.91176	1	0.523077	2	0	21	0	122.286	0.996169	0.513806
Hematuria	genitourinary	113	11.3682	1.91597	1	0.52193	2	0	20	0	135.2	0.996151	0.568067
Psychosis	mental disorders	111	11.167	1.93277	1	0.517391	2	0	16	0	142.875	0.996081	0.600315
Dysuria	genitourinary	111	11.167	1.90336	1	0.525386	2	0	23	0	125	0.996204	0.52521
Elevated white blood cell count	hematopoietic	110	11.0664	1.94118	1	0.515152	2	0	14	0	153.286	0.996045	0.644058
Develomental delays and disorders	mental disorders	109	10.9658	1.94538	1	0.514039	2	0	13	0	150.692	0.996028	0.633161
Cerebral ischemia	circulatory system	108	10.8652	1.95798	1	0.51073	2	0	10	0	166.2	0.995975	0.698319
Hyperpotassemia	endocrine/metabolic	106	10.664	1.91597	1	0.52193	2	0	20	0	124.85	0.996151	0.52458
Superficial injury without mention of infection	injuries & poisonings	106	10.664	1.95378	1	0.511828	2	0	11	0	158.273	0.995993	0.665011
Cerebral degeneration, unspecified	neurological	106	10.664	1.96639	1	0.508547	2	0	8	0	172	0.99594	0.722689
Dermatophytosis of nail	infectious diseases	105	10.5634	1.91597	0.963158	0.52193	2	14	20	1.90923e-05	131.5	0.996151	0.552521
Fracture of vertebral column without mention of spinal cord injury	injuries & poisonings	102	10.2616	1.95798	1	0.51073	2	0	10	0	164	0.995975	0.689076
Iron deficiency anemias, unspecified or not due to blood loss	hematopoietic	101	10.161	1.94538	1	0.514039	2	0	13	0	156	0.996028	0.655462
Other headache syndromes	neurological	100	10.0604	1.94538	1	0.514039	2	0	13	0	145	0.996028	0.609244
Seborrheic keratosis	dermatologic	99	9.95976	1.94958	1	0.512931	2	0	12	0	152.333	0.99601	0.640056
Other diseases of lung	respiratory	99	9.95976	1.94958	1	0.512931	2	0	12	0	156.667	0.99601	0.658263
Heart failure with preserved EF [Diastolic heart failure]	circulatory system	98	9.85915	1.93697	1	0.516269	2	0	15	0	137.933	0.996063	0.579552
Other nonspecific findings on examination of urine	genitourinary	95	9.55734	1.94538	1	0.514039	2	0	13	0	154.615	0.996028	0.649644
Other disorders of soft tissues	musculoskeletal	94	9.45674	1.94118	1	0.515152	2	0	14	0	143.214	0.996045	0.601741
Specific nonpsychotic mental disorders due to brain damage	mental disorders	93	9.35614	1.97059	1	0.507463	2	0	7	0	164.714	0.995922	0.692077
Chronic kidney disease, Stage I or II	genitourinary	91	9.15493	1.96218	1	0.509636	2	0	9	0	164.333	0.995957	0.690476
Symptoms involving digestive system	digestive	91	9.15493	1.95798	1	0.51073	2	0	10	0	162.3	0.995975	0.681933
Abnormal involuntary movements	neurological	90	9.05433	1.96218	1	0.509636	2	0	9	0	172	0.995957	0.722689
Thrombocytopenia	hematopoietic	89	8.95372	1.97479	1	0.506383	2	0	6	0	190	0.995904	0.798319
Hyperosmolality and/or hypernatremia	endocrine/metabolic	89	8.95372	1.94538	1	0.514039	2	0	13	0	137.692	0.996028	0.578539
Asthma	respiratory	89	8.95372	1.97899	1	0.505308	2	0	5	0	196.8	0.995887	0.826891
Diseases of nail, NOS	dermatologic	89	8.95372	1.94538	1	0.514039	2	0	13	0	146	0.996028	0.613445
Cerebrovascular disease	circulatory system	89	8.95372	1.97479	1	0.506383	2	0	6	0	180.167	0.995904	0.757003
Hypertensive heart disease	circulatory system	89	8.95372	1.96218	1	0.509636	2	0	9	0	168.333	0.995957	0.707283
Benign neoplasm of colon	neoplasms	87	8.75252	1.97059	1	0.507463	2	0	7	0	182	0.995922	0.764706
Spinal stenosis of lumbar region	musculoskeletal	87	8.75252	1.95798	1	0.51073	2	0	10	0	144.5	0.995975	0.607143
Other disorders of the kidney and ureters	genitourinary	87	8.75252	1.96639	1	0.508547	2	0	8	0	172.375	0.99594	0.724265
Acute posthemorrhagic anemia	hematopoietic	86	8.65191	1.95798	1	0.51073	2	0	10	0	165	0.995975	0.693277
Symptoms involving cardiovascular system	circulatory system	86	8.65191	1.96218	1	0.509636	2	0	9	0	172.778	0.995957	0.725957
Diverticulosis	digestive	85	8.55131	1.97059	1	0.507463	2	0	7	0	178.429	0.995922	0.7497
Late effects of cerebrovascular disease	circulatory system	84	8.4507	1.97479	1	0.506383	2	0	6	0	167.667	0.995904	0.704482
Other hypertensive complications	circulatory system	84	8.4507	1.96639	1	0.508547	2	0	8	0	178.75	0.99594	0.75105
Acute pain	neurological	83	8.3501	1.97479	1	0.506383	2	0	6	0	191.5	0.995904	0.804622
Hemorrhage of gastrointestinal tract	digestive	82	8.2495	1.96218	1	0.509636	2	0	9	0	171.333	0.995957	0.719888
Other and unspecified disorders of the nervous system	neurological	82	8.2495	1.97899	1	0.505308	2	0	5	0	201.2	0.995887	0.845378
Dry eyes	sense organs	81	8.14889	1.97479	1	0.506383	2	0	6	0	191.5	0.995904	0.804622
E. coli	infectious diseases	80	8.04829	1.97059	1	0.507463	2	0	7	0	180.714	0.995922	0.759304
Other conditions of brain, NOS	neurological	80	8.04829	1.98319	1	0.504237	2	0	4	0	214.75	0.995869	0.902311
Musculoskeletal symptoms referable to limbs	symptoms	80	8.04829	1.97059	1	0.507463	2	0	7	0	185.143	0.995922	0.777911
Joint effusions	musculoskeletal	80	8.04829	1.95798	1	0.51073	2	0	10	0	156.4	0.995975	0.657143
severe protein-calorie malnutrition	endocrine/metabolic	79	7.94769	1.97059	1	0.507463	2	0	7	0	180.714	0.995922	0.759304
Osteoarthrosis, generalized	musculoskeletal	79	7.94769	1.97059	1	0.507463	2	0	7	0	178.714	0.995922	0.7509
Fracture of neck of femur	injuries & poisonings	79	7.94769	1.96639	1	0.508547	2	0	8	0	172.625	0.99594	0.725315
Bacterial infection NOS	infectious diseases	79	7.94769	1.97059	1	0.507463	2	0	7	0	180.714	0.995922	0.759304
Tachycardia NOS	circulatory system	78	7.84708	1.97899	1	0.505308	2	0	5	0	198.6	0.995887	0.834454
Myalgia and myositis unspecified	symptoms	78	7.84708	1.95798	1	0.51073	2	0	10	0	162.9	0.995975	0.684454
Pruritus and related conditions	dermatologic	78	7.84708	1.97059	1	0.507463	2	0	7	0	185.143	0.995922	0.777911
Anemia of chronic disease	hematopoietic	77	7.74648	1.97059	1	0.507463	2	0	7	0	178.286	0.995922	0.7491
Fracture of ribs	injuries & poisonings	76	7.64588	1.98319	1	0.504237	2	0	4	0	208.25	0.995869	0.875
Abnormal electrocardiogram [ECG] [EKG]	circulatory system	76	7.64588	1.98319	1	0.504237	2	0	4	0	214.75	0.995869	0.902311
Difficulty in walking	musculoskeletal	76	7.64588	1.97899	1	0.505308	2	0	5	0	201.2	0.995887	0.845378
Occlusion and stenosis of precerebral arteries	circulatory system	76	7.64588	1.97899	1	0.505308	2	0	5	0	199.8	0.995887	0.839496
Pathologic fracture	musculoskeletal	75	7.54527	1.96639	1	0.508547	2	0	8	0	171.875	0.99594	0.722164
Abnormal heart sounds	circulatory system	74	7.44467	1.97479	1	0.506383	2	0	6	0	191.5	0.995904	0.804622
Type 2 diabetes with neurological manifestations	endocrine/metabolic	73	7.34406	1.97899	1	0.505308	2	0	5	0	195.2	0.995887	0.820168
Chronic Kidney Disease, Stage IV	genitourinary	71	7.14286	1.96218	1	0.509636	2	0	9	0	139.667	0.995957	0.586835
Other open wound of head and face	injuries & poisonings	70	7.04225	1.98319	1	0.504237	2	0	4	0	214.75	0.995869	0.902311
Arthropathy NOS	musculoskeletal	70	7.04225	1.97479	1	0.506383	2	0	6	0	184	0.995904	0.773109
Other upper respiratory disease	respiratory	69	6.94165	1.98319	1	0.504237	2	0	4	0	214.75	0.995869	0.902311
Impaired fasting glucose	endocrine/metabolic	69	6.94165	1.98319	1	0.504237	2	0	4	0	205.75	0.995869	0.864496
Nonrheumatic mitral valve disorders	circulatory system	69	6.94165	1.98319	1	0.504237	2	0	4	0	214.75	0.995869	0.902311
Parkinson's disease	neurological	68	6.84105	1.98739	1	0.503171	2	0	3	0	227.667	0.995851	0.956583
Blood in stool	digestive	68	6.84105	1.97899	1	0.505308	2	0	5	0	198.6	0.995887	0.834454
Chronic airway obstruction	respiratory	67	6.74044	1.98739	1	0.503171	2	0	3	0	227.667	0.995851	0.956583
Solitary pulmonary nodule	respiratory	67	6.74044	1.98319	1	0.504237	2	0	4	0	192.5	0.995869	0.808824
Painful respiration	respiratory	66	6.63984	1.97899	1	0.505308	2	0	5	0	201.8	0.995887	0.847899
Blindness and low vision	sense organs	66	6.63984	1.98319	1	0.504237	2	0	4	0	214.75	0.995869	0.902311
Heart failure with reduced EF [Systolic or combined heart failure]	circulatory system	65	6.53924	1.98319	1	0.504237	2	0	4	0	214.75	0.995869	0.902311
Subdural hemorrhage	circulatory system	65	6.53924	1.98739	1	0.503171	2	0	3	0	227.667	0.995851	0.956583
Thoracic or lumbosacral neuritis or radiculitis, unspecified	symptoms	64	6.43863	1.97899	1	0.505308	2	0	5	0	185.8	0.995887	0.780672
Abnormality of gait	neurological	64	6.43863	1.98739	1	0.503171	2	0	3	0	227.667	0.995851	0.956583
Gout	endocrine/metabolic	64	6.43863	1.98739	1	0.503171	2	0	3	0	227.667	0.995851	0.956583
Sciatica	symptoms	63	6.33803	1.98319	1	0.504237	2	0	4	0	197.25	0.995869	0.828782
Visual disturbances	sense organs	63	6.33803	1.98319	1	0.504237	2	0	4	0	205.75	0.995869	0.864496
Other symptoms involving urinary system	genitourinary	63	6.33803	1.98319	1	0.504237	2	0	4	0	214.75	0.995869	0.902311
Osteoarthritis; localized	musculoskeletal	63	6.33803	1.98319	1	0.504237	2	0	4	0	208.25	0.995869	0.875
Intracranial hemorrhage (injury)	injuries & poisonings	62	6.23742	1.98739	1	0.503171	2	0	3	0	227.667	0.995851	0.956583
Orthostatic hypotension	circulatory system	62	6.23742	1.98739	1	0.503171	2	0	3	0	227.667	0.995851	0.956583
Astigmatism	sense organs	61	6.13682	1.9916	1	0.50211	2	0	2	0	237	0.995834	0.995798
Disturbance of skin sensation	dermatologic	61	6.13682	1.98739	1	0.503171	2	0	3	0	227.667	0.995851	0.956583
Pyelonephritis	genitourinary	60	6.03622	1.98319	1	0.504237	2	0	4	0	202	0.995869	0.848739
Nonspecific abnormal findings on radiological and other examination of skull and head	neurological	60	6.03622	1.98739	1	0.503171	2	0	3	0	227.667	0.995851	0.956583
Flatulence	digestive	60	6.03622	1.98739	1	0.503171	2	0	3	0	227.667	0.995851	0.956583
Hemorrhage of rectum and anus	digestive	59	5.93561	1.98739	1	0.503171	2	0	3	0	227.667	0.995851	0.956583
Obstructive sleep apnea	neurological	59	5.93561	1.98739	1	0.503171	2	0	3	0	227.667	0.995851	0.956583
Cholelithiasis	digestive	58	5.83501	1.98739	1	0.503171	2	0	3	0	227.667	0.995851	0.956583
Pathologic fracture of vertebrae	musculoskeletal	58	5.83501	1.9916	1	0.50211	2	0	2	0	237	0.995834	0.995798
Peripheral vascular disease, unspecified	circulatory system	58	5.83501	1.98739	1	0.503171	2	0	3	0	227.667	0.995851	0.956583
Benign neoplasm of skin	neoplasms	58	5.83501	1.98739	1	0.503171	2	0	3	0	227.667	0.995851	0.956583
Spinal stenosis	musculoskeletal	57	5.73441	1.98739	1	0.503171	2	0	3	0	227.667	0.995851	0.956583
Presbyopia	sense organs	57	5.73441	1.9916	1	0.50211	2	0	2	0	237	0.995834	0.995798
Cyst of kidney, acquired	genitourinary	57	5.73441	1.9916	1	0.50211	2	0	2	0	237	0.995834	0.995798
Anemia in chronic kidney disease	hematopoietic	57	5.73441	1.9916	1	0.50211	2	0	2	0	237	0.995834	0.995798
Peripheral enthesopathies and allied syndromes	musculoskeletal	57	5.73441	1.98319	1	0.504237	2	0	4	0	208.25	0.995869	0.875
Acute bronchitis and bronchiolitis	respiratory	57	5.73441	1.98739	1	0.503171	2	0	3	0	227.667	0.995851	0.956583
Disorders of vitreous body	sense organs	57	5.73441	1.98739	1	0.503171	2	0	3	0	227.667	0.995851	0.956583
Enthesopathy	musculoskeletal	57	5.73441	1.98319	1	0.504237	2	0	4	0	208.25	0.995869	0.875
Cachexia	endocrine/metabolic	56	5.6338	1.9916	1	0.50211	2	0	2	0	237	0.995834	0.995798
Dementia with cerebral degenerations	mental disorders	56	5.6338	1.9916	1	0.50211	2	0	2	0	237	0.995834	0.995798
Aphasia/speech disturbance	mental disorders	56	5.6338	1.9916	1	0.50211	2	0	2	0	237	0.995834	0.995798
Palpitations	circulatory system	55	5.5332	1.9916	1	0.50211	2	0	2	0	237	0.995834	0.995798
Type 2 diabetes with ophthalmic manifestations	endocrine/metabolic	55	5.5332	1.97479	1	0.506383	2	0	6	0	163.667	0.995904	0.687675
Candidiasis	infectious diseases	55	5.5332	1.98739	1	0.503171	2	0	3	0	227.667	0.995851	0.956583
Hypertensive heart and/or renal disease	circulatory system	55	5.5332	1.98739	1	0.503171	2	0	3	0	227.667	0.995851	0.956583
Diabetic retinopathy	endocrine/metabolic	55	5.5332	1.97479	1	0.506383	2	0	6	0	163.667	0.995904	0.687675
Sprains and strains	injuries & poisonings	54	5.4326	1.9916	1	0.50211	2	0	2	0	237	0.995834	0.995798
Deficiency anemias	hematopoietic	54	5.4326	1.9916	1	0.50211	2	0	2	0	237	0.995834	0.995798
Other peripheral nerve disorders	neurological	54	5.4326	1.98739	1	0.503171	2	0	3	0	227.667	0.995851	0.956583
Other abnormality of urination	genitourinary	53	5.33199	1.9916	1	0.50211	2	0	2	0	237	0.995834	0.995798
Functional disorders of bladder	genitourinary	53	5.33199	1.9916	1	0.50211	2	0	2	0	237	0.995834	0.995798
Acquired hypothyroidism	endocrine/metabolic	53	5.33199	1.9916	1	0.50211	2	0	2	0	237	0.995834	0.995798
Bronchitis	respiratory	53	5.33199	1.9916	1	0.50211	2	0	2	0	237	0.995834	0.995798
Disorders of conjunctiva	sense organs	53	5.33199	1.9916	1	0.50211	2	0	2	0	237	0.995834	0.995798
Hypercalcemia	endocrine/metabolic	53	5.33199	1.98739	1	0.503171	2	0	3	0	227.667	0.995851	0.956583
Noninfectious gastroenteritis	digestive	52	5.23139	1.9916	1	0.50211	2	0	2	0	237	0.995834	0.995798
Bacteremia	infectious diseases	52	5.23139	1.9916	1	0.50211	2	0	2	0	237	0.995834	0.995798
Other forms of chronic heart disease	circulatory system	52	5.23139	1.98739	1	0.503171	2	0	3	0	227.667	0.995851	0.956583
Nonspecific abnormal findings in stool contents	digestive	51	5.13078	1.9916	1	0.50211	2	0	2	0	237	0.995834	0.995798
Nontoxic uninodular goiter	endocrine/metabolic	51	5.13078	1.9916	1	0.50211	2	0	2	0	237	0.995834	0.995798
Herpes zoster	infectious diseases	51	5.13078	1.9916	1	0.50211	2	0	2	0	237	0.995834	0.995798
Fracture of radius and ulna	injuries & poisonings	51	5.13078	1.9916	1	0.50211	2	0	2	0	237	0.995834	0.995798
Angina pectoris	circulatory system	51	5.13078	1.9916	1	0.50211	2	0	2	0	237	0.995834	0.995798
Delirium dementia and amnestic and other cognitive disorders	mental disorders	50	5.03018	1.9958	0	0.501053	2	0	1	0	238	0.995816	0
Septic shock	injuries & poisonings	50	5.03018	1.9916	1	0.50211	2	0	2	0	151	0.995834	0.634454
Chronic pulmonary heart disease	circulatory system	50	5.03018	1.9916	1	0.50211	2	0	2	0	237	0.995834	0.995798
Diaphragmatic hernia	digestive	50	5.03018	1.9916	1	0.50211	2	0	2	0	237	0.995834	0.995798
Dermatochalasis	sense organs	50	5.03018	1.9916	1	0.50211	2	0	2	0	237	0.995834	0.995798
Convulsions	neurological	50	5.03018	1.9916	1	0.50211	2	0	2	0	237	0.995834	0.995798

## Sheet: Asian_con_UCDDP_nodes
phenotype	icd10_chapter	Asian	pA	AverageShortestPathLength	ClusteringCoefficient	ClosenessCentrality	Eccentricity	Stress	Degree	BetweennessCentrality	NeighborhoodConnectivity	Radiality	TopologicalCoefficient
Essential hypertension	circulatory system	963	48.4406	1.01266	0.0792541	0.9875	2	5676	78	0.593301	7.11538	0.999838	0.106706
Hyperlipidemia	endocrine/metabolic	682	34.3058	1.20253	0.121352	0.831579	2	3548	63	0.250393	8.79365	0.997403	0.111312
Type 2 diabetes	endocrine/metabolic	469	23.5915	1.74684	0.638095	0.572464	3	152	21	0.0052995	21.1429	0.990425	0.271062
Pain in joint	musculoskeletal	403	20.2716	1.60759	0.376344	0.622047	2	632	31	0.0279923	15.5806	0.99221	0.197223
Other anemias	hematopoietic	383	19.2656	1.68354	0.501538	0.593985	3	324	26	0.0131819	18.2692	0.991237	0.234221
Malaise and fatigue	symptoms	344	17.3038	1.74684	0.742105	0.572464	2	128	20	0.00339613	22.35	0.990425	0.282911
GERD	digestive	337	16.9517	1.79747	0.904412	0.556338	3	26	17	0.000353541	24.9412	0.989776	0.319759
Cough	respiratory	323	16.2475	1.78481	0.79085	0.560284	3	64	18	0.00158126	23.3333	0.989938	0.299145
Coronary atherosclerosis	circulatory system	322	16.1972	1.8481	0.628205	0.541096	3	58	13	0.0026182	24.3846	0.989127	0.312623
Osteoporosis NOS	musculoskeletal	313	15.7445	1.79747	0.779412	0.556338	3	60	17	0.00174301	23.4118	0.989776	0.300151
Back pain	symptoms	306	15.3924	1.75949	0.721053	0.568345	3	106	20	0.00312784	21.95	0.990263	0.28141
Abdominal pain	symptoms	304	15.2918	1.82278	0.942857	0.548611	3	12	15	0.000154795	26.4	0.989451	0.338462
Urinary tract infection	genitourinary	302	15.1911	1.82278	0.809524	0.548611	3	40	15	0.00115918	25.2667	0.989451	0.323932
Abnormal findings examination of lungs	respiratory	294	14.7887	1.79747	0.669118	0.556338	3	90	17	0.00523884	22.5882	0.989776	0.289593
Constipation	digestive	294	14.7887	1.81013	0.933333	0.552448	3	16	16	0.000205026	25.75	0.989614	0.330128
Shortness of breath	respiratory	287	14.4366	1.79747	0.735294	0.556338	3	72	17	0.00281215	23.4118	0.989776	0.300151
Pain in limb	symptoms	285	14.336	1.77215	0.712418	0.564286	2	114	18	0.00338326	22.2778	0.990101	0.281997
Nonspecific chest pain	circulatory system	285	14.336	1.77215	0.789474	0.564286	3	72	19	0.00165118	23.1579	0.990101	0.296896
Senile cataract	sense organs	267	13.4306	1.96203	1	0.509677	3	0	4	0	44	0.987666	0.564103
Atrial fibrillation	circulatory system	264	13.2797	1.92405	0.952381	0.519737	3	2	7	3.2457e-05	32.5714	0.988153	0.417582
Acute renal failure	genitourinary	262	13.1791	1.86076	0.530303	0.537415	3	62	12	0.00302391	20.4167	0.988965	0.261752
Osteoarthrosis NOS	musculoskeletal	262	13.1791	1.8481	0.910256	0.541096	3	14	13	0.000307569	27.3846	0.989127	0.351085
Cataract	sense organs	243	12.2233	1.96203	1	0.509677	3	0	4	0	44	0.987666	0.564103
Osteoarthrosis, localized, primary	musculoskeletal	242	12.173	1.91139	0.928571	0.523179	3	4	8	0.00010819	30.75	0.988315	0.394231
Other abnormal glucose	endocrine/metabolic	233	11.7203	1.92405	0.666667	0.519737	2	380	6	0.0253165	35.1667	0.988153	0.448718
Hypercholesterolemia	endocrine/metabolic	221	11.1167	1.97468	1	0.50641	3	0	3	0	57.3333	0.987504	0.735043
Dizziness and giddiness (Light-headedness and vertigo)	sense organs	219	11.0161	1.94937	1	0.512987	3	0	5	0	41.8	0.987829	0.535897
Edema	symptoms	218	10.9658	1.92405	1	0.519737	3	0	7	0	36.2857	0.988153	0.465201
Glaucoma	sense organs	216	10.8652	1.98734	1	0.503185	3	0	2	0	70.5	0.987342	0.903846
Pneumonia	respiratory	211	10.6137	1.96203	1	0.509677	3	0	4	0	46	0.987666	0.589744
Vitamin D deficiency	endocrine/metabolic	204	10.2616	1.96203	1	0.509677	3	0	4	0	47.25	0.987666	0.605769
Chronic pain	neurological	203	10.2113	1.93671	1	0.51634	3	0	6	0	36.3333	0.987991	0.465812
Hypothyroidism NOS	endocrine/metabolic	201	10.1107	1.98734	1	0.503185	3	0	2	0	70.5	0.987342	0.903846
Hearing loss	sense organs	200	10.0604	1.97468	1	0.50641	3	0	3	0	57.3333	0.987504	0.735043
Pleurisy; pleural effusion	respiratory	197	9.90946	1.96203	1	0.509677	3	0	4	0	40.5	0.987666	0.519231
Dysphagia	digestive	196	9.85915	1.98734	1	0.503185	3	0	2	0	70.5	0.987342	0.903846
Hyposmolality and/or hyponatremia	endocrine/metabolic	196	9.85915	1.97468	1	0.50641	3	0	3	0	55.6667	0.987504	0.713675
Pulmonary collapse; interstitial and compensatory emphysema	respiratory	193	9.70825	1.96203	1	0.509677	3	0	4	0	40.5	0.987666	0.519231
Hypertensive chronic kidney disease	circulatory system	192	9.65795	1.93671	0.933333	0.51634	3	2	6	6.4914e-05	34.1667	0.987991	0.438034
Other dyspnea	respiratory	186	9.35614	1.97468	1	0.50641	3	0	3	0	52.6667	0.987504	0.675214
Degeneration of intervertebral disc	musculoskeletal	184	9.25553	1.96203	1	0.509677	3	0	4	0	48	0.987666	0.615385
Respiratory failure	respiratory	181	9.10463	1.97468	1	0.50641	3	0	3	0	51	0.987504	0.653846
Congestive heart failure (CHF) NOS	circulatory system	181	9.10463	1.97468	1	0.50641	3	0	3	0	51.3333	0.987504	0.65812
Chronic renal failure [CKD]	genitourinary	181	9.10463	1.94937	1	0.512987	3	0	5	0	37	0.987829	0.474359
Other disorders of bone and cartilage	musculoskeletal	179	9.00402	1.97468	1	0.50641	3	0	3	0	57.3333	0.987504	0.735043
Sepsis	injuries & poisonings	178	8.95372	1.96203	1	0.509677	3	0	4	0	39.25	0.987666	0.503205
Atopic/contact dermatitis due to other or unspecified	dermatologic	175	8.80282	1.98734	1	0.503185	3	0	2	0	70.5	0.987342	0.903846
Hypovolemia	endocrine/metabolic	174	8.75252	1.97468	1	0.50641	3	0	3	0	55.6667	0.987504	0.713675
Other abnormal blood chemistry	symptoms	173	8.70221	1.98734	1	0.503185	3	0	2	0	70.5	0.987342	0.903846
Hyperplasia of prostate	genitourinary	172	8.65191	1.98734	1	0.503185	3	0	2	0	70.5	0.987342	0.903846
Osteopenia or other disorder of bone and cartilage	musculoskeletal	172	8.65191	1.97468	1	0.50641	3	0	3	0	57.3333	0.987504	0.735043
Allergic rhinitis	respiratory	172	8.65191	1.98734	1	0.503185	3	0	2	0	70.5	0.987342	0.903846
Septicemia	infectious diseases	172	8.65191	1.96203	1	0.509677	3	0	4	0	39.25	0.987666	0.503205
Insomnia	neurological	169	8.50101	1.98734	1	0.503185	3	0	2	0	70.5	0.987342	0.903846
Myocardial infarction	circulatory system	165	8.2998	1.97468	1	0.50641	3	0	3	0	51.3333	0.987504	0.65812
Dementias	mental disorders	161	8.09859	2	0	0.5	3	0	1	0	78	0.987179	0
Cervicalgia	symptoms	156	7.84708	1.98734	1	0.503185	3	0	2	0	70.5	0.987342	0.903846
Cardiomegaly	circulatory system	156	7.84708	1.98734	1	0.503185	3	0	2	0	70.5	0.987342	0.903846
Other diseases of lung	respiratory	154	7.74648	1.98734	1	0.503185	3	0	2	0	47.5	0.987342	0.608974
Nausea and vomiting	symptoms	154	7.74648	2	0	0.5	3	0	1	0	78	0.987179	0
Frequency of urination and polyuria	genitourinary	150	7.54527	1.98734	1	0.503185	3	0	2	0	70.5	0.987342	0.903846
Chronic Kidney Disease, Stage III	genitourinary	149	7.49497	1.98734	1	0.503185	3	0	2	0	70.5	0.987342	0.903846
Nonrheumatic aortic valve disorders	circulatory system	149	7.49497	1.98734	1	0.503185	3	0	2	0	70.5	0.987342	0.903846
Contusion	injuries & poisonings	148	7.44467	1.98734	1	0.503185	3	0	2	0	70.5	0.987342	0.903846
Hemorrhoids	circulatory system	148	7.44467	2	0	0.5	3	0	1	0	78	0.987179	0
Spondylosis without myelopathy	musculoskeletal	147	7.39437	2	0	0.5	3	0	1	0	78	0.987179	0
Type 2 diabetes with renal manifestations	endocrine/metabolic	147	7.39437	1.97468	1	0.50641	3	0	3	0	54	0.987504	0.692308
Mixed hyperlipidemia	endocrine/metabolic	143	7.19316	1.98734	1	0.503185	3	0	2	0	70.5	0.987342	0.903846
Other specified cardiac dysrhythmias	circulatory system	139	6.99195	2	0	0.5	3	0	1	0	78	0.987179	0
Acidosis	endocrine/metabolic	137	6.89135	2	0	0.5	3	0	1	0	78	0.987179	0
Diarrhea	digestive	136	6.84105	2	0	0.5	3	0	1	0	78	0.987179	0
Heart failure with preserved EF [Diastolic heart failure]	circulatory system	136	6.84105	2	0	0.5	3	0	1	0	78	0.987179	0
Hypopotassemia	endocrine/metabolic	134	6.74044	2	0	0.5	3	0	1	0	78	0.987179	0
Rash and other nonspecific skin eruption	dermatologic	134	6.74044	1.98734	1	0.503185	3	0	2	0	70.5	0.987342	0.903846
Acute upper respiratory infections of multiple or unspecified sites	respiratory	133	6.69014	2	0	0.5	3	0	1	0	78	0.987179	0
Sensorineural hearing loss	sense organs	130	6.53924	2	0	0.5	3	0	1	0	78	0.987179	0
Other headache syndromes	neurological	130	6.53924	2	0	0.5	3	0	1	0	78	0.987179	0
Hyperpotassemia	endocrine/metabolic	126	6.33803	2	0	0.5	3	0	1	0	78	0.987179	0
Arthropathy NOS	musculoskeletal	123	6.18712	2	0	0.5	3	0	1	0	78	0.987179	0
Intestinal disaccharidase deficiencies and disaccharide malabsorption	endocrine/metabolic	118	5.93561	2.91139	0	0.343478	3	0	1	0	6	0.975495	0

## Sheet: Black_AD_UCDDP_nodes
phenotype	icd10_chapter	Black	pB	AverageShortestPathLength	ClusteringCoefficient	ClosenessCentrality	Eccentricity	Stress	Degree	BetweennessCentrality	NeighborhoodConnectivity	Radiality	TopologicalCoefficient
Alzheimer's disease	mental disorders	994	100	1	0.142519	1	1	50010	242	0.206993	35.3471	1	0.147245
Dementias	mental disorders	957	96.2777	1.00826	0.144909	0.991803	2	49048	240	0.190499	35.6417	0.999966	0.14728
Essential hypertension	circulatory system	780	78.4708	1.07851	0.167131	0.927203	2	41232	223	0.124083	38.2735	0.999676	0.158155
Hyperlipidemia	endocrine/metabolic	559	56.2374	1.19421	0.215332	0.83737	2	29684	195	0.0607882	43.441	0.999197	0.179508
Urinary tract infection	genitourinary	425	42.7565	1.36364	0.322214	0.733333	2	15970	154	0.0204047	53.2013	0.998497	0.21984
Other persistent mental disorders due to conditions classified elsewhere	mental disorders	410	41.2475	1.45041	0.404078	0.689459	2	10462	133	0.0108476	59.7293	0.998139	0.246815
Other anemias	hematopoietic	405	40.7445	1.30992	0.282159	0.763407	2	19900	167	0.0293372	49.7485	0.998719	0.205572
Malaise and fatigue	symptoms	399	40.1408	1.29339	0.272583	0.773163	2	21146	171	0.0308464	48.883	0.998788	0.201996
Pain in joint	musculoskeletal	387	38.9336	1.33471	0.295575	0.749226	2	18146	161	0.0262942	50.9441	0.998617	0.210513
Memory loss	mental disorders	377	37.9276	1.45041	0.387446	0.689459	2	10754	133	0.0137638	58.6015	0.998139	0.242155
Constipation	digestive	369	37.1227	1.36364	0.32527	0.733333	2	15898	154	0.0184516	53.4351	0.998497	0.220806
Osteoarthrosis NOS	musculoskeletal	337	33.9034	1.41322	0.365598	0.707602	2	12702	142	0.0132243	56.7254	0.998292	0.234402
Pain in limb	symptoms	333	33.501	1.39669	0.344922	0.715976	2	13868	146	0.0161038	55.0959	0.998361	0.227669
Acute renal failure	genitourinary	332	33.4004	1.44215	0.391266	0.69341	2	11012	135	0.0118845	58.7852	0.998173	0.242914
Type 2 diabetes	endocrine/metabolic	322	32.3944	1.55372	0.525095	0.643617	2	5488	108	0.00610099	68.8056	0.997712	0.28432
Altered mental status	mental disorders	314	31.5895	1.49587	0.460913	0.668508	2	7958	122	0.00652974	63.9262	0.997951	0.264158
GERD	digestive	296	29.7787	1.48347	0.446065	0.674095	2	8586	125	0.00709561	62.824	0.998002	0.259603
Vitamin D deficiency	endocrine/metabolic	275	27.666	1.59091	0.595341	0.628571	2	3926	99	0.00250143	73.4949	0.997558	0.303698
Osteoarthrosis, localized, primary	musculoskeletal	271	27.2636	1.51653	0.478927	0.659401	2	7072	117	0.00596207	65.3162	0.997866	0.269902
Abdominal pain	symptoms	270	27.163	1.52893	0.499767	0.654054	2	6444	114	0.00492417	66.7719	0.997814	0.275917
Cough	respiratory	269	27.0624	1.52479	0.498551	0.655827	2	6574	115	0.00489944	66.6435	0.997831	0.275386
Urinary incontinence	genitourinary	261	26.2575	1.61157	0.627545	0.620513	2	3256	94	0.00209537	75.8723	0.997473	0.313522
Hypertensive chronic kidney disease	circulatory system	260	26.1569	1.56612	0.543773	0.638522	2	4982	105	0.00440133	70.1429	0.997661	0.289847
Back pain	symptoms	257	25.8551	1.55372	0.523538	0.643617	2	5506	108	0.00478137	68.6667	0.997712	0.283747
Hypovolemia	endocrine/metabolic	257	25.8551	1.56612	0.551465	0.638522	2	4898	105	0.00397506	70.5429	0.997661	0.291499
Edema	symptoms	256	25.7545	1.56198	0.555256	0.640212	2	4950	106	0.00334242	70.5943	0.997678	0.291712
Coronary atherosclerosis	circulatory system	251	25.2515	1.65289	0.679289	0.605	2	2236	84	0.00207671	80.4524	0.997302	0.332448
Major depressive disorder	mental disorders	247	24.8491	1.62397	0.661783	0.615776	2	2770	91	0.00154339	78.033	0.997422	0.32245
Vascular dementia	mental disorders	240	24.1449	1.66116	0.729298	0.60199	2	1798	82	0.000996923	83.0488	0.997268	0.343177
Syncope and collapse	symptoms	230	23.1388	1.67355	0.757546	0.597531	2	1494	79	0.000765152	85.038	0.997217	0.351397
Chronic renal failure [CKD]	genitourinary	230	23.1388	1.64876	0.663305	0.606516	2	2404	85	0.00196443	79.3765	0.997319	0.328002
Hypercholesterolemia	endocrine/metabolic	225	22.6358	1.71074	0.813251	0.584541	2	902	70	0.000453543	89.6286	0.997063	0.370366
Nonspecific chest pain	circulatory system	222	22.334	1.63223	0.669816	0.612658	2	2586	89	0.00151372	78.7191	0.997387	0.325286
Chronic pain	neurological	220	22.1328	1.59091	0.57988	0.628571	2	4076	99	0.00292652	72.6364	0.997558	0.30015
Dysphagia	digestive	220	22.1328	1.67355	0.722493	0.597531	2	1710	79	0.00106704	83.443	0.997217	0.344806
Chronic Kidney Disease, Stage III	genitourinary	212	21.328	1.66116	0.704005	0.60199	2	1966	82	0.00143266	82.0488	0.997268	0.339045
Sepsis	injuries & poisonings	211	21.2274	1.69421	0.677897	0.590244	2	1740	74	0.00197305	82.2027	0.997131	0.339681
Pneumonia	respiratory	207	20.8249	1.69835	0.745814	0.588808	2	1336	73	0.000897702	86.2603	0.997114	0.356447
Septicemia	infectious diseases	204	20.5231	1.70661	0.696579	0.585956	2	1508	71	0.00175536	84.0845	0.99708	0.347457
Abnormal findings examination of lungs	respiratory	202	20.3219	1.67769	0.751582	0.596059	2	1492	78	0.00103016	85.2051	0.9972	0.352087
Encephalopathy, not elsewhere classified	neurological	201	20.2213	1.73554	0.766369	0.57619	2	942	64	0.000714755	89.6875	0.996961	0.37061
Senile cataract	sense organs	199	20.0201	1.75207	0.841808	0.570755	2	560	60	0.000515881	94.8667	0.996892	0.392011
Glaucoma	sense organs	195	19.6177	1.76446	0.902256	0.566745	2	312	57	0.000383209	100.351	0.996841	0.414673
Other specified cardiac dysrhythmias	circulatory system	195	19.6177	1.77273	0.950168	0.564103	2	148	55	6.19816e-05	104.2	0.996807	0.430579
Insomnia	neurological	194	19.5171	1.71901	0.846795	0.581731	2	698	68	0.00032939	92.3676	0.997029	0.381684
Decubitus ulcer	dermatologic	192	19.3159	1.78099	0.858491	0.561485	2	390	53	0.000269099	99.0566	0.996773	0.409325
Shortness of breath	respiratory	186	18.7123	1.71074	0.803727	0.584541	2	948	70	0.000617621	89.9429	0.997063	0.371665
Dizziness and giddiness (Light-headedness and vertigo)	sense organs	184	18.5111	1.72314	0.845319	0.580336	2	684	67	0.000319822	91.6716	0.997012	0.378808
Cataract	sense organs	182	18.3099	1.78926	0.952941	0.558891	2	120	51	6.13703e-05	105.373	0.996739	0.435424
Atrial fibrillation	circulatory system	181	18.2093	1.81818	0.935518	0.55	2	122	44	9.21522e-05	110.068	0.996619	0.454827
Degeneration of intervertebral disc	musculoskeletal	181	18.2093	1.67769	0.709291	0.596059	2	1746	78	0.00119642	82.0385	0.9972	0.339002
Anxiety disorder	mental disorders	179	18.008	1.78926	0.962353	0.558891	2	96	51	4.29598e-05	106.51	0.996739	0.440123
Other abnormal glucose	endocrine/metabolic	177	17.8068	1.77273	0.915825	0.564103	2	250	55	0.00025472	101.327	0.996807	0.418708
Congestive heart failure (CHF) NOS	circulatory system	172	17.3038	1.75207	0.867232	0.570755	2	470	60	0.000296766	96.85	0.996892	0.400207
Hearing loss	sense organs	172	17.3038	1.79339	0.939592	0.557604	2	148	50	0.000165985	106.28	0.996722	0.439174
Acute cystitis	genitourinary	171	17.2032	1.7438	0.867795	0.57346	2	500	62	0.000280456	96.4355	0.996926	0.398494
Osteoporosis NOS	musculoskeletal	169	17.002	1.81818	0.98203	0.55	2	34	44	1.29616e-05	114.523	0.996619	0.473234
Myocardial infarction	circulatory system	168	16.9014	1.76446	0.87594	0.566745	2	396	57	0.000266331	98.614	0.996841	0.407496
Hypothyroidism NOS	endocrine/metabolic	168	16.9014	1.86777	1	0.535398	2	0	32	0	131.812	0.996414	0.54468
Diarrhea	digestive	168	16.9014	1.7562	0.907072	0.569412	2	318	59	0.00015349	99.5254	0.996875	0.411262
Other abnormal blood chemistry	symptoms	167	16.8008	1.77686	0.959469	0.562791	2	116	54	4.86491e-05	105.37	0.99679	0.435415
Osteopenia or other disorder of bone and cartilage	musculoskeletal	167	16.8008	1.79339	0.955918	0.557604	2	108	50	4.7249e-05	105.74	0.996722	0.436942
Spondylosis without myelopathy	musculoskeletal	160	16.0966	1.7686	0.882468	0.565421	2	362	56	0.000280094	98.5893	0.996824	0.407394
Allergic rhinitis	respiratory	159	15.996	1.79752	0.964286	0.556322	2	84	49	3.76892e-05	106.959	0.996704	0.44198
Frequency of urination and polyuria	genitourinary	159	15.996	1.80992	0.980676	0.552511	2	40	46	1.56759e-05	109.717	0.996653	0.453378
Alteration of consciousness	mental disorders	158	15.8954	1.81818	0.966173	0.55	2	64	44	4.22664e-05	113.068	0.996619	0.467224
Cerebral artery occlusion, with cerebral infarction	circulatory system	155	15.5936	1.83058	0.968293	0.546275	2	52	41	3.50551e-05	116.341	0.996568	0.48075
Impacted cerumen	sense organs	151	15.1911	1.85124	1	0.540179	2	0	36	0	124.139	0.996482	0.512971
Neurological disorders	mental disorders	150	15.0905	1.86364	1	0.536585	2	0	33	0	127.758	0.996431	0.527924
Hypotension NOS	circulatory system	150	15.0905	1.81405	0.986869	0.551253	2	26	45	1.00581e-05	112.667	0.996636	0.465565
Adult failure to thrive	endocrine/metabolic	150	15.0905	1.86777	0.977823	0.535398	2	22	32	1.43982e-05	124.875	0.996414	0.516012
Heart failure with preserved EF [Diastolic heart failure]	circulatory system	144	14.4869	1.78926	0.919216	0.558891	2	206	51	0.000125641	105.353	0.996739	0.435343
Contusion	injuries & poisonings	144	14.4869	1.83058	0.989024	0.546275	2	18	41	8.24214e-06	117.537	0.996568	0.485688
Swelling of limb	symptoms	143	14.3863	1.82645	0.973287	0.547511	2	46	42	2.99081e-05	115.31	0.996585	0.476486
Iron deficiency anemias, unspecified or not due to blood loss	hematopoietic	142	14.2857	1.84711	1	0.541387	2	0	37	0	122.973	0.9965	0.508153
Pulmonary collapse; interstitial and compensatory emphysema	respiratory	141	14.1851	1.83471	0.973077	0.545045	2	42	40	3.25181e-05	117.575	0.996551	0.485847
Hyperosmolality and/or hypernatremia	endocrine/metabolic	140	14.0845	1.89256	0.984615	0.528384	2	10	26	5.84896e-06	121.731	0.996312	0.50302
Other headache syndromes	neurological	139	13.9839	1.84711	0.993994	0.541387	2	8	37	3.64697e-06	120.216	0.9965	0.496761
Dermatophytosis of nail	infectious diseases	139	13.9839	1.85124	0.984127	0.540179	2	20	36	1.31894e-05	123.778	0.996482	0.511478
Nausea and vomiting	symptoms	138	13.8833	1.83058	1	0.546275	2	0	41	0	119.61	0.996568	0.494255
Hypopotassemia	endocrine/metabolic	138	13.8833	1.84711	1	0.541387	2	0	37	0	122.622	0.9965	0.506701
Other disorders of bone and cartilage	musculoskeletal	138	13.8833	1.84711	0.996997	0.541387	2	4	37	1.75974e-06	121.297	0.9965	0.501229
Type 2 diabetes with renal manifestations	endocrine/metabolic	137	13.7827	1.85537	0.968067	0.538976	2	38	35	3.70551e-05	121.343	0.996465	0.501417
Mild cognitive impairment	mental disorders	135	13.5815	1.8843	1	0.530702	2	0	28	0	133.107	0.996346	0.55003
Cardiomegaly	circulatory system	134	13.4809	1.84298	1	0.542601	2	0	38	0	121.474	0.996517	0.501957
Other dyspnea	respiratory	134	13.4809	1.83471	0.992308	0.545045	2	12	40	4.77026e-06	118.9	0.996551	0.491322
Muscular wasting and disuse atrophy	symptoms	134	13.4809	1.87603	1	0.53304	2	0	30	0	133.867	0.99638	0.553168
Arthropathy NOS	musculoskeletal	132	13.2797	1.83884	0.994602	0.54382	2	8	39	2.92053e-06	120.641	0.996534	0.498517
Cervicalgia	symptoms	132	13.2797	1.85124	0.996825	0.540179	2	4	36	1.85364e-06	122.25	0.996482	0.505165
Vitamin B-complex deficiencies	endocrine/metabolic	131	13.1791	1.89669	1	0.527233	2	0	25	0	143.72	0.996295	0.593884
Diverticulosis	digestive	130	13.0785	1.8595	0.991087	0.537778	2	10	34	5.7154e-06	125.618	0.996448	0.519081
Respiratory failure	respiratory	129	12.9779	1.8719	0.948387	0.534216	2	48	31	3.56856e-05	110	0.996397	0.454545
Acidosis	endocrine/metabolic	129	12.9779	1.89256	0.990769	0.528384	2	6	26	3.20487e-06	124.385	0.996312	0.513986
Protein-calorie malnutrition	endocrine/metabolic	128	12.8773	1.90083	1	0.526087	2	0	24	0	132.542	0.996278	0.547693
Develomental delays and disorders	mental disorders	128	12.8773	1.92562	1	0.519313	2	0	18	0	157.556	0.996175	0.651056
Delirium due to conditions classified elsewhere	mental disorders	127	12.7767	1.90909	1	0.52381	2	0	22	0	138.227	0.996243	0.571187
Mixed hyperlipidemia	endocrine/metabolic	125	12.5755	1.89256	1	0.528384	2	0	26	0	137	0.996312	0.566116
Other hypertensive complications	circulatory system	124	12.4748	1.88017	1	0.531868	2	0	29	0	134.345	0.996363	0.555144
Retention of urine	genitourinary	122	12.2736	1.86777	1	0.535398	2	0	32	0	127.875	0.996414	0.528409
Hyperplasia of prostate	genitourinary	121	12.173	1.95041	1	0.512712	2	0	12	0	174.417	0.996073	0.72073
Other disorders of the kidney and ureters	genitourinary	120	12.0724	1.88017	1	0.531868	2	0	29	0	134.379	0.996363	0.555286
Acute upper respiratory infections of multiple or unspecified sites	respiratory	120	12.0724	1.8843	1	0.530702	2	0	28	0	137.214	0.996346	0.567001
Muscle weakness	symptoms	119	11.9718	1.88017	1	0.531868	2	0	29	0	135.621	0.996363	0.560416
Diseases of nail, NOS	dermatologic	119	11.9718	1.89256	1	0.528384	2	0	26	0	137.5	0.996312	0.568182
Bacterial infection NOS	infectious diseases	118	11.8712	1.90083	1	0.526087	2	0	24	0	133.167	0.996278	0.550275
Late effects of cerebrovascular disease	circulatory system	118	11.8712	1.90909	1	0.52381	2	0	22	0	140.636	0.996243	0.581142
Joint effusions	musculoskeletal	114	11.4688	1.90083	1	0.526087	2	0	24	0	144.583	0.996278	0.597452
Hemorrhoids	circulatory system	114	11.4688	1.87603	0.997701	0.53304	2	2	30	1.0086e-06	130.967	0.99638	0.541185
Pneumonitis due to inhalation of food or vomitus	respiratory	114	11.4688	1.91736	1	0.521552	2	0	20	0	129.55	0.996209	0.535331
Symptoms involving nervous and musculoskeletal systems	symptoms	111	11.167	1.88843	1	0.52954	2	0	27	0	138.778	0.996329	0.573462
Other disorders of soft tissues	musculoskeletal	110	11.0664	1.90083	1	0.526087	2	0	24	0	142.75	0.996278	0.589876
Chronic airway obstruction	respiratory	110	11.0664	1.94628	1	0.5138	2	0	13	0	159.615	0.99609	0.659568
Psychosis	mental disorders	110	11.0664	1.91736	1	0.521552	2	0	20	0	151.05	0.996209	0.624174
Elevated white blood cell count	hematopoietic	110	11.0664	1.94628	1	0.5138	2	0	13	0	172.462	0.99609	0.712651
Atopic/contact dermatitis due to other or unspecified	dermatologic	108	10.8652	1.91736	1	0.521552	2	0	20	0	152.5	0.996209	0.630165
Hypertensive heart disease	circulatory system	108	10.8652	1.88843	1	0.52954	2	0	27	0	134.704	0.996329	0.556627
Cerebral ischemia	circulatory system	106	10.664	1.92975	1	0.518201	2	0	17	0	160.529	0.996158	0.663345
Convulsions	neurological	105	10.5634	1.93388	0.908333	0.517094	2	22	16	7.54432e-05	144.438	0.996141	0.596849
Other nonspecific findings on examination of urine	genitourinary	105	10.5634	1.92562	1	0.519313	2	0	18	0	158.056	0.996175	0.653122
Occlusion and stenosis of precerebral arteries	circulatory system	105	10.5634	1.92562	1	0.519313	2	0	18	0	159.167	0.996175	0.657713
Other and unspecified disorders of the nervous system	neurological	104	10.4628	1.91736	1	0.521552	2	0	20	0	146.05	0.996209	0.603512
Rash and other nonspecific skin eruption	dermatologic	104	10.4628	1.92149	1	0.52043	2	0	19	0	153.474	0.996192	0.634189
Dysuria	genitourinary	103	10.3622	1.91322	1	0.522678	2	0	21	0	146.952	0.996226	0.607241
Other conditions of brain, NOS	neurological	103	10.3622	1.94215	1	0.514894	2	0	14	0	170.357	0.996107	0.703955
Other peripheral nerve disorders	neurological	103	10.3622	1.90083	1	0.526087	2	0	24	0	141.708	0.996278	0.585572
Hypertensive heart and/or renal disease	circulatory system	102	10.2616	1.91322	1	0.522678	2	0	21	0	137.333	0.996226	0.567493
Heart failure with reduced EF [Systolic or combined heart failure]	circulatory system	102	10.2616	1.92149	1	0.52043	2	0	19	0	131.526	0.996192	0.543497
Atherosclerosis of aorta	circulatory system	102	10.2616	1.93802	1	0.515991	2	0	15	0	166.267	0.996124	0.687052
Anorexia	endocrine/metabolic	100	10.0604	1.94215	1	0.514894	2	0	14	0	166.929	0.996107	0.689787
Fever of unknown origin	symptoms	100	10.0604	1.92562	1	0.519313	2	0	18	0	149.833	0.996175	0.619146
Asthma	respiratory	99	9.95976	1.93388	1	0.517094	2	0	16	0	160.875	0.996141	0.664773
Hematuria	genitourinary	99	9.95976	1.92975	1	0.518201	2	0	17	0	161.765	0.996158	0.668449
Acute pain	neurological	99	9.95976	1.92562	1	0.519313	2	0	18	0	154.778	0.996175	0.639578
Type 2 diabetes with neurological manifestations	endocrine/metabolic	99	9.95976	1.92975	1	0.518201	2	0	17	0	153.941	0.996158	0.636121
Pleurisy; pleural effusion	respiratory	99	9.95976	1.91322	1	0.522678	2	0	21	0	138.667	0.996226	0.573003
Hyperpotassemia	endocrine/metabolic	98	9.85915	1.93388	1	0.517094	2	0	16	0	150.688	0.996141	0.622676
Hyposmolality and/or hyponatremia	endocrine/metabolic	97	9.75855	1.95041	1	0.512712	2	0	12	0	173.333	0.996073	0.716253
Abnormal electrocardiogram [ECG] [EKG]	circulatory system	97	9.75855	1.93802	1	0.515991	2	0	15	0	166.867	0.996124	0.689532
Difficulty in walking	musculoskeletal	95	9.55734	1.94628	1	0.5138	2	0	13	0	172.846	0.99609	0.71424
E. coli	infectious diseases	93	9.35614	1.94215	1	0.514894	2	0	14	0	156.143	0.996107	0.645218
Symptoms involving digestive system	digestive	92	9.25553	1.94215	1	0.514894	2	0	14	0	165.643	0.996107	0.684475
Cerebral degeneration, unspecified	neurological	92	9.25553	1.96694	1	0.508403	2	0	8	0	186.75	0.996004	0.771694
Abnormal involuntary movements	neurological	90	9.05433	1.95041	1	0.512712	2	0	12	0	173.5	0.996073	0.716942
Osteoarthrosis, generalized	musculoskeletal	89	8.95372	1.95041	1	0.512712	2	0	12	0	176	0.996073	0.727273
Nonrheumatic aortic valve disorders	circulatory system	89	8.95372	1.95041	1	0.512712	2	0	12	0	173.25	0.996073	0.715909
Anemia of chronic disease	hematopoietic	89	8.95372	1.95455	1	0.511628	2	0	11	0	161.545	0.996056	0.667543
Disturbance of skin sensation	dermatologic	87	8.75252	1.91736	1	0.521552	2	0	20	0	145.95	0.996209	0.603099
Enthesopathy	musculoskeletal	87	8.75252	1.94215	1	0.514894	2	0	14	0	164.143	0.996107	0.678276
Intestinal disaccharidase deficiencies and disaccharide malabsorption	endocrine/metabolic	87	8.75252	1.96281	1	0.509474	2	0	9	0	174	0.996021	0.719008
Blindness and low vision	sense organs	87	8.75252	1.97107	1	0.507338	2	0	7	0	193.429	0.995987	0.799292
Musculoskeletal symptoms referable to limbs	symptoms	87	8.75252	1.95455	1	0.511628	2	0	11	0	181.364	0.996056	0.749437
Peripheral vascular disease, unspecified	circulatory system	86	8.65191	1.95868	1	0.510549	2	0	10	0	183.4	0.996039	0.757851
Benign neoplasm of colon	neoplasms	86	8.65191	1.95041	1	0.512712	2	0	12	0	170.167	0.996073	0.703168
Myalgia and myositis unspecified	symptoms	85	8.55131	1.93388	1	0.517094	2	0	16	0	151.875	0.996141	0.627583
Acute posthemorrhagic anemia	hematopoietic	85	8.55131	1.95868	1	0.510549	2	0	10	0	184.2	0.996039	0.761157
severe protein-calorie malnutrition	endocrine/metabolic	83	8.3501	1.97107	1	0.507338	2	0	7	0	189.429	0.995987	0.782763
Other upper respiratory disease	respiratory	83	8.3501	1.96694	1	0.508403	2	0	8	0	191.5	0.996004	0.791322
Symptoms involving cardiovascular system	circulatory system	83	8.3501	1.96281	1	0.509474	2	0	9	0	187.333	0.996021	0.774105
Dry eyes	sense organs	83	8.3501	1.95455	1	0.511628	2	0	11	0	179.455	0.996056	0.741548
Tachycardia NOS	circulatory system	82	8.2495	1.98347	1	0.504167	2	0	4	0	225	0.995936	0.929752
Other diseases of lung	respiratory	82	8.2495	1.96694	1	0.508403	2	0	8	0	184.625	0.996004	0.762913
Chronic pulmonary heart disease	circulatory system	81	8.14889	1.96694	1	0.508403	2	0	8	0	190.875	0.996004	0.78874
Cerebrovascular disease	circulatory system	81	8.14889	1.97107	1	0.507338	2	0	7	0	191	0.995987	0.789256
Sensorineural hearing loss	sense organs	81	8.14889	1.95868	1	0.510549	2	0	10	0	170.3	0.996039	0.703719
Deep vein thrombosis [DVT]	circulatory system	80	8.04829	1.97521	1	0.506276	2	0	6	0	203.5	0.99597	0.840909
Hemorrhage of gastrointestinal tract	digestive	80	8.04829	1.96694	1	0.508403	2	0	8	0	190.875	0.996004	0.78874
Thrombocytopenia	hematopoietic	80	8.04829	1.97521	1	0.506276	2	0	6	0	203.5	0.99597	0.840909
Sprains and strains	injuries & poisonings	79	7.94769	1.95868	1	0.510549	2	0	10	0	174.5	0.996039	0.721074
Visual disturbances	sense organs	78	7.84708	1.96694	1	0.508403	2	0	8	0	188.875	0.996004	0.780475
Epilepsy, recurrent seizures, convulsions	neurological	78	7.84708	1.97934	1	0.505219	2	0	5	0	175	0.995953	0.72314
Obesity	endocrine/metabolic	78	7.84708	1.96694	1	0.508403	2	0	8	0	185.25	0.996004	0.765496
Aphasia/speech disturbance	mental disorders	77	7.74648	1.97934	1	0.505219	2	0	5	0	214.2	0.995953	0.885124
Disorder of skin and subcutaneous tissue NOS	dermatologic	77	7.74648	1.96281	1	0.509474	2	0	9	0	184.667	0.996021	0.763085
Anemia in chronic kidney disease	hematopoietic	76	7.64588	1.96281	1	0.509474	2	0	9	0	173.667	0.996021	0.717631
Cachexia	endocrine/metabolic	76	7.64588	1.9876	1	0.503119	2	0	3	0	235	0.995919	0.971074
Primary open angle glaucoma	sense organs	76	7.64588	1.97521	1	0.506276	2	0	6	0	181.667	0.99597	0.750689
Chronic Kidney Disease, Stage IV	genitourinary	75	7.54527	1.96281	1	0.509474	2	0	9	0	163.778	0.996021	0.676768
Other forms of chronic heart disease	circulatory system	74	7.44467	1.97934	1	0.505219	2	0	5	0	214.2	0.995953	0.885124
Orthostatic hypotension	circulatory system	74	7.44467	1.97521	1	0.506276	2	0	6	0	204.167	0.99597	0.843664
Spinal stenosis of lumbar region	musculoskeletal	74	7.44467	1.95041	1	0.512712	2	0	12	0	155.083	0.996073	0.64084
Chronic kidney disease, Stage I or II	genitourinary	73	7.34406	1.96281	1	0.509474	2	0	9	0	181.333	0.996021	0.749311
Cyst of kidney, acquired	genitourinary	71	7.14286	1.97934	1	0.505219	2	0	5	0	213.4	0.995953	0.881818
Blood in stool	digestive	70	7.04225	1.97521	1	0.506276	2	0	6	0	203.5	0.99597	0.840909
Transient cerebral ischemia	circulatory system	70	7.04225	1.98347	1	0.504167	2	0	4	0	225	0.995936	0.929752
Disorders of vitreous body	sense organs	70	7.04225	1.97934	1	0.505219	2	0	5	0	212.2	0.995953	0.87686
Hemorrhage of rectum and anus	digestive	70	7.04225	1.97934	1	0.505219	2	0	5	0	206.6	0.995953	0.853719
Other chronic ischemic heart disease, unspecified	circulatory system	70	7.04225	1.97934	1	0.505219	2	0	5	0	196.8	0.995953	0.813223
Gout	endocrine/metabolic	68	6.84105	1.98347	1	0.504167	2	0	4	0	225	0.995936	0.929752
Specific nonpsychotic mental disorders due to brain damage	mental disorders	68	6.84105	1.97934	1	0.505219	2	0	5	0	194.2	0.995953	0.802479
Presbyopia	sense organs	68	6.84105	1.97107	1	0.507338	2	0	7	0	179.143	0.995987	0.74026
Tobacco use disorder	mental disorders	67	6.74044	1.9876	1	0.503119	2	0	3	0	235	0.995919	0.971074
Inflammatory and toxic neuropathy	neurological	66	6.63984	1.97934	1	0.505219	2	0	5	0	214.2	0.995953	0.885124
Nonspecific abnormal findings in stool contents	digestive	66	6.63984	1.9876	1	0.503119	2	0	3	0	235	0.995919	0.971074
Superficial injury without mention of infection	injuries & poisonings	66	6.63984	1.9876	1	0.503119	2	0	3	0	235	0.995919	0.971074
Diaphragmatic hernia	digestive	65	6.53924	1.98347	1	0.504167	2	0	4	0	218	0.995936	0.900826
Premature beats	circulatory system	65	6.53924	1.98347	1	0.504167	2	0	4	0	225	0.995936	0.929752
Type 2 diabetes with ophthalmic manifestations	endocrine/metabolic	65	6.53924	1.97521	1	0.506276	2	0	6	0	169	0.99597	0.698347
Nonspecific findings on examination of blood	symptoms	65	6.53924	1.97934	1	0.505219	2	0	5	0	213.4	0.995953	0.881818
Abnormal heart sounds	circulatory system	65	6.53924	1.9876	1	0.503119	2	0	3	0	235	0.995919	0.971074
Diabetic retinopathy	endocrine/metabolic	63	6.33803	1.97521	1	0.506276	2	0	6	0	169	0.99597	0.698347
Nonrheumatic mitral valve disorders	circulatory system	63	6.33803	1.98347	1	0.504167	2	0	4	0	225	0.995936	0.929752
Palpitations	circulatory system	62	6.23742	1.97521	1	0.506276	2	0	6	0	199	0.99597	0.822314
Localized superficial swelling, mass, or lump	dermatologic	62	6.23742	1.9876	1	0.503119	2	0	3	0	235	0.995919	0.971074
Osteoarthritis; localized	musculoskeletal	61	6.13682	1.98347	1	0.504167	2	0	4	0	216.5	0.995936	0.894628
Thoracic or lumbosacral neuritis or radiculitis, unspecified	symptoms	61	6.13682	1.97107	1	0.507338	2	0	7	0	187.857	0.995987	0.776269
Obstructive sleep apnea	neurological	60	6.03622	1.9876	1	0.503119	2	0	3	0	235	0.995919	0.971074
Flatulence	digestive	60	6.03622	1.9876	1	0.503119	2	0	3	0	235	0.995919	0.971074
Spinal stenosis	musculoskeletal	60	6.03622	1.98347	1	0.504167	2	0	4	0	225	0.995936	0.929752
Chronic venous insufficiency [CVI]	circulatory system	60	6.03622	1.9876	1	0.503119	2	0	3	0	235	0.995919	0.971074
Hypercalcemia	endocrine/metabolic	59	5.93561	1.9876	1	0.503119	2	0	3	0	235	0.995919	0.971074
Conjunctivitis, infectious	sense organs	59	5.93561	1.9876	1	0.503119	2	0	3	0	235	0.995919	0.971074
Peripheral enthesopathies and allied syndromes	musculoskeletal	58	5.83501	1.98347	1	0.504167	2	0	4	0	216.5	0.995936	0.894628
Decreased white blood cell count	hematopoietic	57	5.73441	1.9876	1	0.503119	2	0	3	0	235	0.995919	0.971074
Aphasia	mental disorders	57	5.73441	1.99174	1	0.502075	2	0	2	0	241	0.995902	0.995868
Dementia with cerebral degenerations	mental disorders	56	5.6338	1.9876	1	0.503119	2	0	3	0	235	0.995919	0.971074
Hypoglycemia	endocrine/metabolic	56	5.6338	1.99174	1	0.502075	2	0	2	0	241	0.995902	0.995868
Cancer of prostate	neoplasms	56	5.6338	1.9876	1	0.503119	2	0	3	0	235	0.995919	0.971074
Primary/intrinsic cardiomyopathies	circulatory system	56	5.6338	1.9876	1	0.503119	2	0	3	0	235	0.995919	0.971074
Inflammation of eyelids	sense organs	56	5.6338	1.9876	1	0.503119	2	0	3	0	235	0.995919	0.971074
Sciatica	symptoms	56	5.6338	1.9876	1	0.503119	2	0	3	0	235	0.995919	0.971074
Sinoatrial node dysfunction (Bradycardia)	circulatory system	56	5.6338	1.99174	1	0.502075	2	0	2	0	241	0.995902	0.995868
Paroxysmal ventricular tachycardia	circulatory system	55	5.5332	1.99174	1	0.502075	2	0	2	0	241	0.995902	0.995868
Circulatory disease NEC	circulatory system	55	5.5332	1.99174	1	0.502075	2	0	2	0	241	0.995902	0.995868
Nontoxic uninodular goiter	endocrine/metabolic	55	5.5332	1.99174	1	0.502075	2	0	2	0	241	0.995902	0.995868
Nontoxic multinodular goiter	endocrine/metabolic	54	5.4326	1.99174	1	0.502075	2	0	2	0	241	0.995902	0.995868
Swelling, mass, or lump in head and neck [Space-occupying lesion, intracranial NOS]	mental disorders	54	5.4326	1.9876	1	0.503119	2	0	3	0	235	0.995919	0.971074
Parkinson's disease	neurological	54	5.4326	1.99174	1	0.502075	2	0	2	0	241	0.995902	0.995868
Malignant neoplasm of female breast	neoplasms	54	5.4326	1.99174	1	0.502075	2	0	2	0	241	0.995902	0.995868
Hereditary and idiopathic peripheral neuropathy	neurological	54	5.4326	1.9876	1	0.503119	2	0	3	0	235	0.995919	0.971074
Diabetes type 2 with peripheral circulatory disorders	endocrine/metabolic	54	5.4326	1.98347	1	0.504167	2	0	4	0	203.25	0.995936	0.839876
Astigmatism	sense organs	54	5.4326	1.99174	1	0.502075	2	0	2	0	241	0.995902	0.995868
Impaired fasting glucose	endocrine/metabolic	54	5.4326	1.99174	1	0.502075	2	0	2	0	241	0.995902	0.995868
Dysthymic disorder	mental disorders	53	5.33199	1.9876	1	0.503119	2	0	3	0	235	0.995919	0.971074
Other symptoms involving urinary system	genitourinary	52	5.23139	1.99174	1	0.502075	2	0	2	0	241	0.995902	0.995868
Chronic ulcer of leg or foot	dermatologic	52	5.23139	1.99174	1	0.502075	2	0	2	0	241	0.995902	0.995868
Noninfectious gastroenteritis	digestive	52	5.23139	1.9876	1	0.503119	2	0	3	0	235	0.995919	0.971074
Proteinuria	endocrine/metabolic	51	5.13078	1.9876	1	0.503119	2	0	3	0	235	0.995919	0.971074
Septic shock	injuries & poisonings	51	5.13078	1.98347	1	0.504167	2	0	4	0	156.75	0.995936	0.647727
Transient alteration of awareness	mental disorders	51	5.13078	1.99174	1	0.502075	2	0	2	0	241	0.995902	0.995868
Pruritus and related conditions	dermatologic	51	5.13078	1.99174	1	0.502075	2	0	2	0	241	0.995902	0.995868
Open-angle glaucoma	sense organs	50	5.03018	1.99587	0	0.501035	2	0	1	0	242	0.995885	0
Fluid overload	endocrine/metabolic	50	5.03018	1.99587	0	0.501035	2	0	1	0	242	0.995885	0
Pyelonephritis	genitourinary	50	5.03018	1.99174	1	0.502075	2	0	2	0	241	0.995902	0.995868

## Sheet: Black_con_UCDDP_nodes
phenotype	icd10_chapter	Black	pB	AverageShortestPathLength	ClusteringCoefficient	ClosenessCentrality	Eccentricity	Stress	Degree	BetweennessCentrality	NeighborhoodConnectivity	Radiality	TopologicalCoefficient
Essential hypertension	circulatory system	1085	54.5775	1	0.0758048	1	1	10680	108	0.674547	9.11111	1	0.114598
Hyperlipidemia	endocrine/metabolic	638	32.0926	1.32407	0.165145	0.755245	2	4388	73	0.141145	13.4247	0.996999	0.124302
Type 2 diabetes	endocrine/metabolic	500	25.1509	1.72222	0.634483	0.580645	2	318	30	0.00610013	27.1	0.993313	0.250926
Pain in joint	musculoskeletal	489	24.5976	1.53704	0.312653	0.650602	2	1684	50	0.037624	18.52	0.995027	0.171481
Other anemias	hematopoietic	449	22.5855	1.58333	0.378788	0.631579	2	1230	45	0.0223334	20.4667	0.994599	0.189506
GERD	digestive	372	18.7123	1.75	0.797721	0.571429	2	142	27	0.00104789	30.2963	0.993056	0.280521
Pain in limb	symptoms	363	18.2596	1.68519	0.547237	0.593407	2	508	34	0.0073209	24.7941	0.993656	0.229575
Osteoarthrosis NOS	musculoskeletal	362	18.2093	1.75	0.726496	0.571429	2	192	27	0.00261425	29.2593	0.993056	0.270919
Malaise and fatigue	symptoms	361	18.159	1.69444	0.596591	0.590164	2	426	33	0.00559487	25.9394	0.99357	0.24018
Coronary atherosclerosis	circulatory system	355	17.8571	1.75926	0.766154	0.568421	2	152	26	0.00137934	30.1538	0.99297	0.279202
Urinary tract infection	genitourinary	347	17.4547	1.72222	0.63908	0.580645	2	314	30	0.00499884	27.3	0.993313	0.252778
Constipation	digestive	345	17.3541	1.75	0.803419	0.571429	2	138	27	0.000985366	30.4074	0.993056	0.28155
Back pain	symptoms	344	17.3038	1.75	0.703704	0.571429	2	208	27	0.00294009	28.7037	0.993056	0.265775
Abdominal pain	symptoms	340	17.1026	1.78704	0.913043	0.559585	2	44	23	0.000272133	32.913	0.992713	0.30475
Acute renal failure	genitourinary	334	16.8008	1.68519	0.538324	0.593407	2	518	34	0.00762191	24.7353	0.993656	0.229031
Shortness of breath	respiratory	316	15.8954	1.75926	0.766154	0.568421	2	152	26	0.00172025	30.1923	0.99297	0.279558
Nonspecific chest pain	circulatory system	309	15.5433	1.7963	0.896104	0.556701	2	48	22	0.000478026	33.3182	0.992627	0.308502
Edema	symptoms	293	14.7384	1.75926	0.803077	0.568421	2	128	26	0.00118127	30.6923	0.99297	0.284188
Chronic pain	neurological	291	14.6378	1.7963	0.943723	0.556701	2	26	22	0.000149885	33.8182	0.992627	0.313131
Congestive heart failure (CHF) NOS	circulatory system	290	14.5875	1.81481	0.773684	0.55102	2	86	20	0.000918841	31.65	0.992455	0.293056
Glaucoma	sense organs	290	14.5875	1.88889	0.848485	0.529412	2	20	12	0.000280209	39	0.99177	0.361111
Osteoarthrosis, localized, primary	musculoskeletal	289	14.5372	1.80556	0.9	0.553846	2	42	21	0.000394136	33	0.992541	0.305556
Cough	respiratory	284	14.2857	1.7963	0.943723	0.556701	2	26	22	0.000151153	33.7727	0.992627	0.31271
Atrial fibrillation	circulatory system	272	13.6821	1.92593	1	0.519231	2	0	8	0	48.25	0.991427	0.446759
Dementias	mental disorders	265	13.33	1.9537	1	0.511848	2	0	5	0	57.2	0.991169	0.52963
Hypertensive chronic kidney disease	circulatory system	261	13.1288	1.85185	0.825	0.54	2	42	16	0.000742245	35.3125	0.992112	0.326968
Senile cataract	sense organs	259	13.0282	1.93519	0.952381	0.516746	2	2	7	2.47243e-05	44.4286	0.991341	0.411376
Vitamin D deficiency	endocrine/metabolic	254	12.7767	1.83333	0.993464	0.545455	2	2	18	9.10896e-06	36.6111	0.992284	0.338992
Chronic renal failure [CKD]	genitourinary	253	12.7264	1.84259	0.904412	0.542714	2	26	17	0.000291026	36	0.992198	0.333333
Cataract	sense organs	236	11.8712	1.93519	0.952381	0.516746	2	2	7	2.47243e-05	47	0.991341	0.435185
Myocardial infarction	circulatory system	234	11.7706	1.92593	1	0.519231	2	0	8	0	48.25	0.991427	0.446759
Pneumonia	respiratory	232	11.67	1.86111	0.790476	0.537313	2	44	15	0.000670853	34.7333	0.992027	0.321605
Abnormal findings examination of lungs	respiratory	228	11.4688	1.87037	1	0.534653	2	0	14	0	39.5714	0.991941	0.366402
Other abnormal glucose	endocrine/metabolic	225	11.3179	1.93519	1	0.516746	2	0	7	0	52.8571	0.991341	0.489418
Chronic Kidney Disease, Stage III	genitourinary	216	10.8652	1.93519	1	0.516746	2	0	7	0	49	0.991341	0.453704
Degeneration of intervertebral disc	musculoskeletal	215	10.8149	1.86111	0.933333	0.537313	2	14	15	0.000151436	36.4667	0.992027	0.337654
Dizziness and giddiness (Light-headedness and vertigo)	sense organs	208	10.4628	1.93519	1	0.516746	2	0	7	0	52.1429	0.991341	0.482804
Hypercholesterolemia	endocrine/metabolic	204	10.2616	1.97222	1	0.507042	2	0	3	0	77	0.990998	0.712963
Respiratory failure	respiratory	201	10.1107	1.93519	1	0.516746	2	0	7	0	41.5714	0.991341	0.384921
Altered mental status	mental disorders	201	10.1107	1.97222	1	0.507042	2	0	3	0	70.3333	0.990998	0.651235
Sepsis	injuries & poisonings	199	10.0101	1.92593	0.964286	0.519231	2	2	8	2.47243e-05	40	0.991427	0.37037
Dysphagia	digestive	198	9.95976	1.98148	1	0.504673	2	0	2	0	90.5	0.990912	0.837963
Cerebral artery occlusion, with cerebral infarction	circulatory system	197	9.90946	1.98148	1	0.504673	2	0	2	0	90.5	0.990912	0.837963
Chronic airway obstruction	respiratory	196	9.85915	1.98148	1	0.504673	2	0	2	0	90.5	0.990912	0.837963
Hypothyroidism NOS	endocrine/metabolic	194	9.75855	1.98148	1	0.504673	2	0	2	0	90.5	0.990912	0.837963
Septicemia	infectious diseases	193	9.70825	1.92593	0.964286	0.519231	2	2	8	2.47243e-05	40	0.991427	0.37037
Other specified cardiac dysrhythmias	circulatory system	188	9.45674	1.96296	1	0.509434	2	0	4	0	69	0.991084	0.638889
Other dyspnea	respiratory	188	9.45674	1.9537	1	0.511848	2	0	5	0	58	0.991169	0.537037
Hypovolemia	endocrine/metabolic	187	9.40644	1.94444	1	0.514286	2	0	6	0	53.8333	0.991255	0.498457
Allergic rhinitis	respiratory	185	9.30584	1.9537	1	0.511848	2	0	5	0	58.4	0.991169	0.540741
Urinary incontinence	genitourinary	183	9.20523	1.96296	1	0.509434	2	0	4	0	66	0.991084	0.611111
Heart failure with preserved EF [Diastolic heart failure]	circulatory system	179	9.00402	1.93519	1	0.516746	2	0	7	0	50.8571	0.991341	0.470899
Syncope and collapse	symptoms	175	8.80282	1.98148	1	0.504673	2	0	2	0	90.5	0.990912	0.837963
Spondylosis without myelopathy	musculoskeletal	173	8.70221	1.92593	1	0.519231	2	0	8	0	44.375	0.991427	0.41088
Other abnormal blood chemistry	symptoms	172	8.65191	1.97222	1	0.507042	2	0	3	0	75.3333	0.990998	0.697531
Arthropathy NOS	musculoskeletal	171	8.60161	1.96296	1	0.509434	2	0	4	0	64.5	0.991084	0.597222
Cardiomegaly	circulatory system	169	8.50101	1.96296	1	0.509434	2	0	4	0	66.25	0.991084	0.613426
Asthma	respiratory	168	8.4507	1.98148	1	0.504673	2	0	2	0	90.5	0.990912	0.837963
Iron deficiency anemias, unspecified or not due to blood loss	hematopoietic	168	8.4507	1.97222	1	0.507042	2	0	3	0	75.3333	0.990998	0.697531
Hearing loss	sense organs	166	8.3501	1.97222	1	0.507042	2	0	3	0	77	0.990998	0.712963
Cervicalgia	symptoms	166	8.3501	1.96296	1	0.509434	2	0	4	0	64.5	0.991084	0.597222
Pulmonary collapse; interstitial and compensatory emphysema	respiratory	166	8.3501	1.98148	1	0.504673	2	0	2	0	90.5	0.990912	0.837963
Type 2 diabetes with renal manifestations	endocrine/metabolic	166	8.3501	1.96296	1	0.509434	2	0	4	0	56.75	0.991084	0.525463
Acidosis	endocrine/metabolic	165	8.2998	1.96296	1	0.509434	2	0	4	0	65	0.991084	0.601852
Hypopotassemia	endocrine/metabolic	165	8.2998	1.98148	1	0.504673	2	0	2	0	90.5	0.990912	0.837963
Impacted cerumen	sense organs	163	8.1992	1.97222	1	0.507042	2	0	3	0	77	0.990998	0.712963
Swelling of limb	symptoms	162	8.14889	1.93519	0.761905	0.516746	2	10	7	0.000432676	48.2857	0.991341	0.44709
Osteoporosis NOS	musculoskeletal	161	8.09859	1.98148	1	0.504673	2	0	2	0	90.5	0.990912	0.837963
Anxiety disorder	mental disorders	160	8.04829	1.98148	1	0.504673	2	0	2	0	90.5	0.990912	0.837963
Pleurisy; pleural effusion	respiratory	160	8.04829	1.99074	0	0.502326	2	0	1	0	108	0.990826	0
Nausea and vomiting	symptoms	160	8.04829	1.98148	1	0.504673	2	0	2	0	90.5	0.990912	0.837963
Osteopenia or other disorder of bone and cartilage	musculoskeletal	160	8.04829	1.98148	1	0.504673	2	0	2	0	79	0.990912	0.731481
Obesity	endocrine/metabolic	160	8.04829	1.98148	1	0.504673	2	0	2	0	90.5	0.990912	0.837963
Diverticulosis	digestive	156	7.84708	1.98148	1	0.504673	2	0	2	0	90.5	0.990912	0.837963
Major depressive disorder	mental disorders	154	7.74648	1.99074	0	0.502326	2	0	1	0	108	0.990826	0
Other headache syndromes	neurological	149	7.49497	1.98148	1	0.504673	2	0	2	0	79	0.990912	0.731481
Insomnia	neurological	148	7.44467	1.98148	1	0.504673	2	0	2	0	90.5	0.990912	0.837963
Diarrhea	digestive	144	7.24346	1.99074	0	0.502326	2	0	1	0	108	0.990826	0
Other disorders of the kidney and ureters	genitourinary	143	7.19316	1.98148	1	0.504673	2	0	2	0	90.5	0.990912	0.837963
Chronic pulmonary heart disease	circulatory system	143	7.19316	1.99074	0	0.502326	2	0	1	0	108	0.990826	0
Other disorders of bone and cartilage	musculoskeletal	139	6.99195	1.99074	0	0.502326	2	0	1	0	108	0.990826	0
Memory loss	mental disorders	135	6.79074	1.99074	0	0.502326	2	0	1	0	108	0.990826	0
Other diseases of lung	respiratory	135	6.79074	1.99074	0	0.502326	2	0	1	0	108	0.990826	0
Contusion	injuries & poisonings	135	6.79074	1.99074	0	0.502326	2	0	1	0	108	0.990826	0
Hyperpotassemia	endocrine/metabolic	134	6.74044	1.99074	0	0.502326	2	0	1	0	108	0.990826	0
Heart failure with reduced EF [Systolic or combined heart failure]	circulatory system	134	6.74044	1.99074	0	0.502326	2	0	1	0	108	0.990826	0
Benign neoplasm of colon	neoplasms	133	6.69014	1.99074	0	0.502326	2	0	1	0	108	0.990826	0
Encephalopathy, not elsewhere classified	neurological	132	6.63984	1.99074	0	0.502326	2	0	1	0	108	0.990826	0
Peripheral vascular disease, unspecified	circulatory system	131	6.58954	1.99074	0	0.502326	2	0	1	0	108	0.990826	0
Nonrheumatic aortic valve disorders	circulatory system	130	6.53924	1.99074	0	0.502326	2	0	1	0	108	0.990826	0
Atherosclerosis of aorta	circulatory system	130	6.53924	1.99074	0	0.502326	2	0	1	0	108	0.990826	0
Hypertensive heart disease	circulatory system	130	6.53924	1.99074	0	0.502326	2	0	1	0	108	0.990826	0
Hyposmolality and/or hyponatremia	endocrine/metabolic	129	6.48893	1.99074	0	0.502326	2	0	1	0	108	0.990826	0
Other peripheral nerve disorders	neurological	129	6.48893	1.99074	0	0.502326	2	0	1	0	108	0.990826	0
Other persistent mental disorders due to conditions classified elsewhere	mental disorders	124	6.23742	1.99074	0	0.502326	2	0	1	0	108	0.990826	0
Hyperplasia of prostate	genitourinary	122	6.13682	1.99074	0	0.502326	2	0	1	0	108	0.990826	0
Type 2 diabetes with neurological manifestations	endocrine/metabolic	122	6.13682	1.98148	1	0.504673	2	0	2	0	69	0.990912	0.638889
Hypotension NOS	circulatory system	122	6.13682	1.99074	0	0.502326	2	0	1	0	108	0.990826	0
Hemorrhoids	circulatory system	121	6.08652	1.99074	0	0.502326	2	0	1	0	108	0.990826	0
Other hypertensive complications	circulatory system	120	6.03622	1.99074	0	0.502326	2	0	1	0	108	0.990826	0
Frequency of urination and polyuria	genitourinary	119	5.98592	1.99074	0	0.502326	2	0	1	0	108	0.990826	0
Hemorrhage of gastrointestinal tract	digestive	118	5.93561	1.99074	0	0.502326	2	0	1	0	108	0.990826	0
Other disorders of soft tissues	musculoskeletal	118	5.93561	1.98148	1	0.504673	2	0	2	0	57.5	0.990912	0.532407
Acute posthemorrhagic anemia	hematopoietic	114	5.73441	1.99074	0	0.502326	2	0	1	0	108	0.990826	0
Atopic/contact dermatitis due to other or unspecified	dermatologic	113	5.6841	1.99074	0	0.502326	2	0	1	0	108	0.990826	0
Occlusion and stenosis of precerebral arteries	circulatory system	113	5.6841	1.99074	0	0.502326	2	0	1	0	108	0.990826	0
Rash and other nonspecific skin eruption	dermatologic	111	5.5835	1.99074	0	0.502326	2	0	1	0	108	0.990826	0
Abnormal electrocardiogram [ECG] [EKG]	circulatory system	111	5.5835	1.99074	0	0.502326	2	0	1	0	108	0.990826	0
Acute upper respiratory infections of multiple or unspecified sites	respiratory	110	5.5332	1.99074	0	0.502326	2	0	1	0	108	0.990826	0

## Sheet: Latine_AD_UCDDP_nodes
phenotype	icd10_chapter	Latine	pL	AverageShortestPathLength	ClusteringCoefficient	ClosenessCentrality	Eccentricity	Stress	Degree	BetweennessCentrality	NeighborhoodConnectivity	Radiality	TopologicalCoefficient
Alzheimer's disease	mental disorders	994	100	1	0.136761	1	1	55912	255	0.244781	35.7373	1	0.143429
Dementias	mental disorders	941	94.668	1.02353	0.143445	0.977011	2	52894	249	0.198186	36.5984	0.999908	0.143523
Essential hypertension	circulatory system	751	75.5533	1.08235	0.161916	0.923913	2	45694	234	0.142604	38.8803	0.999677	0.152472
Hyperlipidemia	endocrine/metabolic	533	53.6217	1.2549	0.240379	0.796875	2	27278	190	0.0511711	47.3684	0.999	0.185759
Memory loss	mental disorders	446	44.8692	1.41569	0.363414	0.706371	2	14038	149	0.0156345	58.3221	0.99837	0.228714
Pain in joint	musculoskeletal	412	41.4487	1.32549	0.287978	0.754438	2	20942	172	0.0296035	51.8488	0.998724	0.203329
Other persistent mental disorders due to conditions classified elsewhere	mental disorders	391	39.336	1.45098	0.407605	0.689189	2	11528	140	0.0100186	61.7786	0.998231	0.242269
Urinary tract infection	genitourinary	385	38.7324	1.40392	0.356309	0.712291	2	14774	152	0.0159731	57.7105	0.998416	0.226316
Type 2 diabetes	endocrine/metabolic	379	38.1288	1.50196	0.468566	0.665796	2	8504	127	0.00795818	66.4016	0.998032	0.260398
Malaise and fatigue	symptoms	377	37.9276	1.36863	0.325388	0.730659	2	17378	161	0.0194633	55.118	0.998554	0.216149
Major depressive disorder	mental disorders	360	36.2173	1.47451	0.434856	0.678191	2	10072	134	0.00807289	63.8657	0.998139	0.250454
Other anemias	hematopoietic	358	36.0161	1.41569	0.366135	0.706371	2	13978	149	0.0153422	58.5235	0.99837	0.229504
Constipation	digestive	353	35.5131	1.39216	0.346209	0.71831	2	15606	155	0.0165455	56.871	0.998462	0.223023
Pain in limb	symptoms	323	32.495	1.46667	0.42658	0.681818	2	10528	136	0.00844551	63.2279	0.99817	0.247953
GERD	digestive	322	32.3944	1.47451	0.435641	0.678191	2	10058	134	0.00821897	63.9179	0.998139	0.250658
Osteoarthrosis NOS	musculoskeletal	314	31.5895	1.51765	0.49087	0.658915	2	7640	123	0.00599546	68.0081	0.99797	0.266699
Back pain	symptoms	296	29.7787	1.47843	0.435065	0.676393	2	9918	133	0.00981338	63.9248	0.998124	0.250686
Abdominal pain	symptoms	291	29.2757	1.49804	0.464567	0.667539	2	8704	128	0.00663156	66.0859	0.998047	0.259161
Cough	respiratory	289	29.0744	1.47451	0.433621	0.678191	2	10094	134	0.00910135	63.7836	0.998139	0.250132
Vitamin D deficiency	endocrine/metabolic	284	28.5714	1.57647	0.591035	0.634328	2	4726	108	0.00257239	74.9722	0.997739	0.294009
Altered mental status	mental disorders	279	28.0684	1.60784	0.617778	0.621951	2	3784	100	0.00247384	77.37	0.997616	0.303412
Osteoarthrosis, localized, primary	musculoskeletal	264	26.5594	1.56863	0.575813	0.6375	2	5086	110	0.00289572	73.9455	0.99777	0.289982
Osteoporosis NOS	musculoskeletal	262	26.3581	1.63922	0.710225	0.610048	2	2426	92	0.0011073	83.163	0.997493	0.32613
Anxiety disorder	mental disorders	258	25.9557	1.64314	0.69304	0.608592	2	2514	91	0.00131656	82.4615	0.997478	0.323379
Urinary incontinence	genitourinary	253	25.4527	1.60784	0.643636	0.621951	2	3528	100	0.00180747	78.65	0.997616	0.308431
Coronary atherosclerosis	circulatory system	236	23.7425	1.61961	0.645619	0.617433	2	3300	97	0.00211793	79.2577	0.99757	0.310815
Hypercholesterolemia	endocrine/metabolic	235	23.6419	1.63529	0.698691	0.611511	2	2578	93	0.00122083	82.4731	0.997509	0.323424
Nonspecific chest pain	circulatory system	234	23.5412	1.60392	0.635644	0.623472	2	3680	101	0.00207556	78.1188	0.997632	0.306348
Acute renal failure	genitourinary	233	23.4406	1.60392	0.59604	0.623472	2	4080	101	0.00298473	76.0792	0.997632	0.29835
Contusion	injuries & poisonings	232	23.34	1.63529	0.699158	0.611511	2	2574	93	0.00123501	82.4624	0.997509	0.323382
Hypothyroidism NOS	endocrine/metabolic	230	23.1388	1.75294	0.900154	0.57047	2	390	63	0.000458111	100.619	0.997047	0.394585
Insomnia	neurological	228	22.9376	1.68235	0.783333	0.594406	2	1404	81	0.000628566	88.642	0.997324	0.347616
Other abnormal glucose	endocrine/metabolic	228	22.9376	1.66667	0.751541	0.6	2	1774	85	0.000839354	86.4588	0.997386	0.339054
Vascular dementia	mental disorders	226	22.7364	1.66275	0.734063	0.601415	2	1944	86	0.00120467	85.5	0.997401	0.335294
Dizziness and giddiness (Light-headedness and vertigo)	sense organs	221	22.2334	1.64314	0.69768	0.608592	2	2476	91	0.00122572	82.5934	0.997478	0.323896
Hearing loss	sense organs	219	22.0322	1.71373	0.846271	0.583524	2	808	73	0.000320607	93.4795	0.997201	0.366586
Chronic pain	neurological	216	21.7304	1.61569	0.66295	0.618932	2	3204	98	0.00153556	79.8469	0.997586	0.313125
Edema	symptoms	209	21.0262	1.64706	0.734332	0.607143	2	2128	90	0.000911824	84.6778	0.997463	0.33207
Dysphagia	digestive	209	21.0262	1.69804	0.806904	0.588915	2	1130	77	0.000640389	91.3506	0.997263	0.358238
Abnormal findings examination of lungs	respiratory	208	20.9256	1.69412	0.817183	0.590278	2	1098	78	0.000462882	91.2308	0.997278	0.357768
Shortness of breath	respiratory	204	20.5231	1.65098	0.724974	0.605701	2	2154	89	0.00114988	84.4607	0.997447	0.331218
Pneumonia	respiratory	195	19.6177	1.68627	0.749051	0.593023	2	1586	80	0.000919915	87.625	0.997309	0.343627
Hypovolemia	endocrine/metabolic	191	19.2153	1.65098	0.680797	0.605701	2	2500	89	0.00154108	82.2921	0.997447	0.322714
Other abnormal blood chemistry	symptoms	189	19.0141	1.70588	0.844324	0.586207	2	864	75	0.000352469	93.5067	0.997232	0.366693
Diarrhea	digestive	188	18.9135	1.70588	0.847568	0.586207	2	846	75	0.000327063	93.4667	0.997232	0.366536
Degeneration of intervertebral disc	musculoskeletal	185	18.6117	1.70196	0.789825	0.587558	2	1198	76	0.000799956	89.9737	0.997247	0.352838
Acute cystitis	genitourinary	184	18.5111	1.72157	0.862374	0.580866	2	684	71	0.000285171	95.6761	0.99717	0.3752
Dermatophytosis of nail	infectious diseases	182	18.3099	1.75294	0.895545	0.57047	2	408	63	0.00017059	100.016	0.997047	0.392219
Other disorders of bone and cartilage	musculoskeletal	177	17.8068	1.75686	0.916446	0.569196	2	316	62	0.000125276	100.935	0.997032	0.395825
Atrial fibrillation	circulatory system	174	17.505	1.77647	0.927318	0.562914	2	232	57	0.000107738	104.246	0.996955	0.408806
Frequency of urination and polyuria	genitourinary	173	17.4044	1.76078	0.913661	0.567929	2	316	61	0.000123127	100.885	0.997017	0.395628
Sepsis	injuries & poisonings	172	17.3038	1.72941	0.79838	0.578231	2	946	69	0.00057679	92.7826	0.99714	0.363853
Vitamin B-complex deficiencies	endocrine/metabolic	171	17.2032	1.81961	0.998068	0.549569	2	4	46	1.11355e-06	116.826	0.996786	0.458142
Alteration of consciousness	mental disorders	170	17.1026	1.7451	0.892788	0.573034	2	446	65	0.000192938	99.4769	0.997078	0.390106
Spondylosis without myelopathy	musculoskeletal	169	17.002	1.74902	0.885913	0.571749	2	460	64	0.000202337	98.8281	0.997063	0.387561
Hypertensive chronic kidney disease	circulatory system	168	16.9014	1.74118	0.85641	0.574324	2	616	66	0.000368472	96.9697	0.997093	0.380273
Acute upper respiratory infections of multiple or unspecified sites	respiratory	168	16.9014	1.72157	0.849497	0.580866	2	748	71	0.000316939	94.6479	0.99717	0.371168
Other specified cardiac dysrhythmias	circulatory system	168	16.9014	1.78824	0.948987	0.559211	2	146	54	5.75696e-05	108.556	0.996909	0.425708
Septicemia	infectious diseases	166	16.7002	1.73333	0.803775	0.576923	2	894	68	0.000542849	93.2206	0.997124	0.365571
Impacted cerumen	sense organs	165	16.5996	1.8	0.963137	0.555556	2	94	51	3.99765e-05	110.824	0.996863	0.434602
Cataract	sense organs	164	16.499	1.8	0.957647	0.555556	2	108	51	4.15302e-05	108.02	0.996863	0.423606
Chronic Kidney Disease, Stage III	genitourinary	163	16.3984	1.79608	0.926094	0.556769	2	196	52	0.000130446	108.519	0.996878	0.425566
Encephalopathy, not elsewhere classified	neurological	163	16.3984	1.78039	0.911688	0.561674	2	272	56	0.000149352	104.125	0.99694	0.408333
Hyposmolality and/or hyponatremia	endocrine/metabolic	162	16.2978	1.76471	0.931638	0.566667	2	242	60	0.000131295	104.167	0.997001	0.408497
Chronic renal failure [CKD]	genitourinary	162	16.2978	1.74118	0.85035	0.574324	2	642	66	0.000395072	96.6818	0.997093	0.379144
Nausea and vomiting	symptoms	160	16.0966	1.77255	0.968542	0.564159	2	104	58	3.42304e-05	107.017	0.99697	0.419675
Hypopotassemia	endocrine/metabolic	159	15.996	1.8	0.988235	0.555556	2	30	51	9.05523e-06	112.196	0.996863	0.439985
Mild cognitive impairment	mental disorders	159	15.996	1.84314	0.983333	0.542553	2	26	40	1.2986e-05	119.55	0.996694	0.468824
Glaucoma	sense organs	157	15.7948	1.84706	0.99865	0.541401	2	2	39	7.18104e-07	121.641	0.996678	0.477024
Symptoms involving nervous and musculoskeletal systems	symptoms	156	15.6942	1.83137	0.998893	0.546039	2	2	43	5.71824e-07	120.186	0.99674	0.471318
Other dyspnea	respiratory	156	15.6942	1.79608	0.975867	0.556769	2	64	52	2.27899e-05	111.865	0.996878	0.438688
Osteopenia or other disorder of bone and cartilage	musculoskeletal	154	15.493	1.83529	0.996516	0.544872	2	6	42	1.85843e-06	118.833	0.996724	0.466013
Syncope and collapse	symptoms	153	15.3924	1.82353	0.994949	0.548387	2	10	45	3.01556e-06	118.378	0.99677	0.464227
Neurological disorders	mental disorders	151	15.1911	1.88627	1	0.530146	2	0	29	0	136.172	0.996524	0.534009
Senile cataract	sense organs	150	15.0905	1.82745	0.985201	0.54721	2	28	44	1.12216e-05	115.568	0.996755	0.453209
Swelling of limb	symptoms	148	14.8893	1.78824	0.958071	0.559211	2	120	54	4.89302e-05	108.352	0.996909	0.424909
Cervicalgia	symptoms	147	14.7887	1.81569	0.992599	0.550756	2	16	47	5.29529e-06	115.34	0.996801	0.452315
Pulmonary collapse; interstitial and compensatory emphysema	respiratory	145	14.5875	1.81961	0.974879	0.549569	2	52	46	2.69755e-05	115.565	0.996786	0.453197
Hyperplasia of prostate	genitourinary	145	14.5875	1.91373	0.991342	0.522541	2	4	22	1.81638e-06	148.045	0.996417	0.58057
Delirium due to conditions classified elsewhere	mental disorders	143	14.3863	1.83529	0.979094	0.544872	2	36	42	1.89333e-05	117.762	0.996724	0.461811
Congestive heart failure (CHF) NOS	circulatory system	143	14.3863	1.81176	0.878546	0.551948	2	274	48	0.000232845	107	0.996817	0.419608
Type 2 diabetes with renal manifestations	endocrine/metabolic	143	14.3863	1.83137	0.941307	0.546039	2	106	43	5.39428e-05	112.581	0.99674	0.441496
Dysuria	genitourinary	142	14.2857	1.79216	0.984035	0.557987	2	44	53	1.42482e-05	109.717	0.996894	0.430263
Diseases of nail, NOS	dermatologic	142	14.2857	1.85098	0.997155	0.540254	2	4	38	1.30029e-06	123.789	0.996663	0.485449
Other headache syndromes	neurological	141	14.1851	1.82353	0.991919	0.548387	2	16	45	5.12921e-06	116.422	0.99677	0.456558
Allergic rhinitis	respiratory	140	14.0845	1.82745	0.996829	0.54721	2	6	44	1.92991e-06	117.727	0.996755	0.461676
Cerebral artery occlusion, with cerebral infarction	circulatory system	139	13.9839	1.90196	0.953333	0.525773	2	28	25	3.92999e-05	138.52	0.996463	0.543216
Atopic/contact dermatitis due to other or unspecified	dermatologic	137	13.7827	1.8549	0.986486	0.539112	2	18	37	9.58298e-06	124.73	0.996647	0.489136
Diverticulosis	digestive	135	13.5815	1.87451	1	0.533473	2	0	32	0	133.156	0.996571	0.522181
Myocardial infarction	circulatory system	134	13.4809	1.85098	0.995733	0.540254	2	6	38	2.12167e-06	121.684	0.996663	0.477193
Develomental delays and disorders	mental disorders	134	13.4809	1.89412	1	0.52795	2	0	27	0	135.815	0.996494	0.532607
Mixed hyperlipidemia	endocrine/metabolic	133	13.3803	1.85098	0.995733	0.540254	2	6	38	2.03006e-06	123.105	0.996663	0.482766
Retention of urine	genitourinary	131	13.1791	1.86667	0.975045	0.535714	2	28	34	1.965e-05	125.235	0.996601	0.491119
Iron deficiency anemias, unspecified or not due to blood loss	hematopoietic	130	13.0785	1.86667	1	0.535714	2	0	34	0	131.706	0.996601	0.516494
Hypotension NOS	circulatory system	130	13.0785	1.83922	0.99878	0.54371	2	2	41	6.05461e-07	122.268	0.996709	0.479484
Other nonspecific findings on examination of urine	genitourinary	126	12.6761	1.88627	0.997537	0.530146	2	2	29	6.1757e-07	135.241	0.996524	0.530358
Decubitus ulcer	dermatologic	124	12.4748	1.92549	1	0.519348	2	0	19	0	145.211	0.996371	0.569453
Sensorineural hearing loss	sense organs	120	12.0724	1.87843	1	0.532359	2	0	31	0	133.323	0.996555	0.522834
Anorexia	endocrine/metabolic	119	11.9718	1.89804	1	0.52686	2	0	26	0	143.769	0.996478	0.563801
Atherosclerosis of aorta	circulatory system	118	11.8712	1.88235	1	0.53125	2	0	30	0	136.6	0.99654	0.535686
Disorder of skin and subcutaneous tissue NOS	dermatologic	116	11.67	1.89804	1	0.52686	2	0	26	0	143.346	0.996478	0.562142
Rash and other nonspecific skin eruption	dermatologic	116	11.67	1.88627	0.997537	0.530146	2	2	29	8.34554e-07	135.276	0.996524	0.530494
Elevated white blood cell count	hematopoietic	116	11.67	1.91373	1	0.522541	2	0	22	0	148.318	0.996417	0.58164
Type 2 diabetes with neurological manifestations	endocrine/metabolic	115	11.5694	1.89412	0.994302	0.52795	2	4	27	1.48834e-06	139.556	0.996494	0.547277
Heart failure with preserved EF [Diastolic heart failure]	circulatory system	114	11.4688	1.86275	0.983193	0.536842	2	20	35	7.65576e-06	122.629	0.996617	0.480896
Muscular wasting and disuse atrophy	symptoms	114	11.4688	1.86667	1	0.535714	2	0	34	0	130.441	0.996601	0.511534
Cardiomegaly	circulatory system	113	11.3682	1.88235	1	0.53125	2	0	30	0	137.067	0.99654	0.537516
Muscle weakness	symptoms	112	11.2676	1.91373	1	0.522541	2	0	22	0	152.364	0.996417	0.597504
Psychosis	mental disorders	112	11.2676	1.93333	1	0.517241	2	0	17	0	160.294	0.99634	0.628604
Other disorders of soft tissues	musculoskeletal	111	11.167	1.88235	1	0.53125	2	0	30	0	136.333	0.99654	0.534641
Respiratory failure	respiratory	111	11.167	1.90588	1	0.524691	2	0	24	0	133.917	0.996448	0.525163
Fever of unknown origin	symptoms	110	11.0664	1.91373	1	0.522541	2	0	22	0	144.409	0.996417	0.56631
Seborrheic keratosis	dermatologic	107	10.7646	1.90196	1	0.525773	2	0	25	0	145.68	0.996463	0.571294
Acute posthemorrhagic anemia	hematopoietic	107	10.7646	1.9451	1	0.514113	2	0	14	0	169.786	0.996294	0.665826
Arthropathy NOS	musculoskeletal	106	10.664	1.8902	1	0.529046	2	0	28	0	139.071	0.996509	0.545378
Acidosis	endocrine/metabolic	106	10.664	1.90588	1	0.524691	2	0	24	0	129.792	0.996448	0.508987
Superficial injury without mention of infection	injuries & poisonings	105	10.5634	1.91373	1	0.522541	2	0	22	0	152.227	0.996417	0.59697
Hemorrhoids	circulatory system	103	10.3622	1.92549	1	0.519348	2	0	19	0	159.789	0.996371	0.626625
Hyperpotassemia	endocrine/metabolic	103	10.3622	1.8902	0.997354	0.529046	2	2	28	6.43302e-07	131.571	0.996509	0.515966
Pleurisy; pleural effusion	respiratory	103	10.3622	1.89412	0.994302	0.52795	2	4	27	1.5307e-06	131.778	0.996494	0.516776
Nonrheumatic aortic valve disorders	circulatory system	102	10.2616	1.93333	1	0.517241	2	0	17	0	162.588	0.99634	0.637601
Hematuria	genitourinary	101	10.161	1.93333	1	0.517241	2	0	17	0	164.588	0.99634	0.645444
Intestinal disaccharidase deficiencies and disaccharide malabsorption	endocrine/metabolic	101	10.161	1.92941	1	0.518293	2	0	18	0	156.5	0.996355	0.613725
Myalgia and myositis unspecified	symptoms	101	10.161	1.89804	1	0.52686	2	0	26	0	142.462	0.996478	0.558673
Peripheral vascular disease, unspecified	circulatory system	100	10.0604	1.94118	1	0.515152	2	0	15	0	164.733	0.996309	0.646013
Hypertensive heart disease	circulatory system	100	10.0604	1.9098	1	0.523614	2	0	23	0	143.478	0.996432	0.56266
Cerebrovascular disease	circulatory system	99	9.95976	1.96078	1	0.51	2	0	10	0	177	0.996232	0.694118
Pneumonitis due to inhalation of food or vomitus	respiratory	98	9.85915	1.93333	1	0.517241	2	0	17	0	141.353	0.99634	0.554325
Cerebral ischemia	circulatory system	98	9.85915	1.96471	1	0.508982	2	0	9	0	190.444	0.996217	0.746841
Asthma	respiratory	98	9.85915	1.9451	1	0.514113	2	0	14	0	169.214	0.996294	0.663585
Obstructive sleep apnea	neurological	96	9.65795	1.96863	1	0.507968	2	0	8	0	193	0.996201	0.756863
Other disorders of the kidney and ureters	genitourinary	96	9.65795	1.93333	1	0.517241	2	0	17	0	154.706	0.99634	0.60669
Obesity	endocrine/metabolic	96	9.65795	1.95294	1	0.512048	2	0	12	0	174.333	0.996263	0.68366
Protein-calorie malnutrition	endocrine/metabolic	95	9.55734	1.94118	1	0.515152	2	0	15	0	157.2	0.996309	0.616471
Acute pain	neurological	95	9.55734	1.94118	1	0.515152	2	0	15	0	169	0.996309	0.662745
Joint effusions	musculoskeletal	94	9.45674	1.91765	1	0.521472	2	0	21	0	152.19	0.996401	0.596825
Adult failure to thrive	endocrine/metabolic	93	9.35614	1.96471	1	0.508982	2	0	9	0	190.778	0.996217	0.748148
Thrombocytopenia	hematopoietic	93	9.35614	1.95686	1	0.511022	2	0	11	0	178	0.996248	0.698039
Enthesopathy	musculoskeletal	92	9.25553	1.92157	1	0.520408	2	0	20	0	152.8	0.996386	0.599216
Late effects of cerebrovascular disease	circulatory system	92	9.25553	1.95686	1	0.511022	2	0	11	0	164.818	0.996248	0.646346
Abnormal electrocardiogram [ECG] [EKG]	circulatory system	90	9.05433	1.93333	1	0.517241	2	0	17	0	164.588	0.99634	0.645444
Abnormal involuntary movements	neurological	90	9.05433	1.92941	1	0.518293	2	0	18	0	159.444	0.996355	0.625272
Heart failure with reduced EF [Systolic or combined heart failure]	circulatory system	90	9.05433	1.95294	1	0.512048	2	0	12	0	158.083	0.996263	0.619935
Other hypertensive complications	circulatory system	89	8.95372	1.94902	1	0.513078	2	0	13	0	174.462	0.996278	0.684163
Benign neoplasm of colon	neoplasms	89	8.95372	1.96863	1	0.507968	2	0	8	0	189.5	0.996201	0.743137
Symptoms involving cardiovascular system	circulatory system	89	8.95372	1.95294	1	0.512048	2	0	12	0	178	0.996263	0.698039
Dry eyes	sense organs	88	8.85312	1.95294	1	0.512048	2	0	12	0	174.833	0.996263	0.685621
Musculoskeletal symptoms referable to limbs	symptoms	87	8.75252	1.95686	1	0.511022	2	0	11	0	179.636	0.996248	0.704456
Osteoarthrosis, generalized	musculoskeletal	86	8.65191	1.94118	1	0.515152	2	0	15	0	166.267	0.996309	0.652026
Other and unspecified disorders of the nervous system	neurological	85	8.55131	1.95686	1	0.511022	2	0	11	0	177.364	0.996248	0.695544
Bacterial infection NOS	infectious diseases	85	8.55131	1.95686	1	0.511022	2	0	11	0	181	0.996248	0.709804
Sprains and strains	injuries & poisonings	85	8.55131	1.92549	1	0.519348	2	0	19	0	158.737	0.996371	0.622497
Chronic airway obstruction	respiratory	85	8.55131	1.98431	1	0.503953	2	0	4	0	232	0.99614	0.909804
Pruritus and related conditions	dermatologic	85	8.55131	1.94902	1	0.513078	2	0	13	0	171.154	0.996278	0.671192
Specific nonpsychotic mental disorders due to brain damage	mental disorders	84	8.4507	1.97647	1	0.505952	2	0	6	0	202.833	0.996171	0.795425
Other diseases of lung	respiratory	84	8.4507	1.96078	1	0.51	2	0	10	0	184.5	0.996232	0.723529
Fracture of vertebral column without mention of spinal cord injury	injuries & poisonings	82	8.2495	1.96863	1	0.507968	2	0	8	0	192.875	0.996201	0.756373
E. coli	infectious diseases	81	8.14889	1.96471	1	0.508982	2	0	9	0	190.778	0.996217	0.748148
Other upper respiratory disease	respiratory	81	8.14889	1.96863	1	0.507968	2	0	8	0	192.125	0.996201	0.753431
Other peripheral nerve disorders	neurological	81	8.14889	1.94902	1	0.513078	2	0	13	0	171.538	0.996278	0.6727
Difficulty in walking	musculoskeletal	80	8.04829	1.98039	1	0.50495	2	0	5	0	209	0.996155	0.819608
Chronic kidney disease, Stage I or II	genitourinary	80	8.04829	1.96471	1	0.508982	2	0	9	0	189.778	0.996217	0.744227
Diaphragmatic hernia	digestive	79	7.94769	1.97255	1	0.506958	2	0	7	0	197.571	0.996186	0.77479
Other conditions of brain, NOS	neurological	79	7.94769	1.98431	1	0.503953	2	0	4	0	232	0.99614	0.909804
Hypertensive heart and/or renal disease	circulatory system	78	7.84708	1.93725	0.991667	0.516194	2	2	16	7.71962e-07	142.562	0.996324	0.559069
Anemia of chronic disease	hematopoietic	77	7.74648	1.96863	1	0.507968	2	0	8	0	193.125	0.996201	0.757353
Other open wound of head and face	injuries & poisonings	76	7.64588	1.98039	1	0.50495	2	0	5	0	220	0.996155	0.862745
Cerebral degeneration, unspecified	neurological	75	7.54527	1.98039	1	0.50495	2	0	5	0	215.4	0.996155	0.844706
Blood in stool	digestive	75	7.54527	1.97647	1	0.505952	2	0	6	0	208.167	0.996171	0.81634
Symptoms involving digestive system	digestive	74	7.44467	1.96863	1	0.507968	2	0	8	0	195.625	0.996201	0.767157
Flatulence	digestive	73	7.34406	1.97255	1	0.506958	2	0	7	0	197.571	0.996186	0.77479
Inflammation of eyelids	sense organs	73	7.34406	1.97647	1	0.505952	2	0	6	0	208.167	0.996171	0.81634
Aphasia/speech disturbance	mental disorders	72	7.24346	1.98431	1	0.503953	2	0	4	0	232	0.99614	0.909804
Disorders of vitreous body	sense organs	71	7.14286	1.97647	1	0.505952	2	0	6	0	208.167	0.996171	0.81634
Acquired hypothyroidism	endocrine/metabolic	71	7.14286	1.98039	1	0.50495	2	0	5	0	198.2	0.996155	0.777255
Fracture of neck of femur	injuries & poisonings	70	7.04225	1.98824	1	0.502959	2	0	3	0	246	0.996125	0.964706
Diabetic retinopathy	endocrine/metabolic	70	7.04225	1.97647	1	0.505952	2	0	6	0	176.833	0.996171	0.693464
Orthostatic hypotension	circulatory system	70	7.04225	1.98431	1	0.503953	2	0	4	0	232	0.99614	0.909804
Occlusion and stenosis of precerebral arteries	circulatory system	70	7.04225	1.98039	1	0.50495	2	0	5	0	220	0.996155	0.862745
Diabetes type 2 with peripheral circulatory disorders	endocrine/metabolic	70	7.04225	1.98039	1	0.50495	2	0	5	0	211	0.996155	0.827451
Hyperosmolality and/or hypernatremia	endocrine/metabolic	69	6.94165	1.98824	1	0.502959	2	0	3	0	246	0.996125	0.964706
Type 2 diabetes with ophthalmic manifestations	endocrine/metabolic	69	6.94165	1.97647	1	0.505952	2	0	6	0	176.833	0.996171	0.693464
Tachycardia NOS	circulatory system	69	6.94165	1.98431	1	0.503953	2	0	4	0	232	0.99614	0.909804
Painful respiration	respiratory	69	6.94165	1.96471	1	0.508982	2	0	9	0	182.667	0.996217	0.71634
Disturbance of skin sensation	dermatologic	68	6.84105	1.98039	1	0.50495	2	0	5	0	214.2	0.996155	0.84
Hemorrhage of gastrointestinal tract	digestive	68	6.84105	1.98431	1	0.503953	2	0	4	0	221.75	0.99614	0.869608
Nonspecific abnormal findings in stool contents	digestive	68	6.84105	1.98824	1	0.502959	2	0	3	0	246	0.996125	0.964706
Secondary diabetes mellitus	endocrine/metabolic	67	6.74044	1.98039	1	0.50495	2	0	5	0	211	0.996155	0.827451
Hereditary and idiopathic peripheral neuropathy	neurological	67	6.74044	1.98039	1	0.50495	2	0	5	0	220	0.996155	0.862745
Spinal stenosis of lumbar region	musculoskeletal	66	6.63984	1.97255	1	0.506958	2	0	7	0	187	0.996186	0.733333
Neoplasm of uncertain behavior of skin	neoplasms	66	6.63984	1.98039	1	0.50495	2	0	5	0	220	0.996155	0.862745
Abnormality of gait	neurological	65	6.53924	1.98824	1	0.502959	2	0	3	0	246	0.996125	0.964706
Peripheral enthesopathies and allied syndromes	musculoskeletal	65	6.53924	1.98039	1	0.50495	2	0	5	0	220	0.996155	0.862745
Solitary pulmonary nodule	respiratory	65	6.53924	1.98824	1	0.502959	2	0	3	0	246	0.996125	0.964706
Inflammatory and toxic neuropathy	neurological	65	6.53924	1.98431	1	0.503953	2	0	4	0	232	0.99614	0.909804
Sleep disorders	neurological	65	6.53924	1.98824	1	0.502959	2	0	3	0	246	0.996125	0.964706
Bronchitis	respiratory	65	6.53924	1.98039	1	0.50495	2	0	5	0	212.4	0.996155	0.832941
Abnormal heart sounds	circulatory system	65	6.53924	1.98431	1	0.503953	2	0	4	0	232	0.99614	0.909804
Noninfectious gastroenteritis	digestive	64	6.43863	1.98824	1	0.502959	2	0	3	0	246	0.996125	0.964706
Blindness and low vision	sense organs	64	6.43863	1.98824	1	0.502959	2	0	3	0	246	0.996125	0.964706
Visual disturbances	sense organs	63	6.33803	1.98824	1	0.502959	2	0	3	0	246	0.996125	0.964706
Candidiasis	infectious diseases	63	6.33803	1.98824	1	0.502959	2	0	3	0	246	0.996125	0.964706
Acute bronchitis and bronchiolitis	respiratory	63	6.33803	1.98431	1	0.503953	2	0	4	0	218	0.99614	0.854902
Chronic venous insufficiency [CVI]	circulatory system	63	6.33803	1.98824	1	0.502959	2	0	3	0	246	0.996125	0.964706
Superficial cellulitis and abscess	dermatologic	62	6.23742	1.98824	1	0.502959	2	0	3	0	246	0.996125	0.964706
Convulsions	neurological	62	6.23742	1.98824	1	0.502959	2	0	3	0	246	0.996125	0.964706
Other chronic nonalcoholic liver disease	digestive	62	6.23742	1.98824	1	0.502959	2	0	3	0	246	0.996125	0.964706
Sinoatrial node dysfunction (Bradycardia)	circulatory system	62	6.23742	1.98431	1	0.503953	2	0	4	0	232	0.99614	0.909804
Other symptoms involving urinary system	genitourinary	61	6.13682	1.98824	1	0.502959	2	0	3	0	246	0.996125	0.964706
Deep vein thrombosis [DVT]	circulatory system	61	6.13682	1.98824	1	0.502959	2	0	3	0	246	0.996125	0.964706
Benign neoplasm of skin	neoplasms	61	6.13682	1.98824	1	0.502959	2	0	3	0	246	0.996125	0.964706
Functional disorders of bladder	genitourinary	61	6.13682	1.98824	1	0.502959	2	0	3	0	246	0.996125	0.964706
Sciatica	symptoms	61	6.13682	1.98431	1	0.503953	2	0	4	0	217.75	0.99614	0.853922
Anemia in chronic kidney disease	hematopoietic	60	6.03622	1.98039	1	0.50495	2	0	5	0	215.4	0.996155	0.844706
Other disorders of liver	digestive	60	6.03622	1.98824	1	0.502959	2	0	3	0	246	0.996125	0.964706
Cholelithiasis	digestive	60	6.03622	1.98824	1	0.502959	2	0	3	0	246	0.996125	0.964706
Organic or persistent insomnia	neurological	60	6.03622	1.98824	1	0.502959	2	0	3	0	246	0.996125	0.964706
Osteitis deformans and osteopathies associated with other disorders classified elsewhere	musculoskeletal	59	5.93561	1.98431	1	0.503953	2	0	4	0	215.25	0.99614	0.844118
Thoracic or lumbosacral neuritis or radiculitis, unspecified	symptoms	59	5.93561	1.98431	1	0.503953	2	0	4	0	217.75	0.99614	0.853922
Pyelonephritis	genitourinary	59	5.93561	1.98431	1	0.503953	2	0	4	0	222.5	0.99614	0.872549
Other chronic ischemic heart disease, unspecified	circulatory system	59	5.93561	1.98824	1	0.502959	2	0	3	0	246	0.996125	0.964706
Open wounds of extremities	injuries & poisonings	58	5.83501	1.98824	1	0.502959	2	0	3	0	246	0.996125	0.964706
Wheezing	respiratory	58	5.83501	1.98824	1	0.502959	2	0	3	0	246	0.996125	0.964706
Actinic keratosis	dermatologic	58	5.83501	1.98824	1	0.502959	2	0	3	0	246	0.996125	0.964706
Nonrheumatic mitral valve disorders	circulatory system	57	5.73441	1.98824	1	0.502959	2	0	3	0	246	0.996125	0.964706
Spinal stenosis	musculoskeletal	57	5.73441	1.98824	1	0.502959	2	0	3	0	246	0.996125	0.964706
Peripheral or central vertigo	sense organs	56	5.6338	1.99216	1	0.501969	2	0	2	0	252	0.996109	0.988235
Disorders of conjunctiva	sense organs	55	5.5332	1.98824	1	0.502959	2	0	3	0	246	0.996125	0.964706
Other forms of chronic heart disease	circulatory system	55	5.5332	1.98824	1	0.502959	2	0	3	0	246	0.996125	0.964706
Other abnormality of urination	genitourinary	55	5.5332	1.98824	1	0.502959	2	0	3	0	246	0.996125	0.964706
Chronic Kidney Disease, Stage IV	genitourinary	55	5.5332	1.98824	1	0.502959	2	0	3	0	246	0.996125	0.964706
Sleep apnea	neurological	55	5.5332	1.98824	1	0.502959	2	0	3	0	246	0.996125	0.964706
Proteinuria	endocrine/metabolic	54	5.4326	1.98824	1	0.502959	2	0	3	0	246	0.996125	0.964706
Chronic ulcer of leg or foot	dermatologic	54	5.4326	1.99216	1	0.501969	2	0	2	0	252	0.996109	0.988235
Parkinson's disease	neurological	54	5.4326	1.99216	1	0.501969	2	0	2	0	252	0.996109	0.988235
Palpitations	circulatory system	54	5.4326	1.98824	1	0.502959	2	0	3	0	246	0.996125	0.964706
Nonspecific abnormal findings on radiological and other examination of skull and head	neurological	54	5.4326	1.99216	1	0.501969	2	0	2	0	252	0.996109	0.988235
severe protein-calorie malnutrition	endocrine/metabolic	53	5.33199	1.99216	1	0.501969	2	0	2	0	252	0.996109	0.988235
Dysthymic disorder	mental disorders	53	5.33199	1.98824	1	0.502959	2	0	3	0	246	0.996125	0.964706
Fracture of radius and ulna	injuries & poisonings	53	5.33199	1.99216	1	0.501969	2	0	2	0	252	0.996109	0.988235
Cystitis	genitourinary	53	5.33199	1.99216	1	0.501969	2	0	2	0	252	0.996109	0.988235
Atrial flutter	circulatory system	53	5.33199	1.98824	1	0.502959	2	0	3	0	246	0.996125	0.964706
Fracture of ribs	injuries & poisonings	53	5.33199	1.99216	1	0.501969	2	0	2	0	252	0.996109	0.988235
Paranoid disorders	mental disorders	52	5.23139	1.99216	1	0.501969	2	0	2	0	252	0.996109	0.988235
Skull and face fracture and other intercranial injury	injuries & poisonings	52	5.23139	1.99216	1	0.501969	2	0	2	0	252	0.996109	0.988235
Generalized anxiety disorder	mental disorders	52	5.23139	1.99608	0	0.500982	2	0	1	0	255	0.996094	0
Conjunctivitis, infectious	sense organs	52	5.23139	1.99216	1	0.501969	2	0	2	0	252	0.996109	0.988235
Adjustment reaction	mental disorders	51	5.13078	1.99608	0	0.500982	2	0	1	0	255	0.996094	0
Tinnitus	sense organs	51	5.13078	1.99216	1	0.501969	2	0	2	0	252	0.996109	0.988235
Gastritis and duodenitis, NOS	digestive	51	5.13078	1.99216	1	0.501969	2	0	2	0	252	0.996109	0.988235
Cyst of kidney, acquired	genitourinary	51	5.13078	1.99216	1	0.501969	2	0	2	0	252	0.996109	0.988235
Hypercalcemia	endocrine/metabolic	50	5.03018	1.99216	1	0.501969	2	0	2	0	252	0.996109	0.988235
Tobacco use disorder	mental disorders	50	5.03018	1.99608	0	0.500982	2	0	1	0	255	0.996094	0
Dementia with cerebral degenerations	mental disorders	50	5.03018	1.99608	0	0.500982	2	0	1	0	255	0.996094	0
Transient cerebral ischemia	circulatory system	50	5.03018	1.99608	0	0.500982	2	0	1	0	255	0.996094	0
Epilepsy, recurrent seizures, convulsions	neurological	50	5.03018	1.99608	0	0.500982	2	0	1	0	255	0.996094	0

## Sheet: Latine_con_UCDDP_nodes
phenotype	icd10_chapter	Latine	pL	AverageShortestPathLength	ClusteringCoefficient	ClosenessCentrality	IsSingleNode	Stress	Degree	BetweennessCentrality	NeighborhoodConnectivity	Radiality	TopologicalCoefficient
Essential hypertension	circulatory system	944	47.4849	1	0.0583717	1	FALSE	3678	63	0.819522	4.61905	1	0.111111
Hyperlipidemia	endocrine/metabolic	572	28.7726	1.49206	0.219758	0.670213	FALSE	774	32	0.0844994	8.90625	0.992189	0.141369
Type 2 diabetes	endocrine/metabolic	497	25	1.69841	0.48538	0.588785	FALSE	176	19	0.0135439	13.4737	0.988914	0.213868
Pain in joint	musculoskeletal	372	18.7123	1.73016	0.595588	0.577982	FALSE	110	17	0.00649977	14.7647	0.98841	0.23436
Other anemias	hematopoietic	344	17.3038	1.77778	0.67033	0.5625	FALSE	60	14	0.00366652	16.3571	0.987654	0.259637
GERD	digestive	341	17.1529	1.7619	0.704762	0.567568	FALSE	62	15	0.00287287	16.4667	0.987906	0.261376
Coronary atherosclerosis	circulatory system	307	15.4427	1.87302	0.607143	0.533898	FALSE	22	8	0.00230415	19.375	0.986143	0.30754
Abdominal pain	symptoms	295	14.839	1.79365	0.794872	0.557522	FALSE	32	13	0.00136786	17.7692	0.987402	0.282051
Osteoarthrosis NOS	musculoskeletal	281	14.1348	1.8254	0.836364	0.547826	FALSE	18	11	0.000807061	18.9091	0.986898	0.300144
Malaise and fatigue	symptoms	279	14.0342	1.79365	0.833333	0.557522	FALSE	26	13	0.000905201	18	0.987402	0.285714
Urinary tract infection	genitourinary	265	13.33	1.84127	0.888889	0.543103	FALSE	10	10	0.000494965	20.2	0.986647	0.320635
Back pain	symptoms	261	13.1288	1.8254	0.763636	0.547826	FALSE	26	11	0.00263331	18.5455	0.986898	0.294372
Hypothyroidism NOS	endocrine/metabolic	260	13.0785	1.95238	1	0.512195	FALSE	0	3	0	38	0.984883	0.603175
Pain in limb	symptoms	257	12.9276	1.80952	0.818182	0.552632	FALSE	24	12	0.00107222	18.5	0.98715	0.293651
Atrial fibrillation	circulatory system	241	12.1227	1.95238	1	0.512195	FALSE	0	3	0	38	0.984883	0.603175
Acute renal failure	genitourinary	241	12.1227	1.88889	0.761905	0.529412	FALSE	10	7	0.000768049	21.4286	0.985891	0.340136
Constipation	digestive	236	11.8712	1.85714	1	0.538462	FALSE	0	9	0	21.7778	0.986395	0.345679
Osteoarthrosis, localized, primary	musculoskeletal	231	11.6197	1.90476	0.933333	0.525	FALSE	2	6	7.31475e-05	23.6667	0.985639	0.375661
Nonspecific chest pain	circulatory system	230	11.5694	1.92063	1	0.520661	FALSE	0	5	0	28.8	0.985387	0.457143
Cough	respiratory	223	11.2173	1.87302	1	0.533898	FALSE	0	8	0	23.125	0.986143	0.367063
Shortness of breath	respiratory	213	10.7143	1.95238	0.666667	0.512195	FALSE	2	3	0.000256016	32.3333	0.984883	0.513228
Abnormal findings examination of lungs	respiratory	212	10.664	1.96825	1	0.508065	FALSE	0	2	0	47.5	0.984631	0.753968
Chronic pain	neurological	204	10.2616	1.88889	0.904762	0.529412	FALSE	4	7	0.000170678	22.1429	0.985891	0.351474
Anxiety disorder	mental disorders	192	9.65795	1.96825	1	0.508065	FALSE	0	2	0	47.5	0.984631	0.753968
Vitamin D deficiency	endocrine/metabolic	189	9.50704	1.95238	1	0.512195	FALSE	0	3	0	37.3333	0.984883	0.592593
Congestive heart failure (CHF) NOS	circulatory system	185	9.30584	1.95238	1	0.512195	FALSE	0	3	0	34.3333	0.984883	0.544974
Osteoporosis NOS	musculoskeletal	185	9.30584	1.96825	1	0.508065	FALSE	0	2	0	47.5	0.984631	0.753968
Chronic renal failure [CKD]	genitourinary	183	9.20523	1.93651	0.833333	0.516393	FALSE	2	4	0.000170678	26.25	0.985135	0.416667
Edema	symptoms	181	9.10463	1.95238	1	0.512195	FALSE	0	3	0	36.3333	0.984883	0.57672
Pneumonia	respiratory	180	9.05433	1.96825	1	0.508065	FALSE	0	2	0	47.5	0.984631	0.753968
Hypercholesterolemia	endocrine/metabolic	179	9.00402	1.96825	1	0.508065	FALSE	0	2	0	47.5	0.984631	0.753968
Senile cataract	sense organs	179	9.00402	1.98413	0	0.504	FALSE	0	1	0	63	0.984379	0
Hypertensive chronic kidney disease	circulatory system	177	8.90342	1.95238	1	0.512195	FALSE	0	3	0	33	0.984883	0.52381
Dementias	mental disorders	171	8.60161	1.98413	0	0.504	FALSE	0	1	0	63	0.984379	0
Major depressive disorder	mental disorders	171	8.60161	1.96825	1	0.508065	FALSE	0	2	0	47.5	0.984631	0.753968
Cataract	sense organs	168	8.4507	1.98413	0	0.504	FALSE	0	1	0	63	0.984379	0
Hyposmolality and/or hyponatremia	endocrine/metabolic	167	8.4004	1.98413	0	0.504	FALSE	0	1	0	63	0.984379	0
Glaucoma	sense organs	164	8.2495	1.98413	0	0.504	FALSE	0	1	0	63	0.984379	0
Other dyspnea	respiratory	162	8.14889	1.96825	1	0.508065	FALSE	0	2	0	33	0.984631	0.52381
Hearing loss	sense organs	159	7.99799	1.98413	0	0.504	FALSE	0	1	0	63	0.984379	0
Contusion	injuries & poisonings	157	7.89738	1.98413	0	0.504	FALSE	0	1	0	63	0.984379	0
Respiratory failure	respiratory	156	7.84708	1.98413	0	0.504	FALSE	0	1	0	63	0.984379	0
Dysphagia	digestive	156	7.84708	1.98413	0	0.504	FALSE	0	1	0	63	0.984379	0
Myocardial infarction	circulatory system	152	7.64588	1.96825	1	0.508065	FALSE	0	2	0	35.5	0.984631	0.563492
Nausea and vomiting	symptoms	151	7.59557	1.98413	0	0.504	FALSE	0	1	0	63	0.984379	0
Dizziness and giddiness (Light-headedness and vertigo)	sense organs	150	7.54527	1.98413	0	0.504	FALSE	0	1	0	63	0.984379	0
Degeneration of intervertebral disc	musculoskeletal	146	7.34406	1.96825	1	0.508065	FALSE	0	2	0	37	0.984631	0.587302
Diarrhea	digestive	145	7.29376	1.98413	0	0.504	FALSE	0	1	0	63	0.984379	0
Other abnormal glucose	endocrine/metabolic	145	7.29376	1.98413	0	0.504	FALSE	0	1	0	63	0.984379	0
Hypovolemia	endocrine/metabolic	145	7.29376	1.98413	0	0.504	FALSE	0	1	0	63	0.984379	0
Cervicalgia	symptoms	144	7.24346	1.98413	0	0.504	FALSE	0	1	0	63	0.984379	0
Sepsis	injuries & poisonings	143	7.19316	1.96825	1	0.508065	FALSE	0	2	0	32.5	0.984631	0.515873
Other disorders of bone and cartilage	musculoskeletal	142	7.14286	1.98413	0	0.504	FALSE	0	1	0	63	0.984379	0
Hyperplasia of prostate	genitourinary	142	7.14286	1.98413	0	0.504	FALSE	0	1	0	63	0.984379	0
Other abnormal blood chemistry	symptoms	140	7.04225	1.98413	0	0.504	FALSE	0	1	0	63	0.984379	0
Osteopenia or other disorder of bone and cartilage	musculoskeletal	139	6.99195	1.98413	0	0.504	FALSE	0	1	0	63	0.984379	0
Septicemia	infectious diseases	137	6.89135	1.96825	1	0.508065	FALSE	0	2	0	32.5	0.984631	0.515873
Chronic Kidney Disease, Stage III	genitourinary	131	6.58954	1.98413	0	0.504	FALSE	0	1	0	63	0.984379	0
Type 2 diabetes with renal manifestations	endocrine/metabolic	129	6.48893	1.96825	1	0.508065	FALSE	0	2	0	41	0.984631	0.650794
Altered mental status	mental disorders	128	6.43863	1.98413	0	0.504	FALSE	0	1	0	63	0.984379	0
Nonrheumatic aortic valve disorders	circulatory system	124	6.23742	1.98413	0	0.504	FALSE	0	1	0	63	0.984379	0
Other specified cardiac dysrhythmias	circulatory system	123	6.18712	1.98413	0	0.504	FALSE	0	1	0	63	0.984379	0
Iron deficiency anemias, unspecified or not due to blood loss	hematopoietic	118	5.93561	1.98413	0	0.504	FALSE	0	1	0	63	0.984379	0
Allergic rhinitis	respiratory	115	5.78471	1.98413	0	0.504	FALSE	0	1	0	63	0.984379	0

## Sheet: White_AD_UCDDP_nodes
phenotype	icd10_chapter	White	pW	AverageShortestPathLength	ClusteringCoefficient	ClosenessCentrality	Eccentricity	Stress	Degree	BetweennessCentrality	NeighborhoodConnectivity	Radiality	TopologicalCoefficient
Alzheimer's disease	mental disorders	994	100	1	0.122114	1	1	52480	245	0.239864	30.7959	1	0.126196
Dementias	mental disorders	945	95.0704	1.00408	0.123119	0.995935	2	51992	244	0.231701	30.9221	0.999983	0.126213
Essential hypertension	circulatory system	640	64.3863	1.13878	0.163123	0.878136	2	37082	211	0.10936	35.5877	0.999434	0.145256
Memory loss	mental disorders	538	54.1247	1.31429	0.244796	0.76087	2	21188	168	0.0401727	43.625	0.998717	0.178061
Hyperlipidemia	endocrine/metabolic	514	51.7103	1.28571	0.23087	0.777778	2	23420	175	0.0433652	42.3429	0.998834	0.172828
Pain in joint	musculoskeletal	439	44.165	1.26939	0.220765	0.787781	2	24828	179	0.0502752	41.4078	0.9989	0.169012
Malaise and fatigue	symptoms	418	42.0523	1.3551	0.275901	0.737952	2	17962	158	0.0270137	46.3101	0.998551	0.189021
Urinary tract infection	genitourinary	403	40.5433	1.39592	0.303732	0.716374	2	15148	148	0.0234296	48.6419	0.998384	0.198538
Other persistent mental disorders due to conditions classified elsewhere	mental disorders	397	39.9396	1.53878	0.467604	0.649867	2	6738	113	0.0063685	60.6549	0.997801	0.247571
Major depressive disorder	mental disorders	373	37.5252	1.50612	0.419421	0.663957	2	8430	121	0.00907506	57.3388	0.997934	0.234036
Constipation	digestive	343	34.507	1.45306	0.359331	0.688202	2	11418	134	0.0136505	52.9627	0.998151	0.216174
Back pain	symptoms	340	34.2052	1.48163	0.388951	0.674931	2	9778	127	0.0107218	55.1575	0.998034	0.225133
Cough	respiratory	319	32.0926	1.50204	0.416339	0.665761	2	8616	122	0.00888211	57.1148	0.997951	0.233121
Osteoporosis NOS	musculoskeletal	307	30.8853	1.63265	0.625968	0.6125	2	2996	90	0.00268331	71.0556	0.997418	0.290023
Pain in limb	symptoms	303	30.4829	1.49796	0.408637	0.667575	2	8874	123	0.0096844	56.5854	0.997968	0.230961
Anxiety disorder	mental disorders	302	30.3823	1.63673	0.64096	0.610973	2	2812	89	0.00215871	71.8989	0.997401	0.293465
GERD	digestive	300	30.1811	1.56327	0.498501	0.639687	2	5688	107	0.0052961	62.785	0.997701	0.256265
Altered mental status	mental disorders	297	29.8793	1.57959	0.524081	0.633075	2	5000	103	0.00497074	64.5243	0.997634	0.263364
Other anemias	hematopoietic	283	28.4708	1.57143	0.51685	0.636364	2	5276	105	0.004707	63.9619	0.997668	0.261069
Osteoarthrosis NOS	musculoskeletal	282	28.3702	1.58367	0.532324	0.631443	2	4818	102	0.00421232	65.0588	0.997618	0.265546
Vitamin D deficiency	endocrine/metabolic	269	27.0624	1.66939	0.725926	0.599022	2	1776	81	0.000981243	76.9877	0.997268	0.314235
Hypothyroidism NOS	endocrine/metabolic	269	27.0624	1.71429	0.807453	0.583333	2	930	70	0.000735222	83.1571	0.997085	0.339417
Insomnia	neurological	260	26.1569	1.66531	0.716652	0.60049	2	1882	82	0.00107318	76.4512	0.997284	0.312046
Abdominal pain	symptoms	259	26.0563	1.61224	0.588578	0.620253	2	3674	95	0.00279942	68.6211	0.997501	0.280086
Urinary incontinence	genitourinary	258	25.9557	1.66122	0.679694	0.601966	2	2180	83	0.00160132	74.6386	0.997301	0.304647
Osteoarthrosis, localized, primary	musculoskeletal	255	25.6539	1.61224	0.584994	0.620253	2	3706	95	0.00289876	68.3684	0.997501	0.279055
Edema	symptoms	250	25.1509	1.64082	0.64838	0.609453	2	2692	88	0.00181467	72.4432	0.997384	0.295686
Coronary atherosclerosis	circulatory system	249	25.0503	1.64898	0.666758	0.606436	2	2436	86	0.001606	73.6047	0.997351	0.300427
Chronic pain	neurological	240	24.1449	1.65306	0.657983	0.604938	2	2442	85	0.00194022	73.2235	0.997334	0.298872
Hearing loss	sense organs	240	24.1449	1.6898	0.762807	0.591787	2	1352	76	0.000739796	79.5789	0.997185	0.324812
Vascular dementia	mental disorders	239	24.0443	1.72245	0.775241	0.580569	2	1024	68	0.00104926	82.4118	0.997051	0.336375
Mild cognitive impairment	mental disorders	227	22.837	1.75102	0.902732	0.571096	2	356	61	0.000233643	89.5738	0.996935	0.365607
Atrial fibrillation	circulatory system	213	21.4286	1.70612	0.74061	0.586124	2	1326	72	0.00114584	80.0833	0.997118	0.326871
Hypercholesterolemia	endocrine/metabolic	211	21.2274	1.76327	0.92196	0.56713	2	258	58	0.000118671	91.5172	0.996885	0.37354
Impacted cerumen	sense organs	207	20.8249	1.74694	0.883659	0.57243	2	440	62	0.000219104	88.5645	0.996951	0.361488
Dizziness and giddiness (Light-headedness and vertigo)	sense organs	205	20.6237	1.70204	0.789954	0.58753	2	1104	73	0.000588273	81.2192	0.997135	0.331507
Contusion	injuries & poisonings	205	20.6237	1.70612	0.804382	0.586124	2	1000	72	0.000530287	82.3333	0.997118	0.336054
Degeneration of intervertebral disc	musculoskeletal	205	20.6237	1.70612	0.767606	0.586124	2	1188	72	0.000840837	80.7917	0.997118	0.329762
Other abnormal glucose	endocrine/metabolic	202	20.3219	1.77959	0.923829	0.561927	2	218	54	0.000284834	94.3519	0.996818	0.38511
Alteration of consciousness	mental disorders	198	19.9195	1.77143	0.843506	0.564516	2	482	56	0.000282269	89.1964	0.996851	0.364067
Nonspecific chest pain	circulatory system	196	19.7183	1.71837	0.820119	0.581948	2	844	69	0.000461163	83.5797	0.997068	0.341142
Neurological disorders	mental disorders	195	19.6177	1.80816	0.922294	0.553047	2	168	47	0.0002058	98.3191	0.996701	0.401303
Dysphagia	digestive	194	19.5171	1.77143	0.91039	0.564516	2	276	56	0.000130583	93.3214	0.996851	0.380904
Vitamin B-complex deficiencies	endocrine/metabolic	193	19.4165	1.79184	0.972549	0.558087	2	70	51	3.26057e-05	97.7255	0.996768	0.39888
Frequency of urination and polyuria	genitourinary	193	19.4165	1.72245	0.82309	0.580569	2	806	68	0.000627547	84.2206	0.997051	0.343758
Seborrheic keratosis	dermatologic	192	19.3159	1.73061	0.808858	0.57783	2	820	66	0.000888642	84.197	0.997018	0.343661
Other disorders of bone and cartilage	musculoskeletal	192	19.3159	1.76327	0.933454	0.56713	2	220	58	9.00626e-05	92.5517	0.996885	0.377762
Diarrhea	digestive	191	19.2153	1.74286	0.888377	0.57377	2	436	63	0.000196033	88.8571	0.996968	0.362682
Shortness of breath	respiratory	191	19.2153	1.70204	0.772451	0.58753	2	1196	73	0.0008477	80.9726	0.997135	0.3305
Acute renal failure	genitourinary	188	18.9135	1.71837	0.695226	0.581948	2	1430	69	0.00139159	78.2609	0.997068	0.319432
Actinic keratosis	dermatologic	186	18.7123	1.74286	0.825397	0.57377	2	682	63	0.00097682	86.1746	0.996968	0.351733
Symptoms involving nervous and musculoskeletal systems	symptoms	181	18.2093	1.77959	0.95318	0.561927	2	134	54	5.28572e-05	95.6667	0.996818	0.390476
Syncope and collapse	symptoms	178	17.9074	1.81633	0.964646	0.550562	2	70	45	3.49896e-05	102.867	0.996668	0.419864
Other abnormal blood chemistry	symptoms	177	17.8068	1.77551	0.946801	0.563218	2	158	55	6.83204e-05	94.8909	0.996835	0.38731
Abnormal findings examination of lungs	respiratory	177	17.8068	1.74694	0.82073	0.57243	2	678	62	0.000810206	86.9839	0.996951	0.355036
Allergic rhinitis	respiratory	174	17.505	1.78776	0.944193	0.559361	2	148	52	8.15119e-05	96.1731	0.996785	0.392543
Disorder of skin and subcutaneous tissue NOS	dermatologic	174	17.505	1.75918	0.924021	0.568445	2	260	59	0.000113942	91.1864	0.996901	0.37219
Acute cystitis	genitourinary	168	16.9014	1.77551	0.899663	0.563218	2	298	55	0.000151839	93.1273	0.996835	0.380111
Hypovolemia	endocrine/metabolic	167	16.8008	1.81224	0.932367	0.551802	2	140	46	7.45117e-05	99.1522	0.996685	0.404703
Spondylosis without myelopathy	musculoskeletal	165	16.5996	1.79184	0.901961	0.558087	2	250	51	0.000241129	96.1373	0.996768	0.392397
Osteopenia or other disorder of bone and cartilage	musculoskeletal	164	16.499	1.82857	0.99187	0.546875	2	14	42	6.05007e-06	105.238	0.996618	0.429543
Atopic/contact dermatitis due to other or unspecified	dermatologic	163	16.3984	1.77959	0.938505	0.561927	2	176	54	7.45237e-05	95.037	0.996818	0.387906
Other specified cardiac dysrhythmias	circulatory system	162	16.2978	1.83673	0.997436	0.544444	2	4	40	1.41008e-06	109.75	0.996585	0.447959
Pneumonia	respiratory	162	16.2978	1.82041	0.915433	0.549327	2	160	44	0.000177424	100.386	0.996651	0.40974
Acute upper respiratory infections of multiple or unspecified sites	respiratory	161	16.1972	1.80408	0.968085	0.554299	2	72	48	3.02571e-05	99.7708	0.996718	0.407228
Type 2 diabetes	endocrine/metabolic	160	16.0966	1.86939	0.993952	0.534934	2	6	32	2.29722e-06	118	0.996451	0.481633
Hyperplasia of prostate	genitourinary	157	15.7948	1.88163	0.997537	0.531453	2	2	29	9.55886e-07	121.69	0.996401	0.496692
Cataract	sense organs	154	15.493	1.86531	0.984848	0.536105	2	16	33	9.91289e-06	115.939	0.996468	0.473222
Nausea and vomiting	symptoms	152	15.2918	1.83673	0.992308	0.544444	2	12	40	4.61202e-06	108.55	0.996585	0.443061
Other dyspnea	respiratory	151	15.1911	1.82449	0.973422	0.548098	2	48	43	2.92834e-05	104.256	0.996635	0.425534
Neoplasm of uncertain behavior of skin	neoplasms	151	15.1911	1.82857	0.897793	0.546875	2	176	42	0.000298316	102.738	0.996618	0.419339
Rash and other nonspecific skin eruption	dermatologic	150	15.0905	1.85306	0.998413	0.539648	2	2	36	6.97e-07	113.056	0.996518	0.461451
Delirium due to conditions classified elsewhere	mental disorders	147	14.7887	1.84082	0.948718	0.543237	2	76	39	5.13952e-05	105.769	0.996568	0.431711
Develomental delays and disorders	mental disorders	145	14.5875	1.91429	1	0.522388	2	0	21	0	132.238	0.996268	0.539747
Sepsis	injuries & poisonings	143	14.3863	1.82041	0.871036	0.549327	2	244	44	0.000225722	95.6136	0.996651	0.39026
Cervicalgia	symptoms	143	14.3863	1.84082	0.990553	0.543237	2	14	39	5.43743e-06	107.949	0.996568	0.440607
Dysuria	genitourinary	141	14.1851	1.86531	0.994318	0.536105	2	6	33	2.16971e-06	115.515	0.996468	0.47149
Senile cataract	sense organs	141	14.1851	1.8898	0.994302	0.529158	2	4	27	2.02764e-06	124.926	0.996368	0.509902
Elevated white blood cell count	hematopoietic	140	14.0845	1.87347	0.980645	0.533769	2	18	31	8.26022e-06	117	0.996435	0.477551
Swelling of limb	symptoms	139	13.9839	1.89388	0.972308	0.528017	2	18	26	1.7712e-05	124.885	0.996352	0.509733
Retention of urine	genitourinary	138	13.8833	1.85306	0.955556	0.539648	2	56	36	2.95357e-05	108.833	0.996518	0.444218
Septicemia	infectious diseases	137	13.7827	1.83673	0.875641	0.544444	2	194	40	0.000185842	97.025	0.996585	0.39602
Diverticulosis	digestive	136	13.6821	1.89388	1	0.528017	2	0	26	0	128.615	0.996352	0.524961
Nonrheumatic aortic valve disorders	circulatory system	136	13.6821	1.88571	1	0.530303	2	0	28	0	124.321	0.996385	0.507434
Chronic Kidney Disease, Stage III	genitourinary	135	13.5815	1.89388	0.969231	0.528017	2	20	26	1.67615e-05	123.346	0.996352	0.503454
Psychosis	mental disorders	135	13.5815	1.90612	1	0.524625	2	0	23	0	133.435	0.996302	0.544632
Hypotension NOS	circulatory system	134	13.4809	1.87755	0.972414	0.532609	2	24	30	1.13443e-05	115.767	0.996418	0.472517
Mixed hyperlipidemia	endocrine/metabolic	132	13.2797	1.8898	1	0.529158	2	0	27	0	126.222	0.996368	0.515193
Muscular wasting and disuse atrophy	symptoms	130	13.0785	1.88571	1	0.530303	2	0	28	0	125.393	0.996385	0.511808
Specific nonpsychotic mental disorders due to brain damage	mental disorders	128	12.8773	1.94694	1	0.513627	2	0	13	0	144.538	0.996135	0.589953
Encephalopathy, not elsewhere classified	neurological	127	12.7767	1.88571	0.989418	0.530303	2	8	28	3.83193e-06	117.571	0.996385	0.479883
Superficial injury without mention of infection	injuries & poisonings	125	12.5755	1.90612	1	0.524625	2	0	23	0	133.739	0.996302	0.545874
Cerebral artery occlusion, with cerebral infarction	circulatory system	122	12.2736	1.93469	1	0.516878	2	0	16	0	152.688	0.996185	0.623214
Chronic renal failure [CKD]	genitourinary	121	12.173	1.9102	0.991342	0.523504	2	4	22	3.3456e-06	130.545	0.996285	0.532839
Cerebral degeneration, unspecified	neurological	121	12.173	1.9551	1	0.511482	2	0	11	0	157.182	0.996102	0.641558
Heart failure with preserved EF [Diastolic heart failure]	circulatory system	120	12.0724	1.89388	0.981538	0.528017	2	12	26	8.92579e-06	123.423	0.996352	0.503768
Hyposmolality and/or hyponatremia	endocrine/metabolic	119	11.9718	1.92245	1	0.52017	2	0	19	0	142.263	0.996235	0.580666
Abnormal involuntary movements	neurological	118	11.8712	1.93469	1	0.516878	2	0	16	0	151.5	0.996185	0.618367
Congestive heart failure (CHF) NOS	circulatory system	117	11.7706	1.9102	0.926407	0.523504	2	34	22	0.00011375	125.136	0.996285	0.510761
Sensorineural hearing loss	sense organs	117	11.7706	1.90204	1	0.525751	2	0	24	0	130.125	0.996318	0.531122
Hypertensive chronic kidney disease	circulatory system	116	11.67	1.91837	1	0.521277	2	0	20	0	133.2	0.996252	0.543673
Chronic airway obstruction	respiratory	116	11.67	1.94694	1	0.513627	2	0	13	0	160.385	0.996135	0.654631
Cerebrovascular disease	circulatory system	115	11.5694	1.95918	1	0.510417	2	0	10	0	168.2	0.996085	0.686531
Dermatophytosis of nail	infectious diseases	115	11.5694	1.91837	0.973684	0.521277	2	10	20	1.1152e-05	134.55	0.996252	0.549184
Other headache syndromes	neurological	114	11.4688	1.89796	1	0.526882	2	0	25	0	128.4	0.996335	0.524082
Myocardial infarction	circulatory system	114	11.4688	1.92245	1	0.52017	2	0	19	0	141.053	0.996235	0.575725
Pulmonary collapse; interstitial and compensatory emphysema	respiratory	111	11.167	1.92653	1	0.519068	2	0	18	0	141	0.996218	0.57551
Glaucoma	sense organs	111	11.167	1.95102	1	0.512552	2	0	12	0	168.75	0.996118	0.688776
Other peripheral nerve disorders	neurological	110	11.0664	1.93061	1	0.51797	2	0	17	0	144.412	0.996202	0.589436
Other nonspecific findings on examination of urine	genitourinary	109	10.9658	1.94694	1	0.513627	2	0	13	0	159.154	0.996135	0.649608
Iron deficiency anemias, unspecified or not due to blood loss	hematopoietic	109	10.9658	1.94286	1	0.514706	2	0	14	0	157.857	0.996152	0.644315
Hematuria	genitourinary	108	10.8652	1.93469	1	0.516878	2	0	16	0	154.375	0.996185	0.630102
Hypopotassemia	endocrine/metabolic	106	10.664	1.93469	1	0.516878	2	0	16	0	153.125	0.996185	0.625
Atherosclerosis of aorta	circulatory system	105	10.5634	1.92653	1	0.519068	2	0	18	0	145.833	0.996218	0.595238
Fracture of vertebral column without mention of spinal cord injury	injuries & poisonings	104	10.4628	1.94286	1	0.514706	2	0	14	0	159.071	0.996152	0.649271
Hemorrhoids	circulatory system	103	10.3622	1.94286	1	0.514706	2	0	14	0	160.071	0.996152	0.653353
Open wounds of extremities	injuries & poisonings	102	10.2616	1.93469	1	0.516878	2	0	16	0	152.625	0.996185	0.622959
Spinal stenosis of lumbar region	musculoskeletal	102	10.2616	1.93061	1	0.51797	2	0	17	0	143.412	0.996202	0.585354
Symptoms involving digestive system	digestive	101	10.161	1.94286	1	0.514706	2	0	14	0	156.786	0.996152	0.639942
Obstructive sleep apnea	neurological	101	10.161	1.95918	1	0.510417	2	0	10	0	173.5	0.996085	0.708163
Diseases of nail, NOS	dermatologic	100	10.0604	1.93878	1	0.515789	2	0	15	0	151.267	0.996168	0.617415
Other disorders of soft tissues	musculoskeletal	99	9.95976	1.93061	1	0.51797	2	0	17	0	145.706	0.996202	0.594718
Nonrheumatic mitral valve disorders	circulatory system	98	9.85915	1.9551	1	0.511482	2	0	11	0	169.182	0.996102	0.690538
Asthma	respiratory	96	9.65795	1.94694	1	0.513627	2	0	13	0	164.538	0.996135	0.671586
Decubitus ulcer	dermatologic	96	9.65795	1.96735	1	0.508299	2	0	8	0	186.75	0.996052	0.762245
Muscle weakness	symptoms	95	9.55734	1.95918	1	0.510417	2	0	10	0	177.5	0.996085	0.72449
Benign neoplasm of skin	neoplasms	95	9.55734	1.93469	1	0.516878	2	0	16	0	140.125	0.996185	0.571939
Pleurisy; pleural effusion	respiratory	95	9.55734	1.95102	1	0.512552	2	0	12	0	154.583	0.996118	0.630952
Enthesopathy	musculoskeletal	94	9.45674	1.93878	1	0.515789	2	0	15	0	154.4	0.996168	0.630204
Basal cell carcinoma	neoplasms	94	9.45674	1.95102	1	0.512552	2	0	12	0	150.083	0.996118	0.612585
Acute pain	neurological	93	9.35614	1.93878	1	0.515789	2	0	15	0	156	0.996168	0.636735
Respiratory failure	respiratory	93	9.35614	1.93061	1	0.51797	2	0	17	0	130.412	0.996202	0.532293
Cerebral ischemia	circulatory system	92	9.25553	1.96327	1	0.509356	2	0	9	0	175	0.996068	0.714286
Arthropathy NOS	musculoskeletal	91	9.15493	1.94694	1	0.513627	2	0	13	0	160.077	0.996135	0.653375
Fracture of neck of femur	injuries & poisonings	91	9.15493	1.96327	1	0.509356	2	0	9	0	176	0.996068	0.718367
Abnormal electrocardiogram [ECG] [EKG]	circulatory system	90	9.05433	1.95102	1	0.512552	2	0	12	0	169	0.996118	0.689796
Acute bronchitis and bronchiolitis	respiratory	90	9.05433	1.96327	1	0.509356	2	0	9	0	180.556	0.996068	0.736961
Myalgia and myositis unspecified	symptoms	90	9.05433	1.93469	1	0.516878	2	0	16	0	149.875	0.996185	0.611735
Peripheral vascular disease, unspecified	circulatory system	89	8.95372	1.9551	1	0.511482	2	0	11	0	171.545	0.996102	0.700186
Cardiomegaly	circulatory system	88	8.85312	1.96735	1	0.508299	2	0	8	0	191	0.996052	0.779592
Thoracic or lumbosacral neuritis or radiculitis, unspecified	symptoms	86	8.65191	1.94286	1	0.514706	2	0	14	0	145.357	0.996152	0.593294
Musculoskeletal symptoms referable to limbs	symptoms	86	8.65191	1.96735	1	0.508299	2	0	8	0	191	0.996052	0.779592
Fever of unknown origin	symptoms	85	8.55131	1.9551	1	0.511482	2	0	11	0	166.545	0.996102	0.679777
Intestinal disaccharidase deficiencies and disaccharide malabsorption	endocrine/metabolic	84	8.4507	1.97143	1	0.507246	2	0	7	0	182.286	0.996035	0.744023
Other upper respiratory disease	respiratory	84	8.4507	1.96327	1	0.509356	2	0	9	0	180.333	0.996068	0.736054
Osteoarthrosis, generalized	musculoskeletal	84	8.4507	1.95918	1	0.510417	2	0	10	0	170	0.996085	0.693878
Occlusion and stenosis of precerebral arteries	circulatory system	83	8.3501	1.96735	1	0.508299	2	0	8	0	191	0.996052	0.779592
Symptoms involving cardiovascular system	circulatory system	83	8.3501	1.96735	1	0.508299	2	0	8	0	191	0.996052	0.779592
Pneumonitis due to inhalation of food or vomitus	respiratory	83	8.3501	1.9551	1	0.511482	2	0	11	0	140.545	0.996102	0.573655
Joint effusions	musculoskeletal	82	8.2495	1.96735	1	0.508299	2	0	8	0	187.625	0.996052	0.765816
Benign neoplasm of colon	neoplasms	82	8.2495	1.97143	1	0.507246	2	0	7	0	192.143	0.996035	0.784257
Other open wound of head and face	injuries & poisonings	82	8.2495	1.97143	1	0.507246	2	0	7	0	195.714	0.996035	0.798834
Acute posthemorrhagic anemia	hematopoietic	82	8.2495	1.96327	1	0.509356	2	0	9	0	170.111	0.996068	0.694331
Bronchitis	respiratory	81	8.14889	1.95918	1	0.510417	2	0	10	0	177.7	0.996085	0.725306
Protein-calorie malnutrition	endocrine/metabolic	81	8.14889	1.96735	1	0.508299	2	0	8	0	177.5	0.996052	0.72449
Diaphragmatic hernia	digestive	81	8.14889	1.96327	1	0.509356	2	0	9	0	179	0.996068	0.730612
Inflammatory and toxic neuropathy	neurological	80	8.04829	1.97143	1	0.507246	2	0	7	0	197.143	0.996035	0.804665
Acquired hypothyroidism	endocrine/metabolic	80	8.04829	1.97143	1	0.507246	2	0	7	0	184.571	0.996035	0.753353
Other dyschromia	dermatologic	80	8.04829	1.96327	1	0.509356	2	0	9	0	167.667	0.996068	0.684354
Hereditary and idiopathic peripheral neuropathy	neurological	80	8.04829	1.98367	1	0.504115	2	0	4	0	217	0.995985	0.885714
Dry eyes	sense organs	80	8.04829	1.97551	1	0.506198	2	0	6	0	203.667	0.996018	0.831293
Hypertensive heart disease	circulatory system	79	7.94769	1.96327	1	0.509356	2	0	9	0	174	0.996068	0.710204
Difficulty in walking	musculoskeletal	78	7.84708	1.96327	1	0.509356	2	0	9	0	184.667	0.996068	0.753741
Other diseases of lung	respiratory	78	7.84708	1.97959	1	0.505155	2	0	5	0	187.4	0.996002	0.764898
Sciatica	symptoms	78	7.84708	1.95918	1	0.510417	2	0	10	0	171.5	0.996085	0.7
Other non-epithelial cancer of skin	neoplasms	77	7.74648	1.98776	1	0.50308	2	0	3	0	233.333	0.995968	0.952381
Other specified diseases of sebaceous glands	dermatologic	77	7.74648	1.96327	1	0.509356	2	0	9	0	167.667	0.996068	0.684354
Sprains and strains	injuries & poisonings	76	7.64588	1.96735	1	0.508299	2	0	8	0	184	0.996052	0.75102
Anorexia	endocrine/metabolic	76	7.64588	1.98367	1	0.504115	2	0	4	0	214.5	0.995985	0.87551
Other conditions of brain, NOS	neurological	76	7.64588	1.97143	1	0.507246	2	0	7	0	197.143	0.996035	0.804665
Dementia with cerebral degenerations	mental disorders	75	7.54527	1.98367	1	0.504115	2	0	4	0	217	0.995985	0.885714
Other abnormality of urination	genitourinary	75	7.54527	1.97143	1	0.507246	2	0	7	0	180.429	0.996035	0.736443
Sleep disorders	neurological	75	7.54527	1.97551	1	0.506198	2	0	6	0	203.667	0.996018	0.831293
Obesity	endocrine/metabolic	75	7.54527	1.98367	1	0.504115	2	0	4	0	218.75	0.995985	0.892857
Abnormal heart sounds	circulatory system	75	7.54527	1.97959	1	0.505155	2	0	5	0	208.6	0.996002	0.851429
Dysthymic disorder	mental disorders	75	7.54527	1.96735	1	0.508299	2	0	8	0	179	0.996052	0.730612
Disturbance of skin sensation	dermatologic	74	7.44467	1.98367	1	0.504115	2	0	4	0	209	0.995985	0.853061
Other and unspecified disorders of the nervous system	neurological	74	7.44467	1.98367	1	0.504115	2	0	4	0	200.75	0.995985	0.819388
Inflammation of eyelids	sense organs	74	7.44467	1.98776	1	0.50308	2	0	3	0	233.333	0.995968	0.952381
Superficial cellulitis and abscess	dermatologic	73	7.34406	1.98367	1	0.504115	2	0	4	0	219.75	0.995985	0.896939
Aphasia/speech disturbance	mental disorders	73	7.34406	1.98367	1	0.504115	2	0	4	0	217	0.995985	0.885714
Chronic venous insufficiency [CVI]	circulatory system	73	7.34406	1.97959	1	0.505155	2	0	5	0	208.6	0.996002	0.851429
Squamous cell carcinoma	neoplasms	73	7.34406	1.97143	1	0.507246	2	0	7	0	165.571	0.996035	0.675802
Pathologic fracture	musculoskeletal	72	7.24346	1.97551	1	0.506198	2	0	6	0	189.5	0.996018	0.773469
Candidiasis	infectious diseases	72	7.24346	1.98367	1	0.504115	2	0	4	0	212	0.995985	0.865306
Hyperpotassemia	endocrine/metabolic	71	7.14286	1.98367	1	0.504115	2	0	4	0	219.75	0.995985	0.896939
Blindness and low vision	sense organs	71	7.14286	1.98776	1	0.50308	2	0	3	0	233.333	0.995968	0.952381
Other disorders of the kidney and ureters	genitourinary	70	7.04225	1.98776	1	0.50308	2	0	3	0	233.333	0.995968	0.952381
Spinal stenosis	musculoskeletal	70	7.04225	1.98367	1	0.504115	2	0	4	0	219.75	0.995985	0.896939
Acidosis	endocrine/metabolic	70	7.04225	1.97959	1	0.505155	2	0	5	0	183.4	0.996002	0.748571
Macular degeneration (senile) of retina NOS	sense organs	70	7.04225	1.98776	1	0.50308	2	0	3	0	233.333	0.995968	0.952381
Cellulitis and abscess of leg, except foot	dermatologic	69	6.94165	1.98367	1	0.504115	2	0	4	0	219.75	0.995985	0.896939
Other symptoms involving urinary system	genitourinary	69	6.94165	1.98367	1	0.504115	2	0	4	0	219.75	0.995985	0.896939
Flatulence	digestive	69	6.94165	1.98367	1	0.504115	2	0	4	0	219.75	0.995985	0.896939
Orthostatic hypotension	circulatory system	69	6.94165	1.98367	1	0.504115	2	0	4	0	218.75	0.995985	0.892857
Parkinson's disease	neurological	69	6.94165	1.99184	1	0.502049	2	0	2	0	244.5	0.995952	0.997959
Heart failure with reduced EF [Systolic or combined heart failure]	circulatory system	68	6.84105	1.97959	1	0.505155	2	0	5	0	179.4	0.996002	0.732245
Adult failure to thrive	endocrine/metabolic	68	6.84105	1.98776	1	0.50308	2	0	3	0	233.333	0.995968	0.952381
Bacterial infection NOS	infectious diseases	67	6.74044	1.98367	1	0.504115	2	0	4	0	212	0.995985	0.865306
Abnormality of gait	neurological	67	6.74044	1.98776	1	0.50308	2	0	3	0	233.333	0.995968	0.952381
Functional disorders of bladder	genitourinary	66	6.63984	1.98776	1	0.50308	2	0	3	0	233.333	0.995968	0.952381
Pruritus and related conditions	dermatologic	65	6.53924	1.97959	1	0.505155	2	0	5	0	210.8	0.996002	0.860408
Neoplasm of uncertain behavior	neoplasms	65	6.53924	1.98776	1	0.50308	2	0	3	0	233.333	0.995968	0.952381
Transient cerebral ischemia	circulatory system	64	6.43863	1.98367	1	0.504115	2	0	4	0	217	0.995985	0.885714
Presbyopia	sense organs	64	6.43863	1.98367	1	0.504115	2	0	4	0	219.75	0.995985	0.896939
Painful respiration	respiratory	64	6.43863	1.98367	1	0.504115	2	0	4	0	219.75	0.995985	0.896939
Generalized anxiety disorder	mental disorders	64	6.43863	1.98776	1	0.50308	2	0	3	0	219	0.995968	0.893878
E. coli	infectious diseases	63	6.33803	1.98367	1	0.504115	2	0	4	0	212	0.995985	0.865306
Conjunctivitis, infectious	sense organs	62	6.23742	1.98776	1	0.50308	2	0	3	0	233.333	0.995968	0.952381
Deep vein thrombosis [DVT]	circulatory system	62	6.23742	1.99184	1	0.502049	2	0	2	0	244.5	0.995952	0.997959
Tachycardia NOS	circulatory system	62	6.23742	1.98776	1	0.50308	2	0	3	0	233.333	0.995968	0.952381
Peripheral enthesopathies and allied syndromes	musculoskeletal	61	6.13682	1.98367	1	0.504115	2	0	4	0	219.75	0.995985	0.896939
Chronic ulcer of leg or foot	dermatologic	61	6.13682	1.98776	1	0.50308	2	0	3	0	233.333	0.995968	0.952381
Kyphoscoliosis and scoliosis	musculoskeletal	61	6.13682	1.98776	1	0.50308	2	0	3	0	233.333	0.995968	0.952381
Osteoarthritis; localized	musculoskeletal	60	6.03622	1.98776	1	0.50308	2	0	3	0	233.333	0.995968	0.952381
Palpitations	circulatory system	60	6.03622	1.98776	1	0.50308	2	0	3	0	233.333	0.995968	0.952381
Nonspecific abnormal findings in stool contents	digestive	60	6.03622	1.99184	1	0.502049	2	0	2	0	244.5	0.995952	0.997959
Visual disturbances	sense organs	60	6.03622	1.99184	1	0.502049	2	0	2	0	244.5	0.995952	0.997959
Noninfectious gastroenteritis	digestive	59	5.93561	1.99184	1	0.502049	2	0	2	0	244.5	0.995952	0.997959
Malignant neoplasm of female breast	neoplasms	57	5.73441	1.99184	1	0.502049	2	0	2	0	244.5	0.995952	0.997959
Astigmatism	sense organs	57	5.73441	1.99184	1	0.502049	2	0	2	0	244.5	0.995952	0.997959
Hyperosmolality and/or hypernatremia	endocrine/metabolic	57	5.73441	1.99184	1	0.502049	2	0	2	0	244.5	0.995952	0.997959
Open wounds of head; neck; and trunk	injuries & poisonings	56	5.6338	1.99184	1	0.502049	2	0	2	0	244.5	0.995952	0.997959
Solitary pulmonary nodule	respiratory	56	5.6338	1.99184	1	0.502049	2	0	2	0	244.5	0.995952	0.997959
Emphysema	respiratory	56	5.6338	1.99184	1	0.502049	2	0	2	0	244.5	0.995952	0.997959
Chronic kidney disease, Stage I or II	genitourinary	56	5.6338	1.99184	1	0.502049	2	0	2	0	244.5	0.995952	0.997959
Chronic dermatitis due to solar radiation	dermatologic	56	5.6338	1.99184	1	0.502049	2	0	2	0	244.5	0.995952	0.997959
Impaired fasting glucose	endocrine/metabolic	55	5.5332	1.99184	1	0.502049	2	0	2	0	244.5	0.995952	0.997959
Organic or persistent insomnia	neurological	54	5.4326	1.99184	1	0.502049	2	0	2	0	244.5	0.995952	0.997959
Chronic pulmonary heart disease	circulatory system	54	5.4326	1.99184	1	0.502049	2	0	2	0	244.5	0.995952	0.997959
Osteitis deformans and osteopathies associated with other disorders classified elsewhere	musculoskeletal	53	5.33199	1.99184	1	0.502049	2	0	2	0	244.5	0.995952	0.997959
Cystitis	genitourinary	53	5.33199	1.99184	1	0.502049	2	0	2	0	244.5	0.995952	0.997959
Lack of coordination	neurological	53	5.33199	1.99184	1	0.502049	2	0	2	0	244.5	0.995952	0.997959
Aphasia	mental disorders	53	5.33199	1.99184	1	0.502049	2	0	2	0	244.5	0.995952	0.997959
Mood disorders	mental disorders	53	5.33199	1.99184	1	0.502049	2	0	2	0	244.5	0.995952	0.997959
Skull and face fracture and other intercranial injury	injuries & poisonings	53	5.33199	1.99184	1	0.502049	2	0	2	0	244.5	0.995952	0.997959
Postmenopausal atrophic vaginitis	genitourinary	52	5.23139	1.99184	1	0.502049	2	0	2	0	244.5	0.995952	0.997959
Disorders of vitreous body	sense organs	52	5.23139	1.99184	1	0.502049	2	0	2	0	244.5	0.995952	0.997959
Premature beats	circulatory system	52	5.23139	1.99184	1	0.502049	2	0	2	0	244.5	0.995952	0.997959
Cholelithiasis	digestive	52	5.23139	1.99184	1	0.502049	2	0	2	0	244.5	0.995952	0.997959
Nonspecific abnormal findings on radiological and other examination of skull and head	neurological	52	5.23139	1.99184	1	0.502049	2	0	2	0	244.5	0.995952	0.997959
Sebaceous cyst	dermatologic	51	5.13078	1.99184	1	0.502049	2	0	2	0	244.5	0.995952	0.997959
Obstructive chronic bronchitis	respiratory	51	5.13078	1.99184	1	0.502049	2	0	2	0	244.5	0.995952	0.997959
Thrombocytopenia	hematopoietic	51	5.13078	1.99184	1	0.502049	2	0	2	0	244.5	0.995952	0.997959
Sinoatrial node dysfunction (Bradycardia)	circulatory system	50	5.03018	1.99184	1	0.502049	2	0	2	0	244.5	0.995952	0.997959
Other disorders of thyroid	endocrine/metabolic	50	5.03018	1.99592	0	0.501022	2	0	1	0	245	0.995935	0

## Sheet: White_con_UCDDP_nodes
phenotype	icd10_chapter	White	pW	AverageShortestPathLength	ClusteringCoefficient	ClosenessCentrality	Eccentricity	Stress	Degree	BetweennessCentrality	NeighborhoodConnectivity	Radiality	TopologicalCoefficient
Essential hypertension	circulatory system	858	43.159	1.0137	0.0700313	0.986486	2	4888	72	0.711537	5.98611	0.99981	0.117477
Hyperlipidemia	endocrine/metabolic	584	29.3763	1.38356	0.178788	0.722772	2	1706	45	0.117549	9.53333	0.994673	0.130594
Pain in joint	musculoskeletal	432	21.7304	1.47945	0.237553	0.675926	2	1138	38	0.0657672	11.0263	0.993341	0.151045
Atrial fibrillation	circulatory system	354	17.8068	1.86301	0.854545	0.536765	3	16	11	0.00101471	25	0.988014	0.347222
Hypothyroidism NOS	endocrine/metabolic	352	17.7062	1.84932	0.909091	0.540741	3	12	12	0.000298525	24.75	0.988204	0.34375
Back pain	symptoms	335	16.8511	1.67123	0.456667	0.598361	3	326	25	0.0138265	15.4	0.990677	0.213889
Malaise and fatigue	symptoms	335	16.8511	1.68493	0.492754	0.593496	3	280	24	0.00967254	16	0.990487	0.222222
GERD	digestive	333	16.7505	1.78082	0.720588	0.561538	3	76	17	0.00191905	20.2941	0.989155	0.281863
Coronary atherosclerosis	circulatory system	317	15.9457	1.84932	0.924242	0.540741	3	10	12	0.000224536	24.9167	0.988204	0.346065
Urinary tract infection	genitourinary	308	15.493	1.83562	0.884615	0.544776	3	18	13	0.000395768	24.0769	0.988394	0.334402
Pain in limb	symptoms	299	15.0402	1.78082	0.654412	0.561538	3	94	17	0.00262814	19.5882	0.989155	0.272059
Shortness of breath	respiratory	284	14.2857	1.76712	0.640523	0.565891	3	110	18	0.00401748	19.1111	0.989346	0.265432
Osteoarthrosis NOS	musculoskeletal	284	14.2857	1.89041	0.916667	0.528986	3	6	9	0.000149036	28.6667	0.987633	0.398148
Other anemias	hematopoietic	284	14.2857	1.83562	0.884615	0.544776	3	18	13	0.000395768	24.0769	0.988394	0.334402
Osteoarthrosis, localized, primary	musculoskeletal	257	12.9276	1.90411	0.964286	0.52518	3	2	8	4.75647e-05	29.75	0.987443	0.413194
Osteoporosis NOS	musculoskeletal	257	12.9276	1.94521	1	0.514085	3	0	5	0	40.8	0.986872	0.566667
Constipation	digestive	254	12.7767	1.89041	0.944444	0.528986	3	4	9	8.45594e-05	28.5556	0.987633	0.396605
Cough	respiratory	253	12.7264	1.89041	1	0.528986	3	0	9	0	29.6667	0.987633	0.412037
Nonspecific chest pain	circulatory system	252	12.6761	1.86301	0.927273	0.536765	3	8	11	0.000175461	26.0909	0.988014	0.362374
Abdominal pain	symptoms	246	12.3742	1.87671	0.933333	0.532847	3	6	10	0.000138919	27.6	0.987823	0.383333
Type 2 diabetes	endocrine/metabolic	239	12.0221	1.9863	1	0.503448	3	0	2	0	58.5	0.986301	0.8125
Edema	symptoms	233	11.7203	1.91781	1	0.521429	3	0	7	0	34.1429	0.987253	0.474206
Chronic pain	neurological	233	11.7203	1.90411	0.964286	0.52518	3	2	8	4.75647e-05	30.75	0.987443	0.427083
Hypercholesterolemia	endocrine/metabolic	231	11.6197	1.9726	1	0.506944	3	0	3	0	51.6667	0.986492	0.717593
Anxiety disorder	mental disorders	222	11.167	1.9589	1	0.51049	3	0	4	0	45	0.986682	0.625
Actinic keratosis	dermatologic	219	11.0161	1.91781	0.6	0.521429	2	292	6	0.0274924	27.3333	0.987253	0.377315
Vitamin D deficiency	endocrine/metabolic	215	10.8149	1.94521	1	0.514085	3	0	5	0	40.8	0.986872	0.566667
Degeneration of intervertebral disc	musculoskeletal	213	10.7143	1.93151	1	0.51773	3	0	6	0	36.8333	0.987062	0.511574
Abnormal findings examination of lungs	respiratory	209	10.5131	1.9589	1	0.51049	3	0	4	0	43.25	0.986682	0.600694
Major depressive disorder	mental disorders	204	10.2616	1.9726	1	0.506944	3	0	3	0	51.6667	0.986492	0.717593
Senile cataract	sense organs	198	9.95976	2	0	0.5	3	0	1	0	72	0.986111	0
Other abnormal glucose	endocrine/metabolic	193	9.70825	1.9726	1	0.506944	3	0	3	0	51.6667	0.986492	0.717593
Hearing loss	sense organs	192	9.65795	1.9726	1	0.506944	3	0	3	0	51.6667	0.986492	0.717593
Cataract	sense organs	186	9.35614	1.9863	1	0.503448	3	0	2	0	58.5	0.986301	0.8125
Dizziness and giddiness (Light-headedness and vertigo)	sense organs	185	9.30584	1.9726	1	0.506944	3	0	3	0	51.6667	0.986492	0.717593
Other dyspnea	respiratory	185	9.30584	1.9589	1	0.51049	3	0	4	0	39.75	0.986682	0.552083
Osteopenia or other disorder of bone and cartilage	musculoskeletal	184	9.25553	1.9589	1	0.51049	3	0	4	0	39.75	0.986682	0.552083
Other disorders of bone and cartilage	musculoskeletal	184	9.25553	1.9589	1	0.51049	3	0	4	0	39.75	0.986682	0.552083
Seborrheic keratosis	dermatologic	183	9.20523	1.94521	1	0.514085	2	0	4	0	40.25	0.986872	0.55137
Nonrheumatic aortic valve disorders	circulatory system	175	8.80282	1.9863	1	0.503448	3	0	2	0	58.5	0.986301	0.8125
Congestive heart failure (CHF) NOS	circulatory system	173	8.70221	1.9726	1	0.506944	3	0	3	0	42.6667	0.986492	0.592593
Acute renal failure	genitourinary	170	8.55131	1.9863	1	0.503448	3	0	2	0	58.5	0.986301	0.8125
Hyperplasia of prostate	genitourinary	169	8.50101	2	0	0.5	3	0	1	0	72	0.986111	0
Insomnia	neurological	168	8.4507	1.9726	1	0.506944	3	0	3	0	51.6667	0.986492	0.717593
Allergic rhinitis	respiratory	166	8.3501	1.9726	1	0.506944	3	0	3	0	51.6667	0.986492	0.717593
Other abnormal blood chemistry	symptoms	160	8.04829	1.9863	1	0.503448	3	0	2	0	58.5	0.986301	0.8125
Disorder of skin and subcutaneous tissue NOS	dermatologic	158	7.94769	1.94521	1	0.514085	2	0	4	0	40.25	0.986872	0.55137
Chronic airway obstruction	respiratory	157	7.89738	2	0	0.5	3	0	1	0	72	0.986111	0
Glaucoma	sense organs	156	7.84708	2	0	0.5	3	0	1	0	72	0.986111	0
Pneumonia	respiratory	153	7.69618	2	0	0.5	3	0	1	0	72	0.986111	0
Dysphagia	digestive	153	7.69618	2	0	0.5	3	0	1	0	72	0.986111	0
Diarrhea	digestive	151	7.59557	2	0	0.5	3	0	1	0	72	0.986111	0
Spondylosis without myelopathy	musculoskeletal	150	7.54527	1.9863	1	0.503448	3	0	2	0	48.5	0.986301	0.673611
Contusion	injuries & poisonings	150	7.54527	1.9863	1	0.503448	3	0	2	0	55	0.986301	0.763889
Nausea and vomiting	symptoms	148	7.44467	2	0	0.5	3	0	1	0	72	0.986111	0
Other specified cardiac dysrhythmias	circulatory system	146	7.34406	2	0	0.5	3	0	1	0	72	0.986111	0
Arthropathy NOS	musculoskeletal	145	7.29376	2	0	0.5	3	0	1	0	72	0.986111	0
Chronic Kidney Disease, Stage III	genitourinary	141	7.09256	2	0	0.5	3	0	1	0	72	0.986111	0
Frequency of urination and polyuria	genitourinary	141	7.09256	2	0	0.5	3	0	1	0	72	0.986111	0
Chronic renal failure [CKD]	genitourinary	139	6.99195	2	0	0.5	3	0	1	0	72	0.986111	0
Urinary incontinence	genitourinary	137	6.89135	2	0	0.5	3	0	1	0	72	0.986111	0
Impacted cerumen	sense organs	137	6.89135	2	0	0.5	3	0	1	0	72	0.986111	0
Myocardial infarction	circulatory system	135	6.79074	2	0	0.5	3	0	1	0	72	0.986111	0
Neoplasm of uncertain behavior of skin	neoplasms	135	6.79074	2.90411	0	0.34434	3	0	1	0	6	0.973554	0
Hyposmolality and/or hyponatremia	endocrine/metabolic	131	6.58954	2	0	0.5	3	0	1	0	72	0.986111	0
Acute upper respiratory infections of multiple or unspecified sites	respiratory	130	6.53924	2	0	0.5	3	0	1	0	72	0.986111	0
Asthma	respiratory	130	6.53924	2	0	0.5	3	0	1	0	72	0.986111	0
Atopic/contact dermatitis due to other or unspecified	dermatologic	128	6.43863	2	0	0.5	3	0	1	0	72	0.986111	0
Pulmonary collapse; interstitial and compensatory emphysema	respiratory	127	6.38833	2	0	0.5	3	0	1	0	72	0.986111	0
Mixed hyperlipidemia	endocrine/metabolic	127	6.38833	1.9863	1	0.503448	3	0	2	0	58.5	0.986301	0.8125
Syncope and collapse	symptoms	126	6.33803	2	0	0.5	3	0	1	0	72	0.986111	0
Hypertensive chronic kidney disease	circulatory system	125	6.28773	2	0	0.5	3	0	1	0	72	0.986111	0
Heart failure with preserved EF [Diastolic heart failure]	circulatory system	125	6.28773	2	0	0.5	3	0	1	0	72	0.986111	0
Cardiomegaly	circulatory system	121	6.08652	2	0	0.5	3	0	1	0	72	0.986111	0
Sepsis	injuries & poisonings	113	5.6841	1	0	1	1	0	1	0	1	1	0
Septicemia	infectious diseases	107	5.38229	1	0	1	1	0	1	0	1	1	0
