# Supplementary material for: Similarities and differences in Alzheimer’s dementia comorbidities in racialized populations identified from electronic medical records
Source: Commun Med (Lond). 2023 Apr 8;3:50. doi: 10.1038/s43856-023-00280-2 (PMC10082816; doi:10.1038/s43856-023-00280-2)
Supplement: Supplementary file 12 — Supplementary Data 11 [file 43856_2023_280_MOESM12_ESM.xlsx]

## Sheet: Asian_AD_UCDDP_edges
phenotype_1	phenotype_2	Asian	pA
Dementias	Alzheimer's disease	963	96.8813
Essential hypertension	Alzheimer's disease	736	74.0443
Essential hypertension	Dementias	720	72.4346
Hyperlipidemia	Alzheimer's disease	568	57.1429
Hyperlipidemia	Dementias	559	56.2374
Essential hypertension	Hyperlipidemia	487	48.994
Memory loss	Alzheimer's disease	473	47.5855
Memory loss	Dementias	467	46.9819
Malaise and fatigue	Alzheimer's disease	403	40.5433
Malaise and fatigue	Dementias	399	40.1408
Pain in joint	Alzheimer's disease	387	38.9336
Other persistent mental disorders due to conditions classified elsewhere	Alzheimer's disease	382	38.4306
Dementias	Pain in joint	381	38.33
Essential hypertension	Memory loss	381	38.33
Other persistent mental disorders due to conditions classified elsewhere	Dementias	379	38.1288
Osteoporosis NOS	Alzheimer's disease	362	36.4185
Other anemias	Alzheimer's disease	361	36.3179
Dementias	Other anemias	360	36.2173
Dementias	Osteoporosis NOS	358	36.0161
Urinary tract infection	Alzheimer's disease	351	35.3119
Dementias	Urinary tract infection	345	34.7082
Malaise and fatigue	Essential hypertension	345	34.7082
Type 2 diabetes	Alzheimer's disease	343	34.507
Constipation	Alzheimer's disease	338	34.004
Dementias	Type 2 diabetes	337	33.9034
Essential hypertension	Pain in joint	337	33.9034
Cough	Alzheimer's disease	336	33.8028
Dementias	Constipation	331	33.2998
Cough	Dementias	331	33.2998
Essential hypertension	Type 2 diabetes	311	31.2877
Memory loss	Hyperlipidemia	309	31.0865
Other persistent mental disorders due to conditions classified elsewhere	Essential hypertension	308	30.9859
Essential hypertension	Osteoporosis NOS	302	30.3823
Essential hypertension	Other anemias	302	30.3823
Essential hypertension	Urinary tract infection	297	29.8793
Essential hypertension	Cough	296	29.7787
Alzheimer's disease	Back pain	289	29.0744
Vitamin D deficiency	Alzheimer's disease	285	28.672
Dementias	Back pain	285	28.672
Essential hypertension	Constipation	281	28.2696
Dementias	Vitamin D deficiency	280	28.169
Malaise and fatigue	Hyperlipidemia	277	27.8672
Hyperlipidemia	Pain in joint	276	27.7666
Major depressive disorder	Alzheimer's disease	273	27.4648
Acute renal failure	Alzheimer's disease	273	27.4648
Dementias	Major depressive disorder	271	27.2636
Dementias	Acute renal failure	268	26.9618
Hyperlipidemia	Type 2 diabetes	268	26.9618
Alzheimer's disease	GERD	264	26.5594
Osteoarthrosis NOS	Alzheimer's disease	263	26.4588
Vascular dementia	Alzheimer's disease	260	26.1569
Dementias	GERD	260	26.1569
Pain in limb	Alzheimer's disease	259	26.0563
Dementias	Osteoarthrosis NOS	259	26.0563
Dementias	Vascular dementia	257	25.8551
Hyperlipidemia	Other anemias	257	25.8551
Dementias	Pain in limb	256	25.7545
Abdominal pain	Alzheimer's disease	255	25.6539
Essential hypertension	Back pain	254	25.5533
Other persistent mental disorders due to conditions classified elsewhere	Hyperlipidemia	252	25.3521
Dementias	Abdominal pain	250	25.1509
Hyperlipidemia	Osteoporosis NOS	249	25.0503
Altered mental status	Alzheimer's disease	248	24.9497
Memory loss	Pain in joint	248	24.9497
Hypercholesterolemia	Alzheimer's disease	246	24.7485
Dementias	Hypercholesterolemia	245	24.6479
Dementias	Altered mental status	245	24.6479
Hearing loss	Alzheimer's disease	244	24.5473
Hyperlipidemia	Constipation	243	24.4467
Hyperlipidemia	Urinary tract infection	243	24.4467
Dementias	Hearing loss	242	24.3461
Other abnormal glucose	Alzheimer's disease	240	24.1449
Essential hypertension	Acute renal failure	239	24.0443
Other abnormal glucose	Dementias	238	23.9437
Cough	Hyperlipidemia	238	23.9437
Essential hypertension	Pain in limb	236	23.7425
Coronary atherosclerosis	Alzheimer's disease	235	23.6419
Essential hypertension	Vitamin D deficiency	235	23.6419
Abnormal findings examination of lungs	Alzheimer's disease	234	23.5412
Essential hypertension	Osteoarthrosis NOS	234	23.5412
Malaise and fatigue	Memory loss	233	23.4406
Dementias	Abnormal findings examination of lungs	232	23.34
Urinary incontinence	Alzheimer's disease	231	23.2394
Dementias	Urinary incontinence	231	23.2394
Dysphagia	Alzheimer's disease	230	23.1388
Insomnia	Alzheimer's disease	230	23.1388
Coronary atherosclerosis	Dementias	230	23.1388
Dementias	Dysphagia	228	22.9376
Dementias	Insomnia	228	22.9376
Hypovolemia	Alzheimer's disease	227	22.837
Essential hypertension	GERD	227	22.837
Other persistent mental disorders due to conditions classified elsewhere	Memory loss	226	22.7364
Malaise and fatigue	Pain in joint	224	22.5352
Nonspecific chest pain	Alzheimer's disease	223	22.4346
Dementias	Hypovolemia	223	22.4346
Essential hypertension	Vascular dementia	222	22.334
Dementias	Nonspecific chest pain	221	22.2334
Essential hypertension	Major depressive disorder	221	22.2334
Osteoarthrosis, localized, primary	Alzheimer's disease	219	22.0322
Essential hypertension	Hearing loss	219	22.0322
Other abnormal blood chemistry	Alzheimer's disease	218	21.9316
Dementias	Other abnormal blood chemistry	218	21.9316
Dementias	Osteoarthrosis, localized, primary	217	21.831
Malaise and fatigue	Other anemias	216	21.7304
Essential hypertension	Hypercholesterolemia	214	21.5292
Essential hypertension	Abdominal pain	214	21.5292
Edema	Alzheimer's disease	212	21.328
Memory loss	Osteoporosis NOS	212	21.328
Essential hypertension	Altered mental status	211	21.2274
Dementias	Edema	210	21.1268
Hyperlipidemia	Vitamin D deficiency	208	20.9256
Hyperlipidemia	Back pain	208	20.9256
Essential hypertension	Coronary atherosclerosis	208	20.9256
Malaise and fatigue	Cough	208	20.9256
Shortness of breath	Alzheimer's disease	207	20.8249
Cough	Memory loss	206	20.7243
Cough	Pain in joint	206	20.7243
Pain in joint	Osteoporosis NOS	205	20.6237
Malaise and fatigue	Constipation	205	20.6237
Pneumonia	Alzheimer's disease	203	20.4225
Dizziness and giddiness (Light-headedness and vertigo)	Alzheimer's disease	203	20.4225
Essential hypertension	Other abnormal glucose	203	20.4225
Essential hypertension	Nonspecific chest pain	203	20.4225
Anxiety disorder	Alzheimer's disease	202	20.3219
Dementias	Shortness of breath	201	20.2213
Essential hypertension	Abnormal findings examination of lungs	201	20.2213
Dementias	Pneumonia	200	20.1207
Other persistent mental disorders due to conditions classified elsewhere	Malaise and fatigue	200	20.1207
Dementias	Dizziness and giddiness (Light-headedness and vertigo)	199	20.0201
Malaise and fatigue	Urinary tract infection	199	20.0201
Dementias	Anxiety disorder	198	19.9195
Sepsis	Alzheimer's disease	197	19.8189
Pain in joint	Back pain	197	19.8189
Hyperlipidemia	Hypercholesterolemia	197	19.8189
Essential hypertension	Urinary incontinence	197	19.8189
Essential hypertension	Osteoarthrosis, localized, primary	197	19.8189
Contusion	Alzheimer's disease	196	19.7183
Other disorders of bone and cartilage	Alzheimer's disease	196	19.7183
Hyperlipidemia	GERD	196	19.7183
Dementias	Sepsis	195	19.6177
Dementias	Contusion	195	19.6177
Essential hypertension	Dysphagia	195	19.6177
Pain in joint	Other anemias	194	19.5171
Dementias	Other disorders of bone and cartilage	194	19.5171
Hyperlipidemia	Pain in limb	194	19.5171
Septicemia	Alzheimer's disease	193	19.4165
Essential hypertension	Edema	193	19.4165
Septicemia	Sepsis	192	19.3159
Hyperlipidemia	Osteoarthrosis NOS	192	19.3159
Memory loss	Back pain	192	19.3159
Dementias	Septicemia	191	19.2153
Hyperlipidemia	Abdominal pain	191	19.2153
Essential hypertension	Hypovolemia	191	19.2153
Chronic pain	Alzheimer's disease	190	19.1147
Essential hypertension	Other abnormal blood chemistry	189	19.0141
Urinary tract infection	Pain in joint	188	18.9135
Memory loss	Other anemias	188	18.9135
Dementias	Chronic pain	187	18.8129
Hyperlipidemia	Acute renal failure	187	18.8129
Hyperlipidemia	Major depressive disorder	187	18.8129
Pain in joint	Constipation	186	18.7123
Urinary tract infection	Constipation	186	18.7123
Osteopenia or other disorder of bone and cartilage	Alzheimer's disease	185	18.6117
Chronic Kidney Disease, Stage III	Alzheimer's disease	185	18.6117
Dementias	Chronic Kidney Disease, Stage III	185	18.6117
Hyperlipidemia	Vascular dementia	185	18.6117
Essential hypertension	Insomnia	185	18.6117
Essential hypertension	Shortness of breath	184	18.5111
Malaise and fatigue	Osteoporosis NOS	184	18.5111
Malaise and fatigue	Type 2 diabetes	184	18.5111
Alzheimer's disease	Frequency of urination and polyuria	183	18.4105
Pain in joint	Osteoarthrosis NOS	183	18.4105
Memory loss	Type 2 diabetes	183	18.4105
Pain in joint	Pain in limb	182	18.3099
Dementias	Osteopenia or other disorder of bone and cartilage	182	18.3099
Dementias	Frequency of urination and polyuria	182	18.3099
Memory loss	Constipation	182	18.3099
Syncope and collapse	Alzheimer's disease	181	18.2093
Dementias	Syncope and collapse	180	18.1087
Constipation	Other anemias	179	18.008
Acute renal failure	Other anemias	179	18.008
Hyperlipidemia	Hearing loss	178	17.9074
Other abnormal glucose	Hyperlipidemia	178	17.9074
Memory loss	Pain in limb	178	17.9074
Other persistent mental disorders due to conditions classified elsewhere	Pain in joint	178	17.9074
Urinary tract infection	Other anemias	177	17.8068
Essential hypertension	Pneumonia	176	17.7062
Hypertensive chronic kidney disease	Alzheimer's disease	175	17.6056
Memory loss	Vitamin D deficiency	175	17.6056
Pain in joint	Osteoarthrosis, localized, primary	174	17.505
Dementias	Hypertensive chronic kidney disease	174	17.505
Cough	Other anemias	174	17.505
Alzheimer's disease	Hyposmolality and/or hyponatremia	173	17.4044
Memory loss	Major depressive disorder	173	17.4044
Essential hypertension	Contusion	173	17.4044
Essential hypertension	Dizziness and giddiness (Light-headedness and vertigo)	173	17.4044
Malaise and fatigue	Back pain	173	17.4044
Senile cataract	Alzheimer's disease	172	17.3038
Dementias	Hyposmolality and/or hyponatremia	172	17.3038
Hyperlipidemia	Altered mental status	172	17.3038
Coronary atherosclerosis	Hyperlipidemia	172	17.3038
Atrial fibrillation	Alzheimer's disease	171	17.2032
Essential hypertension	Sepsis	171	17.2032
Cough	Osteoporosis NOS	170	17.1026
Essential hypertension	Other disorders of bone and cartilage	170	17.1026
Mild cognitive impairment	Alzheimer's disease	169	17.002
Pain in joint	Type 2 diabetes	169	17.002
Degeneration of intervertebral disc	Alzheimer's disease	169	17.002
Dementias	Senile cataract	169	17.002
Other persistent mental disorders due to conditions classified elsewhere	Osteoporosis NOS	169	17.002
Dementias	Atrial fibrillation	168	16.9014
Memory loss	Osteoarthrosis NOS	168	16.9014
Other persistent mental disorders due to conditions classified elsewhere	Other anemias	168	16.9014
Dementias	Mild cognitive impairment	167	16.8008
Hyperlipidemia	Other abnormal blood chemistry	167	16.8008
Essential hypertension	Septicemia	167	16.8008
Essential hypertension	Chronic pain	167	16.8008
Hyperlipidemia	Nonspecific chest pain	166	16.7002
Alzheimer's disease	Allergic rhinitis	165	16.5996
Impacted cerumen	Alzheimer's disease	165	16.5996
Atopic/contact dermatitis due to other or unspecified	Alzheimer's disease	165	16.5996
Essential hypertension	Chronic Kidney Disease, Stage III	165	16.5996
Essential hypertension	Anxiety disorder	165	16.5996
Osteoporosis NOS	Back pain	164	16.499
Neurological disorders	Alzheimer's disease	164	16.499
Urinary tract infection	Osteoporosis NOS	164	16.499
Urinary tract infection	Type 2 diabetes	164	16.499
Dementias	Atopic/contact dermatitis due to other or unspecified	164	16.499
Dementias	Degeneration of intervertebral disc	164	16.499
Cough	Constipation	164	16.499
Cough	Urinary tract infection	164	16.499
Malaise and fatigue	Pain in limb	164	16.499
Dementias	Neurological disorders	163	16.3984
Hyperlipidemia	Osteoarthrosis, localized, primary	163	16.3984
Memory loss	Hearing loss	163	16.3984
Type 2 diabetes	Other anemias	162	16.2978
Dementias	Allergic rhinitis	162	16.2978
Dementias	Impacted cerumen	162	16.2978
Hyperlipidemia	Urinary incontinence	162	16.2978
Memory loss	Vascular dementia	162	16.2978
Essential hypertension	Hypertensive chronic kidney disease	162	16.2978
Hyperlipidemia	Dysphagia	161	16.1972
Hyperlipidemia	Abnormal findings examination of lungs	161	16.1972
Osteoporosis NOS	Vitamin D deficiency	160	16.0966
Pain in joint	Abdominal pain	160	16.0966
Cataract	Alzheimer's disease	160	16.0966
Hyperlipidemia	Hypovolemia	160	16.0966
Essential hypertension	Frequency of urination and polyuria	160	16.0966
Cough	Back pain	159	15.996
Cough	Pain in limb	159	15.996
Malaise and fatigue	Acute renal failure	159	15.996
Encephalopathy, not elsewhere classified	Alzheimer's disease	159	15.996
Cataract	Dementias	158	15.8954
Hypothyroidism NOS	Dementias	158	15.8954
Hypothyroidism NOS	Alzheimer's disease	158	15.8954
Essential hypertension	Degeneration of intervertebral disc	158	15.8954
Essential hypertension	Syncope and collapse	158	15.8954
Other persistent mental disorders due to conditions classified elsewhere	Cough	158	15.8954
Other persistent mental disorders due to conditions classified elsewhere	Constipation	158	15.8954
Osteoporosis NOS	Other anemias	157	15.7948
Osteoporosis NOS	Constipation	157	15.7948
Pain in joint	Vitamin D deficiency	157	15.7948
Pain in joint	GERD	157	15.7948
Memory loss	Other abnormal glucose	157	15.7948
Essential hypertension	Osteopenia or other disorder of bone and cartilage	157	15.7948
Essential hypertension	Atrial fibrillation	157	15.7948
Malaise and fatigue	Osteoarthrosis NOS	157	15.7948
Osteoarthrosis NOS	Osteoporosis NOS	156	15.6942
Essential hypertension	Hyposmolality and/or hyponatremia	156	15.6942
Encephalopathy, not elsewhere classified	Dementias	156	15.6942
Diarrhea	Alzheimer's disease	155	15.5936
Chronic renal failure [CKD]	Alzheimer's disease	155	15.5936
Dementias	Chronic renal failure [CKD]	155	15.5936
Hyperlipidemia	Insomnia	155	15.5936
Memory loss	Osteoarthrosis, localized, primary	155	15.5936
Malaise and fatigue	Vitamin D deficiency	155	15.5936
Hyperlipidemia	Shortness of breath	154	15.493
Hyperlipidemia	Edema	154	15.493
Other persistent mental disorders due to conditions classified elsewhere	Urinary tract infection	154	15.493
Nonspecific chest pain	Pain in joint	153	15.3924
Memory loss	GERD	153	15.3924
Urinary tract infection	Acute renal failure	152	15.2918
Memory loss	Hypercholesterolemia	152	15.2918
Alteration of consciousness	Alzheimer's disease	152	15.2918
Malaise and fatigue	Major depressive disorder	152	15.2918
Dementias	Diarrhea	151	15.1911
Memory loss	Abdominal pain	151	15.1911
Alteration of consciousness	Dementias	151	15.1911
Malaise and fatigue	GERD	151	15.1911
Memory loss	Urinary tract infection	150	15.0905
Malaise and fatigue	Hypovolemia	150	15.0905
Malaise and fatigue	Abdominal pain	150	15.0905
Spondylosis without myelopathy	Alzheimer's disease	148	14.8893
Hypotension NOS	Alzheimer's disease	147	14.7887
Constipation	Back pain	147	14.7887
Pain in joint	Chronic pain	147	14.7887
Essential hypertension	Allergic rhinitis	147	14.7887
Other persistent mental disorders due to conditions classified elsewhere	Vitamin D deficiency	147	14.7887
Vitamin B-complex deficiencies	Alzheimer's disease	146	14.6881
Osteoarthrosis NOS	Other anemias	146	14.6881
Pain in joint	Major depressive disorder	146	14.6881
Dementias	Hypotension NOS	146	14.6881
Hyperlipidemia	Dizziness and giddiness (Light-headedness and vertigo)	146	14.6881
Malaise and fatigue	Altered mental status	146	14.6881
Acute cystitis	Alzheimer's disease	145	14.5875
Type 2 diabetes	Constipation	145	14.5875
Urinary tract infection	Hypovolemia	145	14.5875
Dementias	Spondylosis without myelopathy	145	14.5875
Memory loss	Nonspecific chest pain	145	14.5875
Cough	Type 2 diabetes	145	14.5875
Essential hypertension	Mild cognitive impairment	145	14.5875
Dementias	Acute cystitis	144	14.4869
Other dyspnea	Alzheimer's disease	143	14.3863
Memory loss	Insomnia	143	14.3863
Essential hypertension	Senile cataract	143	14.3863
Hyperplasia of prostate	Alzheimer's disease	142	14.2857
Osteoarthrosis NOS	Back pain	142	14.2857
Acute renal failure	Hypovolemia	142	14.2857
Urinary tract infection	Altered mental status	142	14.2857
Dementias	Vitamin B-complex deficiencies	142	14.2857
Essential hypertension	Impacted cerumen	142	14.2857
Malaise and fatigue	Abnormal findings examination of lungs	142	14.2857
Malaise and fatigue	Edema	142	14.2857
Other anemias	Back pain	141	14.1851
Pain in joint	Abnormal findings examination of lungs	141	14.1851
Cardiomegaly	Alzheimer's disease	141	14.1851
Dementias	Cardiomegaly	141	14.1851
Hyperlipidemia	Other disorders of bone and cartilage	141	14.1851
Hyperlipidemia	Chronic Kidney Disease, Stage III	141	14.1851
Hyperlipidemia	Anxiety disorder	141	14.1851
Constipation	Abdominal pain	140	14.0845
Vitamin D deficiency	Other anemias	140	14.0845
Rash and other nonspecific skin eruption	Alzheimer's disease	140	14.0845
Acute renal failure	Constipation	140	14.0845
Dementias	Hyperplasia of prostate	140	14.0845
Malaise and fatigue	Vascular dementia	140	14.0845
Other persistent mental disorders due to conditions classified elsewhere	Type 2 diabetes	140	14.0845
Pain in limb	Back pain	139	13.9839
Dementias	Rash and other nonspecific skin eruption	139	13.9839
Dementias	Other dyspnea	139	13.9839
Hyperlipidemia	Pneumonia	139	13.9839
Cough	Abdominal pain	139	13.9839
Essential hypertension	Atopic/contact dermatitis due to other or unspecified	139	13.9839
Essential hypertension	Cataract	139	13.9839
Osteoporosis NOS	Pain in limb	138	13.8833
Pulmonary collapse; interstitial and compensatory emphysema	Alzheimer's disease	138	13.8833
Pain in joint	Hypercholesterolemia	138	13.8833
Hyperlipidemia	Osteopenia or other disorder of bone and cartilage	138	13.8833
Hyperlipidemia	Sepsis	138	13.8833
Cough	Hearing loss	138	13.8833
Cough	Abnormal findings examination of lungs	138	13.8833
Malaise and fatigue	Hypercholesterolemia	138	13.8833
Malaise and fatigue	Urinary incontinence	138	13.8833
Acidosis	Alzheimer's disease	137	13.7827
Other anemias	Dysphagia	137	13.7827
Other anemias	GERD	137	13.7827
Hypovolemia	Other anemias	137	13.7827
Retention of urine	Alzheimer's disease	137	13.7827
Pain in joint	Hearing loss	137	13.7827
Acute renal failure	Pain in joint	137	13.7827
Atherosclerosis of aorta	Alzheimer's disease	137	13.7827
Essential hypertension	Chronic renal failure [CKD]	137	13.7827
Malaise and fatigue	Shortness of breath	137	13.7827
Chronic pain	Back pain	136	13.6821
Pain in joint	Edema	136	13.6821
Urinary tract infection	Back pain	136	13.6821
Dementias	Retention of urine	136	13.6821
Atherosclerosis of aorta	Dementias	136	13.6821
Hyperlipidemia	Chronic pain	136	13.6821
Cough	Osteoarthrosis NOS	136	13.6821
Malaise and fatigue	Other abnormal glucose	136	13.6821
Malaise and fatigue	Nonspecific chest pain	136	13.6821
Sensorineural hearing loss	Alzheimer's disease	135	13.5815
Major depressive disorder	Constipation	135	13.5815
Nausea and vomiting	Alzheimer's disease	135	13.5815
Urinary tract infection	GERD	135	13.5815
Dementias	Acidosis	135	13.5815
Hyperlipidemia	Septicemia	135	13.5815
Memory loss	Urinary incontinence	135	13.5815
Essential hypertension	Neurological disorders	135	13.5815
Malaise and fatigue	Hearing loss	135	13.5815
Pain in limb	Constipation	134	13.4809
Glaucoma	Alzheimer's disease	134	13.4809
Dementias	Pulmonary collapse; interstitial and compensatory emphysema	134	13.4809
Hyperlipidemia	Syncope and collapse	134	13.4809
Memory loss	Neurological disorders	134	13.4809
Memory loss	Edema	134	13.4809
Memory loss	Dizziness and giddiness (Light-headedness and vertigo)	134	13.4809
Cough	Nonspecific chest pain	134	13.4809
Essential hypertension	Spondylosis without myelopathy	134	13.4809
Malaise and fatigue	Coronary atherosclerosis	134	13.4809
Acute renal failure	Type 2 diabetes	133	13.3803
Cough	GERD	133	13.3803
Essential hypertension	Diarrhea	133	13.3803
Other persistent mental disorders due to conditions classified elsewhere	Back pain	133	13.3803
Constipation	GERD	132	13.2797
Pain in joint	Urinary incontinence	132	13.2797
Insomnia	Pain in joint	132	13.2797
Urinary tract infection	Osteoarthrosis NOS	132	13.2797
Dementias	Sensorineural hearing loss	132	13.2797
Dementias	Nausea and vomiting	132	13.2797
Hyperlipidemia	Frequency of urination and polyuria	132	13.2797
Memory loss	Mild cognitive impairment	132	13.2797
Cough	Shortness of breath	132	13.2797
Other persistent mental disorders due to conditions classified elsewhere	Vascular dementia	132	13.2797
Type 2 diabetes with renal manifestations	Alzheimer's disease	131	13.1791
Abdominal pain	Back pain	131	13.1791
Acute upper respiratory infections of multiple or unspecified sites	Alzheimer's disease	131	13.1791
Dementias	Acute upper respiratory infections of multiple or unspecified sites	131	13.1791
Dementias	Glaucoma	131	13.1791
Hyperlipidemia	Contusion	131	13.1791
Essential hypertension	Cardiomegaly	131	13.1791
Essential hypertension	Alteration of consciousness	131	13.1791
Essential hypertension	Acute cystitis	131	13.1791
Essential hypertension	Hypothyroidism NOS	131	13.1791
Malaise and fatigue	Other abnormal blood chemistry	131	13.1791
Encephalopathy, not elsewhere classified	Essential hypertension	131	13.1791
Abdominal pain	GERD	130	13.0785
Constipation	Vascular dementia	130	13.0785
Cerebral artery occlusion, with cerebral infarction	Alzheimer's disease	130	13.0785
Type 2 diabetes	Osteoporosis NOS	130	13.0785
Urinary tract infection	Sepsis	130	13.0785
Urinary tract infection	Abdominal pain	130	13.0785
Dementias	Type 2 diabetes with renal manifestations	130	13.0785
Memory loss	Degeneration of intervertebral disc	130	13.0785
Essential hypertension	Hypotension NOS	130	13.0785
Malaise and fatigue	Osteoarthrosis, localized, primary	130	13.0785
Hemorrhoids	Alzheimer's disease	130	13.0785
Other persistent mental disorders due to conditions classified elsewhere	Osteoarthrosis NOS	130	13.0785
Constipation	Dysphagia	129	12.9779
Altered mental status	Other anemias	129	12.9779
Altered mental status	Constipation	129	12.9779
Vitamin D deficiency	Constipation	129	12.9779
Pain in limb	Other anemias	129	12.9779
Pain in joint	Dizziness and giddiness (Light-headedness and vertigo)	129	12.9779
Urinary tract infection	Pain in limb	129	12.9779
Hyperlipidemia	Senile cataract	129	12.9779
Hyperlipidemia	Degeneration of intervertebral disc	129	12.9779
Other abnormal glucose	Osteoporosis NOS	129	12.9779
Memory loss	Other disorders of bone and cartilage	129	12.9779
Essential hypertension	Other dyspnea	129	12.9779
Hemorrhoids	Dementias	129	12.9779
Other persistent mental disorders due to conditions classified elsewhere	Hypercholesterolemia	129	12.9779
Alzheimer's disease	Nonrheumatic aortic valve disorders	128	12.8773
Hypovolemia	Constipation	128	12.8773
Osteoporosis NOS	GERD	128	12.8773
Sepsis	Other anemias	128	12.8773
Pain in joint	Other disorders of bone and cartilage	128	12.8773
Shortness of breath	Pain in joint	128	12.8773
Symptoms involving nervous and musculoskeletal systems	Alzheimer's disease	128	12.8773
Septicemia	Urinary tract infection	128	12.8773
Dementias	Nonrheumatic aortic valve disorders	128	12.8773
Dementias	Symptoms involving nervous and musculoskeletal systems	128	12.8773
Memory loss	Other abnormal blood chemistry	128	12.8773
Essential hypertension	Atherosclerosis of aorta	128	12.8773
Essential hypertension	Vitamin B-complex deficiencies	128	12.8773
Other persistent mental disorders due to conditions classified elsewhere	Pain in limb	128	12.8773
Alzheimer's disease	Swelling of limb	127	12.7767
Osteoarthrosis NOS	Osteoarthrosis, localized, primary	127	12.7767
Pain in joint	Other abnormal blood chemistry	127	12.7767
Dementias	Swelling of limb	127	12.7767
Hyperlipidemia	Cataract	127	12.7767
Memory loss	Chronic pain	127	12.7767
Malaise and fatigue	Dizziness and giddiness (Light-headedness and vertigo)	127	12.7767
Anorexia	Alzheimer's disease	127	12.7767
Other anemias	Pneumonia	126	12.6761
Type 2 diabetes	Pain in limb	126	12.6761
Nonspecific chest pain	Back pain	126	12.6761
Acute renal failure	Hypertensive chronic kidney disease	126	12.6761
Urinary tract infection	Abnormal findings examination of lungs	126	12.6761
Septicemia	Other anemias	126	12.6761
Dementias	Cerebral artery occlusion, with cerebral infarction	126	12.6761
Hyperlipidemia	Hyposmolality and/or hyponatremia	126	12.6761
Other specified cardiac dysrhythmias	Alzheimer's disease	126	12.6761
Memory loss	Senile cataract	126	12.6761
Malaise and fatigue	Pneumonia	126	12.6761
Decubitus ulcer	Alzheimer's disease	125	12.5755
Abnormal findings examination of lungs	Other anemias	125	12.5755
Osteoporosis NOS	Hearing loss	125	12.5755
Major depressive disorder	Osteoporosis NOS	125	12.5755
Osteoarthrosis NOS	Constipation	125	12.5755
Acute renal failure	Sepsis	125	12.5755
Urinary tract infection	Dysphagia	125	12.5755
Hyperlipidemia	Hypertensive chronic kidney disease	125	12.5755
Other abnormal glucose	Pain in joint	125	12.5755
Memory loss	Abnormal findings examination of lungs	125	12.5755
Memory loss	Osteopenia or other disorder of bone and cartilage	125	12.5755
Memory loss	Shortness of breath	125	12.5755
Memory loss	Anxiety disorder	125	12.5755
Cough	Pneumonia	125	12.5755
Cough	Edema	125	12.5755
Essential hypertension	Rash and other nonspecific skin eruption	125	12.5755
Malaise and fatigue	Dysphagia	125	12.5755
Other persistent mental disorders due to conditions classified elsewhere	Neurological disorders	125	12.5755
Other persistent mental disorders due to conditions classified elsewhere	Major depressive disorder	125	12.5755
Anorexia	Dementias	125	12.5755
Fever of unknown origin	Alzheimer's disease	124	12.4748
Constipation	Hearing loss	124	12.4748
Intestinal disaccharidase deficiencies and disaccharide malabsorption	Alzheimer's disease	124	12.4748
Urinary incontinence	Constipation	124	12.4748
Type 2 diabetes	Type 2 diabetes with renal manifestations	124	12.4748
Pain in joint	Frequency of urination and polyuria	124	12.4748
Pain in joint	Vascular dementia	124	12.4748
Urinary tract infection	Major depressive disorder	124	12.4748
Myocardial infarction	Alzheimer's disease	124	12.4748
Dementias	Intestinal disaccharidase deficiencies and disaccharide malabsorption	124	12.4748
Dementias	Fever of unknown origin	124	12.4748
Cough	Acute renal failure	124	12.4748
Cough	Vitamin D deficiency	124	12.4748
Cough	Major depressive disorder	124	12.4748
Malaise and fatigue	Insomnia	124	12.4748
Alzheimer's disease	Disorder of skin and subcutaneous tissue NOS	123	12.3742
Abdominal pain	Other anemias	123	12.3742
Vitamin D deficiency	Back pain	123	12.3742
Osteoarthrosis NOS	Pain in limb	123	12.3742
Type 2 diabetes	Vascular dementia	123	12.3742
Type 2 diabetes	Back pain	123	12.3742
Insomnia	Constipation	123	12.3742
Urinary tract infection	Vitamin D deficiency	123	12.3742
Degeneration of intervertebral disc	Back pain	123	12.3742
Dementias	Disorder of skin and subcutaneous tissue NOS	123	12.3742
Dementias	Myocardial infarction	123	12.3742
Other specified cardiac dysrhythmias	Dementias	123	12.3742
Memory loss	Acute renal failure	123	12.3742
Essential hypertension	Pulmonary collapse; interstitial and compensatory emphysema	123	12.3742
Back pain	GERD	122	12.2736
Osteoporosis NOS	Abdominal pain	122	12.2736
Type 2 diabetes	Vitamin D deficiency	122	12.2736
Type 2 diabetes	Altered mental status	122	12.2736
Pain in joint	Osteopenia or other disorder of bone and cartilage	122	12.2736
Urinary tract infection	Urinary incontinence	122	12.2736
Adult failure to thrive	Alzheimer's disease	122	12.2736
Septicemia	Acute renal failure	122	12.2736
Coronary atherosclerosis	Memory loss	122	12.2736
Essential hypertension	Type 2 diabetes with renal manifestations	122	12.2736
Essential hypertension	Nonrheumatic aortic valve disorders	122	12.2736
Chronic Kidney Disease, Stage III	Other anemias	121	12.173
Major depressive disorder	Other anemias	121	12.173
Edema	Other anemias	121	12.173
Osteoarthrosis, localized, primary	Osteoporosis NOS	121	12.173
Other abnormal blood chemistry	Other anemias	121	12.173
Urinary tract infection	Acute cystitis	121	12.173
Dementias	Decubitus ulcer	121	12.173
Cough	Insomnia	121	12.173
Essential hypertension	Sensorineural hearing loss	121	12.173
Essential hypertension	Hyperplasia of prostate	121	12.173
Alzheimer's disease	Pneumonitis due to inhalation of food or vomitus	120	12.0724
Alzheimer's disease	Muscle weakness	120	12.0724
Pain in joint	Altered mental status	120	12.0724
Acute renal failure	Altered mental status	120	12.0724
Urinary tract infection	Vascular dementia	120	12.0724
Chronic renal failure [CKD]	Acute renal failure	120	12.0724
Dementias	Adult failure to thrive	120	12.0724
Hyperlipidemia	Allergic rhinitis	120	12.0724
Hyperlipidemia	Atrial fibrillation	120	12.0724
Cough	Other abnormal glucose	120	12.0724
Malaise and fatigue	Sepsis	120	12.0724
Malaise and fatigue	Frequency of urination and polyuria	120	12.0724
Malaise and fatigue	Syncope and collapse	120	12.0724
Respiratory failure	Alzheimer's disease	119	11.9718
Other anemias	Hyposmolality and/or hyponatremia	119	11.9718
Other anemias	Hearing loss	119	11.9718
Hypovolemia	Altered mental status	119	11.9718
Osteoarthrosis, localized, primary	Back pain	119	11.9718
Pain in joint	Dysphagia	119	11.9718
Dementias	Pneumonitis due to inhalation of food or vomitus	119	11.9718
Dementias	Muscle weakness	119	11.9718
Memory loss	Frequency of urination and polyuria	119	11.9718
Memory loss	Altered mental status	119	11.9718
Essential hypertension	Acute upper respiratory infections of multiple or unspecified sites	119	11.9718
Malaise and fatigue	Septicemia	119	11.9718
Other persistent mental disorders due to conditions classified elsewhere	Hearing loss	119	11.9718
Other persistent mental disorders due to conditions classified elsewhere	Altered mental status	119	11.9718
Vascular dementia	Other anemias	118	11.8712
Mixed hyperlipidemia	Alzheimer's disease	118	11.8712
Pain in limb	Vitamin D deficiency	118	11.8712
Osteoarthrosis NOS	GERD	118	11.8712
Delirium due to conditions classified elsewhere	Alzheimer's disease	118	11.8712
Urinary tract infection	Nonspecific chest pain	118	11.8712
Dementias	Delirium due to conditions classified elsewhere	118	11.8712
Cough	Osteoarthrosis, localized, primary	118	11.8712
Coronary atherosclerosis	Pain in joint	118	11.8712
Essential hypertension	Acidosis	118	11.8712
Essential hypertension	Retention of urine	118	11.8712
Essential hypertension	Cerebral artery occlusion, with cerebral infarction	118	11.8712
Hypopotassemia	Alzheimer's disease	118	11.8712
Osteoporosis NOS	Abnormal findings examination of lungs	117	11.7706
Type 2 diabetes	Hypercholesterolemia	117	11.7706
Type 2 diabetes	GERD	117	11.7706
Pain in joint	Contusion	117	11.7706
Urinary tract infection	Edema	117	11.7706
Protein-calorie malnutrition	Alzheimer's disease	117	11.7706
Muscular wasting and disuse atrophy	Alzheimer's disease	117	11.7706
Degeneration of intervertebral disc	Pain in joint	117	11.7706
Hyperlipidemia	Neurological disorders	117	11.7706
Cough	Dysphagia	117	11.7706
Cough	Altered mental status	117	11.7706
Coronary atherosclerosis	Other anemias	117	11.7706
Essential hypertension	Swelling of limb	117	11.7706
Other persistent mental disorders due to conditions classified elsewhere	Acute renal failure	117	11.7706
Alzheimer's disease	Congestive heart failure (CHF) NOS	116	11.67
Hypercholesterolemia	Other anemias	116	11.67
Osteoporosis NOS	Other disorders of bone and cartilage	116	11.67
Edema	Constipation	116	11.67
Urinary tract infection	Pneumonia	116	11.67
Cervicalgia	Alzheimer's disease	116	11.67
Dementias	Protein-calorie malnutrition	116	11.67
Dementias	Respiratory failure	116	11.67
Dementias	Muscular wasting and disuse atrophy	116	11.67
Dementias	Mixed hyperlipidemia	116	11.67
Hyperlipidemia	Mild cognitive impairment	116	11.67
Memory loss	Contusion	116	11.67
Cough	Vascular dementia	116	11.67
Coronary atherosclerosis	Type 2 diabetes	116	11.67
Essential hypertension	Glaucoma	116	11.67
Essential hypertension	Nausea and vomiting	116	11.67
Abnormal findings examination of lungs	Constipation	115	11.5694
Osteoarthrosis NOS	Vitamin D deficiency	115	11.5694
Dementias	Cervicalgia	115	11.5694
Dementias	Congestive heart failure (CHF) NOS	115	11.5694
Hyperlipidemia	Atopic/contact dermatitis due to other or unspecified	115	11.5694
Cough	Urinary incontinence	115	11.5694
Coronary atherosclerosis	Cough	115	11.5694
Essential hypertension	Myocardial infarction	115	11.5694
Other persistent mental disorders due to conditions classified elsewhere	Other abnormal glucose	115	11.5694
Osteoporosis NOS	Hypercholesterolemia	114	11.4688
Nonspecific chest pain	Constipation	114	11.4688
Acute renal failure	Osteoporosis NOS	114	11.4688
Hyperlipidemia	Impacted cerumen	114	11.4688
Hypopotassemia	Dementias	114	11.4688
Alzheimer's disease	Hematuria	113	11.3682
Sensorineural hearing loss	Hearing loss	113	11.3682
Urinary incontinence	Other anemias	113	11.3682
Osteoporosis NOS	Osteopenia or other disorder of bone and cartilage	113	11.3682
Osteoporosis NOS	Altered mental status	113	11.3682
Type 2 diabetes	Urinary incontinence	113	11.3682
Sepsis	Pneumonia	113	11.3682
Nonspecific chest pain	Osteoporosis NOS	113	11.3682
Nonspecific chest pain	Other anemias	113	11.3682
Acute renal failure	Dysphagia	113	11.3682
Chronic renal failure [CKD]	Hypertensive chronic kidney disease	113	11.3682
Dementias	Hematuria	113	11.3682
Pleurisy; pleural effusion	Alzheimer's disease	113	11.3682
Memory loss	Dysphagia	113	11.3682
Memory loss	Allergic rhinitis	113	11.3682
Cough	Hypovolemia	113	11.3682
Malaise and fatigue	Chronic Kidney Disease, Stage III	113	11.3682
Hypertensive chronic kidney disease	Other anemias	112	11.2676
Nonspecific chest pain	Abdominal pain	112	11.2676
Shortness of breath	Other anemias	112	11.2676
Septicemia	Pneumonia	112	11.2676
Pleurisy; pleural effusion	Dementias	112	11.2676
Hyperlipidemia	Diarrhea	112	11.2676
Other abnormal glucose	Intestinal disaccharidase deficiencies and disaccharide malabsorption	112	11.2676
Essential hypertension	Symptoms involving nervous and musculoskeletal systems	112	11.2676
Essential hypertension	Other specified cardiac dysrhythmias	112	11.2676
Encephalopathy, not elsewhere classified	Hyperlipidemia	112	11.2676
Other persistent mental disorders due to conditions classified elsewhere	Hypovolemia	112	11.2676
Osteopenia or other disorder of bone and cartilage	Other disorders of bone and cartilage	111	11.167
Osteoporosis NOS	Urinary incontinence	111	11.167
Major depressive disorder	GERD	111	11.167
Dysuria	Alzheimer's disease	111	11.167
Edema	Pain in limb	111	11.167
Hypertensive chronic kidney disease	Chronic Kidney Disease, Stage III	111	11.167
Nonspecific chest pain	GERD	111	11.167
Psychosis	Alzheimer's disease	111	11.167
Hyperlipidemia	Spondylosis without myelopathy	111	11.167
Hyperlipidemia	Chronic renal failure [CKD]	111	11.167
Memory loss	Atopic/contact dermatitis due to other or unspecified	111	11.167
Cough	Other abnormal blood chemistry	111	11.167
Cough	Hypercholesterolemia	111	11.167
Cough	Dizziness and giddiness (Light-headedness and vertigo)	111	11.167
Coronary atherosclerosis	Constipation	111	11.167
Malaise and fatigue	Hyposmolality and/or hyponatremia	111	11.167
Other persistent mental disorders due to conditions classified elsewhere	Abdominal pain	111	11.167
Elevated white blood cell count	Alzheimer's disease	110	11.0664
Hearing loss	Back pain	110	11.0664
Pain in limb	Hearing loss	110	11.0664
Edema	Osteoporosis NOS	110	11.0664
Osteoarthrosis, localized, primary	Other anemias	110	11.0664
Other abnormal blood chemistry	Constipation	110	11.0664
Type 2 diabetes	Other abnormal blood chemistry	110	11.0664
Type 2 diabetes	Osteoarthrosis NOS	110	11.0664
Acute renal failure	Chronic Kidney Disease, Stage III	110	11.0664
Dementias	Psychosis	110	11.0664
Dementias	Elevated white blood cell count	110	11.0664
Memory loss	Spondylosis without myelopathy	110	11.0664
Essential hypertension	Muscle weakness	110	11.0664
Anorexia	Essential hypertension	110	11.0664
Pain in limb	Abdominal pain	109	10.9658
Osteoporosis NOS	Vascular dementia	109	10.9658
Major depressive disorder	Abdominal pain	109	10.9658
Develomental delays and disorders	Alzheimer's disease	109	10.9658
Type 2 diabetes	Major depressive disorder	109	10.9658
Pain in joint	Anxiety disorder	109	10.9658
Urinary tract infection	Other abnormal blood chemistry	109	10.9658
Chronic renal failure [CKD]	Other anemias	109	10.9658
Hyperlipidemia	Type 2 diabetes with renal manifestations	109	10.9658
Cough	Frequency of urination and polyuria	109	10.9658
Alzheimer's disease	Cerebral ischemia	108	10.8652
Type 2 diabetes	Abdominal pain	108	10.8652
Pain in joint	Syncope and collapse	108	10.8652
Acute renal failure	Abnormal findings examination of lungs	108	10.8652
Acute renal failure	Osteoarthrosis NOS	108	10.8652
Shortness of breath	Other dyspnea	108	10.8652
Dementias	Dysuria	108	10.8652
Hyperlipidemia	Hypotension NOS	108	10.8652
Hyperlipidemia	Other dyspnea	108	10.8652
Cough	Allergic rhinitis	108	10.8652
Malaise and fatigue	Hypertensive chronic kidney disease	108	10.8652
Malaise and fatigue	Degeneration of intervertebral disc	108	10.8652
Hemorrhoids	Essential hypertension	108	10.8652
Other persistent mental disorders due to conditions classified elsewhere	Insomnia	108	10.8652
Osteoporosis NOS	Hypovolemia	107	10.7646
Major depressive disorder	Anxiety disorder	107	10.7646
Pain in joint	Pneumonia	107	10.7646
Pain in joint	Allergic rhinitis	107	10.7646
Pain in joint	Hypovolemia	107	10.7646
Urinary tract infection	Insomnia	107	10.7646
Shortness of breath	Urinary tract infection	107	10.7646
Dementias	Cerebral ischemia	107	10.7646
Memory loss	Cataract	107	10.7646
Alteration of consciousness	Hyperlipidemia	107	10.7646
Essential hypertension	Decubitus ulcer	107	10.7646
Malaise and fatigue	Contusion	107	10.7646
Malaise and fatigue	Anxiety disorder	107	10.7646
Malaise and fatigue	Chronic pain	107	10.7646
Encephalopathy, not elsewhere classified	Malaise and fatigue	107	10.7646
Alzheimer's disease	Cerebral degeneration, unspecified	106	10.664
Superficial injury without mention of infection	Alzheimer's disease	106	10.664
Hearing loss	GERD	106	10.664
Hyperpotassemia	Alzheimer's disease	106	10.664
Major depressive disorder	Back pain	106	10.664
Osteoarthrosis, localized, primary	Constipation	106	10.664
Type 2 diabetes	Hypovolemia	106	10.664
Acute renal failure	Other abnormal blood chemistry	106	10.664
Urinary tract infection	Hypercholesterolemia	106	10.664
Shortness of breath	Abnormal findings examination of lungs	106	10.664
Dementias	Hyperpotassemia	106	10.664
Dementias	Develomental delays and disorders	106	10.664
Hyperlipidemia	Cardiomegaly	106	10.664
Memory loss	Hypovolemia	106	10.664
Memory loss	Syncope and collapse	106	10.664
Memory loss	Impacted cerumen	106	10.664
Essential hypertension	Adult failure to thrive	106	10.664
Essential hypertension	Mixed hyperlipidemia	106	10.664
Malaise and fatigue	Other disorders of bone and cartilage	106	10.664
Other persistent mental disorders due to conditions classified elsewhere	Osteoarthrosis, localized, primary	106	10.664
Abnormal findings examination of lungs	Pneumonia	105	10.5634
Osteoarthrosis, localized, primary	Pain in limb	105	10.5634
Type 2 diabetes	Abnormal findings examination of lungs	105	10.5634
Dizziness and giddiness (Light-headedness and vertigo)	Osteoporosis NOS	105	10.5634
Sepsis	Hypovolemia	105	10.5634
Pain in joint	Spondylosis without myelopathy	105	10.5634
Nonspecific chest pain	Type 2 diabetes	105	10.5634
Acute renal failure	Back pain	105	10.5634
Urinary tract infection	Contusion	105	10.5634
Dermatophytosis of nail	Alzheimer's disease	105	10.5634
Septicemia	Hypovolemia	105	10.5634
Dementias	Cerebral degeneration, unspecified	105	10.5634
Cough	Osteopenia or other disorder of bone and cartilage	105	10.5634
Cough	Chronic pain	105	10.5634
Essential hypertension	Fever of unknown origin	105	10.5634
Essential hypertension	Dysuria	105	10.5634
Essential hypertension	Cervicalgia	105	10.5634
Malaise and fatigue	Atopic/contact dermatitis due to other or unspecified	105	10.5634
Other persistent mental disorders due to conditions classified elsewhere	Edema	105	10.5634
Constipation	Pneumonia	104	10.4628
Spondylosis without myelopathy	Back pain	104	10.4628
Pain in limb	Hypercholesterolemia	104	10.4628
Edema	Back pain	104	10.4628
Type 2 diabetes	Dysphagia	104	10.4628
Type 2 diabetes	Edema	104	10.4628
Sepsis	Type 2 diabetes	104	10.4628
Pain in joint	Senile cataract	104	10.4628
Insomnia	Major depressive disorder	104	10.4628
Urinary tract infection	Frequency of urination and polyuria	104	10.4628
Shortness of breath	Back pain	104	10.4628
Shortness of breath	Constipation	104	10.4628
Dementias	Superficial injury without mention of infection	104	10.4628
Dementias	Dermatophytosis of nail	104	10.4628
Hyperlipidemia	Rash and other nonspecific skin eruption	104	10.4628
Hyperlipidemia	Nausea and vomiting	104	10.4628
Other abnormal glucose	Other anemias	104	10.4628
Other abnormal glucose	Vitamin D deficiency	104	10.4628
Coronary atherosclerosis	Acute renal failure	104	10.4628
Coronary atherosclerosis	Urinary tract infection	104	10.4628
Essential hypertension	Respiratory failure	104	10.4628
Other persistent mental disorders due to conditions classified elsewhere	Urinary incontinence	104	10.4628
Other disorders of bone and cartilage	Back pain	103	10.3622
Constipation	Frequency of urination and polyuria	103	10.3622
Hypercholesterolemia	Back pain	103	10.3622
Osteoporosis NOS	Dysphagia	103	10.3622
Osteoporosis NOS	Contusion	103	10.3622
Nonspecific chest pain	Osteoarthrosis NOS	103	10.3622
Nonspecific chest pain	Pain in limb	103	10.3622
Cataract	Pain in joint	103	10.3622
Hyperlipidemia	Sensorineural hearing loss	103	10.3622
Hyperlipidemia	Acute cystitis	103	10.3622
Essential hypertension	Intestinal disaccharidase deficiencies and disaccharide malabsorption	103	10.3622
Essential hypertension	Disorder of skin and subcutaneous tissue NOS	103	10.3622
Essential hypertension	Congestive heart failure (CHF) NOS	103	10.3622
Malaise and fatigue	Osteopenia or other disorder of bone and cartilage	103	10.3622
Malaise and fatigue	Impacted cerumen	103	10.3622
Hemorrhoids	Hyperlipidemia	103	10.3622
Encephalopathy, not elsewhere classified	Urinary tract infection	103	10.3622
Other persistent mental disorders due to conditions classified elsewhere	GERD	103	10.3622
Alzheimer's disease	Fracture of vertebral column without mention of spinal cord injury	102	10.2616
Abnormal findings examination of lungs	Abdominal pain	102	10.2616
Osteoporosis NOS	Anxiety disorder	102	10.2616
Major depressive disorder	Vascular dementia	102	10.2616
Osteoarthrosis NOS	Hearing loss	102	10.2616
Acute renal failure	Urinary incontinence	102	10.2616
Urinary tract infection	Hearing loss	102	10.2616
Hyperlipidemia	Atherosclerosis of aorta	102	10.2616
Hyperlipidemia	Mixed hyperlipidemia	102	10.2616
Other abnormal glucose	Back pain	102	10.2616
Hypothyroidism NOS	Hyperlipidemia	102	10.2616
Essential hypertension	Muscular wasting and disuse atrophy	102	10.2616
Malaise and fatigue	Cataract	102	10.2616
Hypopotassemia	Essential hypertension	102	10.2616
Constipation	Contusion	101	10.161
Abnormal findings examination of lungs	Back pain	101	10.161
Altered mental status	Abnormal findings examination of lungs	101	10.161
Hypercholesterolemia	Constipation	101	10.161
Pain in limb	Vascular dementia	101	10.161
Iron deficiency anemias, unspecified or not due to blood loss	Alzheimer's disease	101	10.161
Osteoarthrosis NOS	Major depressive disorder	101	10.161
Other abnormal blood chemistry	Back pain	101	10.161
Type 2 diabetes	Hearing loss	101	10.161
Sepsis	Altered mental status	101	10.161
Pain in joint	Impacted cerumen	101	10.161
Acute renal failure	Acidosis	101	10.161
Acute renal failure	GERD	101	10.161
Urinary tract infection	Hyposmolality and/or hyponatremia	101	10.161
Septicemia	Type 2 diabetes	101	10.161
Dementias	Iron deficiency anemias, unspecified or not due to blood loss	101	10.161
Hyperlipidemia	Nonrheumatic aortic valve disorders	101	10.161
Other abnormal glucose	Pain in limb	101	10.161
Memory loss	Sensorineural hearing loss	101	10.161
Cough	Atopic/contact dermatitis due to other or unspecified	101	10.161
Alteration of consciousness	Altered mental status	101	10.161
Essential hypertension	Delirium due to conditions classified elsewhere	101	10.161
Malaise and fatigue	Alteration of consciousness	101	10.161
Other persistent mental disorders due to conditions classified elsewhere	Dysphagia	101	10.161
Other persistent mental disorders due to conditions classified elsewhere	Dizziness and giddiness (Light-headedness and vertigo)	101	10.161
Osteopenia or other disorder of bone and cartilage	Back pain	100	10.0604
Constipation	Chronic pain	100	10.0604
Altered mental status	Urinary incontinence	100	10.0604
Osteoarthrosis NOS	Abdominal pain	100	10.0604
Sepsis	Constipation	100	10.0604
Other headache syndromes	Alzheimer's disease	100	10.0604
Pain in joint	Swelling of limb	100	10.0604
Shortness of breath	Nonspecific chest pain	100	10.0604
Septicemia	Altered mental status	100	10.0604
Hyperlipidemia	Disorder of skin and subcutaneous tissue NOS	100	10.0604
Other abnormal glucose	Constipation	100	10.0604
Other abnormal glucose	Urinary tract infection	100	10.0604
Coronary atherosclerosis	Osteoporosis NOS	100	10.0604
Essential hypertension	Pleurisy; pleural effusion	100	10.0604
Malaise and fatigue	Acute cystitis	100	10.0604
Other persistent mental disorders due to conditions classified elsewhere	Other disorders of bone and cartilage	100	10.0604
Other persistent mental disorders due to conditions classified elsewhere	Nonspecific chest pain	100	10.0604
Other diseases of lung	Alzheimer's disease	99	9.95976
Urinary incontinence	Back pain	99	9.95976
Pain in limb	GERD	99	9.95976
Seborrheic keratosis	Alzheimer's disease	99	9.95976
Osteoporosis NOS	Chronic pain	99	9.95976
Major depressive disorder	Vitamin D deficiency	99	9.95976
Osteoarthrosis, localized, primary	Chronic pain	99	9.95976
Type 2 diabetes	Pneumonia	99	9.95976
Dizziness and giddiness (Light-headedness and vertigo)	Back pain	99	9.95976
Insomnia	Other anemias	99	9.95976
Acute renal failure	Edema	99	9.95976
Acute renal failure	Abdominal pain	99	9.95976
Acute renal failure	Pneumonia	99	9.95976
Acute renal failure	Pain in limb	99	9.95976
Shortness of breath	Type 2 diabetes	99	9.95976
Septicemia	Constipation	99	9.95976
Dementias	Fracture of vertebral column without mention of spinal cord injury	99	9.95976
Dementias	Other diseases of lung	99	9.95976
Dementias	Other headache syndromes	99	9.95976
Hyperlipidemia	Vitamin B-complex deficiencies	99	9.95976
Malaise and fatigue	Hypotension NOS	99	9.95976
Malaise and fatigue	Diarrhea	99	9.95976
Other persistent mental disorders due to conditions classified elsewhere	Impacted cerumen	99	9.95976
Alzheimer's disease	Heart failure with preserved EF [Diastolic heart failure]	98	9.85915
Dysphagia	Pneumonia	98	9.85915
Other anemias	Frequency of urination and polyuria	98	9.85915
Abnormal findings examination of lungs	GERD	98	9.85915
Vitamin D deficiency	Vascular dementia	98	9.85915
Vitamin D deficiency	Hearing loss	98	9.85915
Major depressive disorder	Hypercholesterolemia	98	9.85915
Osteoarthrosis NOS	Chronic pain	98	9.85915
Other abnormal blood chemistry	Osteoporosis NOS	98	9.85915
Other abnormal blood chemistry	Pain in limb	98	9.85915
Pain in joint	Hyposmolality and/or hyponatremia	98	9.85915
Pain in joint	Atopic/contact dermatitis due to other or unspecified	98	9.85915
Dementias	Seborrheic keratosis	98	9.85915
Hyperlipidemia	Pulmonary collapse; interstitial and compensatory emphysema	98	9.85915
Other abnormal glucose	Type 2 diabetes	98	9.85915
Memory loss	Pneumonia	98	9.85915
Essential hypertension	Pneumonitis due to inhalation of food or vomitus	98	9.85915
Essential hypertension	Hematuria	98	9.85915
Other persistent mental disorders due to conditions classified elsewhere	Coronary atherosclerosis	98	9.85915
Contusion	Other anemias	97	9.75855
Altered mental status	Vascular dementia	97	9.75855
Syncope and collapse	Constipation	97	9.75855
Other abnormal blood chemistry	Abdominal pain	97	9.75855
Dizziness and giddiness (Light-headedness and vertigo)	Constipation	97	9.75855
Sepsis	Dysphagia	97	9.75855
Insomnia	Osteoporosis NOS	97	9.75855
Insomnia	Back pain	97	9.75855
Urinary tract infection	Other disorders of bone and cartilage	97	9.75855
Urinary tract infection	Diarrhea	97	9.75855
Shortness of breath	Osteoporosis NOS	97	9.75855
Shortness of breath	Abdominal pain	97	9.75855
Dementias	Heart failure with preserved EF [Diastolic heart failure]	97	9.75855
Hyperlipidemia	Hyperplasia of prostate	97	9.75855
Hyperlipidemia	Glaucoma	97	9.75855
Cough	Other dyspnea	97	9.75855
Cough	Contusion	97	9.75855
Cough	Acute upper respiratory infections of multiple or unspecified sites	97	9.75855
Alteration of consciousness	Urinary tract infection	97	9.75855
Essential hypertension	Hyperpotassemia	97	9.75855
Essential hypertension	Cerebral ischemia	97	9.75855
Malaise and fatigue	Atherosclerosis of aorta	97	9.75855
Other persistent mental disorders due to conditions classified elsewhere	Osteopenia or other disorder of bone and cartilage	97	9.75855
Other persistent mental disorders due to conditions classified elsewhere	Pneumonia	97	9.75855
Hypotension NOS	Other anemias	96	9.65795
Constipation	Hyposmolality and/or hyponatremia	96	9.65795
Abnormal findings examination of lungs	Dysphagia	96	9.65795
Pain in limb	Abnormal findings examination of lungs	96	9.65795
Osteoarthrosis, localized, primary	GERD	96	9.65795
Osteoarthrosis, localized, primary	Abdominal pain	96	9.65795
Pain in joint	Chronic Kidney Disease, Stage III	96	9.65795
Insomnia	Pain in limb	96	9.65795
Degeneration of intervertebral disc	Osteoporosis NOS	96	9.65795
Degeneration of intervertebral disc	Spondylosis without myelopathy	96	9.65795
Hyperlipidemia	Acidosis	96	9.65795
Hyperlipidemia	Cerebral artery occlusion, with cerebral infarction	96	9.65795
Hyperlipidemia	Acute upper respiratory infections of multiple or unspecified sites	96	9.65795
Cough	Other disorders of bone and cartilage	96	9.65795
Coronary atherosclerosis	Back pain	96	9.65795
Other persistent mental disorders due to conditions classified elsewhere	Chronic Kidney Disease, Stage III	96	9.65795
Other persistent mental disorders due to conditions classified elsewhere	Shortness of breath	96	9.65795
Other persistent mental disorders due to conditions classified elsewhere	Contusion	96	9.65795
Other anemias	Chronic pain	95	9.55734
Urinary incontinence	GERD	95	9.55734
Vitamin D deficiency	Abdominal pain	95	9.55734
Pain in limb	Chronic pain	95	9.55734
Hypovolemia	Abnormal findings examination of lungs	95	9.55734
Other nonspecific findings on examination of urine	Alzheimer's disease	95	9.55734
Type 2 diabetes	Chronic Kidney Disease, Stage III	95	9.55734
Hypertensive chronic kidney disease	Type 2 diabetes	95	9.55734
Nonspecific chest pain	Abnormal findings examination of lungs	95	9.55734
Insomnia	Abdominal pain	95	9.55734
Insomnia	GERD	95	9.55734
Urinary tract infection	Hypertensive chronic kidney disease	95	9.55734
Urinary tract infection	Osteoarthrosis, localized, primary	95	9.55734
Shortness of breath	Acute renal failure	95	9.55734
Septicemia	Dysphagia	95	9.55734
Hyperlipidemia	Intestinal disaccharidase deficiencies and disaccharide malabsorption	95	9.55734
Memory loss	Chronic Kidney Disease, Stage III	95	9.55734
Coronary atherosclerosis	Nonspecific chest pain	95	9.55734
Essential hypertension	Psychosis	95	9.55734
Other persistent mental disorders due to conditions classified elsewhere	Frequency of urination and polyuria	95	9.55734
Other disorders of soft tissues	Alzheimer's disease	94	9.45674
Osteopenia or other disorder of bone and cartilage	Other anemias	94	9.45674
Pain in limb	Frequency of urination and polyuria	94	9.45674
Pain in limb	Urinary incontinence	94	9.45674
Major depressive disorder	Pain in limb	94	9.45674
Osteoarthrosis, localized, primary	Major depressive disorder	94	9.45674
Osteoarthrosis NOS	Edema	94	9.45674
Other abnormal blood chemistry	Vitamin D deficiency	94	9.45674
Dizziness and giddiness (Light-headedness and vertigo)	Pain in limb	94	9.45674
Pain in joint	Mild cognitive impairment	94	9.45674
Insomnia	Type 2 diabetes	94	9.45674
Urinary tract infection	Chronic pain	94	9.45674
Dementias	Other disorders of soft tissues	94	9.45674
Dementias	Other nonspecific findings on examination of urine	94	9.45674
Other specified cardiac dysrhythmias	Hyperlipidemia	94	9.45674
Cough	Hyposmolality and/or hyponatremia	94	9.45674
Essential hypertension	Dermatophytosis of nail	94	9.45674
Malaise and fatigue	Allergic rhinitis	94	9.45674
Malaise and fatigue	Hypothyroidism NOS	94	9.45674
Other persistent mental disorders due to conditions classified elsewhere	Syncope and collapse	94	9.45674
Vascular dementia	Back pain	93	9.35614
Constipation	Anxiety disorder	93	9.35614
Hypercholesterolemia	Vitamin D deficiency	93	9.35614
Hypovolemia	Dysphagia	93	9.35614
Osteoporosis NOS	Impacted cerumen	93	9.35614
Syncope and collapse	Other anemias	93	9.35614
Specific nonpsychotic mental disorders due to brain damage	Alzheimer's disease	93	9.35614
Osteoarthrosis NOS	Altered mental status	93	9.35614
Type 2 diabetes	Frequency of urination and polyuria	93	9.35614
Type 2 diabetes	Osteoarthrosis, localized, primary	93	9.35614
Pain in joint	Sensorineural hearing loss	93	9.35614
Nonspecific chest pain	Major depressive disorder	93	9.35614
Nonspecific chest pain	Osteoarthrosis, localized, primary	93	9.35614
Shortness of breath	Pain in limb	93	9.35614
Degeneration of intervertebral disc	Pain in limb	93	9.35614
Chronic renal failure [CKD]	Chronic Kidney Disease, Stage III	93	9.35614
Hyperlipidemia	Myocardial infarction	93	9.35614
Memory loss	Vitamin B-complex deficiencies	93	9.35614
Malaise and fatigue	Senile cataract	93	9.35614
Malaise and fatigue	Nausea and vomiting	93	9.35614
Encephalopathy, not elsewhere classified	Type 2 diabetes	93	9.35614
Anorexia	Hyperlipidemia	93	9.35614
Anorexia	Malaise and fatigue	93	9.35614
Contusion	Back pain	92	9.25553
Other disorders of bone and cartilage	Other anemias	92	9.25553
Constipation	Allergic rhinitis	92	9.25553
Altered mental status	Dysphagia	92	9.25553
Vitamin D deficiency	GERD	92	9.25553
Major depressive disorder	Hearing loss	92	9.25553
Type 2 diabetes	Hyposmolality and/or hyponatremia	92	9.25553
Urinary tract infection	Chronic Kidney Disease, Stage III	92	9.25553
Degeneration of intervertebral disc	Osteoarthrosis NOS	92	9.25553
Dementias	Specific nonpsychotic mental disorders due to brain damage	92	9.25553
Cataract	Other anemias	92	9.25553
Other abnormal glucose	Hypercholesterolemia	92	9.25553
Other abnormal glucose	Abdominal pain	92	9.25553
Memory loss	Swelling of limb	92	9.25553
Cough	Septicemia	92	9.25553
Cough	Sepsis	92	9.25553
Cough	Cataract	92	9.25553
Cough	Degeneration of intervertebral disc	92	9.25553
Alteration of consciousness	Constipation	92	9.25553
Impacted cerumen	Hearing loss	91	9.15493
Vascular dementia	Hearing loss	91	9.15493
Altered mental status	Back pain	91	9.15493
Major depressive disorder	Chronic pain	91	9.15493
Osteoarthrosis, localized, primary	Vitamin D deficiency	91	9.15493
Nonspecific chest pain	Vitamin D deficiency	91	9.15493
Insomnia	Vitamin D deficiency	91	9.15493
Acute renal failure	Vascular dementia	91	9.15493
Urinary tract infection	Syncope and collapse	91	9.15493
Symptoms involving digestive system	Alzheimer's disease	91	9.15493
Hyperlipidemia	Retention of urine	91	9.15493
Hyperlipidemia	Congestive heart failure (CHF) NOS	91	9.15493
Memory loss	Hyposmolality and/or hyponatremia	91	9.15493
Memory loss	Rash and other nonspecific skin eruption	91	9.15493
Alteration of consciousness	Other anemias	91	9.15493
Chronic kidney disease, Stage I or II	Dementias	91	9.15493
Chronic kidney disease, Stage I or II	Alzheimer's disease	91	9.15493
Malaise and fatigue	Muscular wasting and disuse atrophy	91	9.15493
Malaise and fatigue	Other dyspnea	91	9.15493
Malaise and fatigue	Atrial fibrillation	91	9.15493
Malaise and fatigue	Spondylosis without myelopathy	91	9.15493
Encephalopathy, not elsewhere classified	Acute renal failure	91	9.15493
Encephalopathy, not elsewhere classified	Other anemias	91	9.15493
Encephalopathy, not elsewhere classified	Altered mental status	91	9.15493
Other persistent mental disorders due to conditions classified elsewhere	Abnormal findings examination of lungs	91	9.15493
Other disorders of soft tissues	Swelling of limb	90	9.05433
Other anemias	Diarrhea	90	9.05433
Abdominal pain	Chronic pain	90	9.05433
Chronic Kidney Disease, Stage III	Constipation	90	9.05433
Abnormal findings examination of lungs	Hearing loss	90	9.05433
Altered mental status	Abdominal pain	90	9.05433
Hypercholesterolemia	Hearing loss	90	9.05433
Osteoporosis NOS	Allergic rhinitis	90	9.05433
Osteoarthrosis NOS	Spondylosis without myelopathy	90	9.05433
Osteoarthrosis NOS	Urinary incontinence	90	9.05433
Abnormal involuntary movements	Alzheimer's disease	90	9.05433
Acute renal failure	Vitamin D deficiency	90	9.05433
Urinary tract infection	Dizziness and giddiness (Light-headedness and vertigo)	90	9.05433
Urinary tract infection	Anxiety disorder	90	9.05433
Shortness of breath	Pneumonia	90	9.05433
Muscular wasting and disuse atrophy	Other anemias	90	9.05433
Dementias	Symptoms involving digestive system	90	9.05433
Cataract	Osteoporosis NOS	90	9.05433
Cough	Senile cataract	90	9.05433
Cough	Syncope and collapse	90	9.05433
Essential hypertension	Seborrheic keratosis	90	9.05433
Essential hypertension	Develomental delays and disorders	90	9.05433
Essential hypertension	Heart failure with preserved EF [Diastolic heart failure]	90	9.05433
Malaise and fatigue	Swelling of limb	90	9.05433
Malaise and fatigue	Neurological disorders	90	9.05433
Malaise and fatigue	Chronic renal failure [CKD]	90	9.05433
Encephalopathy, not elsewhere classified	Sepsis	90	9.05433
Other persistent mental disorders due to conditions classified elsewhere	Sepsis	90	9.05433
Other persistent mental disorders due to conditions classified elsewhere	Anxiety disorder	90	9.05433
Other persistent mental disorders due to conditions classified elsewhere	Chronic pain	90	9.05433
Alzheimer's disease	Asthma	89	8.95372
Thrombocytopenia	Alzheimer's disease	89	8.95372
Chronic pain	GERD	89	8.95372
Urinary incontinence	Abdominal pain	89	8.95372
Altered mental status	Pneumonia	89	8.95372
Vitamin D deficiency	Altered mental status	89	8.95372
Hypercholesterolemia	Abdominal pain	89	8.95372
Pain in limb	Contusion	89	8.95372
Osteoporosis NOS	Pneumonia	89	8.95372
Hypertensive heart disease	Alzheimer's disease	89	8.95372
Cerebrovascular disease	Alzheimer's disease	89	8.95372
Diseases of nail, NOS	Alzheimer's disease	89	8.95372
Atopic/contact dermatitis due to other or unspecified	Other anemias	89	8.95372
Other abnormal blood chemistry	Hypovolemia	89	8.95372
Pain in joint	Sepsis	89	8.95372
Hyperosmolality and/or hypernatremia	Alzheimer's disease	89	8.95372
Urinary tract infection	Decubitus ulcer	89	8.95372
Dementias	Thrombocytopenia	89	8.95372
Dementias	Abnormal involuntary movements	89	8.95372
Hyperlipidemia	Swelling of limb	89	8.95372
Coronary atherosclerosis	Hypercholesterolemia	89	8.95372
Essential hypertension	Other nonspecific findings on examination of urine	89	8.95372
Malaise and fatigue	Adult failure to thrive	89	8.95372
Malaise and fatigue	Cardiomegaly	89	8.95372
Malaise and fatigue	Pulmonary collapse; interstitial and compensatory emphysema	89	8.95372
Malaise and fatigue	Mild cognitive impairment	89	8.95372
Hemorrhoids	Memory loss	89	8.95372
Other persistent mental disorders due to conditions classified elsewhere	Septicemia	89	8.95372
Other persistent mental disorders due to conditions classified elsewhere	Alteration of consciousness	89	8.95372
Constipation	Hypotension NOS	88	8.85312
Constipation	Impacted cerumen	88	8.85312
Constipation	Other disorders of bone and cartilage	88	8.85312
Hypovolemia	Abdominal pain	88	8.85312
Osteoarthrosis NOS	Osteopenia or other disorder of bone and cartilage	88	8.85312
Other abnormal blood chemistry	Urinary incontinence	88	8.85312
Other abnormal blood chemistry	GERD	88	8.85312
Sepsis	Acidosis	88	8.85312
Pain in joint	Other dyspnea	88	8.85312
Pain in joint	Hypertensive chronic kidney disease	88	8.85312
Pain in joint	Acute cystitis	88	8.85312
Pain in joint	Diarrhea	88	8.85312
Nonspecific chest pain	Chronic pain	88	8.85312
Acute renal failure	Major depressive disorder	88	8.85312
Urinary tract infection	Retention of urine	88	8.85312
Septicemia	Acidosis	88	8.85312
Dementias	Hypertensive heart disease	88	8.85312
Dementias	Cerebrovascular disease	88	8.85312
Hyperlipidemia	Adult failure to thrive	88	8.85312
Hyperlipidemia	Respiratory failure	88	8.85312
Hyperlipidemia	Muscular wasting and disuse atrophy	88	8.85312
Memory loss	Intestinal disaccharidase deficiencies and disaccharide malabsorption	88	8.85312
Memory loss	Diarrhea	88	8.85312
Coronary atherosclerosis	Abnormal findings examination of lungs	88	8.85312
Coronary atherosclerosis	Shortness of breath	88	8.85312
Coronary atherosclerosis	Abdominal pain	88	8.85312
Coronary atherosclerosis	GERD	88	8.85312
Essential hypertension	Protein-calorie malnutrition	88	8.85312
Essential hypertension	Elevated white blood cell count	88	8.85312
Alzheimer's disease	Other disorders of the kidney and ureters	87	8.75252
Dysphagia	Back pain	87	8.75252
Other anemias	Acidosis	87	8.75252
Abdominal pain	Hearing loss	87	8.75252
Constipation	Diarrhea	87	8.75252
Spinal stenosis of lumbar region	Alzheimer's disease	87	8.75252
Altered mental status	GERD	87	8.75252
Vitamin D deficiency	Urinary incontinence	87	8.75252
Osteoporosis NOS	Senile cataract	87	8.75252
Major depressive disorder	Other disorders of bone and cartilage	87	8.75252
Benign neoplasm of colon	Alzheimer's disease	87	8.75252
Osteoarthrosis NOS	Abnormal findings examination of lungs	87	8.75252
Hypertensive chronic kidney disease	Constipation	87	8.75252
Acute renal failure	Hyposmolality and/or hyponatremia	87	8.75252
Acute renal failure	Nonspecific chest pain	87	8.75252
Urinary tract infection	Hypotension NOS	87	8.75252
Shortness of breath	GERD	87	8.75252
Dementias	Asthma	87	8.75252
Dementias	Diseases of nail, NOS	87	8.75252
Memory loss	Cerebral degeneration, unspecified	87	8.75252
Cough	Chronic Kidney Disease, Stage III	87	8.75252
Cough	Hypertensive chronic kidney disease	87	8.75252
Essential hypertension	Other diseases of lung	87	8.75252
Essential hypertension	Other headache syndromes	87	8.75252
Malaise and fatigue	Rash and other nonspecific skin eruption	87	8.75252
Malaise and fatigue	Retention of urine	87	8.75252
Encephalopathy, not elsewhere classified	Septicemia	87	8.75252
Encephalopathy, not elsewhere classified	Constipation	87	8.75252
Other persistent mental disorders due to conditions classified elsewhere	Other abnormal blood chemistry	87	8.75252
Dysphagia	GERD	86	8.65191
Other dyspnea	Other anemias	86	8.65191
Urinary incontinence	Dysphagia	86	8.65191
Urinary incontinence	Frequency of urination and polyuria	86	8.65191
Iron deficiency anemias, unspecified or not due to blood loss	Other anemias	86	8.65191
Hypovolemia	Urinary incontinence	86	8.65191
Major depressive disorder	Altered mental status	86	8.65191
Edema	Hearing loss	86	8.65191
Edema	Altered mental status	86	8.65191
Edema	Abdominal pain	86	8.65191
Osteoarthrosis, localized, primary	Hearing loss	86	8.65191
Other abnormal blood chemistry	Hypercholesterolemia	86	8.65191
Dizziness and giddiness (Light-headedness and vertigo)	Osteoarthrosis NOS	86	8.65191
Retention of urine	Constipation	86	8.65191
Nonspecific chest pain	Hearing loss	86	8.65191
Rash and other nonspecific skin eruption	Pain in joint	86	8.65191
Shortness of breath	Major depressive disorder	86	8.65191
Adult failure to thrive	Urinary tract infection	86	8.65191
Septicemia	Pain in joint	86	8.65191
Dementias	Benign neoplasm of colon	86	8.65191
Dementias	Hyperosmolality and/or hypernatremia	86	8.65191
Dementias	Other disorders of the kidney and ureters	86	8.65191
Symptoms involving cardiovascular system	Alzheimer's disease	86	8.65191
Acute posthemorrhagic anemia	Alzheimer's disease	86	8.65191
Memory loss	Other dyspnea	86	8.65191
Memory loss	Nausea and vomiting	86	8.65191
Memory loss	Acute upper respiratory infections of multiple or unspecified sites	86	8.65191
Memory loss	Hypothyroidism NOS	86	8.65191
Cough	Cardiomegaly	86	8.65191
Coronary atherosclerosis	Hypovolemia	86	8.65191
Essential hypertension	Superficial injury without mention of infection	86	8.65191
Essential hypertension	Other disorders of soft tissues	86	8.65191
Other persistent mental disorders due to conditions classified elsewhere	Cataract	86	8.65191
Other anemias	Impacted cerumen	85	8.55131
Diverticulosis	Alzheimer's disease	85	8.55131
Acute cystitis	Other anemias	85	8.55131
Abnormal findings examination of lungs	Urinary incontinence	85	8.55131
Vitamin D deficiency	Other disorders of bone and cartilage	85	8.55131
Pain in limb	Osteopenia or other disorder of bone and cartilage	85	8.55131
Pain in limb	Other disorders of bone and cartilage	85	8.55131
Pain in limb	Altered mental status	85	8.55131
Hypovolemia	Back pain	85	8.55131
Major depressive disorder	Abnormal findings examination of lungs	85	8.55131
Major depressive disorder	Urinary incontinence	85	8.55131
Dizziness and giddiness (Light-headedness and vertigo)	Hearing loss	85	8.55131
Dizziness and giddiness (Light-headedness and vertigo)	Abdominal pain	85	8.55131
Dizziness and giddiness (Light-headedness and vertigo)	Major depressive disorder	85	8.55131
Retention of urine	Other anemias	85	8.55131
Cardiomegaly	Pain in joint	85	8.55131
Nonspecific chest pain	Hypercholesterolemia	85	8.55131
Insomnia	Hearing loss	85	8.55131
Degeneration of intervertebral disc	Other anemias	85	8.55131
Chronic renal failure [CKD]	Urinary tract infection	85	8.55131
Hyperlipidemia	Muscle weakness	85	8.55131
Hyperlipidemia	Decubitus ulcer	85	8.55131
Hyperlipidemia	Dysuria	85	8.55131
Hyperlipidemia	Symptoms involving nervous and musculoskeletal systems	85	8.55131
Acute posthemorrhagic anemia	Dementias	85	8.55131
Hypothyroidism NOS	Pain in joint	85	8.55131
Memory loss	Cervicalgia	85	8.55131
Cough	Mild cognitive impairment	85	8.55131
Cough	Acute cystitis	85	8.55131
Cough	Anxiety disorder	85	8.55131
Malaise and fatigue	Muscle weakness	85	8.55131
Malaise and fatigue	Vitamin B-complex deficiencies	85	8.55131
Encephalopathy, not elsewhere classified	Hypovolemia	85	8.55131
Frequency of urination and polyuria	Back pain	84	8.4507
Other anemias	Anxiety disorder	84	8.4507
Abdominal pain	Frequency of urination and polyuria	84	8.4507
Abdominal pain	Contusion	84	8.4507
Chronic Kidney Disease, Stage III	Back pain	84	8.4507
Decubitus ulcer	Other anemias	84	8.4507
Hypovolemia	Pneumonia	84	8.4507
Hypovolemia	GERD	84	8.4507
Late effects of cerebrovascular disease	Alzheimer's disease	84	8.4507
Other hypertensive complications	Alzheimer's disease	84	8.4507
Osteoarthrosis NOS	Dysphagia	84	8.4507
Osteoarthrosis NOS	Frequency of urination and polyuria	84	8.4507
Osteoarthrosis NOS	Hypercholesterolemia	84	8.4507
Other abnormal blood chemistry	Altered mental status	84	8.4507
Dizziness and giddiness (Light-headedness and vertigo)	Osteoarthrosis, localized, primary	84	8.4507
Dizziness and giddiness (Light-headedness and vertigo)	Other anemias	84	8.4507
Pain in joint	Acute upper respiratory infections of multiple or unspecified sites	84	8.4507
Insomnia	Osteoarthrosis NOS	84	8.4507
Shortness of breath	Hypovolemia	84	8.4507
Muscular wasting and disuse atrophy	Constipation	84	8.4507
Dementias	Spinal stenosis of lumbar region	84	8.4507
Dementias	Other hypertensive complications	84	8.4507
Dementias	Diverticulosis	84	8.4507
Cataract	Urinary tract infection	84	8.4507
Symptoms involving cardiovascular system	Dementias	84	8.4507
Hyperlipidemia	Pleurisy; pleural effusion	84	8.4507
Hyperlipidemia	Cervicalgia	84	8.4507
Other abnormal glucose	Other abnormal blood chemistry	84	8.4507
Memory loss	Disorder of skin and subcutaneous tissue NOS	84	8.4507
Memory loss	Specific nonpsychotic mental disorders due to brain damage	84	8.4507
Cough	Rash and other nonspecific skin eruption	84	8.4507
Coronary atherosclerosis	Myocardial infarction	84	8.4507
Coronary atherosclerosis	Major depressive disorder	84	8.4507
Malaise and fatigue	Fever of unknown origin	84	8.4507
Encephalopathy, not elsewhere classified	Pain in joint	84	8.4507
Hearing loss	Allergic rhinitis	83	8.3501
Anxiety disorder	Back pain	83	8.3501
Abdominal pain	Dysphagia	83	8.3501
Acute cystitis	Constipation	83	8.3501
Vitamin D deficiency	Abnormal findings examination of lungs	83	8.3501
Vitamin D deficiency	Osteopenia or other disorder of bone and cartilage	83	8.3501
Acute pain	Alzheimer's disease	83	8.3501
Atopic/contact dermatitis due to other or unspecified	Osteoporosis NOS	83	8.3501
Atopic/contact dermatitis due to other or unspecified	Constipation	83	8.3501
Osteoarthrosis NOS	Other disorders of bone and cartilage	83	8.3501
Osteoarthrosis NOS	Hypovolemia	83	8.3501
Dizziness and giddiness (Light-headedness and vertigo)	GERD	83	8.3501
Pain in joint	Pulmonary collapse; interstitial and compensatory emphysema	83	8.3501
Nonspecific chest pain	Urinary incontinence	83	8.3501
Nonspecific chest pain	Dizziness and giddiness (Light-headedness and vertigo)	83	8.3501
Acute renal failure	Hearing loss	83	8.3501
Acute renal failure	Hypotension NOS	83	8.3501
Acute renal failure	Contusion	83	8.3501
Acute renal failure	Hypercholesterolemia	83	8.3501
Dementias	Late effects of cerebrovascular disease	83	8.3501
Dementias	Acute pain	83	8.3501
Cataract	Type 2 diabetes	83	8.3501
Cataract	Constipation	83	8.3501
Hyperlipidemia	Dermatophytosis of nail	83	8.3501
Other abnormal glucose	Vascular dementia	83	8.3501
Other abnormal glucose	Major depressive disorder	83	8.3501
Memory loss	Symptoms involving nervous and musculoskeletal systems	83	8.3501
Cough	Diarrhea	83	8.3501
Alteration of consciousness	Type 2 diabetes	83	8.3501
Essential hypertension	Chronic kidney disease, Stage I or II	83	8.3501
Malaise and fatigue	Type 2 diabetes with renal manifestations	83	8.3501
Malaise and fatigue	Nonrheumatic aortic valve disorders	83	8.3501
Malaise and fatigue	Acute upper respiratory infections of multiple or unspecified sites	83	8.3501
Alzheimer's disease	Other and unspecified disorders of the nervous system	82	8.2495
Senile cataract	Back pain	82	8.2495
Dysphagia	Hearing loss	82	8.2495
Mild cognitive impairment	Back pain	82	8.2495
Other anemias	Type 2 diabetes with renal manifestations	82	8.2495
Contusion	Vascular dementia	82	8.2495
Abdominal pain	Osteopenia or other disorder of bone and cartilage	82	8.2495
Atrial fibrillation	Other anemias	82	8.2495
Vitamin D deficiency	Vitamin B-complex deficiencies	82	8.2495
Hypercholesterolemia	Vascular dementia	82	8.2495
Hypercholesterolemia	GERD	82	8.2495
Hemorrhage of gastrointestinal tract	Alzheimer's disease	82	8.2495
Hypovolemia	Acidosis	82	8.2495
Osteoporosis NOS	Hyposmolality and/or hyponatremia	82	8.2495
Osteoporosis NOS	Mild cognitive impairment	82	8.2495
Major depressive disorder	Hypovolemia	82	8.2495
Edema	Abnormal findings examination of lungs	82	8.2495
Edema	GERD	82	8.2495
Osteoarthrosis, localized, primary	Other disorders of bone and cartilage	82	8.2495
Osteoarthrosis NOS	Contusion	82	8.2495
Sepsis	Pneumonitis due to inhalation of food or vomitus	82	8.2495
Sepsis	Abnormal findings examination of lungs	82	8.2495
Pain in joint	Neurological disorders	82	8.2495
Nonspecific chest pain	Contusion	82	8.2495
Acute renal failure	Respiratory failure	82	8.2495
Shortness of breath	Osteoarthrosis NOS	82	8.2495
Degeneration of intervertebral disc	Abdominal pain	82	8.2495
Degeneration of intervertebral disc	Osteoarthrosis, localized, primary	82	8.2495
Dementias	Hemorrhage of gastrointestinal tract	82	8.2495
Other abnormal glucose	Hearing loss	82	8.2495
Other abnormal glucose	GERD	82	8.2495
Memory loss	Atherosclerosis of aorta	82	8.2495
Cough	Impacted cerumen	82	8.2495
Alteration of consciousness	Acute renal failure	82	8.2495
Coronary atherosclerosis	Hearing loss	82	8.2495
Coronary atherosclerosis	Altered mental status	82	8.2495
Coronary atherosclerosis	Pain in limb	82	8.2495
Essential hypertension	Other hypertensive complications	82	8.2495
Essential hypertension	Hypertensive heart disease	82	8.2495
Hemorrhoids	Pain in joint	82	8.2495
Other persistent mental disorders due to conditions classified elsewhere	Muscular wasting and disuse atrophy	82	8.2495
Hypopotassemia	Hyperlipidemia	82	8.2495
Anxiety disorder	GERD	81	8.14889
Urinary incontinence	Vascular dementia	81	8.14889
Pain in limb	Dysphagia	81	8.14889
Hypovolemia	Pain in limb	81	8.14889
Osteoporosis NOS	Frequency of urination and polyuria	81	8.14889
Major depressive disorder	Dysphagia	81	8.14889
Edema	Urinary incontinence	81	8.14889
Type 2 diabetes	Other disorders of bone and cartilage	81	8.14889
Type 2 diabetes	Contusion	81	8.14889
Pain in joint	Hypotension NOS	81	8.14889
Pain in joint	Dysuria	81	8.14889
Acute renal failure	Type 2 diabetes with renal manifestations	81	8.14889
Urinary tract infection	Pulmonary collapse; interstitial and compensatory emphysema	81	8.14889
Urinary tract infection	Allergic rhinitis	81	8.14889
Shortness of breath	Edema	81	8.14889
Cervicalgia	Pain in joint	81	8.14889
Degeneration of intervertebral disc	Constipation	81	8.14889
Dry eyes	Alzheimer's disease	81	8.14889
Septicemia	Abnormal findings examination of lungs	81	8.14889
Chronic renal failure [CKD]	Constipation	81	8.14889
Dementias	Dry eyes	81	8.14889
Dementias	Other and unspecified disorders of the nervous system	81	8.14889
Cataract	Senile cataract	81	8.14889
Memory loss	Hyperplasia of prostate	81	8.14889
Coronary atherosclerosis	Pneumonia	81	8.14889
Essential hypertension	Spinal stenosis of lumbar region	81	8.14889
Essential hypertension	Cerebral degeneration, unspecified	81	8.14889
Essential hypertension	Diseases of nail, NOS	81	8.14889
Other persistent mental disorders due to conditions classified elsewhere	Senile cataract	81	8.14889
Pneumonia	Back pain	80	8.04829
Other conditions of brain, NOS	Alzheimer's disease	80	8.04829
Other anemias	Pneumonitis due to inhalation of food or vomitus	80	8.04829
Other disorders of bone and cartilage	GERD	80	8.04829
Osteopenia or other disorder of bone and cartilage	GERD	80	8.04829
Abdominal pain	Diarrhea	80	8.04829
Chronic Kidney Disease, Stage III	Type 2 diabetes with renal manifestations	80	8.04829
Abnormal findings examination of lungs	Contusion	80	8.04829
E. coli	Alzheimer's disease	80	8.04829
Altered mental status	Contusion	80	8.04829
Vitamin D deficiency	Dysphagia	80	8.04829
Vitamin D deficiency	Contusion	80	8.04829
Pain in limb	Chronic Kidney Disease, Stage III	80	8.04829
Atopic/contact dermatitis due to other or unspecified	Back pain	80	8.04829
Pulmonary collapse; interstitial and compensatory emphysema	Other anemias	80	8.04829
Joint effusions	Alzheimer's disease	80	8.04829
Nonspecific chest pain	Other abnormal blood chemistry	80	8.04829
Urinary tract infection	Fever of unknown origin	80	8.04829
Urinary tract infection	Acidosis	80	8.04829
Musculoskeletal symptoms referable to limbs	Alzheimer's disease	80	8.04829
Septicemia	Pneumonitis due to inhalation of food or vomitus	80	8.04829
Dementias	E. coli	80	8.04829
Dementias	Joint effusions	80	8.04829
Atherosclerosis of aorta	Pain in joint	80	8.04829
Hyperlipidemia	Fever of unknown origin	80	8.04829
Hyperlipidemia	Delirium due to conditions classified elsewhere	80	8.04829
Memory loss	Cerebrovascular disease	80	8.04829
Memory loss	Glaucoma	80	8.04829
Cough	Sensorineural hearing loss	80	8.04829
Cough	Hypotension NOS	80	8.04829
Cough	Spondylosis without myelopathy	80	8.04829
Alteration of consciousness	Pain in joint	80	8.04829
Coronary atherosclerosis	Other abnormal blood chemistry	80	8.04829
Essential hypertension	Iron deficiency anemias, unspecified or not due to blood loss	80	8.04829
Malaise and fatigue	Hematuria	80	8.04829
Encephalopathy, not elsewhere classified	Dysphagia	80	8.04829
GERD	Allergic rhinitis	79	7.94769
Alzheimer's disease	severe protein-calorie malnutrition	79	7.94769
Vascular dementia	Frequency of urination and polyuria	79	7.94769
Abdominal pain	Anxiety disorder	79	7.94769
Hypercholesterolemia	Other disorders of bone and cartilage	79	7.94769
Spondylosis without myelopathy	Other anemias	79	7.94769
Pain in limb	Pneumonia	79	7.94769
Hypovolemia	Hyposmolality and/or hyponatremia	79	7.94769
Osteoarthrosis, localized, primary	Urinary incontinence	79	7.94769
Osteoarthrosis, localized, primary	Edema	79	7.94769
Bacterial infection NOS	Alzheimer's disease	79	7.94769
Type 2 diabetes	Anxiety disorder	79	7.94769
Type 2 diabetes	Chronic pain	79	7.94769
Nonspecific chest pain	Dysphagia	79	7.94769
Insomnia	Abnormal findings examination of lungs	79	7.94769
Insomnia	Altered mental status	79	7.94769
Acute renal failure	Insomnia	79	7.94769
Urinary tract infection	Osteopenia or other disorder of bone and cartilage	79	7.94769
Fracture of neck of femur	Alzheimer's disease	79	7.94769
Osteoarthrosis, generalized	Alzheimer's disease	79	7.94769
Degeneration of intervertebral disc	Nonspecific chest pain	79	7.94769
Chronic renal failure [CKD]	Type 2 diabetes	79	7.94769
Chronic renal failure [CKD]	Pain in joint	79	7.94769
Dementias	severe protein-calorie malnutrition	79	7.94769
Dementias	Fracture of neck of femur	79	7.94769
Dementias	Musculoskeletal symptoms referable to limbs	79	7.94769
Dementias	Bacterial infection NOS	79	7.94769
Cataract	Pain in limb	79	7.94769
Hyperlipidemia	Develomental delays and disorders	79	7.94769
Other abnormal glucose	Osteoarthrosis, localized, primary	79	7.94769
Memory loss	Hypotension NOS	79	7.94769
Memory loss	Cardiomegaly	79	7.94769
Memory loss	Seborrheic keratosis	79	7.94769
Cough	Atherosclerosis of aorta	79	7.94769
Cough	Atrial fibrillation	79	7.94769
Alteration of consciousness	Memory loss	79	7.94769
Coronary atherosclerosis	Vitamin D deficiency	79	7.94769
Malaise and fatigue	Acidosis	79	7.94769
Other persistent mental disorders due to conditions classified elsewhere	Vitamin B-complex deficiencies	79	7.94769
Pneumonia	GERD	78	7.84708
Pruritus and related conditions	Alzheimer's disease	78	7.84708
Myalgia and myositis unspecified	Alzheimer's disease	78	7.84708
Other anemias	Allergic rhinitis	78	7.84708
Vascular dementia	Dysphagia	78	7.84708
Osteopenia or other disorder of bone and cartilage	Hearing loss	78	7.84708
Tachycardia NOS	Alzheimer's disease	78	7.84708
Vitamin D deficiency	Impacted cerumen	78	7.84708
Spondylosis without myelopathy	Constipation	78	7.84708
Pain in limb	Impacted cerumen	78	7.84708
Osteoporosis NOS	Acute cystitis	78	7.84708
Major depressive disorder	Osteopenia or other disorder of bone and cartilage	78	7.84708
Neurological disorders	Major depressive disorder	78	7.84708
Edema	Chronic Kidney Disease, Stage III	78	7.84708
Edema	Major depressive disorder	78	7.84708
Osteoarthrosis, localized, primary	Spondylosis without myelopathy	78	7.84708
Other abnormal blood chemistry	Edema	78	7.84708
Type 2 diabetes	Acidosis	78	7.84708
Sepsis	Osteoporosis NOS	78	7.84708
Sepsis	Respiratory failure	78	7.84708
Hypertensive chronic kidney disease	Hypovolemia	78	7.84708
Hypertensive chronic kidney disease	Altered mental status	78	7.84708
Pain in joint	Nonrheumatic aortic valve disorders	78	7.84708
Pain in joint	Disorder of skin and subcutaneous tissue NOS	78	7.84708
Cardiomegaly	Abnormal findings examination of lungs	78	7.84708
Cardiomegaly	Other anemias	78	7.84708
Insomnia	Hypercholesterolemia	78	7.84708
Insomnia	Edema	78	7.84708
Rash and other nonspecific skin eruption	Other anemias	78	7.84708
Urinary tract infection	Nausea and vomiting	78	7.84708
Urinary tract infection	Dysuria	78	7.84708
Septicemia	Respiratory failure	78	7.84708
Dementias	Osteoarthrosis, generalized	78	7.84708
Atherosclerosis of aorta	Type 2 diabetes	78	7.84708
Hyperlipidemia	Protein-calorie malnutrition	78	7.84708
Hyperlipidemia	Hyperpotassemia	78	7.84708
Hyperlipidemia	Seborrheic keratosis	78	7.84708
Other abnormal glucose	Contusion	78	7.84708
Coronary atherosclerosis	Urinary incontinence	78	7.84708
Coronary atherosclerosis	Vascular dementia	78	7.84708
Essential hypertension	Late effects of cerebrovascular disease	78	7.84708
Essential hypertension	Asthma	78	7.84708
Essential hypertension	Other disorders of the kidney and ureters	78	7.84708
Malaise and fatigue	Hyperpotassemia	78	7.84708
Malaise and fatigue	Delirium due to conditions classified elsewhere	78	7.84708
Malaise and fatigue	Other specified cardiac dysrhythmias	78	7.84708
Other persistent mental disorders due to conditions classified elsewhere	Atopic/contact dermatitis due to other or unspecified	78	7.84708
Other persistent mental disorders due to conditions classified elsewhere	Degeneration of intervertebral disc	78	7.84708
Pneumonia	Pneumonitis due to inhalation of food or vomitus	77	7.74648
Chronic pain	Hearing loss	77	7.74648
Vascular dementia	GERD	77	7.74648
Abdominal pain	Other disorders of bone and cartilage	77	7.74648
Abdominal pain	Vascular dementia	77	7.74648
Constipation	Osteopenia or other disorder of bone and cartilage	77	7.74648
Atrial fibrillation	Constipation	77	7.74648
Vitamin D deficiency	Frequency of urination and polyuria	77	7.74648
Pain in limb	Spondylosis without myelopathy	77	7.74648
Hyperplasia of prostate	Other anemias	77	7.74648
Edema	Dysphagia	77	7.74648
Edema	Vitamin D deficiency	77	7.74648
Pulmonary collapse; interstitial and compensatory emphysema	Abnormal findings examination of lungs	77	7.74648
Osteoarthrosis, localized, primary	Frequency of urination and polyuria	77	7.74648
Osteoarthrosis, localized, primary	Contusion	77	7.74648
Osteoarthrosis, localized, primary	Hypercholesterolemia	77	7.74648
Anemia of chronic disease	Alzheimer's disease	77	7.74648
Other abnormal blood chemistry	Abnormal findings examination of lungs	77	7.74648
Type 2 diabetes	Senile cataract	77	7.74648
Type 2 diabetes	Diarrhea	77	7.74648
Dizziness and giddiness (Light-headedness and vertigo)	Type 2 diabetes	77	7.74648
Nonspecific chest pain	Edema	77	7.74648
Nonspecific chest pain	Altered mental status	77	7.74648
Insomnia	Chronic pain	77	7.74648
Myocardial infarction	Acute renal failure	77	7.74648
Myocardial infarction	Other anemias	77	7.74648
Adult failure to thrive	Constipation	77	7.74648
Dementias	Pruritus and related conditions	77	7.74648
Dementias	Myalgia and myositis unspecified	77	7.74648
Hyperlipidemia	Pneumonitis due to inhalation of food or vomitus	77	7.74648
Other abnormal glucose	Edema	77	7.74648
Other abnormal glucose	Osteoarthrosis NOS	77	7.74648
Memory loss	Hypertensive chronic kidney disease	77	7.74648
Memory loss	Other specified cardiac dysrhythmias	77	7.74648
Memory loss	Acute cystitis	77	7.74648
Cough	Pulmonary collapse; interstitial and compensatory emphysema	77	7.74648
Coronary atherosclerosis	Chronic Kidney Disease, Stage III	77	7.74648
Coronary atherosclerosis	Osteoarthrosis NOS	77	7.74648
Essential hypertension	Symptoms involving digestive system	77	7.74648
Malaise and fatigue	Sensorineural hearing loss	77	7.74648
Other persistent mental disorders due to conditions classified elsewhere	Allergic rhinitis	77	7.74648
Alzheimer's disease	Difficulty in walking	76	7.64588
Dysphagia	Pneumonitis due to inhalation of food or vomitus	76	7.64588
Abdominal pain	Senile cataract	76	7.64588
Urinary incontinence	Hearing loss	76	7.64588
Hypovolemia	Hypotension NOS	76	7.64588
Hypovolemia	Vitamin D deficiency	76	7.64588
Osteoporosis NOS	Chronic Kidney Disease, Stage III	76	7.64588
Occlusion and stenosis of precerebral arteries	Alzheimer's disease	76	7.64588
Edema	Frequency of urination and polyuria	76	7.64588
Osteoarthrosis NOS	Pneumonia	76	7.64588
Other abnormal blood chemistry	Hearing loss	76	7.64588
Other abnormal blood chemistry	Dysphagia	76	7.64588
Other abnormal blood chemistry	Vascular dementia	76	7.64588
Type 2 diabetes	Syncope and collapse	76	7.64588
Dizziness and giddiness (Light-headedness and vertigo)	Abnormal findings examination of lungs	76	7.64588
Sepsis	Other abnormal blood chemistry	76	7.64588
Hypertensive chronic kidney disease	Type 2 diabetes with renal manifestations	76	7.64588
Pain in joint	Retention of urine	76	7.64588
Insomnia	Vascular dementia	76	7.64588
Abnormal electrocardiogram [ECG] [EKG]	Alzheimer's disease	76	7.64588
Acute renal failure	Hyperpotassemia	76	7.64588
Acute renal failure	Atrial fibrillation	76	7.64588
Urinary tract infection	Cardiomegaly	76	7.64588
Urinary tract infection	E. coli	76	7.64588
Shortness of breath	Hearing loss	76	7.64588
Shortness of breath	Other abnormal blood chemistry	76	7.64588
Shortness of breath	Dysphagia	76	7.64588
Shortness of breath	Altered mental status	76	7.64588
Adult failure to thrive	Other anemias	76	7.64588
Degeneration of intervertebral disc	Type 2 diabetes	76	7.64588
Dementias	Anemia of chronic disease	76	7.64588
Dementias	Tachycardia NOS	76	7.64588
Dementias	Difficulty in walking	76	7.64588
Dementias	Occlusion and stenosis of precerebral arteries	76	7.64588
Dementias	Other conditions of brain, NOS	76	7.64588
Cataract	Vitamin D deficiency	76	7.64588
Atherosclerosis of aorta	Constipation	76	7.64588
Hyperlipidemia	Other nonspecific findings on examination of urine	76	7.64588
Hyperlipidemia	Heart failure with preserved EF [Diastolic heart failure]	76	7.64588
Other abnormal glucose	Shortness of breath	76	7.64588
Other abnormal glucose	Other disorders of bone and cartilage	76	7.64588
Memory loss	Sepsis	76	7.64588
Memory loss	Mixed hyperlipidemia	76	7.64588
Alteration of consciousness	Cough	76	7.64588
Coronary atherosclerosis	Syncope and collapse	76	7.64588
Coronary atherosclerosis	Dysphagia	76	7.64588
Coronary atherosclerosis	Chronic renal failure [CKD]	76	7.64588
Essential hypertension	Fracture of vertebral column without mention of spinal cord injury	76	7.64588
Essential hypertension	Acute posthemorrhagic anemia	76	7.64588
Essential hypertension	Abnormal involuntary movements	76	7.64588
Essential hypertension	Joint effusions	76	7.64588
Other persistent mental disorders due to conditions classified elsewhere	Hypotension NOS	76	7.64588
Other persistent mental disorders due to conditions classified elsewhere	Encephalopathy, not elsewhere classified	76	7.64588
Other persistent mental disorders due to conditions classified elsewhere	Mild cognitive impairment	76	7.64588
Other persistent mental disorders due to conditions classified elsewhere	Hypertensive chronic kidney disease	76	7.64588
Fracture of ribs	Alzheimer's disease	76	7.64588
Hyposmolality and/or hyponatremia	Back pain	75	7.54527
Hearing loss	Frequency of urination and polyuria	75	7.54527
Pathologic fracture	Alzheimer's disease	75	7.54527
Impacted cerumen	Back pain	75	7.54527
Other anemias	Muscle weakness	75	7.54527
Other anemias	Fever of unknown origin	75	7.54527
Other anemias	Respiratory failure	75	7.54527
Other anemias	Vitamin B-complex deficiencies	75	7.54527
Other disorders of bone and cartilage	Hearing loss	75	7.54527
Other disorders of bone and cartilage	Chronic pain	75	7.54527
Constipation	Acidosis	75	7.54527
Sensorineural hearing loss	Back pain	75	7.54527
Abnormal findings examination of lungs	Hyposmolality and/or hyponatremia	75	7.54527
Vitamin D deficiency	Chronic Kidney Disease, Stage III	75	7.54527
Vitamin D deficiency	Anxiety disorder	75	7.54527
Hypercholesterolemia	Abnormal findings examination of lungs	75	7.54527
Pain in limb	Swelling of limb	75	7.54527
Hypovolemia	Frequency of urination and polyuria	75	7.54527
Hypovolemia	Chronic Kidney Disease, Stage III	75	7.54527
Osteoporosis NOS	Spondylosis without myelopathy	75	7.54527
Neurological disorders	Hypercholesterolemia	75	7.54527
Edema	Vascular dementia	75	7.54527
Edema	Hypovolemia	75	7.54527
Edema	Contusion	75	7.54527
Edema	Swelling of limb	75	7.54527
Edema	Chronic pain	75	7.54527
Pulmonary collapse; interstitial and compensatory emphysema	Constipation	75	7.54527
Osteoarthrosis NOS	Atopic/contact dermatitis due to other or unspecified	75	7.54527
Other abnormal blood chemistry	Osteoarthrosis NOS	75	7.54527
Nonspecific chest pain	Pneumonia	75	7.54527
Insomnia	Nonspecific chest pain	75	7.54527
Insomnia	Urinary incontinence	75	7.54527
Nausea and vomiting	Other anemias	75	7.54527
Nausea and vomiting	Constipation	75	7.54527
Acute renal failure	Frequency of urination and polyuria	75	7.54527
Acute renal failure	Retention of urine	75	7.54527
Urinary tract infection	Cerebral artery occlusion, with cerebral infarction	75	7.54527
Urinary tract infection	Atrial fibrillation	75	7.54527
Myocardial infarction	Urinary tract infection	75	7.54527
Degeneration of intervertebral disc	Chronic pain	75	7.54527
Degeneration of intervertebral disc	GERD	75	7.54527
Septicemia	Osteoporosis NOS	75	7.54527
Dementias	Abnormal electrocardiogram [ECG] [EKG]	75	7.54527
Hyperlipidemia	Hematuria	75	7.54527
Hyperlipidemia	Elevated white blood cell count	75	7.54527
Other abnormal glucose	Insomnia	75	7.54527
Hypothyroidism NOS	Constipation	75	7.54527
Memory loss	Septicemia	75	7.54527
Memory loss	Cerebral ischemia	75	7.54527
Memory loss	Nonrheumatic aortic valve disorders	75	7.54527
Cough	Swelling of limb	75	7.54527
Coronary atherosclerosis	Sepsis	75	7.54527
Essential hypertension	Hyperosmolality and/or hypernatremia	75	7.54527
Essential hypertension	Symptoms involving cardiovascular system	75	7.54527
Malaise and fatigue	Myocardial infarction	75	7.54527
Malaise and fatigue	Glaucoma	75	7.54527
Hemorrhoids	Cough	75	7.54527
Anorexia	Memory loss	75	7.54527
Anorexia	Pain in joint	75	7.54527
Fracture of ribs	Dementias	75	7.54527
Abnormal heart sounds	Alzheimer's disease	74	7.44467
Diarrhea	GERD	74	7.44467
Respiratory failure	Pneumonia	74	7.44467
Other anemias	Hyperpotassemia	74	7.44467
Other anemias	Senile cataract	74	7.44467
Constipation	Nonrheumatic aortic valve disorders	74	7.44467
Constipation	Muscle weakness	74	7.44467
Other dyspnea	Constipation	74	7.44467
Abnormal findings examination of lungs	Vascular dementia	74	7.44467
Major depressive disorder	Allergic rhinitis	74	7.44467
Syncope and collapse	Osteoporosis NOS	74	7.44467
Syncope and collapse	Altered mental status	74	7.44467
Diseases of nail, NOS	Pain in limb	74	7.44467
Osteoarthrosis, localized, primary	Osteopenia or other disorder of bone and cartilage	74	7.44467
Type 2 diabetes	Allergic rhinitis	74	7.44467
Dizziness and giddiness (Light-headedness and vertigo)	Other disorders of bone and cartilage	74	7.44467
Dizziness and giddiness (Light-headedness and vertigo)	Syncope and collapse	74	7.44467
Hypertensive chronic kidney disease	Sepsis	74	7.44467
Pain in joint	Muscle weakness	74	7.44467
Delirium due to conditions classified elsewhere	Constipation	74	7.44467
Nonspecific chest pain	Frequency of urination and polyuria	74	7.44467
Insomnia	Hypovolemia	74	7.44467
Insomnia	Anxiety disorder	74	7.44467
Nausea and vomiting	Pain in joint	74	7.44467
Urinary tract infection	Atopic/contact dermatitis due to other or unspecified	74	7.44467
Protein-calorie malnutrition	Other anemias	74	7.44467
Shortness of breath	Dizziness and giddiness (Light-headedness and vertigo)	74	7.44467
Cervicalgia	Back pain	74	7.44467
Degeneration of intervertebral disc	Vitamin D deficiency	74	7.44467
Septicemia	Other abnormal blood chemistry	74	7.44467
Dementias	Pathologic fracture	74	7.44467
Dementias	Abnormal heart sounds	74	7.44467
Cataract	Hearing loss	74	7.44467
Atherosclerosis of aorta	Other anemias	74	7.44467
Cough	Dysuria	74	7.44467
Cough	Nausea and vomiting	74	7.44467
Coronary atherosclerosis	Hyposmolality and/or hyponatremia	74	7.44467
Coronary atherosclerosis	Septicemia	74	7.44467
Coronary atherosclerosis	Edema	74	7.44467
Essential hypertension	Thrombocytopenia	74	7.44467
Essential hypertension	Musculoskeletal symptoms referable to limbs	74	7.44467
Essential hypertension	Myalgia and myositis unspecified	74	7.44467
Essential hypertension	Acute pain	74	7.44467
Malaise and fatigue	Hyperplasia of prostate	74	7.44467
Malaise and fatigue	Dysuria	74	7.44467
Other persistent mental disorders due to conditions classified elsewhere	Hyposmolality and/or hyponatremia	74	7.44467
Other persistent mental disorders due to conditions classified elsewhere	Acute upper respiratory infections of multiple or unspecified sites	74	7.44467
Other persistent mental disorders due to conditions classified elsewhere	Spondylosis without myelopathy	74	7.44467
Anorexia	Urinary tract infection	74	7.44467
Back pain	Allergic rhinitis	73	7.34406
Type 2 diabetes with neurological manifestations	Alzheimer's disease	73	7.34406
Abdominal pain	Pneumonia	73	7.34406
Abnormal findings examination of lungs	Other diseases of lung	73	7.34406
Abnormal findings examination of lungs	Other dyspnea	73	7.34406
Altered mental status	Frequency of urination and polyuria	73	7.34406
Vitamin D deficiency	Mild cognitive impairment	73	7.34406
Vitamin D deficiency	Chronic pain	73	7.34406
Hypercholesterolemia	Dysphagia	73	7.34406
Pain in limb	Allergic rhinitis	73	7.34406
Hypovolemia	Vascular dementia	73	7.34406
Osteoporosis NOS	Fracture of vertebral column without mention of spinal cord injury	73	7.34406
Osteoporosis NOS	Sensorineural hearing loss	73	7.34406
Edema	Hypercholesterolemia	73	7.34406
Osteoarthrosis NOS	Vascular dementia	73	7.34406
Other abnormal blood chemistry	Major depressive disorder	73	7.34406
Type 2 diabetes	Osteopenia or other disorder of bone and cartilage	73	7.34406
Dizziness and giddiness (Light-headedness and vertigo)	Hypercholesterolemia	73	7.34406
Sepsis	Urinary incontinence	73	7.34406
Pain in joint	Other disorders of soft tissues	73	7.34406
Nonspecific chest pain	Spondylosis without myelopathy	73	7.34406
Insomnia	Frequency of urination and polyuria	73	7.34406
Rash and other nonspecific skin eruption	Back pain	73	7.34406
Acute renal failure	Other dyspnea	73	7.34406
Acute renal failure	Chronic pain	73	7.34406
Acute renal failure	Osteoarthrosis, localized, primary	73	7.34406
Shortness of breath	Vascular dementia	73	7.34406
Shortness of breath	Vitamin D deficiency	73	7.34406
Muscular wasting and disuse atrophy	Urinary tract infection	73	7.34406
Degeneration of intervertebral disc	Urinary tract infection	73	7.34406
Septicemia	Hypertensive chronic kidney disease	73	7.34406
Cataract	Back pain	73	7.34406
Pleurisy; pleural effusion	Abnormal findings examination of lungs	73	7.34406
Pleurisy; pleural effusion	Other anemias	73	7.34406
Hyperlipidemia	Asthma	73	7.34406
Hyperlipidemia	Cerebral ischemia	73	7.34406
Hyperlipidemia	Psychosis	73	7.34406
Hyperlipidemia	Diverticulosis	73	7.34406
Other abnormal glucose	Dizziness and giddiness (Light-headedness and vertigo)	73	7.34406
Other abnormal glucose	Altered mental status	73	7.34406
Hypothyroidism NOS	Other anemias	73	7.34406
Hypothyroidism NOS	Urinary tract infection	73	7.34406
Memory loss	Muscular wasting and disuse atrophy	73	7.34406
Memory loss	Dysuria	73	7.34406
Alteration of consciousness	Hypovolemia	73	7.34406
Alteration of consciousness	Osteoarthrosis NOS	73	7.34406
Coronary atherosclerosis	Hypertensive chronic kidney disease	73	7.34406
Coronary atherosclerosis	Osteoarthrosis, localized, primary	73	7.34406
Essential hypertension	Dry eyes	73	7.34406
Essential hypertension	Cerebrovascular disease	73	7.34406
Essential hypertension	Occlusion and stenosis of precerebral arteries	73	7.34406
Malaise and fatigue	Protein-calorie malnutrition	73	7.34406
Malaise and fatigue	Disorder of skin and subcutaneous tissue NOS	73	7.34406
Other persistent mental disorders due to conditions classified elsewhere	Acute cystitis	73	7.34406
Dysphagia	Diarrhea	72	7.24346
Contusion	Hearing loss	72	7.24346
Contusion	GERD	72	7.24346
Other dyspnea	Back pain	72	7.24346
Vitamin D deficiency	Senile cataract	72	7.24346
Pain in limb	Senile cataract	72	7.24346
Hypovolemia	Hypercholesterolemia	72	7.24346
Osteoporosis NOS	Intestinal disaccharidase deficiencies and disaccharide malabsorption	72	7.24346
Major depressive disorder	Contusion	72	7.24346
Syncope and collapse	Back pain	72	7.24346
Atopic/contact dermatitis due to other or unspecified	Abdominal pain	72	7.24346
Osteoarthrosis NOS	Chronic Kidney Disease, Stage III	72	7.24346
Other abnormal blood chemistry	Other disorders of bone and cartilage	72	7.24346
Sepsis	GERD	72	7.24346
Acute upper respiratory infections of multiple or unspecified sites	Osteoporosis NOS	72	7.24346
Pain in joint	Acidosis	72	7.24346
Pain in joint	Vitamin B-complex deficiencies	72	7.24346
Nonspecific chest pain	Other disorders of bone and cartilage	72	7.24346
Nonspecific chest pain	Hypovolemia	72	7.24346
Insomnia	Other abnormal blood chemistry	72	7.24346
Rash and other nonspecific skin eruption	Osteoporosis NOS	72	7.24346
Acute renal failure	Syncope and collapse	72	7.24346
Protein-calorie malnutrition	Constipation	72	7.24346
Shortness of breath	Hypercholesterolemia	72	7.24346
Shortness of breath	Urinary incontinence	72	7.24346
Symptoms involving nervous and musculoskeletal systems	Other anemias	72	7.24346
Adult failure to thrive	Hypovolemia	72	7.24346
Degeneration of intervertebral disc	Hearing loss	72	7.24346
Septicemia	Urinary incontinence	72	7.24346
Dementias	Type 2 diabetes with neurological manifestations	72	7.24346
Atherosclerosis of aorta	Urinary tract infection	72	7.24346
Hyperlipidemia	Iron deficiency anemias, unspecified or not due to blood loss	72	7.24346
Other abnormal glucose	Abnormal findings examination of lungs	72	7.24346
Hypothyroidism NOS	Osteoporosis NOS	72	7.24346
Cough	Neurological disorders	72	7.24346
Cough	Chronic renal failure [CKD]	72	7.24346
Essential hypertension	Pruritus and related conditions	72	7.24346
Essential hypertension	Tachycardia NOS	72	7.24346
Essential hypertension	Diverticulosis	72	7.24346
Malaise and fatigue	Intestinal disaccharidase deficiencies and disaccharide malabsorption	72	7.24346
Hemorrhoids	Malaise and fatigue	72	7.24346
Other persistent mental disorders due to conditions classified elsewhere	Rash and other nonspecific skin eruption	72	7.24346
Other persistent mental disorders due to conditions classified elsewhere	Other dyspnea	72	7.24346
Other persistent mental disorders due to conditions classified elsewhere	Atrial fibrillation	72	7.24346
Anorexia	Cough	72	7.24346
Anorexia	Other anemias	72	7.24346
Hypopotassemia	Urinary tract infection	72	7.24346
Frequency of urination and polyuria	GERD	71	7.14286
Other anemias	Nonrheumatic aortic valve disorders	71	7.14286
Other anemias	Swelling of limb	71	7.14286
Vascular dementia	Anxiety disorder	71	7.14286
Urinary incontinence	Pneumonia	71	7.14286
Abnormal findings examination of lungs	Allergic rhinitis	71	7.14286
Altered mental status	Hearing loss	71	7.14286
Hypercholesterolemia	Osteopenia or other disorder of bone and cartilage	71	7.14286
Hypercholesterolemia	Contusion	71	7.14286
Pain in limb	Mild cognitive impairment	71	7.14286
Osteoporosis NOS	Vitamin B-complex deficiencies	71	7.14286
Syncope and collapse	Abdominal pain	71	7.14286
Osteoarthrosis, localized, primary	Vascular dementia	71	7.14286
Other abnormal blood chemistry	Osteoarthrosis, localized, primary	71	7.14286
Type 2 diabetes	Type 2 diabetes with neurological manifestations	71	7.14286
Dizziness and giddiness (Light-headedness and vertigo)	Urinary incontinence	71	7.14286
Dizziness and giddiness (Light-headedness and vertigo)	Vitamin D deficiency	71	7.14286
Sepsis	Hyposmolality and/or hyponatremia	71	7.14286
Pain in joint	Joint effusions	71	7.14286
Pain in joint	Mixed hyperlipidemia	71	7.14286
Delirium due to conditions classified elsewhere	Altered mental status	71	7.14286
Nausea and vomiting	Abdominal pain	71	7.14286
Urinary tract infection	Hematuria	71	7.14286
Degeneration of intervertebral disc	Acute renal failure	71	7.14286
Psychosis	Altered mental status	71	7.14286
Septicemia	Hyposmolality and/or hyponatremia	71	7.14286
Septicemia	GERD	71	7.14286
Cataract	Osteoarthrosis NOS	71	7.14286
Atherosclerosis of aorta	Abnormal findings examination of lungs	71	7.14286
Hyperlipidemia	Benign neoplasm of colon	71	7.14286
Hyperlipidemia	Hypertensive heart disease	71	7.14286
Hyperlipidemia	Other headache syndromes	71	7.14286
Other abnormal glucose	Atopic/contact dermatitis due to other or unspecified	71	7.14286
Cough	Nonrheumatic aortic valve disorders	71	7.14286
Cough	Disorder of skin and subcutaneous tissue NOS	71	7.14286
Coronary atherosclerosis	Contusion	71	7.14286
Essential hypertension	Other and unspecified disorders of the nervous system	71	7.14286
Essential hypertension	Bacterial infection NOS	71	7.14286
Malaise and fatigue	Pleurisy; pleural effusion	71	7.14286
Malaise and fatigue	Symptoms involving nervous and musculoskeletal systems	71	7.14286
Encephalopathy, not elsewhere classified	Cough	71	7.14286
Chronic Kidney Disease, Stage IV	Dementias	71	7.14286
Chronic Kidney Disease, Stage IV	Alzheimer's disease	71	7.14286
Other persistent mental disorders due to conditions classified elsewhere	Diarrhea	71	7.14286
Anxiety disorder	Hearing loss	70	7.04225
Other disorders of bone and cartilage	Vascular dementia	70	7.04225
Other open wound of head and face	Alzheimer's disease	70	7.04225
Chronic Kidney Disease, Stage III	Abdominal pain	70	7.04225
Atrial fibrillation	Pneumonia	70	7.04225
Altered mental status	Chronic Kidney Disease, Stage III	70	7.04225
Altered mental status	Hypotension NOS	70	7.04225
Spondylosis without myelopathy	Abdominal pain	70	7.04225
Osteoporosis NOS	Nonrheumatic aortic valve disorders	70	7.04225
Major depressive disorder	Hyposmolality and/or hyponatremia	70	7.04225
Major depressive disorder	Frequency of urination and polyuria	70	7.04225
Syncope and collapse	Pain in limb	70	7.04225
Atopic/contact dermatitis due to other or unspecified	GERD	70	7.04225
Atopic/contact dermatitis due to other or unspecified	Pain in limb	70	7.04225
Edema	Pneumonia	70	7.04225
Other abnormal blood chemistry	Hyposmolality and/or hyponatremia	70	7.04225
Type 2 diabetes	Atopic/contact dermatitis due to other or unspecified	70	7.04225
Type 2 diabetes	Pulmonary collapse; interstitial and compensatory emphysema	70	7.04225
Type 2 diabetes	Atrial fibrillation	70	7.04225
Type 2 diabetes	Acute cystitis	70	7.04225
Dizziness and giddiness (Light-headedness and vertigo)	Hypovolemia	70	7.04225
Hypertensive chronic kidney disease	Back pain	70	7.04225
Cardiomegaly	Constipation	70	7.04225
Nonspecific chest pain	Osteopenia or other disorder of bone and cartilage	70	7.04225
Rash and other nonspecific skin eruption	Atopic/contact dermatitis due to other or unspecified	70	7.04225
Rash and other nonspecific skin eruption	Constipation	70	7.04225
Acute renal failure	Cardiomegaly	70	7.04225
Acute renal failure	Acute cystitis	70	7.04225
Urinary tract infection	Type 2 diabetes with renal manifestations	70	7.04225
Urinary tract infection	Pneumonitis due to inhalation of food or vomitus	70	7.04225
Urinary tract infection	Other dyspnea	70	7.04225
Shortness of breath	Osteoarthrosis, localized, primary	70	7.04225
Adult failure to thrive	Acute renal failure	70	7.04225
Dermatophytosis of nail	Pain in joint	70	7.04225
Dermatophytosis of nail	Pain in limb	70	7.04225
Chronic renal failure [CKD]	Hypovolemia	70	7.04225
Cataract	Hypercholesterolemia	70	7.04225
Pleurisy; pleural effusion	Urinary tract infection	70	7.04225
Hyperlipidemia	Other diseases of lung	70	7.04225
Hyperlipidemia	Cerebral degeneration, unspecified	70	7.04225
Other specified cardiac dysrhythmias	Pain in joint	70	7.04225
Arthropathy NOS	Alzheimer's disease	70	7.04225
Other abnormal glucose	Dysphagia	70	7.04225
Other abnormal glucose	Frequency of urination and polyuria	70	7.04225
Other abnormal glucose	Nonspecific chest pain	70	7.04225
Other abnormal glucose	Urinary incontinence	70	7.04225
Memory loss	Chronic renal failure [CKD]	70	7.04225
Memory loss	Other headache syndromes	70	7.04225
Cough	Fever of unknown origin	70	7.04225
Cough	Vitamin B-complex deficiencies	70	7.04225
Essential hypertension	Osteoarthrosis, generalized	70	7.04225
Malaise and fatigue	Decubitus ulcer	70	7.04225
Encephalopathy, not elsewhere classified	Memory loss	70	7.04225
Other persistent mental disorders due to conditions classified elsewhere	Muscle weakness	70	7.04225
Anorexia	Constipation	70	7.04225
Hypopotassemia	Pain in joint	70	7.04225
Alzheimer's disease	Impaired fasting glucose	69	6.94165
Hearing loss	Hyposmolality and/or hyponatremia	69	6.94165
Diarrhea	Back pain	69	6.94165
Other anemias	Congestive heart failure (CHF) NOS	69	6.94165
Vascular dementia	Hyposmolality and/or hyponatremia	69	6.94165
Vascular dementia	Pneumonia	69	6.94165
Other upper respiratory disease	Alzheimer's disease	69	6.94165
Spinal stenosis of lumbar region	Back pain	69	6.94165
Other dyspnea	Abdominal pain	69	6.94165
Other dyspnea	GERD	69	6.94165
Chronic Kidney Disease, Stage III	GERD	69	6.94165
Abnormal findings examination of lungs	Frequency of urination and polyuria	69	6.94165
Vitamin D deficiency	Pneumonia	69	6.94165
Hypercholesterolemia	Senile cataract	69	6.94165
Hypercholesterolemia	Chronic pain	69	6.94165
Spondylosis without myelopathy	Chronic pain	69	6.94165
Pain in limb	Vitamin B-complex deficiencies	69	6.94165
Pain in limb	Diarrhea	69	6.94165
Hypovolemia	Hearing loss	69	6.94165
Hypovolemia	Diarrhea	69	6.94165
Osteoporosis NOS	Other dyspnea	69	6.94165
Glaucoma	Constipation	69	6.94165
Neurological disorders	Constipation	69	6.94165
Nonrheumatic mitral valve disorders	Alzheimer's disease	69	6.94165
Osteoarthrosis, localized, primary	Abnormal findings examination of lungs	69	6.94165
Other abnormal blood chemistry	Chronic Kidney Disease, Stage III	69	6.94165
Other abnormal blood chemistry	Contusion	69	6.94165
Other abnormal blood chemistry	Chronic pain	69	6.94165
Acute upper respiratory infections of multiple or unspecified sites	Constipation	69	6.94165
Acute upper respiratory infections of multiple or unspecified sites	Pain in limb	69	6.94165
Hypertensive chronic kidney disease	GERD	69	6.94165
Pain in joint	Type 2 diabetes with renal manifestations	69	6.94165
Pain in joint	Hematuria	69	6.94165
Pain in joint	Seborrheic keratosis	69	6.94165
Pain in joint	Glaucoma	69	6.94165
Nonspecific chest pain	Vascular dementia	69	6.94165
Acute renal failure	Diarrhea	69	6.94165
Urinary tract infection	Muscle weakness	69	6.94165
Urinary tract infection	Rash and other nonspecific skin eruption	69	6.94165
Urinary tract infection	Swelling of limb	69	6.94165
Muscular wasting and disuse atrophy	Pain in joint	69	6.94165
Degeneration of intervertebral disc	Abnormal findings examination of lungs	69	6.94165
Dementias	Impaired fasting glucose	69	6.94165
Dementias	Other open wound of head and face	69	6.94165
Dementias	Nonrheumatic mitral valve disorders	69	6.94165
Hyperlipidemia	Other hypertensive complications	69	6.94165
Hyperlipidemia	Other disorders of the kidney and ureters	69	6.94165
Hyperlipidemia	Other disorders of soft tissues	69	6.94165
Arthropathy NOS	Dementias	69	6.94165
Other abnormal glucose	Chronic pain	69	6.94165
Cough	Hematuria	69	6.94165
Cough	Glaucoma	69	6.94165
Alteration of consciousness	Osteoporosis NOS	69	6.94165
Chronic kidney disease, Stage I or II	Hyperlipidemia	69	6.94165
Essential hypertension	Hemorrhage of gastrointestinal tract	69	6.94165
Essential hypertension	Abnormal heart sounds	69	6.94165
Essential hypertension	Difficulty in walking	69	6.94165
Malaise and fatigue	Cerebral artery occlusion, with cerebral infarction	69	6.94165
Malaise and fatigue	Congestive heart failure (CHF) NOS	69	6.94165
Hemorrhoids	Other anemias	69	6.94165
Other persistent mental disorders due to conditions classified elsewhere	Atherosclerosis of aorta	69	6.94165
Other persistent mental disorders due to conditions classified elsewhere	Decubitus ulcer	69	6.94165
Anorexia	Other persistent mental disorders due to conditions classified elsewhere	69	6.94165
Hypopotassemia	Other anemias	69	6.94165
Fracture of ribs	Essential hypertension	69	6.94165
Hyposmolality and/or hyponatremia	GERD	68	6.84105
Alzheimer's disease	Blood in stool	68	6.84105
Senile cataract	GERD	68	6.84105
Dysphagia	Hyposmolality and/or hyponatremia	68	6.84105
Constipation	Senile cataract	68	6.84105
Constipation	Swelling of limb	68	6.84105
Chronic Kidney Disease, Stage III	Vascular dementia	68	6.84105
Urinary incontinence	Chronic pain	68	6.84105
Abnormal findings examination of lungs	Chronic pain	68	6.84105
Parkinson's disease	Alzheimer's disease	68	6.84105
Altered mental status	Acidosis	68	6.84105
Altered mental status	Hyposmolality and/or hyponatremia	68	6.84105
Vitamin D deficiency	Hyposmolality and/or hyponatremia	68	6.84105
Hemorrhage of gastrointestinal tract	Other anemias	68	6.84105
Spondylosis without myelopathy	Vitamin D deficiency	68	6.84105
Pain in limb	Other dyspnea	68	6.84105
Hypovolemia	Atrial fibrillation	68	6.84105
Osteoporosis NOS	Pathologic fracture	68	6.84105
Syncope and collapse	Hearing loss	68	6.84105
Syncope and collapse	Hypovolemia	68	6.84105
Neurological disorders	Vitamin D deficiency	68	6.84105
Osteoarthrosis NOS	Impacted cerumen	68	6.84105
Other abnormal blood chemistry	Syncope and collapse	68	6.84105
Type 2 diabetes	Neurological disorders	68	6.84105
Dizziness and giddiness (Light-headedness and vertigo)	Chronic pain	68	6.84105
Acute upper respiratory infections of multiple or unspecified sites	Other anemias	68	6.84105
Hypertensive chronic kidney disease	Edema	68	6.84105
Hypertensive chronic kidney disease	Pain in limb	68	6.84105
[truncated: 1,719 more rows]

## Sheet: Asian_con_UCDDP_edges
phenotype_1	phenotype_2	Asian	pA
Essential hypertension	Hyperlipidemia	575	28.9235
Essential hypertension	Type 2 diabetes	366	18.4105
Essential hypertension	Pain in joint	318	15.996
Essential hypertension	Other anemias	312	15.6942
Hyperlipidemia	Type 2 diabetes	291	14.6378
Malaise and fatigue	Essential hypertension	276	13.8833
Essential hypertension	GERD	272	13.6821
Hyperlipidemia	Pain in joint	269	13.5312
Essential hypertension	Coronary atherosclerosis	267	13.4306
Essential hypertension	Cough	261	13.1288
Essential hypertension	Osteoporosis NOS	253	12.7264
Essential hypertension	Urinary tract infection	247	12.4245
Essential hypertension	Constipation	241	12.1227
Essential hypertension	Back pain	239	12.0221
Essential hypertension	Pain in limb	238	11.9718
Hyperlipidemia	Other anemias	237	11.9215
Coronary atherosclerosis	Hyperlipidemia	235	11.8209
Essential hypertension	Abdominal pain	235	11.8209
Essential hypertension	Nonspecific chest pain	234	11.7706
Essential hypertension	Shortness of breath	233	11.7203
Hyperlipidemia	GERD	229	11.5191
Essential hypertension	Osteoarthrosis NOS	228	11.4688
Malaise and fatigue	Hyperlipidemia	220	11.0664
Essential hypertension	Abnormal findings examination of lungs	220	11.0664
Cough	Hyperlipidemia	217	10.9155
Essential hypertension	Acute renal failure	207	10.4125
Essential hypertension	Atrial fibrillation	206	10.3622
Hyperlipidemia	Osteoporosis NOS	205	10.3119
Hyperlipidemia	Nonspecific chest pain	205	10.3119
Hyperlipidemia	Pain in limb	201	10.1107
Essential hypertension	Osteoarthrosis, localized, primary	196	9.85915
Pain in joint	Pain in limb	195	9.80885
Essential hypertension	Hypercholesterolemia	194	9.75855
Essential hypertension	Other abnormal glucose	193	9.70825
Hyperlipidemia	Osteoarthrosis NOS	190	9.55734
Essential hypertension	Edema	189	9.50704
Hyperlipidemia	Back pain	187	9.40644
Hyperlipidemia	Urinary tract infection	186	9.35614
Hyperlipidemia	Shortness of breath	185	9.30584
Pain in joint	Osteoarthrosis, localized, primary	184	9.25553
Hyperlipidemia	Abdominal pain	179	9.00402
Hyperlipidemia	Constipation	178	8.95372
Pain in joint	Back pain	177	8.90342
Essential hypertension	Vitamin D deficiency	174	8.75252
Septicemia	Sepsis	172	8.65191
Cough	Pain in joint	170	8.55131
Essential hypertension	Hearing loss	170	8.55131
Hyperlipidemia	Abnormal findings examination of lungs	169	8.50101
Essential hypertension	Cataract	168	8.4507
Essential hypertension	Senile cataract	168	8.4507
Essential hypertension	Dizziness and giddiness (Light-headedness and vertigo)	167	8.4004
Pain in joint	Osteoarthrosis NOS	166	8.3501
Essential hypertension	Pneumonia	166	8.3501
Malaise and fatigue	Other anemias	165	8.2998
Hyperlipidemia	Hypercholesterolemia	165	8.2998
Hyperlipidemia	Acute renal failure	164	8.2495
Other abnormal glucose	Hyperlipidemia	164	8.2495
Pain in joint	Osteoporosis NOS	163	8.1992
Hyperlipidemia	Osteoarthrosis, localized, primary	163	8.1992
Essential hypertension	Chronic pain	163	8.1992
Malaise and fatigue	Pain in joint	160	8.04829
Essential hypertension	Hyposmolality and/or hyponatremia	160	8.04829
Essential hypertension	Hypothyroidism NOS	158	7.94769
Pain in joint	Chronic pain	157	7.89738
Essential hypertension	Other dyspnea	157	7.89738
Essential hypertension	Hypertensive chronic kidney disease	156	7.84708
Pain in joint	Type 2 diabetes	154	7.74648
Nonspecific chest pain	Pain in joint	153	7.69618
Pain in joint	Abdominal pain	152	7.64588
Essential hypertension	Pulmonary collapse; interstitial and compensatory emphysema	151	7.59557
Hyperlipidemia	Edema	150	7.54527
Constipation	Other anemias	150	7.54527
Hyperlipidemia	Atrial fibrillation	149	7.49497
Essential hypertension	Chronic renal failure [CKD]	149	7.49497
Pain in joint	GERD	148	7.44467
Essential hypertension	Dysphagia	148	7.44467
Hyperlipidemia	Vitamin D deficiency	147	7.39437
Essential hypertension	Osteopenia or other disorder of bone and cartilage	147	7.39437
Hyperlipidemia	Dizziness and giddiness (Light-headedness and vertigo)	146	7.34406
Essential hypertension	Pleurisy; pleural effusion	146	7.34406
Essential hypertension	Allergic rhinitis	146	7.34406
Malaise and fatigue	Urinary tract infection	145	7.29376
Type 2 diabetes	Other anemias	145	7.29376
Coronary atherosclerosis	Type 2 diabetes	145	7.29376
Essential hypertension	Other disorders of bone and cartilage	145	7.29376
Pain in joint	Other anemias	144	7.24346
Cataract	Senile cataract	144	7.24346
Essential hypertension	Insomnia	144	7.24346
Essential hypertension	Degeneration of intervertebral disc	144	7.24346
Cough	GERD	143	7.19316
Essential hypertension	Other abnormal blood chemistry	143	7.19316
Other anemias	GERD	143	7.19316
Acute renal failure	Other anemias	142	7.14286
Hyperlipidemia	Senile cataract	141	7.09256
Essential hypertension	Hypovolemia	141	7.09256
Abdominal pain	GERD	141	7.09256
Pain in limb	Back pain	141	7.09256
Malaise and fatigue	Constipation	140	7.04225
Hyperlipidemia	Cataract	140	7.04225
Essential hypertension	Glaucoma	140	7.04225
Type 2 diabetes	GERD	139	6.99195
Pain in joint	Constipation	139	6.99195
Urinary tract infection	Other anemias	139	6.99195
Shortness of breath	Other anemias	139	6.99195
Malaise and fatigue	Cough	138	6.94165
Hyperlipidemia	Hypertensive chronic kidney disease	138	6.94165
Back pain	GERD	138	6.94165
Coronary atherosclerosis	Other anemias	137	6.89135
Shortness of breath	Other dyspnea	136	6.84105
Cough	Shortness of breath	136	6.84105
Shortness of breath	Pain in joint	135	6.79074
Hypothyroidism NOS	Hyperlipidemia	135	6.79074
Essential hypertension	Atopic/contact dermatitis due to other or unspecified	135	6.79074
Abdominal pain	Constipation	135	6.79074
Abdominal pain	Back pain	135	6.79074
Essential hypertension	Congestive heart failure (CHF) NOS	135	6.79074
Hyperlipidemia	Hearing loss	134	6.74044
Hyperlipidemia	Chronic pain	134	6.74044
Essential hypertension	Sepsis	134	6.74044
Essential hypertension	Respiratory failure	134	6.74044
Essential hypertension	Myocardial infarction	134	6.74044
Chronic pain	Back pain	134	6.74044
Osteoporosis NOS	Back pain	133	6.69014
Hyperlipidemia	Chronic renal failure [CKD]	133	6.69014
Nonspecific chest pain	Back pain	132	6.63984
Hyperlipidemia	Pneumonia	132	6.63984
Cough	Other anemias	132	6.63984
Essential hypertension	Mixed hyperlipidemia	132	6.63984
Osteoarthrosis, localized, primary	Pain in limb	131	6.58954
Malaise and fatigue	Shortness of breath	131	6.58954
Hyperlipidemia	Allergic rhinitis	131	6.58954
Cough	Nonspecific chest pain	130	6.53924
Malaise and fatigue	Osteoporosis NOS	129	6.48893
Nonspecific chest pain	Abdominal pain	129	6.48893
Essential hypertension	Septicemia	129	6.48893
Constipation	GERD	129	6.48893
Malaise and fatigue	Type 2 diabetes	128	6.43863
Osteoarthrosis NOS	Osteoarthrosis, localized, primary	128	6.43863
Malaise and fatigue	Pain in limb	128	6.43863
Acute renal failure	Type 2 diabetes	128	6.43863
Other abnormal glucose	Pain in joint	128	6.43863
Essential hypertension	Nonrheumatic aortic valve disorders	128	6.43863
Malaise and fatigue	GERD	127	6.38833
Urinary tract infection	Type 2 diabetes	127	6.38833
Hyperlipidemia	Other disorders of bone and cartilage	127	6.38833
Cough	Pain in limb	127	6.38833
Essential hypertension	Chronic Kidney Disease, Stage III	127	6.38833
Pain in joint	Dizziness and giddiness (Light-headedness and vertigo)	126	6.33803
Cough	Osteoporosis NOS	126	6.33803
Cough	Abnormal findings examination of lungs	126	6.33803
Pain in limb	Other anemias	126	6.33803
Shortness of breath	Nonspecific chest pain	125	6.28773
Hyperlipidemia	Mixed hyperlipidemia	125	6.28773
Essential hypertension	Frequency of urination and polyuria	125	6.28773
Essential hypertension	Hyperplasia of prostate	125	6.28773
Essential hypertension	Cardiomegaly	125	6.28773
Osteoarthrosis NOS	Pain in limb	124	6.23742
Pain in joint	Abnormal findings examination of lungs	124	6.23742
Abdominal pain	Other anemias	124	6.23742
Abnormal findings examination of lungs	Other anemias	124	6.23742
Hyperlipidemia	Other abnormal blood chemistry	123	6.18712
Hyperlipidemia	Other dyspnea	123	6.18712
Essential hypertension	Contusion	123	6.18712
Cough	Type 2 diabetes	122	6.13682
Constipation	Back pain	122	6.13682
Malaise and fatigue	Nonspecific chest pain	121	6.08652
Malaise and fatigue	Abdominal pain	121	6.08652
Malaise and fatigue	Back pain	121	6.08652
Chronic renal failure [CKD]	Hypertensive chronic kidney disease	121	6.08652
Cough	Back pain	121	6.08652
Osteoporosis NOS	GERD	120	6.03622
Edema	Other anemias	120	6.03622
Nonspecific chest pain	Other anemias	120	6.03622
Shortness of breath	Type 2 diabetes	120	6.03622
Coronary atherosclerosis	Shortness of breath	120	6.03622
Essential hypertension	Type 2 diabetes with renal manifestations	120	6.03622
Type 2 diabetes	Type 2 diabetes with renal manifestations	119	5.98592
Type 2 diabetes	Pain in limb	119	5.98592
Shortness of breath	Abnormal findings examination of lungs	119	5.98592
Hyperlipidemia	Atopic/contact dermatitis due to other or unspecified	119	5.98592
Hyperlipidemia	Glaucoma	119	5.98592
Hyperlipidemia	Osteopenia or other disorder of bone and cartilage	119	5.98592
Cough	Constipation	119	5.98592
Coronary atherosclerosis	Acute renal failure	119	5.98592
Osteoporosis NOS	Pain in limb	119	5.98592
Hemorrhoids	Essential hypertension	118	5.93561
Urinary tract infection	Acute renal failure	118	5.93561
Degeneration of intervertebral disc	Back pain	118	5.93561
Hyperlipidemia	Congestive heart failure (CHF) NOS	118	5.93561
Essential hypertension	Other diseases of lung	118	5.93561
Essential hypertension	Cervicalgia	118	5.93561
Pain in limb	GERD	118	5.93561
Osteoarthrosis NOS	Osteoporosis NOS	117	5.88531
Osteoarthrosis NOS	Back pain	117	5.88531
Nonspecific chest pain	Pain in limb	117	5.88531
Urinary tract infection	Constipation	117	5.88531
Hyperlipidemia	Hyposmolality and/or hyponatremia	117	5.88531
Hyperlipidemia	Pulmonary collapse; interstitial and compensatory emphysema	117	5.88531
Essential hypertension	Nausea and vomiting	117	5.88531
Osteoarthrosis, localized, primary	Back pain	116	5.83501
Pain in joint	Vitamin D deficiency	116	5.83501
Nonspecific chest pain	Constipation	116	5.83501
Nonspecific chest pain	GERD	116	5.83501
Hyperlipidemia	Myocardial infarction	116	5.83501
Pain in limb	Abdominal pain	116	5.83501
Urinary tract infection	Pain in joint	115	5.78471
Shortness of breath	GERD	115	5.78471
Hyperlipidemia	Chronic Kidney Disease, Stage III	115	5.78471
Hyperlipidemia	Degeneration of intervertebral disc	115	5.78471
Essential hypertension	Acute upper respiratory infections of multiple or unspecified sites	115	5.78471
Essential hypertension	Other specified cardiac dysrhythmias	115	5.78471
Other anemias	Back pain	115	5.78471
Pain in limb	Constipation	115	5.78471
Malaise and fatigue	Edema	114	5.73441
Other anemias	Pneumonia	114	5.73441
Pain in joint	Other disorders of bone and cartilage	113	5.6841
Hyperlipidemia	Dysphagia	113	5.6841
Cough	Abdominal pain	113	5.6841
Essential hypertension	Heart failure with preserved EF [Diastolic heart failure]	113	5.6841
Osteoporosis NOS	Constipation	113	5.6841
Osteoarthrosis, localized, primary	Osteoporosis NOS	112	5.6338
Osteoarthrosis, localized, primary	Chronic pain	112	5.6338
Type 2 diabetes	Constipation	112	5.6338
Pain in joint	Hypercholesterolemia	112	5.6338
Urinary tract infection	Osteoporosis NOS	112	5.6338
Urinary tract infection	GERD	112	5.6338
Degeneration of intervertebral disc	Pain in joint	112	5.6338
Hyperlipidemia	Sepsis	112	5.6338
Coronary atherosclerosis	Atrial fibrillation	112	5.6338
Pulmonary collapse; interstitial and compensatory emphysema	Abnormal findings examination of lungs	111	5.5835
Osteoarthrosis NOS	Other anemias	111	5.5835
Type 2 diabetes	Atrial fibrillation	111	5.5835
Pain in joint	Edema	111	5.5835
Nonspecific chest pain	Osteoporosis NOS	111	5.5835
Chronic renal failure [CKD]	Acute renal failure	111	5.5835
Hyperlipidemia	Nonrheumatic aortic valve disorders	111	5.5835
Essential hypertension	Spondylosis without myelopathy	111	5.5835
Essential hypertension	Diarrhea	111	5.5835
Essential hypertension	Dementias	111	5.5835
Pain in limb	Chronic pain	111	5.5835
Osteoporosis NOS	Other anemias	111	5.5835
Osteoarthrosis NOS	GERD	110	5.5332
Shortness of breath	Pneumonia	110	5.5332
Shortness of breath	Constipation	110	5.5332
Cataract	Pain in joint	110	5.5332
Hyperlipidemia	Type 2 diabetes with renal manifestations	110	5.5332
Coronary atherosclerosis	Nonspecific chest pain	110	5.5332
Coronary atherosclerosis	Myocardial infarction	110	5.5332
Coronary atherosclerosis	Pain in joint	110	5.5332
Atrial fibrillation	Other anemias	110	5.5332
Pain in joint	Senile cataract	109	5.4829
Pleurisy; pleural effusion	Abnormal findings examination of lungs	109	5.4829
Hyperlipidemia	Insomnia	109	5.4829
Essential hypertension	Rash and other nonspecific skin eruption	109	5.4829
Other anemias	Hyposmolality and/or hyponatremia	109	5.4829
Osteoporosis NOS	Vitamin D deficiency	109	5.4829
Malaise and fatigue	Osteoarthrosis NOS	108	5.4326
Hypopotassemia	Essential hypertension	108	5.4326
Acute renal failure	Hypertensive chronic kidney disease	108	5.4326
Essential hypertension	Sensorineural hearing loss	108	5.4326
Abnormal findings examination of lungs	Abdominal pain	108	5.4326
Malaise and fatigue	Other abnormal glucose	107	5.38229
Malaise and fatigue	Coronary atherosclerosis	107	5.38229
Type 2 diabetes	Abnormal findings examination of lungs	107	5.38229
Hyperlipidemia	Septicemia	107	5.38229
Cough	Dizziness and giddiness (Light-headedness and vertigo)	107	5.38229
Essential hypertension	Acidosis	107	5.38229
Type 2 diabetes	Abdominal pain	106	5.33199
Hyperlipidemia	Contusion	106	5.33199
Essential hypertension	Hyperpotassemia	106	5.33199
Hypertensive chronic kidney disease	Other anemias	105	5.28169
Nonspecific chest pain	Osteoarthrosis NOS	105	5.28169
Nonspecific chest pain	Type 2 diabetes	105	5.28169
Acute renal failure	Sepsis	105	5.28169
Urinary tract infection	Back pain	105	5.28169
Hyperlipidemia	Respiratory failure	105	5.28169
Other abnormal glucose	Pain in limb	105	5.28169
Cough	Osteoarthrosis NOS	105	5.28169
Abnormal findings examination of lungs	Constipation	105	5.28169
Abnormal findings examination of lungs	GERD	105	5.28169
Malaise and fatigue	Abnormal findings examination of lungs	104	5.23139
Acute renal failure	Atrial fibrillation	104	5.23139
Hyperlipidemia	Pleurisy; pleural effusion	104	5.23139
Hyperlipidemia	Frequency of urination and polyuria	104	5.23139
Hyperlipidemia	Hypovolemia	104	5.23139
Hyperlipidemia	Cervicalgia	104	5.23139
Essential hypertension	Arthropathy NOS	104	5.23139
Hypertensive chronic kidney disease	Type 2 diabetes	103	5.18109
Pain in joint	Hearing loss	103	5.18109
Pain in joint	Osteopenia or other disorder of bone and cartilage	103	5.18109
Shortness of breath	Back pain	103	5.18109
Septicemia	Acute renal failure	103	5.18109
Coronary atherosclerosis	Congestive heart failure (CHF) NOS	103	5.18109
Edema	Pain in limb	102	5.13078
Type 2 diabetes	Back pain	102	5.13078
Urinary tract infection	Atrial fibrillation	102	5.13078
Chronic renal failure [CKD]	Other anemias	102	5.13078
Pleurisy; pleural effusion	Pulmonary collapse; interstitial and compensatory emphysema	102	5.13078
Essential hypertension	Other headache syndromes	102	5.13078
Hypovolemia	Other anemias	102	5.13078
Osteoporosis NOS	Abdominal pain	102	5.13078
Type 2 diabetes	Osteoarthrosis NOS	101	5.08048
Nonspecific chest pain	Dizziness and giddiness (Light-headedness and vertigo)	101	5.08048
Urinary tract infection	Nonspecific chest pain	101	5.08048
Urinary tract infection	Abdominal pain	101	5.08048
Hyperlipidemia	Rash and other nonspecific skin eruption	101	5.08048
Hyperlipidemia	Hyperplasia of prostate	101	5.08048
Cough	Edema	101	5.08048
Coronary atherosclerosis	Abnormal findings examination of lungs	101	5.08048
Abnormal findings examination of lungs	Other diseases of lung	101	5.08048
Abnormal findings examination of lungs	Back pain	101	5.08048
Nonspecific chest pain	Abnormal findings examination of lungs	100	5.03018
Acute renal failure	Respiratory failure	100	5.03018
Shortness of breath	Osteoporosis NOS	100	5.03018
Shortness of breath	Urinary tract infection	100	5.03018
Hyperlipidemia	Cardiomegaly	100	5.03018
Other abnormal glucose	Intestinal disaccharidase deficiencies and disaccharide malabsorption	100	5.03018

## Sheet: Black_AD_UCDDP_edges
phenotype_1	phenotype_2	Black	pB
Dementias	Alzheimer's disease	957	96.2777
Essential hypertension	Alzheimer's disease	780	78.4708
Essential hypertension	Dementias	760	76.4588
Hyperlipidemia	Alzheimer's disease	559	56.2374
Hyperlipidemia	Dementias	547	55.0302
Essential hypertension	Hyperlipidemia	509	51.2072
Urinary tract infection	Alzheimer's disease	425	42.7565
Dementias	Urinary tract infection	414	41.6499
Other persistent mental disorders due to conditions classified elsewhere	Alzheimer's disease	410	41.2475
Other persistent mental disorders due to conditions classified elsewhere	Dementias	408	41.0463
Other anemias	Alzheimer's disease	405	40.7445
Dementias	Other anemias	401	40.3421
Malaise and fatigue	Alzheimer's disease	399	40.1408
Malaise and fatigue	Dementias	392	39.4366
Pain in joint	Alzheimer's disease	387	38.9336
Dementias	Pain in joint	383	38.5312
Memory loss	Alzheimer's disease	377	37.9276
Essential hypertension	Urinary tract infection	375	37.7264
Constipation	Alzheimer's disease	369	37.1227
Memory loss	Dementias	369	37.1227
Essential hypertension	Other anemias	364	36.6197
Malaise and fatigue	Essential hypertension	363	36.5191
Dementias	Constipation	363	36.5191
Other persistent mental disorders due to conditions classified elsewhere	Essential hypertension	359	36.1167
Essential hypertension	Pain in joint	349	35.1107
Osteoarthrosis NOS	Alzheimer's disease	337	33.9034
Pain in limb	Alzheimer's disease	333	33.501
Acute renal failure	Alzheimer's disease	332	33.4004
Dementias	Osteoarthrosis NOS	332	33.4004
Essential hypertension	Constipation	331	33.2998
Dementias	Acute renal failure	327	32.8974
Dementias	Pain in limb	327	32.8974
Essential hypertension	Memory loss	324	32.5956
Type 2 diabetes	Alzheimer's disease	322	32.3944
Altered mental status	Alzheimer's disease	314	31.5895
Essential hypertension	Osteoarthrosis NOS	312	31.3883
Dementias	Altered mental status	311	31.2877
Dementias	Type 2 diabetes	310	31.1871
Essential hypertension	Pain in limb	305	30.6841
Malaise and fatigue	Hyperlipidemia	296	29.7787
Alzheimer's disease	GERD	296	29.7787
Essential hypertension	Type 2 diabetes	295	29.6781
Essential hypertension	Acute renal failure	293	29.4769
Dementias	GERD	293	29.4769
Hyperlipidemia	Other anemias	290	29.1751
Hyperlipidemia	Urinary tract infection	284	28.5714
Hyperlipidemia	Pain in joint	281	28.2696
Vitamin D deficiency	Alzheimer's disease	275	27.666
Essential hypertension	Altered mental status	273	27.4648
Other persistent mental disorders due to conditions classified elsewhere	Hyperlipidemia	273	27.4648
Dementias	Vitamin D deficiency	272	27.3642
Osteoarthrosis, localized, primary	Alzheimer's disease	271	27.2636
Abdominal pain	Alzheimer's disease	270	27.163
Dementias	Abdominal pain	270	27.163
Dementias	Osteoarthrosis, localized, primary	269	27.0624
Cough	Alzheimer's disease	269	27.0624
Memory loss	Hyperlipidemia	267	26.8612
Cough	Dementias	267	26.8612
Essential hypertension	GERD	266	26.7606
Hyperlipidemia	Constipation	265	26.66
Urinary incontinence	Alzheimer's disease	261	26.2575
Hypertensive chronic kidney disease	Alzheimer's disease	260	26.1569
Dementias	Urinary incontinence	260	26.1569
Alzheimer's disease	Back pain	257	25.8551
Hypovolemia	Alzheimer's disease	257	25.8551
Dementias	Hypertensive chronic kidney disease	257	25.8551
Edema	Alzheimer's disease	256	25.7545
Dementias	Hypovolemia	256	25.7545
Dementias	Back pain	255	25.6539
Hyperlipidemia	Pain in limb	255	25.6539
Dementias	Edema	253	25.4527
Coronary atherosclerosis	Alzheimer's disease	251	25.2515
Essential hypertension	Vitamin D deficiency	248	24.9497
Major depressive disorder	Alzheimer's disease	247	24.8491
Pain in joint	Pain in limb	247	24.8491
Essential hypertension	Osteoarthrosis, localized, primary	246	24.7485
Essential hypertension	Abdominal pain	245	24.6479
Dementias	Major depressive disorder	245	24.6479
Urinary tract infection	Other anemias	244	24.5473
Hyperlipidemia	Osteoarthrosis NOS	244	24.5473
Essential hypertension	Cough	243	24.4467
Coronary atherosclerosis	Dementias	243	24.4467
Malaise and fatigue	Other anemias	240	24.1449
Malaise and fatigue	Urinary tract infection	240	24.1449
Malaise and fatigue	Pain in joint	240	24.1449
Vascular dementia	Alzheimer's disease	240	24.1449
Dementias	Vascular dementia	240	24.1449
Essential hypertension	Hypertensive chronic kidney disease	240	24.1449
Essential hypertension	Edema	238	23.9437
Essential hypertension	Urinary incontinence	238	23.9437
Pain in joint	Osteoarthrosis NOS	238	23.9437
Hyperlipidemia	Acute renal failure	234	23.5412
Hyperlipidemia	Type 2 diabetes	234	23.5412
Essential hypertension	Back pain	233	23.4406
Urinary tract infection	Constipation	231	23.2394
Syncope and collapse	Alzheimer's disease	230	23.1388
Chronic renal failure [CKD]	Alzheimer's disease	230	23.1388
Dementias	Chronic renal failure [CKD]	227	22.837
Essential hypertension	Major depressive disorder	226	22.7364
Hypercholesterolemia	Alzheimer's disease	225	22.6358
Dementias	Syncope and collapse	225	22.6358
Essential hypertension	Hypovolemia	225	22.6358
Malaise and fatigue	Constipation	224	22.5352
Memory loss	Pain in joint	224	22.5352
Essential hypertension	Coronary atherosclerosis	223	22.4346
Pain in joint	Osteoarthrosis, localized, primary	223	22.4346
Pain in joint	Constipation	223	22.4346
Essential hypertension	Vascular dementia	222	22.334
Nonspecific chest pain	Alzheimer's disease	222	22.334
Hyperlipidemia	GERD	222	22.334
Urinary tract infection	Acute renal failure	221	22.2334
Dysphagia	Alzheimer's disease	220	22.1328
Chronic pain	Alzheimer's disease	220	22.1328
Constipation	Other anemias	220	22.1328
Dementias	Nonspecific chest pain	219	22.0322
Dementias	Hypercholesterolemia	219	22.0322
Dementias	Chronic pain	218	21.9316
Hyperlipidemia	Altered mental status	217	21.831
Dementias	Dysphagia	216	21.7304
Essential hypertension	Syncope and collapse	215	21.6298
Essential hypertension	Nonspecific chest pain	213	21.4286
Malaise and fatigue	Pain in limb	213	21.4286
Other persistent mental disorders due to conditions classified elsewhere	Urinary tract infection	213	21.4286
Essential hypertension	Hypercholesterolemia	212	21.328
Chronic Kidney Disease, Stage III	Alzheimer's disease	212	21.328
Acute renal failure	Other anemias	212	21.328
Essential hypertension	Chronic renal failure [CKD]	212	21.328
Other persistent mental disorders due to conditions classified elsewhere	Malaise and fatigue	211	21.2274
Sepsis	Alzheimer's disease	211	21.2274
Pain in joint	Other anemias	211	21.2274
Dementias	Chronic Kidney Disease, Stage III	211	21.2274
Other persistent mental disorders due to conditions classified elsewhere	Other anemias	210	21.1268
Other persistent mental disorders due to conditions classified elsewhere	Memory loss	210	21.1268
Hyperlipidemia	Vitamin D deficiency	210	21.1268
Urinary tract infection	Altered mental status	209	21.0262
Malaise and fatigue	Memory loss	208	20.9256
Dementias	Sepsis	208	20.9256
Pneumonia	Alzheimer's disease	207	20.8249
Dementias	Pneumonia	205	20.6237
Malaise and fatigue	Osteoarthrosis NOS	204	20.5231
Osteoarthrosis NOS	Osteoarthrosis, localized, primary	204	20.5231
Septicemia	Alzheimer's disease	204	20.5231
Urinary tract infection	Pain in joint	203	20.4225
Other persistent mental disorders due to conditions classified elsewhere	Constipation	202	20.3219
Abnormal findings examination of lungs	Alzheimer's disease	202	20.3219
Septicemia	Sepsis	202	20.3219
Encephalopathy, not elsewhere classified	Alzheimer's disease	201	20.2213
Other persistent mental disorders due to conditions classified elsewhere	Pain in joint	201	20.2213
Osteoarthrosis NOS	Other anemias	201	20.2213
Dementias	Septicemia	201	20.2213
Cough	Hyperlipidemia	201	20.2213
Encephalopathy, not elsewhere classified	Dementias	200	20.1207
Dementias	Abnormal findings examination of lungs	200	20.1207
Senile cataract	Alzheimer's disease	199	20.0201
Essential hypertension	Chronic pain	198	19.9195
Hyperlipidemia	Abdominal pain	198	19.9195
Coronary atherosclerosis	Hyperlipidemia	197	19.8189
Dementias	Senile cataract	196	19.7183
Hyperlipidemia	Back pain	196	19.7183
Memory loss	Pain in limb	196	19.7183
Essential hypertension	Chronic Kidney Disease, Stage III	196	19.7183
Glaucoma	Alzheimer's disease	195	19.6177
Other specified cardiac dysrhythmias	Alzheimer's disease	195	19.6177
Insomnia	Alzheimer's disease	194	19.5171
Urinary tract infection	Osteoarthrosis NOS	194	19.5171
Hyperlipidemia	Osteoarthrosis, localized, primary	194	19.5171
Malaise and fatigue	GERD	192	19.3159
Decubitus ulcer	Alzheimer's disease	192	19.3159
Hyperlipidemia	Hypertensive chronic kidney disease	192	19.3159
Other specified cardiac dysrhythmias	Dementias	192	19.3159
Dementias	Glaucoma	191	19.2153
Hyperlipidemia	Urinary incontinence	191	19.2153
Memory loss	Other anemias	191	19.2153
Malaise and fatigue	Altered mental status	190	19.1147
Dementias	Insomnia	190	19.1147
Hyperlipidemia	Edema	190	19.1147
Osteoarthrosis NOS	Pain in limb	189	19.0141
Dementias	Decubitus ulcer	189	19.0141
Essential hypertension	Dysphagia	189	19.0141
Urinary tract infection	Hypovolemia	188	18.9135
Chronic renal failure [CKD]	Hypertensive chronic kidney disease	188	18.9135
Cough	Pain in joint	188	18.9135
Osteoarthrosis NOS	Constipation	187	18.8129
Pain in limb	Constipation	186	18.7123
Shortness of breath	Alzheimer's disease	186	18.7123
Other anemias	GERD	185	18.6117
Other persistent mental disorders due to conditions classified elsewhere	Pain in limb	185	18.6117
Constipation	GERD	185	18.6117
Altered mental status	Other anemias	185	18.6117
Osteoarthrosis, localized, primary	Pain in limb	185	18.6117
Malaise and fatigue	Cough	184	18.5111
Dizziness and giddiness (Light-headedness and vertigo)	Alzheimer's disease	184	18.5111
Acute renal failure	Hypertensive chronic kidney disease	184	18.5111
Urinary tract infection	GERD	184	18.5111
Dementias	Shortness of breath	184	18.5111
Essential hypertension	Pneumonia	183	18.4105
Pain in joint	GERD	182	18.3099
Pain in joint	Back pain	182	18.3099
Dementias	Dizziness and giddiness (Light-headedness and vertigo)	182	18.3099
Cataract	Alzheimer's disease	182	18.3099
Atrial fibrillation	Alzheimer's disease	181	18.2093
Degeneration of intervertebral disc	Alzheimer's disease	181	18.2093
Cataract	Dementias	181	18.2093
Hyperlipidemia	Hypovolemia	181	18.2093
Hyperlipidemia	Hypercholesterolemia	181	18.2093
Pain in limb	Other anemias	180	18.1087
Dementias	Degeneration of intervertebral disc	180	18.1087
Essential hypertension	Sepsis	180	18.1087
Anxiety disorder	Alzheimer's disease	179	18.008
Altered mental status	Constipation	178	17.9074
Acute renal failure	Constipation	178	17.9074
Dementias	Atrial fibrillation	178	17.9074
Dementias	Anxiety disorder	178	17.9074
Essential hypertension	Senile cataract	178	17.9074
Constipation	Abdominal pain	177	17.8068
Other abnormal glucose	Alzheimer's disease	177	17.8068
Pain in joint	Chronic pain	176	17.7062
Other abnormal glucose	Dementias	176	17.7062
Essential hypertension	Dizziness and giddiness (Light-headedness and vertigo)	176	17.7062
Malaise and fatigue	Abdominal pain	175	17.6056
Hyperlipidemia	Major depressive disorder	175	17.6056
Essential hypertension	Other specified cardiac dysrhythmias	175	17.6056
Essential hypertension	Septicemia	175	17.6056
Hyperlipidemia	Nonspecific chest pain	174	17.505
Essential hypertension	Shortness of breath	174	17.505
Urinary tract infection	Pain in limb	173	17.4044
Chronic renal failure [CKD]	Acute renal failure	173	17.4044
Memory loss	Osteoarthrosis NOS	173	17.4044
Essential hypertension	Insomnia	172	17.3038
Alzheimer's disease	Congestive heart failure (CHF) NOS	172	17.3038
Hearing loss	Alzheimer's disease	172	17.3038
Type 2 diabetes	Other anemias	172	17.3038
Memory loss	Constipation	172	17.3038
Essential hypertension	Glaucoma	172	17.3038
Essential hypertension	Abnormal findings examination of lungs	172	17.3038
Malaise and fatigue	Vitamin D deficiency	171	17.2032
Other persistent mental disorders due to conditions classified elsewhere	Osteoarthrosis NOS	171	17.2032
Acute cystitis	Alzheimer's disease	171	17.2032
Pain in joint	Abdominal pain	171	17.2032
Dementias	Hearing loss	171	17.2032
Malaise and fatigue	Acute renal failure	170	17.1026
Malaise and fatigue	Osteoarthrosis, localized, primary	170	17.1026
Hypertensive chronic kidney disease	Other anemias	170	17.1026
Dementias	Acute cystitis	170	17.1026
Hyperlipidemia	Chronic pain	170	17.1026
Essential hypertension	Degeneration of intervertebral disc	170	17.1026
Osteoporosis NOS	Alzheimer's disease	169	17.002
Pain in joint	Urinary incontinence	169	17.002
Pain in joint	Vitamin D deficiency	169	17.002
Acute renal failure	Altered mental status	169	17.002
Dementias	Congestive heart failure (CHF) NOS	169	17.002
Diarrhea	Alzheimer's disease	168	16.9014
Urinary tract infection	Type 2 diabetes	168	16.9014
Urinary tract infection	Abdominal pain	168	16.9014
Myocardial infarction	Alzheimer's disease	168	16.9014
Dementias	Osteoporosis NOS	168	16.9014
Hypothyroidism NOS	Alzheimer's disease	168	16.9014
Osteopenia or other disorder of bone and cartilage	Alzheimer's disease	167	16.8008
Other abnormal blood chemistry	Alzheimer's disease	167	16.8008
Pain in joint	Altered mental status	167	16.8008
Dementias	Diarrhea	167	16.8008
Memory loss	Urinary tract infection	167	16.8008
Hypovolemia	Other anemias	166	16.7002
Dementias	Osteopenia or other disorder of bone and cartilage	166	16.7002
Dementias	Other abnormal blood chemistry	166	16.7002
Hyperlipidemia	Syncope and collapse	166	16.7002
Hyperlipidemia	Vascular dementia	166	16.7002
Essential hypertension	Anxiety disorder	165	16.5996
Malaise and fatigue	Edema	165	16.5996
Encephalopathy, not elsewhere classified	Essential hypertension	165	16.5996
Vitamin D deficiency	Other anemias	165	16.5996
Pain in joint	Edema	165	16.5996
Urinary tract infection	Urinary incontinence	165	16.5996
Dementias	Myocardial infarction	165	16.5996
Hyperlipidemia	Chronic renal failure [CKD]	165	16.5996
Essential hypertension	Cataract	165	16.5996
Malaise and fatigue	Hypovolemia	164	16.499
Malaise and fatigue	Urinary incontinence	164	16.499
Abdominal pain	Other anemias	164	16.499
Hypothyroidism NOS	Dementias	164	16.499
Cough	Osteoarthrosis NOS	164	16.499
Hypertensive chronic kidney disease	Chronic Kidney Disease, Stage III	163	16.3984
Essential hypertension	Decubitus ulcer	163	16.3984
Essential hypertension	Other abnormal glucose	163	16.3984
Urinary tract infection	Sepsis	162	16.2978
Other persistent mental disorders due to conditions classified elsewhere	Acute renal failure	161	16.1972
Hypovolemia	Constipation	161	16.1972
Acute renal failure	Hypovolemia	161	16.1972
Acute renal failure	Pain in joint	161	16.1972
Cough	Other anemias	161	16.1972
Essential hypertension	Atrial fibrillation	161	16.1972
Malaise and fatigue	Type 2 diabetes	160	16.0966
Spondylosis without myelopathy	Alzheimer's disease	160	16.0966
Osteoarthrosis NOS	GERD	160	16.0966
Alzheimer's disease	Allergic rhinitis	159	15.996
Alzheimer's disease	Frequency of urination and polyuria	159	15.996
Other persistent mental disorders due to conditions classified elsewhere	Altered mental status	159	15.996
Dementias	Frequency of urination and polyuria	159	15.996
Hyperlipidemia	Chronic Kidney Disease, Stage III	159	15.996
Memory loss	Osteoarthrosis, localized, primary	159	15.996
Memory loss	Vitamin D deficiency	159	15.996
Osteoarthrosis, localized, primary	Constipation	158	15.8954
Nonspecific chest pain	Pain in joint	158	15.8954
Urinary tract infection	Hypertensive chronic kidney disease	158	15.8954
Dementias	Spondylosis without myelopathy	158	15.8954
Alteration of consciousness	Dementias	158	15.8954
Alteration of consciousness	Alzheimer's disease	158	15.8954
Essential hypertension	Acute cystitis	158	15.8954
Urinary incontinence	Constipation	157	15.7948
Edema	Pain in limb	157	15.7948
Cough	Constipation	157	15.7948
Septicemia	Urinary tract infection	156	15.6942
Dementias	Allergic rhinitis	156	15.6942
Essential hypertension	Diarrhea	156	15.6942
Essential hypertension	Osteoporosis NOS	155	15.5936
Malaise and fatigue	Back pain	155	15.5936
Vitamin D deficiency	Constipation	155	15.5936
Cerebral artery occlusion, with cerebral infarction	Alzheimer's disease	155	15.5936
Cough	Pain in limb	155	15.5936
Cough	Urinary tract infection	155	15.5936
Pain in limb	Back pain	154	15.493
Urinary tract infection	Osteoarthrosis, localized, primary	154	15.493
Urinary tract infection	Edema	154	15.493
Dementias	Cerebral artery occlusion, with cerebral infarction	154	15.493
Essential hypertension	Congestive heart failure (CHF) NOS	153	15.3924
Essential hypertension	Osteopenia or other disorder of bone and cartilage	153	15.3924
Pain in limb	GERD	152	15.2918
Acute renal failure	Chronic Kidney Disease, Stage III	152	15.2918
Memory loss	GERD	152	15.2918
Essential hypertension	Hearing loss	151	15.1911
Encephalopathy, not elsewhere classified	Urinary tract infection	151	15.1911
Impacted cerumen	Alzheimer's disease	151	15.1911
Other persistent mental disorders due to conditions classified elsewhere	Osteoarthrosis, localized, primary	151	15.1911
Pain in limb	Abdominal pain	151	15.1911
Edema	Other anemias	151	15.1911
Pain in joint	Major depressive disorder	151	15.1911
Acute renal failure	Osteoarthrosis NOS	151	15.1911
Urinary tract infection	Dysphagia	151	15.1911
Chronic renal failure [CKD]	Other anemias	151	15.1911
Cough	GERD	151	15.1911
Essential hypertension	Other abnormal blood chemistry	151	15.1911
Hypotension NOS	Alzheimer's disease	150	15.0905
Abdominal pain	GERD	150	15.0905
Constipation	Back pain	150	15.0905
Neurological disorders	Alzheimer's disease	150	15.0905
Osteoarthrosis, localized, primary	Other anemias	150	15.0905
Urinary tract infection	Acute cystitis	150	15.0905
Adult failure to thrive	Alzheimer's disease	150	15.0905
Dementias	Hypotension NOS	150	15.0905
Dementias	Impacted cerumen	150	15.0905
Chronic pain	Back pain	149	14.9899
Dementias	Adult failure to thrive	149	14.9899
Hyperlipidemia	Dysphagia	149	14.9899
Memory loss	Abdominal pain	149	14.9899
Malaise and fatigue	Nonspecific chest pain	148	14.8893
Pain in limb	Chronic pain	148	14.8893
Osteoarthrosis NOS	Back pain	148	14.8893
Dementias	Neurological disorders	148	14.8893
Hyperlipidemia	Shortness of breath	148	14.8893
Memory loss	Back pain	148	14.8893
Coronary atherosclerosis	Other anemias	148	14.8893
Essential hypertension	Spondylosis without myelopathy	148	14.8893
Other persistent mental disorders due to conditions classified elsewhere	GERD	147	14.7887
Other persistent mental disorders due to conditions classified elsewhere	Vitamin D deficiency	147	14.7887
Urinary incontinence	Other anemias	147	14.7887
Edema	Constipation	147	14.7887
Osteoarthrosis NOS	Altered mental status	147	14.7887
Hyperlipidemia	Degeneration of intervertebral disc	147	14.7887
Essential hypertension	Hypothyroidism NOS	147	14.7887
Osteoarthrosis NOS	Abdominal pain	146	14.6881
Urinary tract infection	Decubitus ulcer	146	14.6881
Malaise and fatigue	Hypertensive chronic kidney disease	145	14.5875
Other anemias	Back pain	145	14.5875
Osteoarthrosis, localized, primary	Chronic pain	145	14.5875
Osteoarthrosis NOS	Chronic pain	145	14.5875
Urinary tract infection	Pneumonia	145	14.5875
Urinary tract infection	Vitamin D deficiency	145	14.5875
Hyperlipidemia	Dizziness and giddiness (Light-headedness and vertigo)	145	14.5875
Cough	Memory loss	145	14.5875
Essential hypertension	Allergic rhinitis	145	14.5875
Essential hypertension	Frequency of urination and polyuria	145	14.5875
Malaise and fatigue	Major depressive disorder	144	14.4869
Alzheimer's disease	Heart failure with preserved EF [Diastolic heart failure]	144	14.4869
Other persistent mental disorders due to conditions classified elsewhere	Abdominal pain	144	14.4869
Contusion	Alzheimer's disease	144	14.4869
Urinary tract infection	Back pain	144	14.4869
Malaise and fatigue	Chronic pain	143	14.3863
Alzheimer's disease	Swelling of limb	143	14.3863
Dementias	Heart failure with preserved EF [Diastolic heart failure]	143	14.3863
Hyperlipidemia	Abnormal findings examination of lungs	143	14.3863
Essential hypertension	Myocardial infarction	143	14.3863
Essential hypertension	Alteration of consciousness	143	14.3863
Pain in limb	Altered mental status	142	14.2857
Iron deficiency anemias, unspecified or not due to blood loss	Alzheimer's disease	142	14.2857
Osteoarthrosis NOS	Vitamin D deficiency	142	14.2857
Sepsis	Other anemias	142	14.2857
Chronic renal failure [CKD]	Urinary tract infection	142	14.2857
Dementias	Swelling of limb	142	14.2857
Hyperlipidemia	Glaucoma	142	14.2857
Hyperlipidemia	Cataract	142	14.2857
Coronary atherosclerosis	Urinary tract infection	142	14.2857
Malaise and fatigue	Syncope and collapse	141	14.1851
Other persistent mental disorders due to conditions classified elsewhere	Urinary incontinence	141	14.1851
Other persistent mental disorders due to conditions classified elsewhere	Type 2 diabetes	141	14.1851
Pulmonary collapse; interstitial and compensatory emphysema	Alzheimer's disease	141	14.1851
Type 2 diabetes	Constipation	141	14.1851
Nonspecific chest pain	Pain in limb	141	14.1851
Urinary tract infection	Syncope and collapse	141	14.1851
Urinary tract infection	Major depressive disorder	141	14.1851
Degeneration of intervertebral disc	Pain in joint	141	14.1851
Dementias	Contusion	141	14.1851
Hyperlipidemia	Senile cataract	141	14.1851
Hyperlipidemia	Pneumonia	141	14.1851
Essential hypertension	Impacted cerumen	141	14.1851
Other persistent mental disorders due to conditions classified elsewhere	Cough	140	14.0845
Pain in limb	Vitamin D deficiency	140	14.0845
Pain in joint	Type 2 diabetes	140	14.0845
Acute renal failure	Sepsis	140	14.0845
Hyperosmolality and/or hypernatremia	Alzheimer's disease	140	14.0845
Dementias	Hyperosmolality and/or hypernatremia	140	14.0845
Dementias	Pulmonary collapse; interstitial and compensatory emphysema	140	14.0845
Other anemias	Pneumonia	139	13.9839
Pain in limb	Urinary incontinence	139	13.9839
Osteoarthrosis NOS	Edema	139	13.9839
Other headache syndromes	Alzheimer's disease	139	13.9839
Pain in joint	Hypertensive chronic kidney disease	139	13.9839
Acute renal failure	GERD	139	13.9839
Dermatophytosis of nail	Alzheimer's disease	139	13.9839
Dementias	Other headache syndromes	139	13.9839
Hyperlipidemia	Sepsis	139	13.9839
Hyperlipidemia	Insomnia	139	13.9839
Other specified cardiac dysrhythmias	Hyperlipidemia	139	13.9839
Other persistent mental disorders due to conditions classified elsewhere	Edema	138	13.8833
Other persistent mental disorders due to conditions classified elsewhere	Major depressive disorder	138	13.8833
Other disorders of bone and cartilage	Alzheimer's disease	138	13.8833
Hypopotassemia	Alzheimer's disease	138	13.8833
Abdominal pain	Back pain	138	13.8833
Altered mental status	Urinary incontinence	138	13.8833
Hypovolemia	Altered mental status	138	13.8833
Nausea and vomiting	Alzheimer's disease	138	13.8833
Septicemia	Other anemias	138	13.8833
Dementias	Iron deficiency anemias, unspecified or not due to blood loss	138	13.8833
Dementias	Dermatophytosis of nail	138	13.8833
Dementias	Other disorders of bone and cartilage	138	13.8833
Type 2 diabetes with renal manifestations	Alzheimer's disease	137	13.7827
Constipation	Dysphagia	137	13.7827
Pain in joint	Syncope and collapse	137	13.7827
Nonspecific chest pain	Other anemias	137	13.7827
Nonspecific chest pain	Abdominal pain	137	13.7827
Acute renal failure	Type 2 diabetes	137	13.7827
Dementias	Nausea and vomiting	137	13.7827
Other abnormal glucose	Hyperlipidemia	137	13.7827
Cough	Osteoarthrosis, localized, primary	137	13.7827
Hypopotassemia	Dementias	136	13.6821
Constipation	Chronic pain	136	13.6821
Chronic Kidney Disease, Stage III	Other anemias	136	13.6821
Altered mental status	GERD	136	13.6821
Pain in joint	Vascular dementia	136	13.6821
Pain in joint	Hypercholesterolemia	136	13.6821
Urinary tract infection	Vascular dementia	136	13.6821
Dementias	Type 2 diabetes with renal manifestations	136	13.6821
Essential hypertension	Cerebral artery occlusion, with cerebral infarction	136	13.6821
Essential hypertension	Neurological disorders	136	13.6821
Malaise and fatigue	Dysphagia	135	13.5815
Mild cognitive impairment	Alzheimer's disease	135	13.5815
Other persistent mental disorders due to conditions classified elsewhere	Hypovolemia	135	13.5815
Constipation	Vascular dementia	135	13.5815
Major depressive disorder	Other anemias	135	13.5815
Hypertensive chronic kidney disease	Constipation	135	13.5815
Pain in joint	Hypovolemia	135	13.5815
Dementias	Mild cognitive impairment	135	13.5815
Memory loss	Altered mental status	135	13.5815
Essential hypertension	Heart failure with preserved EF [Diastolic heart failure]	135	13.5815
Other dyspnea	Alzheimer's disease	134	13.4809
Major depressive disorder	Pain in limb	134	13.4809
Osteoarthrosis, localized, primary	Back pain	134	13.4809
Type 2 diabetes	Pain in limb	134	13.4809
Cardiomegaly	Alzheimer's disease	134	13.4809
Muscular wasting and disuse atrophy	Alzheimer's disease	134	13.4809
Dementias	Cardiomegaly	134	13.4809
Dementias	Muscular wasting and disuse atrophy	134	13.4809
Hyperlipidemia	Anxiety disorder	134	13.4809
Malaise and fatigue	Vascular dementia	133	13.3803
Malaise and fatigue	Coronary atherosclerosis	133	13.3803
Vitamin D deficiency	Abdominal pain	133	13.3803
Major depressive disorder	Constipation	133	13.3803
Hypertensive chronic kidney disease	Osteoarthrosis NOS	133	13.3803
Pain in joint	Senile cataract	133	13.3803
Pain in joint	Dizziness and giddiness (Light-headedness and vertigo)	133	13.3803
Septicemia	Acute renal failure	133	13.3803
Memory loss	Chronic pain	133	13.3803
Memory loss	Major depressive disorder	133	13.3803
Other anemias	Chronic pain	132	13.2797
Other anemias	Dysphagia	132	13.2797
Nonspecific chest pain	Constipation	132	13.2797
Cervicalgia	Alzheimer's disease	132	13.2797
Hyperlipidemia	Osteoporosis NOS	132	13.2797
Arthropathy NOS	Alzheimer's disease	132	13.2797
Cough	Abdominal pain	132	13.2797
Coronary atherosclerosis	Constipation	132	13.2797
Essential hypertension	Swelling of limb	132	13.2797
Essential hypertension	Contusion	132	13.2797
Vitamin B-complex deficiencies	Alzheimer's disease	131	13.1791
Vitamin D deficiency	GERD	131	13.1791
Osteoarthrosis, localized, primary	Abdominal pain	131	13.1791
Type 2 diabetes	Altered mental status	131	13.1791
Type 2 diabetes	GERD	131	13.1791
Acute renal failure	Pain in limb	131	13.1791
Chronic renal failure [CKD]	Chronic Kidney Disease, Stage III	131	13.1791
Dementias	Cervicalgia	131	13.1791
Dementias	Vitamin B-complex deficiencies	131	13.1791
Hyperlipidemia	Septicemia	131	13.1791
Cough	Vitamin D deficiency	131	13.1791
Malaise and fatigue	Chronic renal failure [CKD]	130	13.0785
Encephalopathy, not elsewhere classified	Acute renal failure	130	13.0785
Diverticulosis	Alzheimer's disease	130	13.0785
Hypopotassemia	Essential hypertension	130	13.0785
Acute renal failure	Pneumonia	130	13.0785
Dementias	Other dyspnea	130	13.0785
Hyperlipidemia	Acute cystitis	130	13.0785
Arthropathy NOS	Dementias	130	13.0785
Memory loss	Edema	130	13.0785
Acidosis	Alzheimer's disease	129	12.9779
Encephalopathy, not elsewhere classified	Altered mental status	129	12.9779
Encephalopathy, not elsewhere classified	Hyperlipidemia	129	12.9779
Respiratory failure	Alzheimer's disease	129	12.9779
Other persistent mental disorders due to conditions classified elsewhere	Vascular dementia	129	12.9779
Osteoarthrosis NOS	Urinary incontinence	129	12.9779
Hyperlipidemia	Myocardial infarction	129	12.9779
Hyperlipidemia	Atrial fibrillation	129	12.9779
Hyperlipidemia	Other abnormal blood chemistry	129	12.9779
Memory loss	Hypercholesterolemia	129	12.9779
Cough	Back pain	129	12.9779
Essential hypertension	Arthropathy NOS	129	12.9779
Essential hypertension	Dermatophytosis of nail	129	12.9779
Essential hypertension	Nausea and vomiting	129	12.9779
Essential hypertension	Other disorders of bone and cartilage	129	12.9779
Malaise and fatigue	Acute cystitis	128	12.8773
Vascular dementia	Other anemias	128	12.8773
Hypercholesterolemia	Other anemias	128	12.8773
Osteoarthrosis NOS	Hypovolemia	128	12.8773
Develomental delays and disorders	Alzheimer's disease	128	12.8773
Hypertensive chronic kidney disease	Pain in limb	128	12.8773
Urinary tract infection	Chronic pain	128	12.8773
Protein-calorie malnutrition	Alzheimer's disease	128	12.8773
Dementias	Acidosis	128	12.8773
Dementias	Respiratory failure	128	12.8773
Dementias	Develomental delays and disorders	128	12.8773
Hyperlipidemia	Spondylosis without myelopathy	128	12.8773
Memory loss	Nonspecific chest pain	128	12.8773
Memory loss	Vascular dementia	128	12.8773
Essential hypertension	Type 2 diabetes with renal manifestations	128	12.8773
Back pain	GERD	127	12.7767
Other persistent mental disorders due to conditions classified elsewhere	Hypertensive chronic kidney disease	127	12.7767
Other persistent mental disorders due to conditions classified elsewhere	Back pain	127	12.7767
Delirium due to conditions classified elsewhere	Alzheimer's disease	127	12.7767
Urinary tract infection	Chronic Kidney Disease, Stage III	127	12.7767
Dementias	Protein-calorie malnutrition	127	12.7767
Dementias	Diverticulosis	127	12.7767
Dementias	Delirium due to conditions classified elsewhere	127	12.7767
Hyperlipidemia	Osteopenia or other disorder of bone and cartilage	127	12.7767
Memory loss	Type 2 diabetes	127	12.7767
Coronary atherosclerosis	Pain in joint	127	12.7767
Essential hypertension	Iron deficiency anemias, unspecified or not due to blood loss	127	12.7767
Malaise and fatigue	Hypercholesterolemia	126	12.6761
Abnormal findings examination of lungs	Other anemias	126	12.6761
Edema	GERD	126	12.6761
Pain in joint	Abnormal findings examination of lungs	126	12.6761
Shortness of breath	Other anemias	126	12.6761
Degeneration of intervertebral disc	Back pain	126	12.6761
Hyperlipidemia	Diarrhea	126	12.6761
Hyperlipidemia	Hearing loss	126	12.6761
Essential hypertension	Other headache syndromes	126	12.6761
Essential hypertension	Hypotension NOS	126	12.6761
Malaise and fatigue	Abnormal findings examination of lungs	125	12.5755
Malaise and fatigue	Dizziness and giddiness (Light-headedness and vertigo)	125	12.5755
Mixed hyperlipidemia	Alzheimer's disease	125	12.5755
Urinary incontinence	GERD	125	12.5755
Hypertensive chronic kidney disease	Type 2 diabetes	125	12.5755
Insomnia	Pain in joint	125	12.5755
Urinary tract infection	Nonspecific chest pain	125	12.5755
Chronic renal failure [CKD]	Constipation	125	12.5755
Dementias	Mixed hyperlipidemia	125	12.5755
Memory loss	Urinary incontinence	125	12.5755
Essential hypertension	Adult failure to thrive	125	12.5755
Malaise and fatigue	Pneumonia	124	12.4748
Malaise and fatigue	Degeneration of intervertebral disc	124	12.4748
Malaise and fatigue	Shortness of breath	124	12.4748
Malaise and fatigue	Insomnia	124	12.4748
Abdominal pain	Chronic pain	124	12.4748
Vitamin D deficiency	Altered mental status	124	12.4748
Pain in limb	Hypercholesterolemia	124	12.4748
Other hypertensive complications	Alzheimer's disease	124	12.4748
Type 2 diabetes	Type 2 diabetes with renal manifestations	124	12.4748
Dementias	Other hypertensive complications	124	12.4748
Hyperlipidemia	Decubitus ulcer	124	12.4748
Memory loss	Acute renal failure	124	12.4748
Coronary atherosclerosis	Acute renal failure	124	12.4748
Coronary atherosclerosis	GERD	124	12.4748
Essential hypertension	Cardiomegaly	124	12.4748
Urinary incontinence	Abdominal pain	123	12.3742
Syncope and collapse	Other anemias	123	12.3742
Edema	Altered mental status	123	12.3742
Acute renal failure	Edema	123	12.3742
Degeneration of intervertebral disc	Pain in limb	123	12.3742
Hyperlipidemia	Congestive heart failure (CHF) NOS	123	12.3742
Cough	Altered mental status	123	12.3742
Essential hypertension	Muscular wasting and disuse atrophy	123	12.3742
Malaise and fatigue	Senile cataract	122	12.2736
Pain in limb	Senile cataract	122	12.2736
Hypovolemia	GERD	122	12.2736
Osteoarthrosis NOS	Major depressive disorder	122	12.2736
Retention of urine	Alzheimer's disease	122	12.2736
Pain in joint	Chronic Kidney Disease, Stage III	122	12.2736
Pain in joint	Spondylosis without myelopathy	122	12.2736
Nonspecific chest pain	GERD	122	12.2736
Nonspecific chest pain	Back pain	122	12.2736
Acute renal failure	Urinary incontinence	122	12.2736
Memory loss	Dizziness and giddiness (Light-headedness and vertigo)	122	12.2736
Cough	Acute renal failure	122	12.2736
Cough	Edema	122	12.2736
Essential hypertension	Other hypertensive complications	122	12.2736
Essential hypertension	Mild cognitive impairment	122	12.2736
Other persistent mental disorders due to conditions classified elsewhere	Syncope and collapse	121	12.173
Pain in limb	Vascular dementia	121	12.173
Major depressive disorder	GERD	121	12.173
Hyperplasia of prostate	Alzheimer's disease	121	12.173
Osteoarthrosis, localized, primary	Vitamin D deficiency	121	12.173
Type 2 diabetes	Osteoarthrosis NOS	121	12.173
Sepsis	Altered mental status	121	12.173
Nonspecific chest pain	Osteoarthrosis NOS	121	12.173
Urinary tract infection	Hypercholesterolemia	121	12.173
Urinary tract infection	Diarrhea	121	12.173
Memory loss	Senile cataract	121	12.173
Essential hypertension	Delirium due to conditions classified elsewhere	121	12.173
Malaise and fatigue	Sepsis	120	12.0724
Alzheimer's disease	Other disorders of the kidney and ureters	120	12.0724
Encephalopathy, not elsewhere classified	Other anemias	120	12.0724
Encephalopathy, not elsewhere classified	Malaise and fatigue	120	12.0724
Other persistent mental disorders due to conditions classified elsewhere	Chronic pain	120	12.0724
Other persistent mental disorders due to conditions classified elsewhere	Hypercholesterolemia	120	12.0724
Constipation	Pneumonia	120	12.0724
Decubitus ulcer	Other anemias	120	12.0724
Altered mental status	Abdominal pain	120	12.0724
Syncope and collapse	Constipation	120	12.0724
Osteoarthrosis, localized, primary	Altered mental status	120	12.0724
Dizziness and giddiness (Light-headedness and vertigo)	Pain in limb	120	12.0724
Acute upper respiratory infections of multiple or unspecified sites	Alzheimer's disease	120	12.0724
Dementias	Retention of urine	120	12.0724
Memory loss	Degeneration of intervertebral disc	120	12.0724
Essential hypertension	Pulmonary collapse; interstitial and compensatory emphysema	120	12.0724
Essential hypertension	Mixed hyperlipidemia	120	12.0724
Essential hypertension	Other dyspnea	120	12.0724
Malaise and fatigue	Diarrhea	119	11.9718
Alzheimer's disease	Muscle weakness	119	11.9718
Diseases of nail, NOS	Alzheimer's disease	119	11.9718
Osteoarthrosis, localized, primary	GERD	119	11.9718
Type 2 diabetes	Abdominal pain	119	11.9718
Sepsis	Constipation	119	11.9718
Acute renal failure	Vitamin D deficiency	119	11.9718
Urinary tract infection	Abnormal findings examination of lungs	119	11.9718
Degeneration of intervertebral disc	Osteoarthrosis NOS	119	11.9718
Cataract	Pain in joint	119	11.9718
Cough	Urinary incontinence	119	11.9718
Cough	Nonspecific chest pain	119	11.9718
Alteration of consciousness	Urinary tract infection	119	11.9718
Coronary atherosclerosis	Osteoarthrosis NOS	119	11.9718
Essential hypertension	Diverticulosis	119	11.9718
Late effects of cerebrovascular disease	Alzheimer's disease	118	11.8712
Syncope and collapse	Altered mental status	118	11.8712
Osteoarthrosis, localized, primary	Edema	118	11.8712
Bacterial infection NOS	Alzheimer's disease	118	11.8712
Type 2 diabetes	Vitamin D deficiency	118	11.8712
Pain in joint	Osteopenia or other disorder of bone and cartilage	118	11.8712
Insomnia	Constipation	118	11.8712
Acute renal failure	Dysphagia	118	11.8712
Dementias	Diseases of nail, NOS	118	11.8712
Hyperlipidemia	Mixed hyperlipidemia	118	11.8712
Hyperlipidemia	Frequency of urination and polyuria	118	11.8712
Essential hypertension	Cervicalgia	118	11.8712
Malaise and fatigue	Cataract	117	11.7706
Other persistent mental disorders due to conditions classified elsewhere	Dysphagia	117	11.7706
Vitamin D deficiency	Urinary incontinence	117	11.7706
Vitamin D deficiency	Back pain	117	11.7706
Hypovolemia	Pain in limb	117	11.7706
Hypertensive chronic kidney disease	Altered mental status	117	11.7706
Pain in joint	Anxiety disorder	117	11.7706
Urinary tract infection	Insomnia	117	11.7706
Septicemia	Altered mental status	117	11.7706
Dementias	Late effects of cerebrovascular disease	117	11.7706
Dementias	Bacterial infection NOS	117	11.7706
Dementias	Other disorders of the kidney and ureters	117	11.7706
Dementias	Muscle weakness	117	11.7706
Hyperlipidemia	Type 2 diabetes with renal manifestations	117	11.7706
Hyperlipidemia	Allergic rhinitis	117	11.7706
Cough	Chronic pain	117	11.7706
Essential hypertension	Vitamin B-complex deficiencies	117	11.7706
Malaise and fatigue	Other specified cardiac dysrhythmias	116	11.67
Malaise and fatigue	Septicemia	116	11.67
Encephalopathy, not elsewhere classified	Sepsis	116	11.67
Other persistent mental disorders due to conditions classified elsewhere	Chronic renal failure [CKD]	116	11.67
Other persistent mental disorders due to conditions classified elsewhere	Coronary atherosclerosis	116	11.67
Other persistent mental disorders due to conditions classified elsewhere	Neurological disorders	116	11.67
Osteoarthrosis NOS	Senile cataract	116	11.67
Hypertensive chronic kidney disease	Hypovolemia	116	11.67
Acute renal failure	Syncope and collapse	116	11.67
Dementias	Hyperplasia of prostate	116	11.67
Dementias	Acute upper respiratory infections of multiple or unspecified sites	116	11.67
Other specified cardiac dysrhythmias	Urinary tract infection	116	11.67
Malaise and fatigue	Other abnormal glucose	115	11.5694
Other persistent mental disorders due to conditions classified elsewhere	Glaucoma	115	11.5694
Osteoarthrosis, localized, primary	Urinary incontinence	115	11.5694
Sepsis	Hypovolemia	115	11.5694
Pain in joint	Hearing loss	115	11.5694
Insomnia	Pain in limb	115	11.5694
Acute renal failure	Abnormal findings examination of lungs	115	11.5694
Acute renal failure	Major depressive disorder	115	11.5694
Degeneration of intervertebral disc	Constipation	115	11.5694
Hyperlipidemia	Impacted cerumen	115	11.5694
Cough	Abnormal findings examination of lungs	115	11.5694
Essential hypertension	Other disorders of the kidney and ureters	115	11.5694
Malaise and fatigue	Chronic Kidney Disease, Stage III	114	11.4688
Hemorrhoids	Alzheimer's disease	114	11.4688
Alzheimer's disease	Pneumonitis due to inhalation of food or vomitus	114	11.4688
Other persistent mental disorders due to conditions classified elsewhere	Senile cataract	114	11.4688
Other persistent mental disorders due to conditions classified elsewhere	Nonspecific chest pain	114	11.4688
Type 2 diabetes	Urinary incontinence	114	11.4688
Joint effusions	Alzheimer's disease	114	11.4688
Pain in joint	Dysphagia	114	11.4688
Acute renal failure	Osteoarthrosis, localized, primary	114	11.4688
Urinary tract infection	Congestive heart failure (CHF) NOS	114	11.4688
Chronic renal failure [CKD]	Pain in joint	114	11.4688
Cataract	Other anemias	114	11.4688
Hyperlipidemia	Cerebral artery occlusion, with cerebral infarction	114	11.4688
Memory loss	Other abnormal glucose	114	11.4688
Coronary atherosclerosis	Type 2 diabetes	114	11.4688
Altered mental status	Back pain	113	11.3682
Iron deficiency anemias, unspecified or not due to blood loss	Other anemias	113	11.3682
Hypovolemia	Dysphagia	113	11.3682
Major depressive disorder	Abdominal pain	113	11.3682
Edema	Back pain	113	11.3682
Shortness of breath	Urinary tract infection	113	11.3682
Degeneration of intervertebral disc	Osteoarthrosis, localized, primary	113	11.3682
Septicemia	Constipation	113	11.3682
Chronic renal failure [CKD]	Altered mental status	113	11.3682
Dementias	Joint effusions	113	11.3682
Dementias	Pneumonitis due to inhalation of food or vomitus	113	11.3682
Hyperlipidemia	Nausea and vomiting	113	11.3682
Other abnormal glucose	Pain in joint	113	11.3682
Memory loss	Cataract	113	11.3682
Alteration of consciousness	Hyperlipidemia	113	11.3682
Essential hypertension	Hyperosmolality and/or hypernatremia	113	11.3682
Essential hypertension	Retention of urine	113	11.3682
Hemorrhoids	Dementias	112	11.2676
Encephalopathy, not elsewhere classified	Septicemia	112	11.2676
Other persistent mental disorders due to conditions classified elsewhere	Chronic Kidney Disease, Stage III	112	11.2676
Other anemias	Congestive heart failure (CHF) NOS	112	11.2676
Other anemias	Diarrhea	112	11.2676
Altered mental status	Dysphagia	112	11.2676
Osteoarthrosis NOS	Chronic Kidney Disease, Stage III	112	11.2676
Sepsis	Pneumonia	112	11.2676
Hypertensive chronic kidney disease	GERD	112	11.2676
Pain in joint	Acute cystitis	112	11.2676
Pain in joint	Frequency of urination and polyuria	112	11.2676
Pain in joint	Osteoporosis NOS	112	11.2676
Acute renal failure	Abdominal pain	112	11.2676
Septicemia	Hypovolemia	112	11.2676
Hyperlipidemia	Heart failure with preserved EF [Diastolic heart failure]	112	11.2676
Essential hypertension	Acute upper respiratory infections of multiple or unspecified sites	112	11.2676
Chronic pain	GERD	111	11.167
Chronic Kidney Disease, Stage III	Constipation	111	11.167
Abnormal findings examination of lungs	Constipation	111	11.167
Pain in limb	Chronic Kidney Disease, Stage III	111	11.167
Hypovolemia	Abdominal pain	111	11.167
Syncope and collapse	Pain in limb	111	11.167
Edema	Abdominal pain	111	11.167
Osteoarthrosis NOS	Syncope and collapse	111	11.167
Dizziness and giddiness (Light-headedness and vertigo)	Osteoarthrosis NOS	111	11.167
Symptoms involving nervous and musculoskeletal systems	Alzheimer's disease	111	11.167
Hyperlipidemia	Hypotension NOS	111	11.167
Hyperlipidemia	Neurological disorders	111	11.167
Memory loss	Neurological disorders	111	11.167
Memory loss	Anxiety disorder	111	11.167
Essential hypertension	Respiratory failure	111	11.167
Malaise and fatigue	Hearing loss	110	11.0664
Elevated white blood cell count	Alzheimer's disease	110	11.0664
Chronic airway obstruction	Alzheimer's disease	110	11.0664
Other disorders of soft tissues	Alzheimer's disease	110	11.0664
Other persistent mental disorders due to conditions classified elsewhere	Cataract	110	11.0664
Hypopotassemia	Hyperlipidemia	110	11.0664
Acute cystitis	Constipation	110	11.0664
Hypercholesterolemia	Constipation	110	11.0664
Glaucoma	Constipation	110	11.0664
Edema	Vitamin D deficiency	110	11.0664
Osteoarthrosis NOS	Vascular dementia	110	11.0664
Osteoarthrosis NOS	Abnormal findings examination of lungs	110	11.0664
Insomnia	Other anemias	110	11.0664
Shortness of breath	Pain in joint	110	11.0664
Myocardial infarction	Acute renal failure	110	11.0664
Myocardial infarction	Urinary tract infection	110	11.0664
Psychosis	Alzheimer's disease	110	11.0664
Septicemia	Pneumonia	110	11.0664
Dementias	Psychosis	110	11.0664
Cataract	Senile cataract	110	11.0664
Hyperlipidemia	Other disorders of bone and cartilage	110	11.0664
Hypothyroidism NOS	Hyperlipidemia	110	11.0664
Memory loss	Hearing loss	110	11.0664
Memory loss	Insomnia	110	11.0664
Coronary atherosclerosis	Memory loss	110	11.0664
Malaise and fatigue	Glaucoma	109	10.9658
Malaise and fatigue	Frequency of urination and polyuria	109	10.9658
Other persistent mental disorders due to conditions classified elsewhere	Insomnia	109	10.9658
Vascular dementia	GERD	109	10.9658
Decubitus ulcer	Constipation	109	10.9658
Altered mental status	Vascular dementia	109	10.9658
Spondylosis without myelopathy	Back pain	109	10.9658
Hypovolemia	Urinary incontinence	109	10.9658
Other abnormal blood chemistry	Other anemias	109	10.9658
Pain in joint	Allergic rhinitis	109	10.9658
Acute renal failure	Congestive heart failure (CHF) NOS	109	10.9658
Shortness of breath	Constipation	109	10.9658
Dementias	Other disorders of soft tissues	109	10.9658
Dementias	Symptoms involving nervous and musculoskeletal systems	109	10.9658
Arthropathy NOS	Osteoarthrosis NOS	109	10.9658
Arthropathy NOS	Pain in joint	109	10.9658
Memory loss	Hypertensive chronic kidney disease	109	10.9658
Cough	Major depressive disorder	109	10.9658
Essential hypertension	Protein-calorie malnutrition	109	10.9658
Essential hypertension	Diseases of nail, NOS	109	10.9658
Essential hypertension	Develomental delays and disorders	109	10.9658
Malaise and fatigue	Decubitus ulcer	108	10.8652
Other persistent mental disorders due to conditions classified elsewhere	Degeneration of intervertebral disc	108	10.8652
Constipation	Diarrhea	108	10.8652
Acute cystitis	Other anemias	108	10.8652
Pain in limb	Osteopenia or other disorder of bone and cartilage	108	10.8652
Hypertensive heart disease	Alzheimer's disease	108	10.8652
Atopic/contact dermatitis due to other or unspecified	Alzheimer's disease	108	10.8652
Edema	Hypovolemia	108	10.8652
Insomnia	Osteoarthrosis NOS	108	10.8652
Hyperosmolality and/or hypernatremia	Acute renal failure	108	10.8652
Urinary tract infection	Atrial fibrillation	108	10.8652
Chronic renal failure [CKD]	Pain in limb	108	10.8652
Dementias	Elevated white blood cell count	108	10.8652
Hyperlipidemia	Swelling of limb	108	10.8652
Hyperlipidemia	Other dyspnea	108	10.8652
Hyperlipidemia	Mild cognitive impairment	108	10.8652
Essential hypertension	Joint effusions	108	10.8652
Essential hypertension	Acidosis	108	10.8652
Essential hypertension	Muscle weakness	108	10.8652
Malaise and fatigue	Alteration of consciousness	107	10.7646
Encephalopathy, not elsewhere classified	Constipation	107	10.7646
Other persistent mental disorders due to conditions classified elsewhere	Alteration of consciousness	107	10.7646
Altered mental status	Pneumonia	107	10.7646
Pain in limb	Spondylosis without myelopathy	107	10.7646
Pain in limb	Hearing loss	107	10.7646
Glaucoma	Pain in limb	107	10.7646
Edema	Chronic pain	107	10.7646
Edema	Urinary incontinence	107	10.7646
Osteoarthrosis, localized, primary	Major depressive disorder	107	10.7646
Osteoarthrosis NOS	Spondylosis without myelopathy	107	10.7646
Type 2 diabetes	Edema	107	10.7646
Pain in joint	Joint effusions	107	10.7646
Pain in joint	Swelling of limb	107	10.7646
Nonspecific chest pain	Chronic pain	107	10.7646
Nonspecific chest pain	Osteoarthrosis, localized, primary	107	10.7646
Urinary tract infection	Bacterial infection NOS	107	10.7646
Urinary tract infection	Other abnormal blood chemistry	107	10.7646
Shortness of breath	Osteoarthrosis NOS	107	10.7646
Chronic renal failure [CKD]	Type 2 diabetes	107	10.7646
Hyperlipidemia	Other headache syndromes	107	10.7646
Memory loss	Hypovolemia	107	10.7646
Alteration of consciousness	Altered mental status	107	10.7646
Coronary atherosclerosis	Pain in limb	107	10.7646
Malaise and fatigue	Congestive heart failure (CHF) NOS	106	10.664
Alzheimer's disease	Cerebral ischemia	106	10.664
Other persistent mental disorders due to conditions classified elsewhere	Sepsis	106	10.664
Major depressive disorder	Chronic pain	106	10.664
Syncope and collapse	Urinary incontinence	106	10.664
Osteoarthrosis NOS	Hypercholesterolemia	106	10.664
Type 2 diabetes	Hypovolemia	106	10.664
Hypertensive chronic kidney disease	Abdominal pain	106	10.664
Pain in joint	Diarrhea	106	10.664
Acute renal failure	Vascular dementia	106	10.664
Dermatophytosis of nail	Pain in limb	106	10.664
Degeneration of intervertebral disc	Urinary tract infection	106	10.664
Dementias	Hypertensive heart disease	106	10.664
Hyperlipidemia	Iron deficiency anemias, unspecified or not due to blood loss	106	10.664
Cough	Hypertensive chronic kidney disease	106	10.664
Cough	Hypovolemia	106	10.664
Cough	Type 2 diabetes	106	10.664
Alteration of consciousness	Constipation	106	10.664
Malaise and fatigue	Osteopenia or other disorder of bone and cartilage	105	10.5634
Malaise and fatigue	Allergic rhinitis	105	10.5634
Urinary incontinence	Back pain	105	10.5634
Major depressive disorder	Back pain	105	10.5634
Major depressive disorder	Anxiety disorder	105	10.5634
Occlusion and stenosis of precerebral arteries	Alzheimer's disease	105	10.5634
Other nonspecific findings on examination of urine	Alzheimer's disease	105	10.5634
Convulsions	Alzheimer's disease	105	10.5634
Osteoarthrosis, localized, primary	Hypovolemia	105	10.5634
Dizziness and giddiness (Light-headedness and vertigo)	Constipation	105	10.5634
Pain in joint	Glaucoma	105	10.5634
Degeneration of intervertebral disc	Spondylosis without myelopathy	105	10.5634
Chronic renal failure [CKD]	Osteoarthrosis NOS	105	10.5634
Dementias	Cerebral ischemia	105	10.5634
Coronary atherosclerosis	Cough	105	10.5634
Essential hypertension	Bacterial infection NOS	105	10.5634
Malaise and fatigue	Osteoporosis NOS	104	10.4628
Hemorrhoids	Essential hypertension	104	10.4628
Alzheimer's disease	Other and unspecified disorders of the nervous system	104	10.4628
Other persistent mental disorders due to conditions classified elsewhere	Dizziness and giddiness (Light-headedness and vertigo)	104	10.4628
Osteopenia or other disorder of bone and cartilage	Other anemias	104	10.4628
Constipation	Senile cataract	104	10.4628
Constipation	Anxiety disorder	104	10.4628
Atrial fibrillation	Other anemias	104	10.4628
Spondylosis without myelopathy	Chronic pain	104	10.4628
Osteoarthrosis, localized, primary	Spondylosis without myelopathy	104	10.4628
Osteoarthrosis NOS	Pneumonia	104	10.4628
Osteoarthrosis NOS	Osteopenia or other disorder of bone and cartilage	104	10.4628
Hypertensive chronic kidney disease	Osteoarthrosis, localized, primary	104	10.4628
Pain in joint	Other headache syndromes	104	10.4628
Rash and other nonspecific skin eruption	Alzheimer's disease	104	10.4628
Urinary tract infection	Cerebral artery occlusion, with cerebral infarction	104	10.4628
Degeneration of intervertebral disc	Other anemias	104	10.4628
Degeneration of intervertebral disc	Chronic pain	104	10.4628
Dementias	Convulsions	104	10.4628
Dementias	Other and unspecified disorders of the nervous system	104	10.4628
Dementias	Chronic airway obstruction	104	10.4628
Dementias	Atopic/contact dermatitis due to other or unspecified	104	10.4628
Cataract	Constipation	104	10.4628
Hyperlipidemia	Pulmonary collapse; interstitial and compensatory emphysema	104	10.4628
Hyperlipidemia	Contusion	104	10.4628
Other specified cardiac dysrhythmias	Pain in joint	104	10.4628
Cough	Degeneration of intervertebral disc	104	10.4628
Cough	Pneumonia	104	10.4628
Coronary atherosclerosis	Myocardial infarction	104	10.4628
Essential hypertension	Late effects of cerebrovascular disease	104	10.4628
Malaise and fatigue	Anxiety disorder	103	10.3622
Pneumonia	GERD	103	10.3622
Other conditions of brain, NOS	Alzheimer's disease	103	10.3622
Other disorders of soft tissues	Swelling of limb	103	10.3622
Other anemias	Senile cataract	103	10.3622
Major depressive disorder	Vascular dementia	103	10.3622
Major depressive disorder	Altered mental status	103	10.3622
Dysuria	Alzheimer's disease	103	10.3622
Dizziness and giddiness (Light-headedness and vertigo)	Osteoarthrosis, localized, primary	103	10.3622
Dizziness and giddiness (Light-headedness and vertigo)	Other anemias	103	10.3622
Hypertensive chronic kidney disease	Edema	103	10.3622
Pain in joint	Impacted cerumen	103	10.3622
Urinary tract infection	Hyperosmolality and/or hypernatremia	103	10.3622
Urinary tract infection	Anxiety disorder	103	10.3622
Shortness of breath	Pain in limb	103	10.3622
Myocardial infarction	Other anemias	103	10.3622
Other peripheral nerve disorders	Alzheimer's disease	103	10.3622
Dementias	Occlusion and stenosis of precerebral arteries	103	10.3622
Dementias	Other conditions of brain, NOS	103	10.3622
Dementias	Rash and other nonspecific skin eruption	103	10.3622
Cataract	Pain in limb	103	10.3622
Hyperlipidemia	Other disorders of the kidney and ureters	103	10.3622
Other specified cardiac dysrhythmias	Other anemias	103	10.3622
Memory loss	Glaucoma	103	10.3622
Alzheimer's disease	Hypertensive heart and/or renal disease	102	10.2616
Encephalopathy, not elsewhere classified	Hypovolemia	102	10.2616
Other persistent mental disorders due to conditions classified elsewhere	Septicemia	102	10.2616
Pain in limb	Swelling of limb	102	10.2616
Pain in limb	Abnormal findings examination of lungs	102	10.2616
Heart failure with reduced EF [Systolic or combined heart failure]	Alzheimer's disease	102	10.2616
Hypovolemia	Pneumonia	102	10.2616
Osteoarthrosis, localized, primary	Vascular dementia	102	10.2616
Osteoarthrosis NOS	Glaucoma	102	10.2616
Osteoarthrosis NOS	Dysphagia	102	10.2616
Type 2 diabetes	Chronic Kidney Disease, Stage III	102	10.2616
Hypertensive chronic kidney disease	Pneumonia	102	10.2616
Acute renal failure	Decubitus ulcer	102	10.2616
Acute renal failure	Hypercholesterolemia	102	10.2616
Cervicalgia	Pain in joint	102	10.2616
Chronic renal failure [CKD]	GERD	102	10.2616
Dementias	Hypertensive heart and/or renal disease	102	10.2616
Dementias	Other peripheral nerve disorders	102	10.2616
Dementias	Other nonspecific findings on examination of urine	102	10.2616
Dementias	Dysuria	102	10.2616
Atherosclerosis of aorta	Dementias	102	10.2616
Atherosclerosis of aorta	Alzheimer's disease	102	10.2616
Other abnormal glucose	Pain in limb	102	10.2616
Coronary atherosclerosis	Hypertensive chronic kidney disease	102	10.2616
Other persistent mental disorders due to conditions classified elsewhere	Muscular wasting and disuse atrophy	101	10.161
Other anemias	Heart failure with preserved EF [Diastolic heart failure]	101	10.161
Other persistent mental disorders due to conditions classified elsewhere	Hearing loss	101	10.161
Altered mental status	Decubitus ulcer	101	10.161
Altered mental status	Acute cystitis	101	10.161
Hypercholesterolemia	GERD	101	10.161
Glaucoma	Other anemias	101	10.161
Edema	Vascular dementia	101	10.161
Hypertensive chronic kidney disease	Type 2 diabetes with renal manifestations	101	10.161
Pain in joint	Pneumonia	101	10.161
Urinary tract infection	Glaucoma	101	10.161
Urinary tract infection	Hypotension NOS	101	10.161
Urinary tract infection	Dizziness and giddiness (Light-headedness and vertigo)	101	10.161
Shortness of breath	Acute renal failure	101	10.161
Dementias	Heart failure with reduced EF [Systolic or combined heart failure]	101	10.161
Cataract	Osteoarthrosis NOS	101	10.161
Hyperlipidemia	Cervicalgia	101	10.161
Coronary atherosclerosis	Nonspecific chest pain	101	10.161
Essential hypertension	Other nonspecific findings on examination of urine	101	10.161
Malaise and fatigue	Muscular wasting and disuse atrophy	100	10.0604
Malaise and fatigue	Other abnormal blood chemistry	100	10.0604
Fever of unknown origin	Alzheimer's disease	100	10.0604
Dysphagia	GERD	100	10.0604
Other persistent mental disorders due to conditions classified elsewhere	Decubitus ulcer	100	10.0604
Other anemias	Anxiety disorder	100	10.0604
Other anemias	Hearing loss	100	10.0604
Anorexia	Alzheimer's disease	100	10.0604
Altered mental status	Abnormal findings examination of lungs	100	10.0604
Hypercholesterolemia	Abdominal pain	100	10.0604
Osteoarthrosis NOS	Hearing loss	100	10.0604
Osteoarthrosis NOS	Osteoporosis NOS	100	10.0604
Type 2 diabetes	Hypercholesterolemia	100	10.0604
Hypertensive chronic kidney disease	Sepsis	100	10.0604
Insomnia	GERD	100	10.0604
Insomnia	Major depressive disorder	100	10.0604
Nausea and vomiting	Pain in joint	100	10.0604
Acute renal failure	Nonspecific chest pain	100	10.0604
Adult failure to thrive	Urinary tract infection	100	10.0604
Dementias	Fever of unknown origin	100	10.0604
Cataract	Urinary tract infection	100	10.0604
Hyperlipidemia	Diverticulosis	100	10.0604
Arthropathy NOS	Hyperlipidemia	100	10.0604
Memory loss	Allergic rhinitis	100	10.0604
Memory loss	Frequency of urination and polyuria	100	10.0604
Essential hypertension	Hyperplasia of prostate	100	10.0604
Malaise and fatigue	Swelling of limb	99	9.95976
Malaise and fatigue	Nausea and vomiting	99	9.95976
Alzheimer's disease	Asthma	99	9.95976
Alzheimer's disease	Hematuria	99	9.95976
Hypotension NOS	Other anemias	99	9.95976
Type 2 diabetes with neurological manifestations	Alzheimer's disease	99	9.95976
Urinary incontinence	Vascular dementia	99	9.95976
Vitamin D deficiency	Abnormal findings examination of lungs	99	9.95976
Vitamin D deficiency	Chronic pain	99	9.95976
Syncope and collapse	GERD	99	9.95976
Acute pain	Alzheimer's disease	99	9.95976
Type 2 diabetes	Back pain	99	9.95976
Dizziness and giddiness (Light-headedness and vertigo)	Back pain	99	9.95976
Sepsis	Decubitus ulcer	99	9.95976
Pain in joint	Other disorders of bone and cartilage	99	9.95976
Pain in joint	Contusion	99	9.95976
Acute renal failure	Atrial fibrillation	99	9.95976
Acute renal failure	Other abnormal blood chemistry	99	9.95976
Acute renal failure	Back pain	99	9.95976
Shortness of breath	GERD	99	9.95976
Degeneration of intervertebral disc	Vitamin D deficiency	99	9.95976
Degeneration of intervertebral disc	GERD	99	9.95976
Chronic renal failure [CKD]	Abdominal pain	99	9.95976
Dementias	Type 2 diabetes with neurological manifestations	99	9.95976
Dementias	Acute pain	99	9.95976
Dementias	Asthma	99	9.95976
Pleurisy; pleural effusion	Dementias	99	9.95976
Pleurisy; pleural effusion	Alzheimer's disease	99	9.95976
Hyperlipidemia	Cardiomegaly	99	9.95976
Other abnormal glucose	Other anemias	99	9.95976
Memory loss	Osteopenia or other disorder of bone and cartilage	99	9.95976
Coronary atherosclerosis	Abdominal pain	99	9.95976
Essential hypertension	Occlusion and stenosis of precerebral arteries	99	9.95976
Essential hypertension	Hypertensive heart disease	99	9.95976
Essential hypertension	Cerebral ischemia	99	9.95976
Essential hypertension	Other disorders of soft tissues	99	9.95976
Hyperpotassemia	Alzheimer's disease	98	9.85915
Other persistent mental disorders due to conditions classified elsewhere	Shortness of breath	98	9.85915
Anorexia	Dementias	98	9.85915
Constipation	Frequency of urination and polyuria	98	9.85915
Altered mental status	Chronic pain	98	9.85915
Cerebral artery occlusion, with cerebral infarction	Constipation	98	9.85915
Hypovolemia	Decubitus ulcer	98	9.85915
Osteoarthrosis, localized, primary	Senile cataract	98	9.85915
Sepsis	GERD	98	9.85915
Hypertensive chronic kidney disease	Vitamin D deficiency	98	9.85915
Nonspecific chest pain	Edema	98	9.85915
Urinary tract infection	Frequency of urination and polyuria	98	9.85915
Urinary tract infection	Osteoporosis NOS	98	9.85915
Shortness of breath	Nonspecific chest pain	98	9.85915
Dementias	Hyperpotassemia	98	9.85915
Hyperlipidemia	Muscle weakness	98	9.85915
Hyperlipidemia	Muscular wasting and disuse atrophy	98	9.85915
Other abnormal glucose	Urinary tract infection	98	9.85915
Memory loss	Syncope and collapse	98	9.85915
Memory loss	Abnormal findings examination of lungs	98	9.85915
Memory loss	Spondylosis without myelopathy	98	9.85915
Memory loss	Shortness of breath	98	9.85915
Coronary atherosclerosis	Altered mental status	98	9.85915
Essential hypertension	Elevated white blood cell count	98	9.85915
Essential hypertension	Symptoms involving nervous and musculoskeletal systems	98	9.85915
Malaise and fatigue	Cerebral artery occlusion, with cerebral infarction	97	9.75855
Malaise and fatigue	Muscle weakness	97	9.75855
Malaise and fatigue	Impacted cerumen	97	9.75855
Alzheimer's disease	Hyposmolality and/or hyponatremia	97	9.75855
Spondylosis without myelopathy	Constipation	97	9.75855
Pain in limb	Frequency of urination and polyuria	97	9.75855
Osteoporosis NOS	Constipation	97	9.75855
Syncope and collapse	Hypovolemia	97	9.75855
Diseases of nail, NOS	Pain in limb	97	9.75855
Osteoarthrosis, localized, primary	Chronic Kidney Disease, Stage III	97	9.75855
Osteoarthrosis NOS	Acute cystitis	97	9.75855
Osteoarthrosis NOS	Diarrhea	97	9.75855
Pain in joint	Other abnormal blood chemistry	97	9.75855
Nonspecific chest pain	Type 2 diabetes	97	9.75855
Insomnia	Altered mental status	97	9.75855
Abnormal electrocardiogram [ECG] [EKG]	Alzheimer's disease	97	9.75855
Urinary tract infection	Osteopenia or other disorder of bone and cartilage	97	9.75855
Shortness of breath	Edema	97	9.75855
Degeneration of intervertebral disc	Abdominal pain	97	9.75855
Dementias	Abnormal electrocardiogram [ECG] [EKG]	97	9.75855
Dementias	Hematuria	97	9.75855
Hypothyroidism NOS	Urinary tract infection	97	9.75855
Essential hypertension	Other peripheral nerve disorders	97	9.75855
Malaise and fatigue	Spondylosis without myelopathy	96	9.65795
Diarrhea	GERD	96	9.65795
Other persistent mental disorders due to conditions classified elsewhere	Diarrhea	96	9.65795
Abdominal pain	Senile cataract	96	9.65795
Abnormal findings examination of lungs	GERD	96	9.65795
Spondylosis without myelopathy	Abdominal pain	96	9.65795
Pain in limb	Allergic rhinitis	96	9.65795
Pain in limb	Anxiety disorder	96	9.65795
Hypovolemia	Chronic Kidney Disease, Stage III	96	9.65795
Hypovolemia	Vitamin D deficiency	96	9.65795
Edema	Chronic Kidney Disease, Stage III	96	9.65795
Osteoarthrosis, localized, primary	Hypercholesterolemia	96	9.65795
Nonspecific chest pain	Dizziness and giddiness (Light-headedness and vertigo)	96	9.65795
Acute renal failure	Acidosis	96	9.65795
Urinary tract infection	Senile cataract	96	9.65795
Shortness of breath	Other dyspnea	96	9.65795
Septicemia	Decubitus ulcer	96	9.65795
Hyperlipidemia	Adult failure to thrive	96	9.65795
Memory loss	Chronic Kidney Disease, Stage III	96	9.65795
Memory loss	Mild cognitive impairment	96	9.65795
Cough	Shortness of breath	96	9.65795
Coronary atherosclerosis	Congestive heart failure (CHF) NOS	96	9.65795
Coronary atherosclerosis	Chronic renal failure [CKD]	96	9.65795
Coronary atherosclerosis	Edema	96	9.65795
Coronary atherosclerosis	Hypovolemia	96	9.65795
Essential hypertension	Type 2 diabetes with neurological manifestations	96	9.65795
Essential hypertension	Psychosis	96	9.65795
Essential hypertension	Dysuria	96	9.65795
Malaise and fatigue	Heart failure with preserved EF [Diastolic heart failure]	95	9.55734
Alzheimer's disease	Difficulty in walking	95	9.55734
Encephalopathy, not elsewhere classified	Osteoarthrosis NOS	95	9.55734
Altered mental status	Chronic Kidney Disease, Stage III	95	9.55734
Vitamin D deficiency	Senile cataract	95	9.55734
Pain in limb	Impacted cerumen	95	9.55734
Major depressive disorder	Vitamin D deficiency	95	9.55734
Syncope and collapse	Abdominal pain	95	9.55734
Other abnormal blood chemistry	Constipation	95	9.55734
Type 2 diabetes	Osteoarthrosis, localized, primary	95	9.55734
Sepsis	Osteoarthrosis NOS	95	9.55734
Hypertensive chronic kidney disease	Syncope and collapse	95	9.55734
Hypertensive chronic kidney disease	Urinary incontinence	95	9.55734
Nonspecific chest pain	Vitamin D deficiency	95	9.55734
Urinary tract infection	Iron deficiency anemias, unspecified or not due to blood loss	95	9.55734
Protein-calorie malnutrition	Urinary tract infection	95	9.55734
Chronic renal failure [CKD]	Hypovolemia	95	9.55734
Chronic renal failure [CKD]	Edema	95	9.55734
Dementias	Hyposmolality and/or hyponatremia	95	9.55734
Hyperlipidemia	Other hypertensive complications	95	9.55734
Hyperlipidemia	Dermatophytosis of nail	95	9.55734
Hyperlipidemia	Acute upper respiratory infections of multiple or unspecified sites	95	9.55734
Hyperlipidemia	Vitamin B-complex deficiencies	95	9.55734
Other abnormal glucose	Constipation	95	9.55734
Memory loss	Impacted cerumen	95	9.55734
Cough	Chronic renal failure [CKD]	95	9.55734
Cough	Senile cataract	95	9.55734
Essential hypertension	Atherosclerosis of aorta	95	9.55734
Essential hypertension	Atopic/contact dermatitis due to other or unspecified	95	9.55734
Hemorrhoids	Hyperlipidemia	94	9.45674
Encephalopathy, not elsewhere classified	Pain in joint	94	9.45674
Dysphagia	Pneumonia	94	9.45674
Hypopotassemia	Malaise and fatigue	94	9.45674
Abdominal pain	Anxiety disorder	94	9.45674
Constipation	Congestive heart failure (CHF) NOS	94	9.45674
Spondylosis without myelopathy	Other anemias	94	9.45674
Osteoporosis NOS	Other anemias	94	9.45674
Edema	Abnormal findings examination of lungs	94	9.45674
Pulmonary collapse; interstitial and compensatory emphysema	Other anemias	94	9.45674
Osteoarthrosis, localized, primary	Abnormal findings examination of lungs	94	9.45674
Osteoarthrosis NOS	Anxiety disorder	94	9.45674
Type 2 diabetes	Type 2 diabetes with neurological manifestations	94	9.45674
Sepsis	Dysphagia	94	9.45674
Nonspecific chest pain	Altered mental status	94	9.45674
Shortness of breath	Type 2 diabetes	94	9.45674
Adult failure to thrive	Other anemias	94	9.45674
Septicemia	Hypertensive chronic kidney disease	94	9.45674
Septicemia	GERD	94	9.45674
Chronic renal failure [CKD]	Pneumonia	94	9.45674
Dementias	Difficulty in walking	94	9.45674
Arthropathy NOS	Osteoarthrosis, localized, primary	94	9.45674
Other abnormal glucose	Osteoarthrosis NOS	94	9.45674
Memory loss	Other abnormal blood chemistry	94	9.45674
Cough	Dysphagia	94	9.45674
Malaise and fatigue	Other dyspnea	93	9.35614
Malaise and fatigue	Other disorders of bone and cartilage	93	9.35614
Encephalopathy, not elsewhere classified	Hypertensive chronic kidney disease	93	9.35614
Other persistent mental disorders due to conditions classified elsewhere	Other specified cardiac dysrhythmias	93	9.35614
Other persistent mental disorders due to conditions classified elsewhere	Osteopenia or other disorder of bone and cartilage	93	9.35614
Other persistent mental disorders due to conditions classified elsewhere	Acute cystitis	93	9.35614
Other anemias	Type 2 diabetes with renal manifestations	93	9.35614
Hypopotassemia	Urinary tract infection	93	9.35614
Abdominal pain	Diarrhea	93	9.35614
E. coli	Alzheimer's disease	93	9.35614
Cerebral artery occlusion, with cerebral infarction	Other anemias	93	9.35614
Major depressive disorder	Urinary incontinence	93	9.35614
Edema	Swelling of limb	93	9.35614
Osteoarthrosis, localized, primary	Syncope and collapse	93	9.35614
Osteoarthrosis NOS	Impacted cerumen	93	9.35614
Insomnia	Abdominal pain	93	9.35614
Urinary tract infection	Pulmonary collapse; interstitial and compensatory emphysema	93	9.35614
Hyperlipidemia	Retention of urine	93	9.35614
Memory loss	Other specified cardiac dysrhythmias	93	9.35614
Memory loss	Other disorders of bone and cartilage	93	9.35614
Coronary atherosclerosis	Shortness of breath	93	9.35614
Essential hypertension	Other conditions of brain, NOS	93	9.35614
Essential hypertension	Chronic airway obstruction	93	9.35614
Essential hypertension	Acute pain	93	9.35614
Essential hypertension	Asthma	93	9.35614
Malaise and fatigue	Other headache syndromes	92	9.25553
GERD	Allergic rhinitis	92	9.25553
Alzheimer's disease	Cerebral degeneration, unspecified	92	9.25553
Other persistent mental disorders due to conditions classified elsewhere	Pneumonia	92	9.25553
Other persistent mental disorders due to conditions classified elsewhere	Frequency of urination and polyuria	92	9.25553
Other persistent mental disorders due to conditions classified elsewhere	Anxiety disorder	92	9.25553
Constipation	Allergic rhinitis	92	9.25553
Pain in limb	Acute cystitis	92	9.25553
Hypovolemia	Acute cystitis	92	9.25553
Osteoarthrosis NOS	Swelling of limb	92	9.25553
Osteoarthrosis NOS	Frequency of urination and polyuria	92	9.25553
Type 2 diabetes	Glaucoma	92	9.25553
Dizziness and giddiness (Light-headedness and vertigo)	GERD	92	9.25553
Hypertensive chronic kidney disease	Major depressive disorder	92	9.25553
Nausea and vomiting	Other anemias	92	9.25553
Acute renal failure	Chronic pain	92	9.25553
Acute renal failure	Insomnia	92	9.25553
Acute renal failure	Acute cystitis	92	9.25553
Symptoms involving digestive system	Alzheimer's disease	92	9.25553
Adult failure to thrive	Hypovolemia	92	9.25553
Septicemia	Osteoarthrosis NOS	92	9.25553
Septicemia	Dysphagia	92	9.25553
Chronic renal failure [CKD]	Type 2 diabetes with renal manifestations	92	9.25553
Dementias	E. coli	92	9.25553
Hypothyroidism NOS	Other anemias	92	9.25553
Cough	Vascular dementia	92	9.25553
Alteration of consciousness	Other anemias	92	9.25553
Essential hypertension	Hypertensive heart and/or renal disease	92	9.25553
Essential hypertension	Hematuria	92	9.25553
Malaise and fatigue	Myocardial infarction	91	9.15493
Malaise and fatigue	Contusion	91	9.15493
Other persistent mental disorders due to conditions classified elsewhere	Dermatophytosis of nail	91	9.15493
Other persistent mental disorders due to conditions classified elsewhere	Spondylosis without myelopathy	91	9.15493
Other persistent mental disorders due to conditions classified elsewhere	Abnormal findings examination of lungs	91	9.15493
Other persistent mental disorders due to conditions classified elsewhere	Impacted cerumen	91	9.15493
Other anemias	Frequency of urination and polyuria	91	9.15493
Other persistent mental disorders due to conditions classified elsewhere	Other abnormal glucose	91	9.15493
Anorexia	Essential hypertension	91	9.15493
Constipation	Osteopenia or other disorder of bone and cartilage	91	9.15493
Urinary incontinence	Chronic pain	91	9.15493
Vitamin D deficiency	Chronic Kidney Disease, Stage III	91	9.15493
Pain in limb	Dysphagia	91	9.15493
Pain in limb	Other disorders of bone and cartilage	91	9.15493
Osteoporosis NOS	Pain in limb	91	9.15493
Edema	Congestive heart failure (CHF) NOS	91	9.15493
Type 2 diabetes	Major depressive disorder	91	9.15493
Dizziness and giddiness (Light-headedness and vertigo)	Abdominal pain	91	9.15493
Sepsis	Acidosis	91	9.15493
Urinary tract infection	E. coli	91	9.15493
Urinary tract infection	Spondylosis without myelopathy	91	9.15493
Urinary tract infection	Nausea and vomiting	91	9.15493
Urinary tract infection	Retention of urine	91	9.15493
Shortness of breath	Hypovolemia	91	9.15493
Cervicalgia	Pain in limb	91	9.15493
Muscular wasting and disuse atrophy	Constipation	91	9.15493
Dementias	Symptoms involving digestive system	91	9.15493
Dementias	Cerebral degeneration, unspecified	91	9.15493
Hyperlipidemia	Late effects of cerebrovascular disease	91	9.15493
Hyperlipidemia	Joint effusions	91	9.15493
Hyperlipidemia	Hyperplasia of prostate	91	9.15493
Cough	Syncope and collapse	91	9.15493
Cough	Hypercholesterolemia	91	9.15493
Coronary atherosclerosis	Pneumonia	91	9.15493
Essential hypertension	Other and unspecified disorders of the nervous system	91	9.15493
Essential hypertension	Abnormal electrocardiogram [ECG] [EKG]	91	9.15493
Essential hypertension	Pneumonitis due to inhalation of food or vomitus	91	9.15493
Essential hypertension	Rash and other nonspecific skin eruption	91	9.15493
Constipation	Swelling of limb	90	9.05433
Constipation	Hearing loss	90	9.05433
Chronic Kidney Disease, Stage III	GERD	90	9.05433
Abnormal findings examination of lungs	Pneumonia	90	9.05433
Vitamin D deficiency	Osteopenia or other disorder of bone and cartilage	90	9.05433
Hypercholesterolemia	Altered mental status	90	9.05433
Hypercholesterolemia	Back pain	90	9.05433
Pain in limb	Diarrhea	90	9.05433
Edema	Syncope and collapse	90	9.05433
Edema	Major depressive disorder	90	9.05433
Osteoarthrosis, localized, primary	Acute cystitis	90	9.05433
Osteoarthrosis NOS	Congestive heart failure (CHF) NOS	90	9.05433
Abnormal involuntary movements	Alzheimer's disease	90	9.05433
Joint effusions	Osteoarthrosis NOS	90	9.05433
Dizziness and giddiness (Light-headedness and vertigo)	Chronic pain	90	9.05433
Sepsis	Type 2 diabetes	90	9.05433
Hypertensive chronic kidney disease	Vascular dementia	90	9.05433
Other headache syndromes	Constipation	90	9.05433
Pain in joint	Decubitus ulcer	90	9.05433
Nonspecific chest pain	Urinary incontinence	90	9.05433
Insomnia	Edema	90	9.05433
Insomnia	Osteoarthrosis, localized, primary	90	9.05433
Insomnia	Vitamin D deficiency	90	9.05433
Acute renal failure	Heart failure with preserved EF [Diastolic heart failure]	90	9.05433
Hyperosmolality and/or hypernatremia	Hypovolemia	90	9.05433
Urinary tract infection	Hearing loss	90	9.05433
Muscular wasting and disuse atrophy	Other anemias	90	9.05433
Dementias	Abnormal involuntary movements	90	9.05433
Other specified cardiac dysrhythmias	Pain in limb	90	9.05433
Arthropathy NOS	Pain in limb	90	9.05433
Alteration of consciousness	Acute renal failure	90	9.05433
Malaise and fatigue	Diverticulosis	89	8.95372
Malaise and fatigue	Hypotension NOS	89	8.95372
Heart failure with preserved EF [Diastolic heart failure]	Congestive heart failure (CHF) NOS	89	8.95372
Alzheimer's disease	Nonrheumatic aortic valve disorders	89	8.95372
Other anemias	Swelling of limb	89	8.95372
Other anemias	Allergic rhinitis	89	8.95372
Diverticulosis	Other anemias	89	8.95372
Abdominal pain	Allergic rhinitis	89	8.95372
Abdominal pain	Vascular dementia	89	8.95372
Abdominal pain	Dysphagia	89	8.95372
Abnormal findings examination of lungs	Abdominal pain	89	8.95372
Iron deficiency anemias, unspecified or not due to blood loss	Constipation	89	8.95372
Hypovolemia	Back pain	89	8.95372
Anemia of chronic disease	Alzheimer's disease	89	8.95372
Other abnormal blood chemistry	GERD	89	8.95372
Dizziness and giddiness (Light-headedness and vertigo)	Vitamin D deficiency	89	8.95372
Other headache syndromes	Pain in limb	89	8.95372
Nonspecific chest pain	Hypertensive chronic kidney disease	89	8.95372
Nausea and vomiting	Constipation	89	8.95372
Myocardial infarction	Constipation	89	8.95372
Osteoarthrosis, generalized	Alzheimer's disease	89	8.95372
Muscular wasting and disuse atrophy	Urinary tract infection	89	8.95372
Dermatophytosis of nail	Pain in joint	89	8.95372
Degeneration of intervertebral disc	Nonspecific chest pain	89	8.95372
Septicemia	Acidosis	89	8.95372
Chronic renal failure [CKD]	Major depressive disorder	89	8.95372
Dementias	Anemia of chronic disease	89	8.95372
Hyperlipidemia	Protein-calorie malnutrition	89	8.95372
Hyperlipidemia	Acidosis	89	8.95372
Hyperlipidemia	Diseases of nail, NOS	89	8.95372
Hyperlipidemia	Develomental delays and disorders	89	8.95372
Other specified cardiac dysrhythmias	Altered mental status	89	8.95372
Other specified cardiac dysrhythmias	Constipation	89	8.95372
Cough	Allergic rhinitis	89	8.95372
Essential hypertension	Pleurisy; pleural effusion	89	8.95372
Malaise and fatigue	Cardiomegaly	88	8.85312
Malaise and fatigue	Atrial fibrillation	88	8.85312
Anxiety disorder	GERD	88	8.85312
Other anemias	Acidosis	88	8.85312
Vascular dementia	Back pain	88	8.85312
Contusion	Other anemias	88	8.85312
Constipation	Contusion	88	8.85312
Other dyspnea	Other anemias	88	8.85312
Chronic Kidney Disease, Stage III	Abdominal pain	88	8.85312
Vitamin D deficiency	Vascular dementia	88	8.85312
Hypercholesterolemia	Vitamin D deficiency	88	8.85312
Syncope and collapse	Vitamin D deficiency	88	8.85312
Glaucoma	Senile cataract	88	8.85312
Other abnormal blood chemistry	Pain in limb	88	8.85312
Type 2 diabetes	Chronic pain	88	8.85312
Pain in joint	Sepsis	88	8.85312
Insomnia	Chronic pain	88	8.85312
Insomnia	Back pain	88	8.85312
Nausea and vomiting	Osteoarthrosis NOS	88	8.85312
Acute renal failure	Type 2 diabetes with renal manifestations	88	8.85312
Urinary tract infection	Acidosis	88	8.85312
Shortness of breath	Abdominal pain	88	8.85312
Chronic renal failure [CKD]	Sepsis	88	8.85312
Dementias	Osteoarthrosis, generalized	88	8.85312
Cataract	GERD	88	8.85312
Hyperlipidemia	Hypertensive heart disease	88	8.85312
Cough	Dizziness and giddiness (Light-headedness and vertigo)	88	8.85312
Alteration of consciousness	Pain in joint	88	8.85312
Alzheimer's disease	Disturbance of skin sensation	87	8.75252
Encephalopathy, not elsewhere classified	GERD	87	8.75252
Encephalopathy, not elsewhere classified	Dysphagia	87	8.75252
Hypopotassemia	Other anemias	87	8.75252
Hypopotassemia	Constipation	87	8.75252
Constipation	Hypotension NOS	87	8.75252
Intestinal disaccharidase deficiencies and disaccharide malabsorption	Alzheimer's disease	87	8.75252
Urinary incontinence	Dysphagia	87	8.75252
Pain in limb	Contusion	87	8.75252
Hypovolemia	Vascular dementia	87	8.75252
Syncope and collapse	Back pain	87	8.75252
Glaucoma	Abdominal pain	87	8.75252
Enthesopathy	Alzheimer's disease	87	8.75252
Osteoarthrosis, localized, primary	Frequency of urination and polyuria	87	8.75252
Osteoarthrosis NOS	Heart failure with preserved EF [Diastolic heart failure]	87	8.75252
Osteoarthrosis NOS	Allergic rhinitis	87	8.75252
Type 2 diabetes	Vascular dementia	87	8.75252
Joint effusions	Osteoarthrosis, localized, primary	87	8.75252
Dizziness and giddiness (Light-headedness and vertigo)	Edema	87	8.75252
Sepsis	Respiratory failure	87	8.75252
Retention of urine	Constipation	87	8.75252
Pain in joint	Heart failure with preserved EF [Diastolic heart failure]	87	8.75252
Pain in joint	Neurological disorders	87	8.75252
Acute renal failure	Respiratory failure	87	8.75252
Acute renal failure	Hypotension NOS	87	8.75252
Urinary tract infection	Heart failure with preserved EF [Diastolic heart failure]	87	8.75252
Urinary tract infection	Swelling of limb	87	8.75252
Urinary tract infection	Allergic rhinitis	87	8.75252
Shortness of breath	Back pain	87	8.75252
Myocardial infarction	Sepsis	87	8.75252
Degeneration of intervertebral disc	Edema	87	8.75252
Musculoskeletal symptoms referable to limbs	Alzheimer's disease	87	8.75252
Dementias	Musculoskeletal symptoms referable to limbs	87	8.75252
Dementias	Intestinal disaccharidase deficiencies and disaccharide malabsorption	87	8.75252
Dementias	Nonrheumatic aortic valve disorders	87	8.75252
Cataract	Abdominal pain	87	8.75252
Blindness and low vision	Alzheimer's disease	87	8.75252
Memory loss	Dysphagia	87	8.75252
Coronary atherosclerosis	Osteoarthrosis, localized, primary	87	8.75252
Essential hypertension	Convulsions	87	8.75252
Essential hypertension	Difficulty in walking	87	8.75252
Essential hypertension	Heart failure with reduced EF [Systolic or combined heart failure]	87	8.75252
Malaise and fatigue	Iron deficiency anemias, unspecified or not due to blood loss	86	8.65191
Malaise and fatigue	Symptoms involving nervous and musculoskeletal systems	86	8.65191
Chronic pain	Anxiety disorder	86	8.65191
Other persistent mental disorders due to conditions classified elsewhere	Congestive heart failure (CHF) NOS	86	8.65191
Other persistent mental disorders due to conditions classified elsewhere	Encephalopathy, not elsewhere classified	86	8.65191
Osteopenia or other disorder of bone and cartilage	GERD	86	8.65191
Acute cystitis	GERD	86	8.65191
Acute cystitis	Abdominal pain	86	8.65191
Urinary incontinence	Frequency of urination and polyuria	86	8.65191
Altered mental status	Congestive heart failure (CHF) NOS	86	8.65191
Major depressive disorder	Hypovolemia	86	8.65191
Benign neoplasm of colon	Alzheimer's disease	86	8.65191
Edema	Hypercholesterolemia	86	8.65191
Osteoarthrosis, localized, primary	Anxiety disorder	86	8.65191
Sepsis	Urinary incontinence	86	8.65191
Peripheral vascular disease, unspecified	Alzheimer's disease	86	8.65191
Hypertensive chronic kidney disease	Dysphagia	86	8.65191
Other headache syndromes	Abdominal pain	86	8.65191
Pain in joint	Acute upper respiratory infections of multiple or unspecified sites	86	8.65191
Pain in joint	Mild cognitive impairment	86	8.65191
Cardiomegaly	Other anemias	86	8.65191
Insomnia	Urinary incontinence	86	8.65191
Acute renal failure	Cerebral artery occlusion, with cerebral infarction	86	8.65191
Acute renal failure	Iron deficiency anemias, unspecified or not due to blood loss	86	8.65191
Protein-calorie malnutrition	Other anemias	86	8.65191
Cervicalgia	Back pain	86	8.65191
Septicemia	Type 2 diabetes	86	8.65191
Dementias	Disturbance of skin sensation	86	8.65191
Hyperlipidemia	Occlusion and stenosis of precerebral arteries	86	8.65191
Hyperlipidemia	Other disorders of soft tissues	86	8.65191
Blindness and low vision	Dementias	86	8.65191
Memory loss	Arthropathy NOS	86	8.65191
Memory loss	Chronic renal failure [CKD]	86	8.65191
Memory loss	Acute cystitis	86	8.65191
Cough	Chronic Kidney Disease, Stage III	86	8.65191
Cough	Cataract	86	8.65191
Cough	Insomnia	86	8.65191
Essential hypertension	Hyperpotassemia	86	8.65191
Essential hypertension	Fever of unknown origin	86	8.65191
Malaise and fatigue	Dermatophytosis of nail	85	8.55131
Malaise and fatigue	Acute upper respiratory infections of multiple or unspecified sites	85	8.55131
Malaise and fatigue	Hypothyroidism NOS	85	8.55131
GERD	Congestive heart failure (CHF) NOS	85	8.55131
Encephalopathy, not elsewhere classified	Type 2 diabetes	85	8.55131
Myalgia and myositis unspecified	Alzheimer's disease	85	8.55131
Other anemias	Respiratory failure	85	8.55131
Osteopenia or other disorder of bone and cartilage	Back pain	85	8.55131
Constipation	Heart failure with preserved EF [Diastolic heart failure]	85	8.55131
Constipation	Muscle weakness	85	8.55131
Constipation	Other disorders of bone and cartilage	85	8.55131
Altered mental status	Hearing loss	85	8.55131
Cerebral artery occlusion, with cerebral infarction	Altered mental status	85	8.55131
Edema	Heart failure with preserved EF [Diastolic heart failure]	85	8.55131
Osteoarthrosis, localized, primary	Osteopenia or other disorder of bone and cartilage	85	8.55131
Osteoarthrosis, localized, primary	Osteoporosis NOS	85	8.55131
Bacterial infection NOS	Other anemias	85	8.55131
Dizziness and giddiness (Light-headedness and vertigo)	Syncope and collapse	85	8.55131
Nonspecific chest pain	Syncope and collapse	85	8.55131
Nonspecific chest pain	Hypovolemia	85	8.55131
Shortness of breath	Altered mental status	85	8.55131
Myocardial infarction	Altered mental status	85	8.55131
Adult failure to thrive	Acute renal failure	85	8.55131
Septicemia	Respiratory failure	85	8.55131
Dementias	Enthesopathy	85	8.55131
Dementias	Peripheral vascular disease, unspecified	85	8.55131
Hyperlipidemia	Type 2 diabetes with neurological manifestations	85	8.55131
Hyperlipidemia	Delirium due to conditions classified elsewhere	85	8.55131
Acute posthemorrhagic anemia	Alzheimer's disease	85	8.55131
Other specified cardiac dysrhythmias	GERD	85	8.55131
Hypothyroidism NOS	Constipation	85	8.55131
Cough	Sepsis	85	8.55131
Coronary atherosclerosis	Syncope and collapse	85	8.55131
Coronary atherosclerosis	Chronic Kidney Disease, Stage III	85	8.55131
Coronary atherosclerosis	Back pain	85	8.55131
Essential hypertension	Hyposmolality and/or hyponatremia	85	8.55131
Malaise and fatigue	Other disorders of soft tissues	84	8.4507
Frequency of urination and polyuria	Back pain	84	8.4507
Chronic pain	Senile cataract	84	8.4507
Other persistent mental disorders due to conditions classified elsewhere	Delirium due to conditions classified elsewhere	84	8.4507
Other anemias	Impacted cerumen	84	8.4507
Other persistent mental disorders due to conditions classified elsewhere	Osteoporosis NOS	84	8.4507
Vascular dementia	Chronic pain	84	8.4507
Decubitus ulcer	Dysphagia	84	8.4507
Altered mental status	Hypotension NOS	84	8.4507
Hypovolemia	Chronic pain	84	8.4507
Edema	Senile cataract	84	8.4507
Osteoarthrosis, localized, primary	Swelling of limb	84	8.4507
Osteoarthrosis NOS	Decubitus ulcer	84	8.4507
Osteoarthrosis NOS	Contusion	84	8.4507
Sepsis	Pneumonitis due to inhalation of food or vomitus	84	8.4507
Hypertensive chronic kidney disease	Abnormal findings examination of lungs	84	8.4507
Pain in joint	Congestive heart failure (CHF) NOS	84	8.4507
Insomnia	Hypovolemia	84	8.4507
Acute renal failure	Glaucoma	84	8.4507
Urinary tract infection	Late effects of cerebrovascular disease	84	8.4507
Adult failure to thrive	Constipation	84	8.4507
Septicemia	Pneumonitis due to inhalation of food or vomitus	84	8.4507
Chronic renal failure [CKD]	Septicemia	84	8.4507
Chronic renal failure [CKD]	Vitamin D deficiency	84	8.4507
Dementias	Benign neoplasm of colon	84	8.4507
Dementias	Myalgia and myositis unspecified	84	8.4507
Cataract	Acute renal failure	84	8.4507
Hyperlipidemia	Hyperosmolality and/or hypernatremia	84	8.4507
Acute posthemorrhagic anemia	Dementias	84	8.4507
Other specified cardiac dysrhythmias	Acute renal failure	84	8.4507
Other abnormal glucose	Vitamin D deficiency	84	8.4507
Memory loss	Diverticulosis	84	8.4507
Coronary atherosclerosis	Vitamin D deficiency	84	8.4507
Malaise and fatigue	Arthropathy NOS	83	8.3501
Malaise and fatigue	Neurological disorders	83	8.3501
Alzheimer's disease	severe protein-calorie malnutrition	83	8.3501
Encephalopathy, not elsewhere classified	Chronic renal failure [CKD]	83	8.3501
Acute cystitis	Chronic pain	83	8.3501
Other upper respiratory disease	Alzheimer's disease	83	8.3501
Altered mental status	Senile cataract	83	8.3501
Vitamin D deficiency	Pneumonia	83	8.3501
Spondylosis without myelopathy	GERD	83	8.3501
Pain in limb	Heart failure with preserved EF [Diastolic heart failure]	83	8.3501
Hypovolemia	Abnormal findings examination of lungs	83	8.3501
Glaucoma	Altered mental status	83	8.3501
Pulmonary collapse; interstitial and compensatory emphysema	Constipation	83	8.3501
Osteoarthrosis, localized, primary	Impacted cerumen	83	8.3501
Osteoarthrosis NOS	Other dyspnea	83	8.3501
Osteoarthrosis NOS	Other disorders of bone and cartilage	83	8.3501
Other abnormal blood chemistry	Osteoarthrosis NOS	83	8.3501
Type 2 diabetes	Syncope and collapse	83	8.3501
Type 2 diabetes	Senile cataract	83	8.3501
Type 2 diabetes	Diarrhea	83	8.3501
Acute upper respiratory infections of multiple or unspecified sites	Pain in limb	83	8.3501
Hypertensive chronic kidney disease	Back pain	83	8.3501
Pain in joint	Pulmonary collapse; interstitial and compensatory emphysema	83	8.3501
Urinary tract infection	Other headache syndromes	83	8.3501
Urinary tract infection	Delirium due to conditions classified elsewhere	83	8.3501
Adult failure to thrive	Altered mental status	83	8.3501
Muscular wasting and disuse atrophy	Pain in limb	83	8.3501
Muscular wasting and disuse atrophy	Pain in joint	83	8.3501
Dry eyes	Alzheimer's disease	83	8.3501
Septicemia	Pain in joint	83	8.3501
Dementias	severe protein-calorie malnutrition	83	8.3501
Cataract	Altered mental status	83	8.3501
Cataract	Osteoarthrosis, localized, primary	83	8.3501
Cataract	Back pain	83	8.3501
Symptoms involving cardiovascular system	Alzheimer's disease	83	8.3501
Hyperlipidemia	Cerebral ischemia	83	8.3501
Hyperlipidemia	Respiratory failure	83	8.3501
Other abnormal glucose	GERD	83	8.3501
Hypothyroidism NOS	Pain in joint	83	8.3501
Memory loss	Diarrhea	83	8.3501
Memory loss	Osteoporosis NOS	83	8.3501
Cough	Acute cystitis	83	8.3501
Cough	Anxiety disorder	83	8.3501
Cough	Hearing loss	83	8.3501
Coronary atherosclerosis	Dysphagia	83	8.3501
Coronary atherosclerosis	Atrial fibrillation	83	8.3501
Essential hypertension	Disturbance of skin sensation	83	8.3501
Essential hypertension	E. coli	83	8.3501
Essential hypertension	Benign neoplasm of colon	83	8.3501
Essential hypertension	Nonrheumatic aortic valve disorders	83	8.3501
Malaise and fatigue	Pulmonary collapse; interstitial and compensatory emphysema	82	8.2495
Malaise and fatigue	Cervicalgia	82	8.2495
Malaise and fatigue	Mild cognitive impairment	82	8.2495
GERD	Swelling of limb	82	8.2495
Senile cataract	Back pain	82	8.2495
Other persistent mental disorders due to conditions classified elsewhere	Heart failure with preserved EF [Diastolic heart failure]	82	8.2495
Other persistent mental disorders due to conditions classified elsewhere	Muscle weakness	82	8.2495
Other persistent mental disorders due to conditions classified elsewhere	Atrial fibrillation	82	8.2495
Other anemias	Other disorders of the kidney and ureters	82	8.2495
Other anemias	Muscle weakness	82	8.2495
Other diseases of lung	Alzheimer's disease	82	8.2495
Constipation	Impacted cerumen	82	8.2495
Tachycardia NOS	Alzheimer's disease	82	8.2495
Chronic Kidney Disease, Stage III	Type 2 diabetes with renal manifestations	82	8.2495
Decubitus ulcer	Pneumonia	82	8.2495
Vitamin D deficiency	Anxiety disorder	82	8.2495
Glaucoma	Vitamin D deficiency	82	8.2495
Neurological disorders	Pain in limb	82	8.2495
Osteoarthrosis, localized, primary	Glaucoma	82	8.2495
Osteoarthrosis, localized, primary	Dysphagia	82	8.2495
Type 2 diabetes	Congestive heart failure (CHF) NOS	82	8.2495
Joint effusions	Pain in limb	82	8.2495
Sepsis	Abnormal findings examination of lungs	82	8.2495
Pain in joint	Other dyspnea	82	8.2495
Delirium due to conditions classified elsewhere	Altered mental status	82	8.2495
Delirium due to conditions classified elsewhere	Constipation	82	8.2495
Nonspecific chest pain	Major depressive disorder	82	8.2495
Nausea and vomiting	Pain in limb	82	8.2495
Acute renal failure	Senile cataract	82	8.2495
Hyperosmolality and/or hypernatremia	Other anemias	82	8.2495
Urinary tract infection	Other hypertensive complications	82	8.2495
Urinary tract infection	Respiratory failure	82	8.2495
Urinary tract infection	Pneumonitis due to inhalation of food or vomitus	82	8.2495
Shortness of breath	Osteoarthrosis, localized, primary	82	8.2495
Degeneration of intervertebral disc	Major depressive disorder	82	8.2495
Septicemia	Myocardial infarction	82	8.2495
Chronic renal failure [CKD]	Syncope and collapse	82	8.2495
Chronic renal failure [CKD]	Urinary incontinence	82	8.2495
Cataract	Vitamin D deficiency	82	8.2495
Symptoms involving cardiovascular system	Dementias	82	8.2495
Hyperlipidemia	Atherosclerosis of aorta	82	8.2495
Hyperlipidemia	Symptoms involving nervous and musculoskeletal systems	82	8.2495
Other specified cardiac dysrhythmias	Osteoarthrosis NOS	82	8.2495
Arthropathy NOS	Constipation	82	8.2495
Other abnormal glucose	Type 2 diabetes	82	8.2495
Memory loss	Dermatophytosis of nail	82	8.2495
Memory loss	Nausea and vomiting	82	8.2495
Memory loss	Cervicalgia	82	8.2495
Cough	Osteopenia or other disorder of bone and cartilage	82	8.2495
Coronary atherosclerosis	Hypercholesterolemia	82	8.2495
Malaise and fatigue	Type 2 diabetes with renal manifestations	81	8.14889
Hemorrhoids	Memory loss	81	8.14889
Senile cataract	GERD	81	8.14889
Encephalopathy, not elsewhere classified	Pneumonia	81	8.14889
Hypopotassemia	Pain in joint	81	8.14889
Abdominal pain	Pneumonia	81	8.14889
Sensorineural hearing loss	Alzheimer's disease	81	8.14889
Other dyspnea	GERD	81	8.14889
Pain in limb	Mixed hyperlipidemia	81	8.14889
Pain in limb	Pneumonia	81	8.14889
Osteoporosis NOS	Vitamin D deficiency	81	8.14889
Osteoporosis NOS	Back pain	81	8.14889
Major depressive disorder	Hypercholesterolemia	81	8.14889
Cerebrovascular disease	Alzheimer's disease	81	8.14889
Osteoarthrosis, localized, primary	Hearing loss	81	8.14889
Type 2 diabetes	Decubitus ulcer	81	8.14889
Type 2 diabetes	Dysphagia	81	8.14889
Hypertensive chronic kidney disease	Chronic pain	81	8.14889
Other headache syndromes	Osteoarthrosis NOS	81	8.14889
Pain in joint	Iron deficiency anemias, unspecified or not due to blood loss	81	8.14889
Cardiomegaly	Pain in joint	81	8.14889
Nonspecific chest pain	Spondylosis without myelopathy	81	8.14889
Nonspecific chest pain	Hypercholesterolemia	81	8.14889
Nausea and vomiting	GERD	81	8.14889
Urinary tract infection	Other nonspecific findings on examination of urine	81	8.14889
Urinary tract infection	Other dyspnea	81	8.14889
Chronic pulmonary heart disease	Alzheimer's disease	81	8.14889
Shortness of breath	Congestive heart failure (CHF) NOS	81	8.14889
Shortness of breath	Vitamin D deficiency	81	8.14889
Myocardial infarction	Hypertensive chronic kidney disease	81	8.14889
Myocardial infarction	GERD	81	8.14889
Degeneration of intervertebral disc	Hypertensive chronic kidney disease	81	8.14889
Degeneration of intervertebral disc	Acute renal failure	81	8.14889
Degeneration of intervertebral disc	Urinary incontinence	81	8.14889
Dementias	Chronic pulmonary heart disease	81	8.14889
Dementias	Tachycardia NOS	81	8.14889
Dementias	Dry eyes	81	8.14889
Dementias	Other diseases of lung	81	8.14889
Dementias	Cerebrovascular disease	81	8.14889
Memory loss	Vitamin B-complex deficiencies	81	8.14889
Cough	Septicemia	81	8.14889
Cough	Spondylosis without myelopathy	81	8.14889
Cough	Diarrhea	81	8.14889
Alteration of consciousness	Hypovolemia	81	8.14889
Alteration of consciousness	Osteoarthrosis NOS	81	8.14889
Coronary atherosclerosis	Sepsis	81	8.14889
Coronary atherosclerosis	Urinary incontinence	81	8.14889
Essential hypertension	Blindness and low vision	81	8.14889
Essential hypertension	Osteoarthrosis, generalized	81	8.14889
Essential hypertension	Symptoms involving digestive system	81	8.14889
Malaise and fatigue	Hypertensive heart disease	80	8.04829
Malaise and fatigue	Mixed hyperlipidemia	80	8.04829
Malaise and fatigue	Vitamin B-complex deficiencies	80	8.04829
Encephalopathy, not elsewhere classified	Urinary incontinence	80	8.04829
Thrombocytopenia	Alzheimer's disease	80	8.04829
Other persistent mental disorders due to conditions classified elsewhere	Diseases of nail, NOS	80	8.04829
Other disorders of bone and cartilage	Other anemias	80	8.04829
Osteopenia or other disorder of bone and cartilage	Other disorders of bone and cartilage	80	8.04829
Abdominal pain	Frequency of urination and polyuria	80	8.04829
Decubitus ulcer	GERD	80	8.04829
Urinary incontinence	Decubitus ulcer	80	8.04829
Urinary incontinence	Acute cystitis	80	8.04829
Vitamin D deficiency	Allergic rhinitis	80	8.04829
Vitamin D deficiency	Dysphagia	80	8.04829
Hemorrhage of gastrointestinal tract	Alzheimer's disease	80	8.04829
Spondylosis without myelopathy	Vitamin D deficiency	80	8.04829
Pain in limb	Mild cognitive impairment	80	8.04829
Major depressive disorder	Dysphagia	80	8.04829
Other hypertensive complications	Other anemias	80	8.04829
Glaucoma	GERD	80	8.04829
Edema	Dysphagia	80	8.04829
Osteoarthrosis, localized, primary	Diarrhea	80	8.04829
Osteoarthrosis NOS	Iron deficiency anemias, unspecified or not due to blood loss	80	8.04829
Osteoarthrosis NOS	Muscle weakness	80	8.04829
Type 2 diabetes	Abnormal findings examination of lungs	80	8.04829
Deep vein thrombosis [DVT]	Alzheimer's disease	80	8.04829
Hypertensive chronic kidney disease	Congestive heart failure (CHF) NOS	80	8.04829
Hypertensive chronic kidney disease	Other abnormal blood chemistry	80	8.04829
Pain in joint	Diverticulosis	80	8.04829
Nonspecific chest pain	Abnormal findings examination of lungs	80	8.04829
Nausea and vomiting	Abdominal pain	80	8.04829
Acute renal failure	Hypertensive heart and/or renal disease	80	8.04829
Acute renal failure	Pulmonary collapse; interstitial and compensatory emphysema	80	8.04829
Acute renal failure	Diarrhea	80	8.04829
Urinary tract infection	Cardiomegaly	80	8.04829
Urinary tract infection	Contusion	80	8.04829
Protein-calorie malnutrition	Acute renal failure	80	8.04829
Symptoms involving nervous and musculoskeletal systems	Pain in joint	80	8.04829
Cervicalgia	Other anemias	80	8.04829
Cervicalgia	Constipation	80	8.04829
Other peripheral nerve disorders	Pain in joint	80	8.04829
Septicemia	Urinary incontinence	80	8.04829
Chronic renal failure [CKD]	Osteoarthrosis, localized, primary	80	8.04829
Dementias	Hemorrhage of gastrointestinal tract	80	8.04829
Dementias	Other upper respiratory disease	80	8.04829
Dementias	Thrombocytopenia	80	8.04829
Dementias	Sensorineural hearing loss	80	8.04829
Hyperlipidemia	Acute pain	80	8.04829
Hyperlipidemia	Other nonspecific findings on examination of urine	80	8.04829
Hyperlipidemia	Atopic/contact dermatitis due to other or unspecified	80	8.04829
Other abnormal glucose	Osteoarthrosis, localized, primary	80	8.04829
Coronary atherosclerosis	Septicemia	80	8.04829
Essential hypertension	Peripheral vascular disease, unspecified	80	8.04829
Malaise and fatigue	Adult failure to thrive	79	7.94769
Hemorrhoids	Other anemias	79	7.94769
Hemorrhoids	Malaise and fatigue	79	7.94769
Hearing loss	GERD	79	7.94769
Encephalopathy, not elsewhere classified	Abdominal pain	79	7.94769
Encephalopathy, not elsewhere classified	Cough	79	7.94769
Anxiety disorder	Back pain	79	7.94769
Respiratory failure	Pneumonia	79	7.94769
Other persistent mental disorders due to conditions classified elsewhere	Cerebral artery occlusion, with cerebral infarction	79	7.94769
Other persistent mental disorders due to conditions classified elsewhere	Other abnormal blood chemistry	79	7.94769
Vascular dementia	Dysphagia	79	7.94769
Hypopotassemia	Memory loss	79	7.94769
Atrial fibrillation	GERD	79	7.94769
Altered mental status	Diarrhea	79	7.94769
Pain in limb	Congestive heart failure (CHF) NOS	79	7.94769
Sprains and strains	Alzheimer's disease	79	7.94769
Hypovolemia	Hypotension NOS	79	7.94769
Neurological disorders	Other anemias	79	7.94769
Type 2 diabetes	Acute cystitis	79	7.94769
Dizziness and giddiness (Light-headedness and vertigo)	Type 2 diabetes	79	7.94769
Pain in joint	Cerebral artery occlusion, with cerebral infarction	79	7.94769
Pain in joint	Muscle weakness	79	7.94769
Myocardial infarction	Type 2 diabetes	79	7.94769
Cervicalgia	Osteoarthrosis, localized, primary	79	7.94769
Dermatophytosis of nail	Constipation	79	7.94769
Degeneration of intervertebral disc	Altered mental status	79	7.94769
Dementias	Deep vein thrombosis [DVT]	79	7.94769
Hyperlipidemia	Hypertensive heart and/or renal disease	79	7.94769
Hyperlipidemia	Other conditions of brain, NOS	79	7.94769
Other specified cardiac dysrhythmias	Vitamin D deficiency	79	7.94769
Other abnormal glucose	Altered mental status	79	7.94769
Memory loss	Swelling of limb	79	7.94769
Cough	Osteoporosis NOS	79	7.94769
Coronary atherosclerosis	Abnormal findings examination of lungs	79	7.94769
Essential hypertension	Other upper respiratory disease	79	7.94769
Essential hypertension	Abnormal involuntary movements	79	7.94769
Malaise and fatigue	Bacterial infection NOS	78	7.84708
Malaise and fatigue	Joint effusions	78	7.84708
Malaise and fatigue	Retention of urine	78	7.84708
Frequency of urination and polyuria	GERD	78	7.84708
Alzheimer's disease	Visual disturbances	78	7.84708
Encephalopathy, not elsewhere classified	Decubitus ulcer	78	7.84708
Encephalopathy, not elsewhere classified	Osteoarthrosis, localized, primary	78	7.84708
Encephalopathy, not elsewhere classified	Pain in limb	78	7.84708
Other anemias	Pneumonitis due to inhalation of food or vomitus	78	7.84708
Other anemias	Vitamin B-complex deficiencies	78	7.84708
Obesity	Alzheimer's disease	78	7.84708
Epilepsy, recurrent seizures, convulsions	Alzheimer's disease	78	7.84708
Chronic Kidney Disease, Stage III	Pneumonia	78	7.84708
Urinary incontinence	Pneumonia	78	7.84708
Abnormal findings examination of lungs	Back pain	78	7.84708
Altered mental status	Contusion	78	7.84708
Vitamin D deficiency	Acute cystitis	78	7.84708
Hypercholesterolemia	Urinary incontinence	78	7.84708
Hypercholesterolemia	Chronic pain	78	7.84708
Hypovolemia	Diarrhea	78	7.84708
Syncope and collapse	Chronic pain	78	7.84708
Syncope and collapse	Major depressive disorder	78	7.84708
Edema	Pneumonia	78	7.84708
Osteoarthrosis, localized, primary	Neurological disorders	78	7.84708
Osteoarthrosis, localized, primary	Other disorders of bone and cartilage	78	7.84708
Hypertensive chronic kidney disease	Hypercholesterolemia	78	7.84708
Pain in joint	Diseases of nail, NOS	78	7.84708
Insomnia	Nonspecific chest pain	78	7.84708
Insomnia	Vascular dementia	78	7.84708
Urinary tract infection	Other and unspecified disorders of the nervous system	78	7.84708
Urinary tract infection	Type 2 diabetes with renal manifestations	78	7.84708
Urinary tract infection	Muscle weakness	78	7.84708
Urinary tract infection	Impacted cerumen	78	7.84708
Urinary tract infection	Dysuria	78	7.84708
Myocardial infarction	Pneumonia	78	7.84708
Osteoarthrosis, generalized	Osteoarthrosis NOS	78	7.84708
Cervicalgia	Urinary tract infection	78	7.84708
Dermatophytosis of nail	Osteoarthrosis NOS	78	7.84708
Dementias	Epilepsy, recurrent seizures, convulsions	78	7.84708
Dementias	Visual disturbances	78	7.84708
Cataract	Urinary incontinence	78	7.84708
Cataract	Chronic pain	78	7.84708
Cataract	Edema	78	7.84708
Cataract	Type 2 diabetes	78	7.84708
Hyperlipidemia	Other peripheral nerve disorders	78	7.84708
Hyperlipidemia	Hematuria	78	7.84708
Hyperlipidemia	Rash and other nonspecific skin eruption	78	7.84708
Other specified cardiac dysrhythmias	Hypertensive chronic kidney disease	78	7.84708
Memory loss	Other headache syndromes	78	7.84708
Essential hypertension	Anemia of chronic disease	78	7.84708
Essential hypertension	Musculoskeletal symptoms referable to limbs	78	7.84708
Essential hypertension	Acute posthemorrhagic anemia	78	7.84708
Essential hypertension	Intestinal disaccharidase deficiencies and disaccharide malabsorption	78	7.84708
Malaise and fatigue	Other disorders of the kidney and ureters	77	7.74648
Alzheimer's disease	Disorder of skin and subcutaneous tissue NOS	77	7.74648
Chronic pain	Swelling of limb	77	7.74648
Other persistent mental disorders due to conditions classified elsewhere	Mild cognitive impairment	77	7.74648
Other anemias	Hyperpotassemia	77	7.74648
Other disorders of bone and cartilage	Back pain	77	7.74648
Abdominal pain	Impacted cerumen	77	7.74648
Chronic Kidney Disease, Stage III	Congestive heart failure (CHF) NOS	77	7.74648
Urinary incontinence	Allergic rhinitis	77	7.74648
Abnormal findings examination of lungs	Urinary incontinence	77	7.74648
Altered mental status	Heart failure with preserved EF [Diastolic heart failure]	77	7.74648
Vitamin D deficiency	Frequency of urination and polyuria	77	7.74648
Pain in limb	Other disorders of soft tissues	77	7.74648
Pain in limb	Other dyspnea	77	7.74648
Other hypertensive complications	Constipation	77	7.74648
Aphasia/speech disturbance	Alzheimer's disease	77	7.74648
Syncope and collapse	Chronic Kidney Disease, Stage III	77	7.74648
Edema	Glaucoma	77	7.74648
Edema	Acute cystitis	77	7.74648
Osteoarthrosis, localized, primary	Pneumonia	77	7.74648
Other abnormal blood chemistry	Osteoarthrosis, localized, primary	77	7.74648
Other abnormal blood chemistry	Edema	77	7.74648
Type 2 diabetes	Pneumonia	77	7.74648
Sepsis	Chronic Kidney Disease, Stage III	77	7.74648
Other headache syndromes	GERD	77	7.74648
Pain in joint	Other disorders of soft tissues	77	7.74648
Acute renal failure	Retention of urine	77	7.74648
Shortness of breath	Hypertensive chronic kidney disease	77	7.74648
Shortness of breath	Chronic pain	77	7.74648
Myocardial infarction	Pain in joint	77	7.74648
Cervicalgia	Osteoarthrosis NOS	77	7.74648
Dermatophytosis of nail	Diseases of nail, NOS	77	7.74648
Degeneration of intervertebral disc	Dizziness and giddiness (Light-headedness and vertigo)	77	7.74648
Septicemia	Abnormal findings examination of lungs	77	7.74648
Chronic renal failure [CKD]	Hypertensive heart and/or renal disease	77	7.74648
Chronic renal failure [CKD]	Nonspecific chest pain	77	7.74648
Chronic renal failure [CKD]	Vascular dementia	77	7.74648
Chronic renal failure [CKD]	Shortness of breath	77	7.74648
Dementias	Disorder of skin and subcutaneous tissue NOS	77	7.74648
Hyperlipidemia	Disturbance of skin sensation	77	7.74648
Hyperlipidemia	Pleurisy; pleural effusion	77	7.74648
Other specified cardiac dysrhythmias	Syncope and collapse	77	7.74648
Arthropathy NOS	Other anemias	77	7.74648
Other abnormal glucose	Back pain	77	7.74648
Memory loss	Mixed hyperlipidemia	77	7.74648
Alteration of consciousness	Pain in limb	77	7.74648
Coronary atherosclerosis	Other abnormal blood chemistry	77	7.74648
Coronary atherosclerosis	Chronic pain	77	7.74648
Coronary atherosclerosis	Vascular dementia	77	7.74648
Essential hypertension	Sensorineural hearing loss	77	7.74648
Hemorrhoids	Pain in joint	76	7.64588
Encephalopathy, not elsewhere classified	Abnormal findings examination of lungs	76	7.64588
Primary open angle glaucoma	Alzheimer's disease	76	7.64588
Pneumonia	Pneumonitis due to inhalation of food or vomitus	76	7.64588
Dysphagia	Pneumonitis due to inhalation of food or vomitus	76	7.64588
Cachexia	Alzheimer's disease	76	7.64588
Other persistent mental disorders due to conditions classified elsewhere	Allergic rhinitis	76	7.64588
Other persistent mental disorders due to conditions classified elsewhere	Swelling of limb	76	7.64588
Hypopotassemia	Altered mental status	76	7.64588
Abdominal pain	Diverticulosis	76	7.64588
Constipation	Diverticulosis	76	7.64588
Constipation	Vitamin B-complex deficiencies	76	7.64588
Altered mental status	Other and unspecified disorders of the nervous system	76	7.64588
Vitamin D deficiency	Hearing loss	76	7.64588
Late effects of cerebrovascular disease	Cerebral artery occlusion, with cerebral infarction	76	7.64588
Neurological disorders	Constipation	76	7.64588
Edema	Diarrhea	76	7.64588
Edema	Contusion	76	7.64588
Pulmonary collapse; interstitial and compensatory emphysema	Abnormal findings examination of lungs	76	7.64588
Osteoarthrosis, localized, primary	Contusion	76	7.64588
Osteoarthrosis NOS	Atrial fibrillation	76	7.64588
Other abnormal blood chemistry	Altered mental status	76	7.64588
Other abnormal blood chemistry	Abdominal pain	76	7.64588
Develomental delays and disorders	Other anemias	76	7.64588
Dizziness and giddiness (Light-headedness and vertigo)	Altered mental status	76	7.64588
Retention of urine	Other anemias	76	7.64588
Pain in joint	Hypotension NOS	76	7.64588
Nonspecific chest pain	Allergic rhinitis	76	7.64588
Rash and other nonspecific skin eruption	Pain in joint	76	7.64588
Acute renal failure	Cardiomegaly	76	7.64588
Acute renal failure	Hearing loss	76	7.64588
Hyperosmolality and/or hypernatremia	Altered mental status	76	7.64588
Hyperosmolality and/or hypernatremia	Sepsis	76	7.64588
Urinary tract infection	Develomental delays and disorders	76	7.64588
Urinary tract infection	Other disorders of bone and cartilage	76	7.64588
Anemia in chronic kidney disease	Alzheimer's disease	76	7.64588
Shortness of breath	Chronic Kidney Disease, Stage III	76	7.64588
Shortness of breath	Heart failure with preserved EF [Diastolic heart failure]	76	7.64588
Degeneration of intervertebral disc	Type 2 diabetes	76	7.64588
Chronic renal failure [CKD]	Congestive heart failure (CHF) NOS	76	7.64588
Chronic renal failure [CKD]	Dysphagia	76	7.64588
Dementias	Cachexia	76	7.64588
Dementias	Anemia in chronic kidney disease	76	7.64588
Dementias	Aphasia/speech disturbance	76	7.64588
Dementias	Sprains and strains	76	7.64588
Cataract	Nonspecific chest pain	76	7.64588
Hyperlipidemia	Elevated white blood cell count	76	7.64588
Arthropathy NOS	Urinary tract infection	76	7.64588
Memory loss	Acute upper respiratory infections of multiple or unspecified sites	76	7.64588
Memory loss	Hypothyroidism NOS	76	7.64588
Cough	Swelling of limb	76	7.64588
Coronary atherosclerosis	Heart failure with preserved EF [Diastolic heart failure]	76	7.64588
Essential hypertension	Cerebral degeneration, unspecified	76	7.64588
Essential hypertension	Myalgia and myositis unspecified	76	7.64588
Malaise and fatigue	Other hypertensive complications	75	7.54527
Hemorrhoids	Constipation	75	7.54527
Encephalopathy, not elsewhere classified	Vascular dementia	75	7.54527
Chronic Kidney Disease, Stage IV	Dementias	75	7.54527
Chronic Kidney Disease, Stage IV	Alzheimer's disease	75	7.54527
Other persistent mental disorders due to conditions classified elsewhere	Myocardial infarction	75	7.54527
Other persistent mental disorders due to conditions classified elsewhere	Nausea and vomiting	75	7.54527
Other anemias	Mild cognitive impairment	75	7.54527
Obesity	Essential hypertension	75	7.54527
Obesity	Dementias	75	7.54527
Constipation	Mild cognitive impairment	75	7.54527
Acute cystitis	Back pain	75	7.54527
Urinary incontinence	Senile cataract	75	7.54527
Altered mental status	Allergic rhinitis	75	7.54527
Altered mental status	Acidosis	75	7.54527
Altered mental status	Atrial fibrillation	75	7.54527
Pain in limb	Type 2 diabetes with renal manifestations	75	7.54527
Pain in limb	Muscle weakness	75	7.54527
Cerebral artery occlusion, with cerebral infarction	Pain in limb	75	7.54527
Hypovolemia	Congestive heart failure (CHF) NOS	75	7.54527
Osteoporosis NOS	Altered mental status	75	7.54527
Syncope and collapse	Vascular dementia	75	7.54527
Edema	Decubitus ulcer	75	7.54527
Edema	Spondylosis without myelopathy	75	7.54527
Edema	Osteopenia or other disorder of bone and cartilage	75	7.54527
Osteoarthrosis NOS	Pulmonary collapse; interstitial and compensatory emphysema	75	7.54527
Osteoarthrosis NOS	Diverticulosis	75	7.54527
Other abnormal blood chemistry	Back pain	75	7.54527
Develomental delays and disorders	Constipation	75	7.54527
Type 2 diabetes	Heart failure with preserved EF [Diastolic heart failure]	75	7.54527
Type 2 diabetes	Other abnormal blood chemistry	75	7.54527
Dizziness and giddiness (Light-headedness and vertigo)	Major depressive disorder	75	7.54527
Sepsis	Vitamin D deficiency	75	7.54527
Sepsis	Atrial fibrillation	75	7.54527
Sepsis	Pain in limb	75	7.54527
Acute upper respiratory infections of multiple or unspecified sites	Constipation	75	7.54527
Hypertensive chronic kidney disease	Glaucoma	75	7.54527
Other headache syndromes	Back pain	75	7.54527
Pain in joint	Mixed hyperlipidemia	75	7.54527
Pain in joint	Atrial fibrillation	75	7.54527
Cardiomegaly	Osteoarthrosis NOS	75	7.54527
Cardiomegaly	Constipation	75	7.54527
Nonspecific chest pain	Vascular dementia	75	7.54527
Acute renal failure	Heart failure with reduced EF [Systolic or combined heart failure]	75	7.54527
Acute renal failure	Other disorders of the kidney and ureters	75	7.54527
Acute renal failure	Osteopenia or other disorder of bone and cartilage	75	7.54527
Acute renal failure	Dizziness and giddiness (Light-headedness and vertigo)	75	7.54527
Urinary tract infection	Other disorders of the kidney and ureters	75	7.54527
Urinary tract infection	Hematuria	75	7.54527
Shortness of breath	Dizziness and giddiness (Light-headedness and vertigo)	75	7.54527
Myocardial infarction	Congestive heart failure (CHF) NOS	75	7.54527
Symptoms involving nervous and musculoskeletal systems	Constipation	75	7.54527
Dermatophytosis of nail	Urinary tract infection	75	7.54527
Dermatophytosis of nail	Other anemias	75	7.54527
Degeneration of intervertebral disc	Hypovolemia	75	7.54527
Psychosis	Altered mental status	75	7.54527
Septicemia	Hyperosmolality and/or hypernatremia	75	7.54527
Chronic renal failure [CKD]	Abnormal findings examination of lungs	75	7.54527
Dementias	Primary open angle glaucoma	75	7.54527
Hyperlipidemia	Bacterial infection NOS	75	7.54527
Hyperlipidemia	Other and unspecified disorders of the nervous system	75	7.54527
Hyperlipidemia	Chronic airway obstruction	75	7.54527
Hyperlipidemia	Heart failure with reduced EF [Systolic or combined heart failure]	75	7.54527
Hyperlipidemia	Dysuria	75	7.54527
Other specified cardiac dysrhythmias	Hypovolemia	75	7.54527
Other abnormal glucose	Edema	75	7.54527
Other abnormal glucose	Chronic pain	75	7.54527
Cough	Decubitus ulcer	75	7.54527
Cough	Glaucoma	75	7.54527
Cough	Pulmonary collapse; interstitial and compensatory emphysema	75	7.54527
Cough	Other disorders of bone and cartilage	75	7.54527
[truncated: 2,399 more rows]

## Sheet: Black_con_UCDDP_edges
phenotype_1	phenotype_2	Black	pB
Essential hypertension	Hyperlipidemia	565	28.4205
Essential hypertension	Type 2 diabetes	428	21.5292
Essential hypertension	Pain in joint	417	20.9759
Essential hypertension	Other anemias	390	19.6177
Malaise and fatigue	Essential hypertension	333	16.7505
Essential hypertension	GERD	327	16.4487
Essential hypertension	Osteoarthrosis NOS	320	16.0966
Essential hypertension	Pain in limb	315	15.8451
Essential hypertension	Constipation	314	15.7948
Essential hypertension	Coronary atherosclerosis	307	15.4427
Hyperlipidemia	Type 2 diabetes	303	15.2414
Essential hypertension	Urinary tract infection	303	15.2414
Essential hypertension	Back pain	302	15.1911
Essential hypertension	Abdominal pain	295	14.839
Hyperlipidemia	Pain in joint	293	14.7384
Essential hypertension	Acute renal failure	284	14.2857
Essential hypertension	Nonspecific chest pain	278	13.9839
Essential hypertension	Shortness of breath	275	13.833
Essential hypertension	Chronic pain	265	13.33
Essential hypertension	Edema	263	13.2294
Hyperlipidemia	Other anemias	260	13.0785
Essential hypertension	Osteoarthrosis, localized, primary	257	12.9276
Essential hypertension	Cough	256	12.8773
Pain in joint	Pain in limb	249	12.5252
Pain in joint	Back pain	247	12.4245
Hyperlipidemia	GERD	247	12.4245
Coronary atherosclerosis	Hyperlipidemia	246	12.3742
Pain in joint	Osteoarthrosis NOS	242	12.173
Essential hypertension	Congestive heart failure (CHF) NOS	237	11.9215
Essential hypertension	Vitamin D deficiency	237	11.9215
Pain in joint	Chronic pain	229	11.5191
Essential hypertension	Glaucoma	229	11.5191
Pain in joint	Osteoarthrosis, localized, primary	228	11.4688
Hyperlipidemia	Pain in limb	228	11.4688
Malaise and fatigue	Pain in joint	225	11.3179
Malaise and fatigue	Hyperlipidemia	225	11.3179
Hyperlipidemia	Back pain	224	11.2676
Hyperlipidemia	Osteoarthrosis NOS	221	11.1167
Pain in joint	Other anemias	219	11.0161
Essential hypertension	Atrial fibrillation	217	10.9155
Hyperlipidemia	Constipation	216	10.8652
Essential hypertension	Hypertensive chronic kidney disease	210	10.5634
Type 2 diabetes	Other anemias	209	10.5131
Essential hypertension	Dementias	208	10.4628
Pain in joint	Abdominal pain	207	10.4125
Essential hypertension	Chronic renal failure [CKD]	207	10.4125
Hyperlipidemia	Acute renal failure	206	10.3622
Pain in joint	Constipation	204	10.2616
Pain in joint	GERD	204	10.2616
Hyperlipidemia	Shortness of breath	203	10.2113
Hyperlipidemia	Abdominal pain	203	10.2113
Essential hypertension	Senile cataract	201	10.1107
Malaise and fatigue	Other anemias	201	10.1107
Hyperlipidemia	Urinary tract infection	199	10.0101
Essential hypertension	Pneumonia	199	10.0101
Essential hypertension	Other abnormal glucose	198	9.95976
Pain in joint	Edema	196	9.85915
Pain in joint	Type 2 diabetes	196	9.85915
Essential hypertension	Myocardial infarction	196	9.85915
Hyperlipidemia	Edema	194	9.75855
Septicemia	Sepsis	193	9.70825
Essential hypertension	Degeneration of intervertebral disc	192	9.65795
Acute renal failure	Other anemias	191	9.60765
Hyperlipidemia	Chronic pain	191	9.60765
Hyperlipidemia	Nonspecific chest pain	191	9.60765
Cough	Pain in joint	191	9.60765
Essential hypertension	Cataract	191	9.60765
Essential hypertension	Abnormal findings examination of lungs	191	9.60765
Essential hypertension	Hypercholesterolemia	191	9.60765
Nonspecific chest pain	Pain in joint	190	9.55734
Essential hypertension	Dizziness and giddiness (Light-headedness and vertigo)	190	9.55734
Chronic pain	Back pain	189	9.50704
Essential hypertension	Chronic Kidney Disease, Stage III	188	9.45674
Constipation	Other anemias	187	9.40644
Pain in limb	Back pain	183	9.20523
Shortness of breath	Pain in joint	182	9.15493
Hyperlipidemia	Osteoarthrosis, localized, primary	181	9.10463
Cough	Hyperlipidemia	180	9.05433
Urinary tract infection	Other anemias	178	8.95372
Osteoarthrosis NOS	Osteoarthrosis, localized, primary	177	8.90342
Other anemias	GERD	176	8.85312
Malaise and fatigue	Constipation	176	8.85312
Urinary tract infection	Pain in joint	175	8.80282
Hyperlipidemia	Congestive heart failure (CHF) NOS	175	8.80282
Malaise and fatigue	Back pain	174	8.75252
Abdominal pain	Constipation	173	8.70221
Pain in limb	Other anemias	173	8.70221
Osteoarthrosis NOS	Pain in limb	173	8.70221
Essential hypertension	Cerebral artery occlusion, with cerebral infarction	172	8.65191
Essential hypertension	Allergic rhinitis	172	8.65191
Hyperlipidemia	Hypertensive chronic kidney disease	171	8.60161
Hyperlipidemia	Vitamin D deficiency	171	8.60161
Malaise and fatigue	Pain in limb	171	8.60161
Essential hypertension	Other dyspnea	170	8.55131
Abdominal pain	Back pain	170	8.55131
Degeneration of intervertebral disc	Pain in joint	169	8.50101
Essential hypertension	Altered mental status	169	8.50101
Pain in limb	Chronic pain	169	8.50101
Essential hypertension	Urinary incontinence	168	8.4507
Back pain	GERD	168	8.4507
Abdominal pain	GERD	168	8.4507
Essential hypertension	Hypothyroidism NOS	167	8.4004
Essential hypertension	Dysphagia	166	8.3501
Osteoarthrosis NOS	Other anemias	166	8.3501
Abdominal pain	Other anemias	165	8.2998
Pain in limb	Abdominal pain	165	8.2998
Urinary tract infection	Acute renal failure	164	8.2495
Coronary atherosclerosis	Other anemias	164	8.2495
Constipation	Back pain	164	8.2495
Edema	Other anemias	164	8.2495
Malaise and fatigue	Abdominal pain	163	8.1992
Malaise and fatigue	Shortness of breath	163	8.1992
Type 2 diabetes	Pain in limb	162	8.14889
Type 2 diabetes	GERD	162	8.14889
Shortness of breath	Other anemias	162	8.14889
Coronary atherosclerosis	Myocardial infarction	162	8.14889
Essential hypertension	Other specified cardiac dysrhythmias	162	8.14889
Essential hypertension	Hypovolemia	162	8.14889
Nonspecific chest pain	Back pain	161	8.09859
Hyperlipidemia	Chronic renal failure [CKD]	161	8.09859
Pain in limb	Constipation	161	8.09859
Chronic renal failure [CKD]	Hypertensive chronic kidney disease	160	8.04829
Hyperlipidemia	Myocardial infarction	160	8.04829
Coronary atherosclerosis	Type 2 diabetes	160	8.04829
Essential hypertension	Spondylosis without myelopathy	160	8.04829
Essential hypertension	Heart failure with preserved EF [Diastolic heart failure]	160	8.04829
Other anemias	Back pain	160	8.04829
Constipation	GERD	160	8.04829
Pain in limb	GERD	160	8.04829
Osteoarthrosis NOS	Back pain	160	8.04829
Essential hypertension	Respiratory failure	159	7.99799
Nonspecific chest pain	Abdominal pain	158	7.94769
Malaise and fatigue	Osteoarthrosis NOS	158	7.94769
Hyperlipidemia	Atrial fibrillation	157	7.89738
Malaise and fatigue	GERD	157	7.89738
Osteoarthrosis, localized, primary	Pain in limb	157	7.89738
Essential hypertension	Asthma	156	7.84708
Essential hypertension	Chronic airway obstruction	156	7.84708
Essential hypertension	Arthropathy NOS	156	7.84708
Essential hypertension	Sepsis	156	7.84708
Chronic renal failure [CKD]	Other anemias	155	7.79678
Malaise and fatigue	Type 2 diabetes	155	7.79678
Pain in joint	Vitamin D deficiency	154	7.74648
Cough	Pain in limb	154	7.74648
Essential hypertension	Other abnormal blood chemistry	154	7.74648
Essential hypertension	Hearing loss	154	7.74648
Essential hypertension	Syncope and collapse	153	7.69618
Malaise and fatigue	Chronic pain	153	7.69618
Edema	Pain in limb	153	7.69618
Urinary tract infection	Type 2 diabetes	152	7.64588
Cough	Shortness of breath	152	7.64588
Essential hypertension	Septicemia	152	7.64588
Malaise and fatigue	Nonspecific chest pain	152	7.64588
Malaise and fatigue	Cough	152	7.64588
Nonspecific chest pain	Pain in limb	151	7.59557
Urinary tract infection	Constipation	151	7.59557
Hypopotassemia	Essential hypertension	151	7.59557
Osteoarthrosis, localized, primary	Chronic pain	151	7.59557
Osteoarthrosis NOS	Constipation	151	7.59557
Nonspecific chest pain	GERD	150	7.54527
Other abnormal glucose	Hyperlipidemia	150	7.54527
Coronary atherosclerosis	GERD	150	7.54527
Essential hypertension	Cardiomegaly	150	7.54527
Malaise and fatigue	Acute renal failure	150	7.54527
Malaise and fatigue	Edema	150	7.54527
Other anemias	Congestive heart failure (CHF) NOS	150	7.54527
Malaise and fatigue	Urinary tract infection	150	7.54527
Osteoarthrosis, localized, primary	Back pain	150	7.54527
Shortness of breath	Constipation	149	7.49497
Hyperlipidemia	Glaucoma	149	7.49497
Coronary atherosclerosis	Pain in joint	149	7.49497
Essential hypertension	Iron deficiency anemias, unspecified or not due to blood loss	149	7.49497
Essential hypertension	Impacted cerumen	149	7.49497
Degeneration of intervertebral disc	Back pain	148	7.44467
Hyperlipidemia	Chronic Kidney Disease, Stage III	148	7.44467
Acute renal failure	Type 2 diabetes	147	7.39437
Hyperlipidemia	Hypercholesterolemia	147	7.39437
Coronary atherosclerosis	Congestive heart failure (CHF) NOS	147	7.39437
Essential hypertension	Pulmonary collapse; interstitial and compensatory emphysema	147	7.39437
Type 2 diabetes	Back pain	146	7.34406
Acute renal failure	Pain in joint	146	7.34406
Shortness of breath	Other dyspnea	146	7.34406
Essential hypertension	Swelling of limb	146	7.34406
Essential hypertension	Cervicalgia	146	7.34406
Essential hypertension	Osteopenia or other disorder of bone and cartilage	146	7.34406
Chronic pain	GERD	146	7.34406
Edema	Constipation	146	7.34406
Shortness of breath	Nonspecific chest pain	145	7.29376
Cough	Abdominal pain	145	7.29376
Essential hypertension	Diverticulosis	145	7.29376
Essential hypertension	Anxiety disorder	145	7.29376
Shortness of breath	Pain in limb	144	7.24346
Hyperlipidemia	Dizziness and giddiness (Light-headedness and vertigo)	144	7.24346
Essential hypertension	Nausea and vomiting	144	7.24346
Essential hypertension	Major depressive disorder	144	7.24346
Abdominal pain	Chronic pain	144	7.24346
Osteoarthrosis NOS	Chronic pain	144	7.24346
Pain in joint	Dizziness and giddiness (Light-headedness and vertigo)	143	7.19316
Urinary tract infection	Osteoarthrosis NOS	143	7.19316
Shortness of breath	GERD	143	7.19316
Chronic renal failure [CKD]	Acute renal failure	143	7.19316
Cough	Osteoarthrosis NOS	143	7.19316
Cough	Other anemias	143	7.19316
Cough	GERD	143	7.19316
Essential hypertension	Acidosis	143	7.19316
Essential hypertension	Type 2 diabetes with renal manifestations	143	7.19316
Constipation	Chronic pain	143	7.19316
Obesity	Essential hypertension	143	7.19316
Osteoarthrosis NOS	GERD	143	7.19316
Type 2 diabetes	Osteoarthrosis NOS	142	7.14286
Type 2 diabetes	Abdominal pain	142	7.14286
Nonspecific chest pain	Constipation	142	7.14286
Acute renal failure	Hypertensive chronic kidney disease	142	7.14286
Coronary atherosclerosis	Shortness of breath	142	7.14286
Shortness of breath	Back pain	141	7.09256
Essential hypertension	Osteoporosis NOS	141	7.09256
Osteoarthrosis NOS	Edema	141	7.09256
Type 2 diabetes	Constipation	140	7.04225
Other anemias	Chronic pain	140	7.04225
Hypertensive chronic kidney disease	Chronic Kidney Disease, Stage III	139	6.99195
Acute renal failure	Congestive heart failure (CHF) NOS	139	6.99195
Shortness of breath	Chronic pain	139	6.99195
Shortness of breath	Abdominal pain	139	6.99195
Hyperlipidemia	Cataract	139	6.99195
Cough	Back pain	139	6.99195
Malaise and fatigue	Osteoarthrosis, localized, primary	139	6.99195
Hypertensive chronic kidney disease	Other anemias	138	6.94165
Hyperlipidemia	Senile cataract	138	6.94165
Hyperlipidemia	Pneumonia	138	6.94165
Essential hypertension	Insomnia	138	6.94165
Osteoarthrosis, localized, primary	Other anemias	138	6.94165
Nonspecific chest pain	Other anemias	137	6.89135
Hyperlipidemia	Degeneration of intervertebral disc	137	6.89135
Type 2 diabetes	Congestive heart failure (CHF) NOS	136	6.84105
Cough	Chronic pain	136	6.84105
Essential hypertension	Diarrhea	136	6.84105
Edema	GERD	136	6.84105
Type 2 diabetes	Type 2 diabetes with renal manifestations	135	6.79074
Acute renal failure	Constipation	135	6.79074
Hyperlipidemia	Abnormal findings examination of lungs	135	6.79074
Cough	Constipation	135	6.79074
Urinary tract infection	Back pain	134	6.74044
Shortness of breath	Edema	134	6.74044
Cataract	Senile cataract	134	6.74044
Hyperlipidemia	Other dyspnea	134	6.74044
Essential hypertension	Other headache syndromes	134	6.74044
Iron deficiency anemias, unspecified or not due to blood loss	Other anemias	134	6.74044
Nonspecific chest pain	Type 2 diabetes	133	6.69014
Urinary tract infection	Abdominal pain	133	6.69014
Shortness of breath	Acute renal failure	133	6.69014
Cervicalgia	Pain in joint	133	6.69014
Essential hypertension	Other disorders of the kidney and ureters	133	6.69014
Essential hypertension	Pleurisy; pleural effusion	133	6.69014
Atrial fibrillation	Other anemias	133	6.69014
Edema	Chronic pain	133	6.69014
Cough	Nonspecific chest pain	132	6.63984
Coronary atherosclerosis	Acute renal failure	132	6.63984
Malaise and fatigue	Vitamin D deficiency	132	6.63984
Pain in joint	Spondylosis without myelopathy	131	6.58954
Nonspecific chest pain	Chronic pain	131	6.58954
Shortness of breath	Type 2 diabetes	131	6.58954
Coronary atherosclerosis	Nonspecific chest pain	131	6.58954
Hyperlipidemia	Heart failure with preserved EF [Diastolic heart failure]	130	6.53924
Other abnormal glucose	Pain in joint	130	6.53924
Edema	Back pain	130	6.53924
Pain in joint	Abnormal findings examination of lungs	129	6.48893
Acute renal failure	Sepsis	129	6.48893
Urinary tract infection	Pain in limb	129	6.48893
Hyperlipidemia	Cerebral artery occlusion, with cerebral infarction	129	6.48893
Coronary atherosclerosis	Pain in limb	129	6.48893
Type 2 diabetes	Chronic pain	129	6.48893
Arthropathy NOS	Pain in joint	128	6.43863
Acute renal failure	Edema	127	6.38833
Acute renal failure	Chronic Kidney Disease, Stage III	127	6.38833
Urinary tract infection	GERD	127	6.38833
Hyperlipidemia	Allergic rhinitis	127	6.38833
Coronary atherosclerosis	Abdominal pain	127	6.38833
Vitamin D deficiency	Other anemias	127	6.38833
Osteoarthrosis, localized, primary	Constipation	127	6.38833
Type 2 diabetes	Edema	127	6.38833
Hypertensive chronic kidney disease	Type 2 diabetes	126	6.33803
Pain in joint	Congestive heart failure (CHF) NOS	126	6.33803
Septicemia	Acute renal failure	126	6.33803
Chronic renal failure [CKD]	Type 2 diabetes	126	6.33803
Hyperlipidemia	Type 2 diabetes with renal manifestations	126	6.33803
Cough	Edema	126	6.33803
Essential hypertension	Chronic pulmonary heart disease	126	6.33803
Malaise and fatigue	Coronary atherosclerosis	126	6.33803
Pain in joint	Senile cataract	125	6.28773
Degeneration of intervertebral disc	Pain in limb	125	6.28773
Chronic renal failure [CKD]	Pain in joint	125	6.28773
Other specified cardiac dysrhythmias	Hyperlipidemia	125	6.28773
Malaise and fatigue	Dizziness and giddiness (Light-headedness and vertigo)	125	6.28773
Other anemias	Pneumonia	125	6.28773
Vitamin D deficiency	Constipation	125	6.28773
Pain in joint	Hypertensive chronic kidney disease	124	6.23742
Pain in joint	Swelling of limb	124	6.23742
Pain in joint	Allergic rhinitis	124	6.23742
Acute renal failure	Osteoarthrosis NOS	124	6.23742
Osteoarthrosis, localized, primary	Edema	124	6.23742
Type 2 diabetes	Glaucoma	124	6.23742
Pain in joint	Glaucoma	123	6.18712
Shortness of breath	Congestive heart failure (CHF) NOS	123	6.18712
Hyperlipidemia	Dementias	123	6.18712
Pain in limb	Vitamin D deficiency	123	6.18712
Osteoarthrosis NOS	Abdominal pain	123	6.18712
Degeneration of intervertebral disc	Chronic pain	122	6.13682
Coronary atherosclerosis	Urinary tract infection	122	6.13682
Essential hypertension	Other disorders of bone and cartilage	122	6.13682
Edema	Abdominal pain	122	6.13682
Type 2 diabetes	Osteoarthrosis, localized, primary	121	6.08652
Acute renal failure	GERD	121	6.08652
Acute renal failure	Respiratory failure	121	6.08652
Urinary tract infection	Edema	121	6.08652
Shortness of breath	Osteoarthrosis NOS	121	6.08652
Shortness of breath	Abnormal findings examination of lungs	121	6.08652
Cough	Osteoarthrosis, localized, primary	121	6.08652
Coronary atherosclerosis	Constipation	121	6.08652
Essential hypertension	Benign neoplasm of colon	121	6.08652
Chronic Kidney Disease, Stage III	Other anemias	121	6.08652
Osteoarthrosis, localized, primary	GERD	121	6.08652
Pain in joint	Impacted cerumen	120	6.03622
Acute renal failure	Pain in limb	120	6.03622
Myocardial infarction	Other anemias	120	6.03622
Degeneration of intervertebral disc	Osteoarthrosis, localized, primary	120	6.03622
Obesity	Hyperlipidemia	120	6.03622
Osteoarthrosis, localized, primary	Abdominal pain	120	6.03622
Nonspecific chest pain	Edema	119	5.98592
Nonspecific chest pain	Osteoarthrosis, localized, primary	119	5.98592
Urinary tract infection	Congestive heart failure (CHF) NOS	119	5.98592
Degeneration of intervertebral disc	Osteoarthrosis NOS	119	5.98592
Hyperlipidemia	Respiratory failure	119	5.98592
Essential hypertension	Memory loss	119	5.98592
Essential hypertension	Hyperpotassemia	119	5.98592
Heart failure with preserved EF [Diastolic heart failure]	Congestive heart failure (CHF) NOS	119	5.98592
Malaise and fatigue	Degeneration of intervertebral disc	119	5.98592
Abnormal findings examination of lungs	Other anemias	119	5.98592
Vitamin D deficiency	Back pain	119	5.98592
Hyperlipidemia	Dysphagia	118	5.93561
Hypothyroidism NOS	Hyperlipidemia	118	5.93561
Essential hypertension	Peripheral vascular disease, unspecified	118	5.93561
Essential hypertension	Nonrheumatic aortic valve disorders	118	5.93561
Other anemias	Heart failure with preserved EF [Diastolic heart failure]	118	5.93561
Acute renal failure	Abdominal pain	117	5.88531
Shortness of breath	Pneumonia	117	5.88531
Cataract	Pain in joint	117	5.88531
Hyperlipidemia	Iron deficiency anemias, unspecified or not due to blood loss	117	5.88531
Essential hypertension	Other peripheral nerve disorders	117	5.88531
Atrial fibrillation	Congestive heart failure (CHF) NOS	117	5.88531
Vitamin D deficiency	GERD	117	5.88531
Osteoarthrosis NOS	Vitamin D deficiency	117	5.88531
Pain in joint	Hearing loss	116	5.83501
Nonspecific chest pain	Osteoarthrosis NOS	116	5.83501
Acute renal failure	Atrial fibrillation	116	5.83501
Hyperlipidemia	Sepsis	116	5.83501
Coronary atherosclerosis	Back pain	116	5.83501
Essential hypertension	Atherosclerosis of aorta	116	5.83501
Hypopotassemia	Hyperlipidemia	116	5.83501
Dizziness and giddiness (Light-headedness and vertigo)	Other anemias	115	5.78471
Pain in joint	Urinary incontinence	115	5.78471
Pain in joint	Other dyspnea	115	5.78471
Pain in joint	Osteopenia or other disorder of bone and cartilage	115	5.78471
Urinary tract infection	Sepsis	115	5.78471
Hyperlipidemia	Urinary incontinence	115	5.78471
Hyperlipidemia	Other abnormal blood chemistry	115	5.78471
Essential hypertension	Hyposmolality and/or hyponatremia	115	5.78471
Abnormal findings examination of lungs	GERD	115	5.78471
Pain in joint	Chronic Kidney Disease, Stage III	114	5.73441
Acute renal failure	Hypovolemia	114	5.73441
Acute renal failure	Pneumonia	114	5.73441
Shortness of breath	Osteoarthrosis, localized, primary	114	5.73441
Shortness of breath	Urinary tract infection	114	5.73441
Myocardial infarction	Acute renal failure	114	5.73441
Dementias	Urinary tract infection	114	5.73441
Hyperlipidemia	Septicemia	114	5.73441
Hyperlipidemia	Hypovolemia	114	5.73441
Hyperlipidemia	Cardiomegaly	114	5.73441
Arthropathy NOS	Osteoarthrosis NOS	114	5.73441
Coronary atherosclerosis	Atrial fibrillation	114	5.73441
Essential hypertension	Other diseases of lung	114	5.73441
Malaise and fatigue	Abnormal findings examination of lungs	114	5.73441
Pain in limb	Swelling of limb	114	5.73441
Type 2 diabetes	Vitamin D deficiency	114	5.73441
Dementias	Other anemias	113	5.6841
Hyperlipidemia	Hearing loss	113	5.6841
Essential hypertension	Other hypertensive complications	113	5.6841
Essential hypertension	Type 2 diabetes with neurological manifestations	113	5.6841
Glaucoma	Other anemias	113	5.6841
Type 2 diabetes	Type 2 diabetes with neurological manifestations	113	5.6841
Dizziness and giddiness (Light-headedness and vertigo)	Pain in limb	112	5.6338
Sepsis	Pneumonia	112	5.6338
Acute renal failure	Acidosis	112	5.6338
Urinary tract infection	Hypertensive chronic kidney disease	112	5.6338
Myocardial infarction	Type 2 diabetes	112	5.6338
Degeneration of intervertebral disc	GERD	112	5.6338
Dementias	Type 2 diabetes	112	5.6338
Cough	Abnormal findings examination of lungs	112	5.6338
Coronary atherosclerosis	Cough	112	5.6338
Essential hypertension	Contusion	112	5.6338
Malaise and fatigue	Congestive heart failure (CHF) NOS	112	5.6338
Hemorrhoids	Essential hypertension	112	5.6338
Pain in limb	Senile cataract	112	5.6338
Acute renal failure	Heart failure with preserved EF [Diastolic heart failure]	111	5.5835
Degeneration of intervertebral disc	Constipation	111	5.5835
Degeneration of intervertebral disc	Spondylosis without myelopathy	111	5.5835
Septicemia	Urinary tract infection	111	5.5835
Septicemia	Pneumonia	111	5.5835
Hyperlipidemia	Chronic airway obstruction	111	5.5835
Hyperlipidemia	Spondylosis without myelopathy	111	5.5835
Cough	Type 2 diabetes	111	5.5835
Coronary atherosclerosis	Osteoarthrosis NOS	111	5.5835
Essential hypertension	Hemorrhage of gastrointestinal tract	111	5.5835
Respiratory failure	Pneumonia	111	5.5835
Vitamin D deficiency	Abdominal pain	111	5.5835
Glaucoma	Senile cataract	111	5.5835
Sepsis	Other anemias	110	5.5332
Myocardial infarction	Congestive heart failure (CHF) NOS	110	5.5332
Chronic renal failure [CKD]	GERD	110	5.5332
Chronic renal failure [CKD]	Chronic Kidney Disease, Stage III	110	5.5332
Cataract	Pain in limb	110	5.5332
Arthropathy NOS	Hyperlipidemia	110	5.5332
Essential hypertension	Heart failure with reduced EF [Systolic or combined heart failure]	110	5.5332
Other persistent mental disorders due to conditions classified elsewhere	Essential hypertension	110	5.5332
Pain in joint	Pneumonia	109	5.4829
Pain in joint	Hypercholesterolemia	109	5.4829
Cardiomegaly	Pain in joint	109	5.4829
Chronic renal failure [CKD]	Congestive heart failure (CHF) NOS	109	5.4829
Essential hypertension	Other disorders of soft tissues	109	5.4829
Essential hypertension	Frequency of urination and polyuria	109	5.4829
Malaise and fatigue	Hypertensive chronic kidney disease	109	5.4829
Malaise and fatigue	Chronic renal failure [CKD]	109	5.4829
Constipation	Congestive heart failure (CHF) NOS	109	5.4829
Hypovolemia	Other anemias	109	5.4829
Pain in joint	Other headache syndromes	108	5.4326
Urinary tract infection	Pneumonia	108	5.4326
Degeneration of intervertebral disc	Abdominal pain	108	5.4326
Chronic renal failure [CKD]	Constipation	108	5.4326
Hyperlipidemia	Asthma	108	5.4326
Hyperlipidemia	Pulmonary collapse; interstitial and compensatory emphysema	108	5.4326
Essential hypertension	Hypotension NOS	108	5.4326
Malaise and fatigue	Hypovolemia	108	5.4326
Other disorders of soft tissues	Swelling of limb	108	5.4326
Glaucoma	GERD	108	5.4326
Osteoarthrosis NOS	Congestive heart failure (CHF) NOS	108	5.4326
Type 2 diabetes	Atrial fibrillation	107	5.38229
Chronic renal failure [CKD]	Pain in limb	107	5.38229
Hyperlipidemia	Impacted cerumen	107	5.38229
Hyperlipidemia	Cervicalgia	107	5.38229
Other abnormal glucose	Other anemias	107	5.38229
Cough	Urinary tract infection	107	5.38229
Malaise and fatigue	Urinary incontinence	107	5.38229
Malaise and fatigue	Other dyspnea	107	5.38229
Other anemias	Respiratory failure	107	5.38229
Hypertensive chronic kidney disease	Pain in limb	106	5.33199
Hypertensive chronic kidney disease	Constipation	106	5.33199
Acute renal failure	Abnormal findings examination of lungs	106	5.33199
Urinary tract infection	Nonspecific chest pain	106	5.33199
Septicemia	Other anemias	106	5.33199
Hyperlipidemia	Acidosis	106	5.33199
Hyperlipidemia	Swelling of limb	106	5.33199
Hyperlipidemia	Nausea and vomiting	106	5.33199
Hyperlipidemia	Anxiety disorder	106	5.33199
Other abnormal glucose	Back pain	106	5.33199
Coronary atherosclerosis	Pneumonia	106	5.33199
Coronary atherosclerosis	Hypertensive chronic kidney disease	106	5.33199
Constipation	Pneumonia	106	5.33199
Encephalopathy, not elsewhere classified	Essential hypertension	106	5.33199
Spondylosis without myelopathy	Back pain	106	5.33199
Edema	Vitamin D deficiency	106	5.33199
Osteoarthrosis, localized, primary	Vitamin D deficiency	106	5.33199
Pain in joint	Heart failure with preserved EF [Diastolic heart failure]	105	5.28169
Acute renal failure	Chronic pain	105	5.28169
Acute renal failure	Nonspecific chest pain	105	5.28169
Cervicalgia	Back pain	105	5.28169
Degeneration of intervertebral disc	Other anemias	105	5.28169
Chronic renal failure [CKD]	Shortness of breath	105	5.28169
Hyperlipidemia	Diverticulosis	105	5.28169
Coronary atherosclerosis	Edema	105	5.28169
Essential hypertension	Occlusion and stenosis of precerebral arteries	105	5.28169
Essential hypertension	Acute posthemorrhagic anemia	105	5.28169
GERD	Congestive heart failure (CHF) NOS	105	5.28169
Pain in limb	Allergic rhinitis	105	5.28169
Pain in limb	Abnormal findings examination of lungs	105	5.28169
Osteoarthrosis NOS	Senile cataract	105	5.28169
Nonspecific chest pain	Dizziness and giddiness (Light-headedness and vertigo)	104	5.23139
Acute renal failure	Back pain	104	5.23139
Urinary tract infection	Osteoarthrosis, localized, primary	104	5.23139
Cataract	Other anemias	104	5.23139
Other abnormal glucose	Pain in limb	104	5.23139
Essential hypertension	Hypertensive heart disease	104	5.23139
Essential hypertension	Atopic/contact dermatitis due to other or unspecified	104	5.23139
Essential hypertension	Hyperplasia of prostate	104	5.23139
Malaise and fatigue	Glaucoma	104	5.23139
Malaise and fatigue	Other abnormal glucose	104	5.23139
Edema	Abnormal findings examination of lungs	104	5.23139
Osteoarthrosis, localized, primary	Spondylosis without myelopathy	104	5.23139
Hypertensive chronic kidney disease	GERD	103	5.18109
Urinary tract infection	Chronic pain	103	5.18109
Urinary tract infection	Vitamin D deficiency	103	5.18109
Shortness of breath	Heart failure with preserved EF [Diastolic heart failure]	103	5.18109
Chronic renal failure [CKD]	Urinary tract infection	103	5.18109
Hyperlipidemia	Syncope and collapse	103	5.18109
Coronary atherosclerosis	Abnormal findings examination of lungs	103	5.18109
Essential hypertension	Abnormal electrocardiogram [ECG] [EKG]	103	5.18109
Malaise and fatigue	Pneumonia	103	5.18109
Back pain	Allergic rhinitis	103	5.18109
Pneumonia	Congestive heart failure (CHF) NOS	103	5.18109
Other anemias	Acidosis	103	5.18109
Glaucoma	Pain in limb	103	5.18109
Edema	Swelling of limb	103	5.18109
Osteoarthrosis NOS	Spondylosis without myelopathy	103	5.18109
Hypertensive chronic kidney disease	Congestive heart failure (CHF) NOS	102	5.13078
Degeneration of intervertebral disc	Nonspecific chest pain	102	5.13078
Chronic renal failure [CKD]	Edema	102	5.13078
Hyperlipidemia	Altered mental status	102	5.13078
Hyperlipidemia	Insomnia	102	5.13078
Other specified cardiac dysrhythmias	Other anemias	102	5.13078
Coronary atherosclerosis	Chronic pain	102	5.13078
Other anemias	Swelling of limb	102	5.13078
Edema	Pneumonia	102	5.13078
Sepsis	Respiratory failure	101	5.08048
Acute renal failure	Vitamin D deficiency	101	5.08048
Urinary tract infection	Altered mental status	101	5.08048
Septicemia	Respiratory failure	101	5.08048
Hyperlipidemia	Other disorders of the kidney and ureters	101	5.08048
Hyperlipidemia	Osteoporosis NOS	101	5.08048
Cough	Vitamin D deficiency	101	5.08048
Coronary atherosclerosis	Chronic renal failure [CKD]	101	5.08048
Essential hypertension	Acute upper respiratory infections of multiple or unspecified sites	101	5.08048
Edema	Congestive heart failure (CHF) NOS	101	5.08048
Other abnormal blood chemistry	Other anemias	101	5.08048
Hypertensive chronic kidney disease	Type 2 diabetes with renal manifestations	100	5.03018
Pain in joint	Atrial fibrillation	100	5.03018
Cardiomegaly	Pain in limb	100	5.03018
Urinary tract infection	Hypovolemia	100	5.03018
Myocardial infarction	Pain in joint	100	5.03018
Cataract	Glaucoma	100	5.03018
Other specified cardiac dysrhythmias	Pain in joint	100	5.03018
Cough	Acute renal failure	100	5.03018
Essential hypertension	Rash and other nonspecific skin eruption	100	5.03018
Abnormal findings examination of lungs	Constipation	100	5.03018
Abnormal findings examination of lungs	Abdominal pain	100	5.03018
Vitamin D deficiency	Chronic pain	100	5.03018
Pain in limb	Spondylosis without myelopathy	100	5.03018
Glaucoma	Back pain	100	5.03018
Osteoarthrosis NOS	Glaucoma	100	5.03018

## Sheet: Latine_AD_UCDDP_edges
phenotype_1	phenotype_2	Latine	pL
Dementias	Alzheimer's disease	941	94.668
Essential hypertension	Alzheimer's disease	751	75.5533
Essential hypertension	Dementias	718	72.2334
Hyperlipidemia	Alzheimer's disease	533	53.6217
Hyperlipidemia	Dementias	517	52.0121
Essential hypertension	Hyperlipidemia	489	49.1952
Memory loss	Alzheimer's disease	446	44.8692
Memory loss	Dementias	435	43.7626
Pain in joint	Alzheimer's disease	412	41.4487
Dementias	Pain in joint	403	40.5433
Other persistent mental disorders due to conditions classified elsewhere	Alzheimer's disease	391	39.336
Other persistent mental disorders due to conditions classified elsewhere	Dementias	387	38.9336
Urinary tract infection	Alzheimer's disease	385	38.7324
Type 2 diabetes	Alzheimer's disease	379	38.1288
Malaise and fatigue	Alzheimer's disease	377	37.9276
Dementias	Urinary tract infection	374	37.6258
Essential hypertension	Memory loss	369	37.1227
Essential hypertension	Pain in joint	367	36.9215
Malaise and fatigue	Dementias	366	36.8209
Dementias	Type 2 diabetes	364	36.6197
Major depressive disorder	Alzheimer's disease	360	36.2173
Other anemias	Alzheimer's disease	358	36.0161
Constipation	Alzheimer's disease	353	35.5131
Dementias	Major depressive disorder	351	35.3119
Essential hypertension	Type 2 diabetes	348	35.0101
Dementias	Other anemias	347	34.9095
Malaise and fatigue	Essential hypertension	345	34.7082
Dementias	Constipation	341	34.3058
Essential hypertension	Urinary tract infection	337	33.9034
Other persistent mental disorders due to conditions classified elsewhere	Essential hypertension	328	32.998
Pain in limb	Alzheimer's disease	323	32.495
Alzheimer's disease	GERD	322	32.3944
Essential hypertension	Other anemias	316	31.7907
Dementias	Pain in limb	316	31.7907
Osteoarthrosis NOS	Alzheimer's disease	314	31.5895
Essential hypertension	Major depressive disorder	313	31.4889
Essential hypertension	Constipation	311	31.2877
Dementias	GERD	307	30.8853
Dementias	Osteoarthrosis NOS	306	30.7847
Essential hypertension	GERD	298	29.9799
Alzheimer's disease	Back pain	296	29.7787
Essential hypertension	Pain in limb	293	29.4769
Essential hypertension	Osteoarthrosis NOS	291	29.2757
Abdominal pain	Alzheimer's disease	291	29.2757
Cough	Alzheimer's disease	289	29.0744
Memory loss	Hyperlipidemia	286	28.7726
Dementias	Back pain	285	28.672
Cough	Dementias	284	28.5714
Vitamin D deficiency	Alzheimer's disease	284	28.5714
Hyperlipidemia	Pain in joint	283	28.4708
Dementias	Abdominal pain	282	28.3702
Altered mental status	Alzheimer's disease	279	28.0684
Dementias	Altered mental status	274	27.5654
Essential hypertension	Back pain	273	27.4648
Hyperlipidemia	Type 2 diabetes	269	27.0624
Dementias	Vitamin D deficiency	269	27.0624
Malaise and fatigue	Hyperlipidemia	268	26.9618
Memory loss	Pain in joint	266	26.7606
Essential hypertension	Cough	264	26.5594
Osteoarthrosis, localized, primary	Alzheimer's disease	264	26.5594
Essential hypertension	Abdominal pain	262	26.3581
Osteoporosis NOS	Alzheimer's disease	262	26.3581
Essential hypertension	Vitamin D deficiency	260	26.1569
Dementias	Osteoarthrosis, localized, primary	259	26.0563
Anxiety disorder	Alzheimer's disease	258	25.9557
Hyperlipidemia	Urinary tract infection	254	25.5533
Urinary incontinence	Alzheimer's disease	253	25.4527
Dementias	Anxiety disorder	252	25.3521
Dementias	Osteoporosis NOS	252	25.3521
Malaise and fatigue	Pain in joint	251	25.2515
Other persistent mental disorders due to conditions classified elsewhere	Hyperlipidemia	249	25.0503
Dementias	Urinary incontinence	246	24.7485
Hyperlipidemia	Major depressive disorder	242	24.3461
Hyperlipidemia	Constipation	242	24.3461
Hyperlipidemia	Other anemias	241	24.2455
Hyperlipidemia	Pain in limb	238	23.9437
Essential hypertension	Osteoarthrosis, localized, primary	238	23.9437
Malaise and fatigue	Urinary tract infection	237	23.8431
Pain in joint	Pain in limb	237	23.8431
Coronary atherosclerosis	Alzheimer's disease	236	23.7425
Pain in joint	Osteoarthrosis NOS	236	23.7425
Hypercholesterolemia	Alzheimer's disease	235	23.6419
Nonspecific chest pain	Alzheimer's disease	234	23.5412
Coronary atherosclerosis	Dementias	233	23.4406
Acute renal failure	Alzheimer's disease	233	23.4406
Contusion	Alzheimer's disease	232	23.34
Essential hypertension	Altered mental status	231	23.2394
Hypothyroidism NOS	Alzheimer's disease	230	23.1388
Dementias	Acute renal failure	230	23.1388
Malaise and fatigue	Memory loss	229	23.0382
Hyperlipidemia	GERD	228	22.9376
Other abnormal glucose	Alzheimer's disease	228	22.9376
Insomnia	Alzheimer's disease	228	22.9376
Urinary tract infection	Pain in joint	228	22.9376
Dementias	Contusion	227	22.837
Vascular dementia	Alzheimer's disease	226	22.7364
Dementias	Nonspecific chest pain	226	22.7364
Essential hypertension	Urinary incontinence	225	22.6358
Pain in joint	Back pain	225	22.6358
Dementias	Hypercholesterolemia	225	22.6358
Other abnormal glucose	Dementias	223	22.4346
Hypothyroidism NOS	Dementias	223	22.4346
Essential hypertension	Anxiety disorder	223	22.4346
Essential hypertension	Osteoporosis NOS	223	22.4346
Memory loss	Major depressive disorder	222	22.334
Essential hypertension	Nonspecific chest pain	222	22.334
Other persistent mental disorders due to conditions classified elsewhere	Memory loss	222	22.334
Essential hypertension	Hypercholesterolemia	221	22.2334
Dizziness and giddiness (Light-headedness and vertigo)	Alzheimer's disease	221	22.2334
Dementias	Insomnia	221	22.2334
Dementias	Vascular dementia	220	22.1328
Hearing loss	Alzheimer's disease	219	22.0322
Hyperlipidemia	Osteoarthrosis NOS	218	21.9316
Hyperlipidemia	Back pain	216	21.7304
Chronic pain	Alzheimer's disease	216	21.7304
Urinary tract infection	Constipation	216	21.7304
Essential hypertension	Acute renal failure	215	21.6298
Pain in joint	Constipation	215	21.6298
Essential hypertension	Contusion	214	21.5292
Essential hypertension	Coronary atherosclerosis	214	21.5292
Pain in joint	Major depressive disorder	214	21.5292
Dementias	Dizziness and giddiness (Light-headedness and vertigo)	214	21.5292
Dementias	Hearing loss	214	21.5292
Other persistent mental disorders due to conditions classified elsewhere	Pain in joint	213	21.4286
Pain in joint	Osteoarthrosis, localized, primary	211	21.2274
Urinary tract infection	Other anemias	211	21.2274
Dementias	Chronic pain	211	21.2274
Pain in joint	Other anemias	210	21.1268
Dysphagia	Alzheimer's disease	209	21.0262
Malaise and fatigue	Constipation	209	21.0262
Edema	Alzheimer's disease	209	21.0262
Abnormal findings examination of lungs	Alzheimer's disease	208	20.9256
Pain in joint	GERD	208	20.9256
Cough	Hyperlipidemia	207	20.8249
Malaise and fatigue	Major depressive disorder	206	20.7243
Malaise and fatigue	Other anemias	206	20.7243
Memory loss	Pain in limb	204	20.5231
Cough	Pain in joint	204	20.5231
Shortness of breath	Alzheimer's disease	204	20.5231
Dementias	Abnormal findings examination of lungs	204	20.5231
Dementias	Dysphagia	204	20.5231
Hyperlipidemia	Vitamin D deficiency	203	20.4225
Hyperlipidemia	Abdominal pain	201	20.2213
Memory loss	Constipation	201	20.2213
Memory loss	Back pain	201	20.2213
Essential hypertension	Other abnormal glucose	201	20.2213
Dementias	Edema	201	20.2213
Essential hypertension	Dizziness and giddiness (Light-headedness and vertigo)	200	20.1207
Constipation	Other anemias	200	20.1207
Dementias	Shortness of breath	199	20.0201
Memory loss	Osteoarthrosis NOS	198	19.9195
Other persistent mental disorders due to conditions classified elsewhere	Malaise and fatigue	197	19.8189
Essential hypertension	Insomnia	196	19.7183
Essential hypertension	Chronic pain	196	19.7183
Essential hypertension	Vascular dementia	195	19.6177
Pneumonia	Alzheimer's disease	195	19.6177
Pain in joint	Abdominal pain	195	19.6177
Essential hypertension	Hearing loss	194	19.5171
Essential hypertension	Edema	193	19.4165
Malaise and fatigue	Pain in limb	193	19.4165
Constipation	GERD	193	19.4165
Pain in joint	Vitamin D deficiency	193	19.4165
Memory loss	GERD	192	19.3159
Memory loss	Urinary tract infection	192	19.3159
Other persistent mental disorders due to conditions classified elsewhere	Major depressive disorder	192	19.3159
Other persistent mental disorders due to conditions classified elsewhere	Urinary tract infection	191	19.2153
Hypovolemia	Alzheimer's disease	191	19.2153
Dementias	Pneumonia	191	19.2153
Essential hypertension	Hypothyroidism NOS	190	19.1147
Major depressive disorder	Constipation	190	19.1147
Hyperlipidemia	Hypercholesterolemia	189	19.0141
Memory loss	Vitamin D deficiency	189	19.0141
Other abnormal blood chemistry	Alzheimer's disease	189	19.0141
Diarrhea	Alzheimer's disease	188	18.9135
Malaise and fatigue	Osteoarthrosis NOS	188	18.9135
Malaise and fatigue	GERD	188	18.9135
Hyperlipidemia	Osteoarthrosis, localized, primary	187	18.8129
Coronary atherosclerosis	Hyperlipidemia	187	18.8129
Pain in joint	Type 2 diabetes	187	18.8129
Dementias	Other abnormal blood chemistry	187	18.8129
Dementias	Hypovolemia	187	18.8129
Memory loss	Other anemias	186	18.7123
Essential hypertension	Shortness of breath	186	18.7123
Hyperlipidemia	Nonspecific chest pain	185	18.6117
Essential hypertension	Abnormal findings examination of lungs	185	18.6117
Degeneration of intervertebral disc	Alzheimer's disease	185	18.6117
Malaise and fatigue	Type 2 diabetes	184	18.5111
Acute cystitis	Alzheimer's disease	184	18.5111
Urinary tract infection	Type 2 diabetes	183	18.4105
Malaise and fatigue	Back pain	182	18.3099
Major depressive disorder	GERD	182	18.3099
Type 2 diabetes	Other anemias	182	18.3099
Urinary tract infection	Altered mental status	182	18.3099
Dermatophytosis of nail	Alzheimer's disease	182	18.3099
Dementias	Acute cystitis	182	18.3099
Essential hypertension	Pneumonia	181	18.2093
Constipation	Abdominal pain	181	18.2093
Other persistent mental disorders due to conditions classified elsewhere	Constipation	181	18.2093
Dementias	Degeneration of intervertebral disc	181	18.2093
Essential hypertension	Dysphagia	180	18.1087
Other persistent mental disorders due to conditions classified elsewhere	Other anemias	180	18.1087
Dementias	Diarrhea	180	18.1087
Hyperlipidemia	Urinary incontinence	179	18.008
Memory loss	Abdominal pain	179	18.008
Pain in limb	Other anemias	179	18.008
Major depressive disorder	Anxiety disorder	179	18.008
Pain in joint	Chronic pain	179	18.008
Urinary tract infection	GERD	179	18.008
Hyperlipidemia	Altered mental status	178	17.9074
Essential hypertension	Hypovolemia	178	17.9074
Malaise and fatigue	Cough	178	17.9074
Other persistent mental disorders due to conditions classified elsewhere	Pain in limb	178	17.9074
Osteoarthrosis NOS	Osteoarthrosis, localized, primary	178	17.9074
Memory loss	Type 2 diabetes	177	17.8068
Cough	Memory loss	177	17.8068
Other disorders of bone and cartilage	Alzheimer's disease	177	17.8068
Dementias	Dermatophytosis of nail	177	17.8068
Dementias	Other disorders of bone and cartilage	176	17.7062
Cough	Urinary tract infection	175	17.6056
Malaise and fatigue	Vitamin D deficiency	174	17.505
Atrial fibrillation	Alzheimer's disease	174	17.505
Urinary tract infection	Major depressive disorder	174	17.505
Memory loss	Osteoarthrosis, localized, primary	173	17.4044
Essential hypertension	Dermatophytosis of nail	173	17.4044
Alzheimer's disease	Frequency of urination and polyuria	173	17.4044
Essential hypertension	Diarrhea	173	17.4044
Malaise and fatigue	Abdominal pain	173	17.4044
Pain in limb	Constipation	173	17.4044
Essential hypertension	Acute cystitis	172	17.3038
Sepsis	Alzheimer's disease	172	17.3038
Other abnormal glucose	Hyperlipidemia	171	17.2032
Vitamin B-complex deficiencies	Alzheimer's disease	171	17.2032
Other anemias	GERD	171	17.2032
Other persistent mental disorders due to conditions classified elsewhere	Osteoarthrosis NOS	171	17.2032
Major depressive disorder	Pain in limb	171	17.2032
Osteoarthrosis NOS	Constipation	171	17.2032
Alteration of consciousness	Alzheimer's disease	170	17.1026
Essential hypertension	Degeneration of intervertebral disc	170	17.1026
Pain in limb	Back pain	170	17.1026
Urinary tract infection	Osteoarthrosis NOS	170	17.1026
Dementias	Atrial fibrillation	170	17.1026
Constipation	Back pain	169	17.002
Spondylosis without myelopathy	Alzheimer's disease	169	17.002
Pain in joint	Osteoporosis NOS	169	17.002
Dementias	Frequency of urination and polyuria	169	17.002
Dementias	Sepsis	169	17.002
Other specified cardiac dysrhythmias	Alzheimer's disease	168	16.9014
Essential hypertension	Other abnormal blood chemistry	168	16.9014
Acute upper respiratory infections of multiple or unspecified sites	Alzheimer's disease	168	16.9014
Hypertensive chronic kidney disease	Alzheimer's disease	168	16.9014
Nonspecific chest pain	Pain in joint	168	16.9014
Urinary tract infection	Pain in limb	168	16.9014
Alteration of consciousness	Dementias	167	16.8008
Osteoarthrosis NOS	GERD	167	16.8008
Pain in joint	Dizziness and giddiness (Light-headedness and vertigo)	167	16.8008
Hyperlipidemia	Anxiety disorder	166	16.7002
Hyperlipidemia	Acute renal failure	166	16.7002
Hyperlipidemia	Osteoporosis NOS	166	16.7002
Cough	Pain in limb	166	16.7002
Back pain	GERD	166	16.7002
Pain in joint	Contusion	166	16.7002
Urinary tract infection	Back pain	166	16.7002
Septicemia	Alzheimer's disease	166	16.7002
Dementias	Vitamin B-complex deficiencies	166	16.7002
Impacted cerumen	Alzheimer's disease	165	16.5996
Other persistent mental disorders due to conditions classified elsewhere	Type 2 diabetes	165	16.5996
Major depressive disorder	Other anemias	165	16.5996
Osteoarthrosis NOS	Back pain	165	16.5996
Urinary tract infection	Abdominal pain	165	16.5996
Dementias	Acute upper respiratory infections of multiple or unspecified sites	165	16.5996
Dementias	Hypertensive chronic kidney disease	165	16.5996
Memory loss	Anxiety disorder	164	16.499
Osteoarthrosis NOS	Pain in limb	164	16.499
Pain in joint	Anxiety disorder	164	16.499
Cataract	Alzheimer's disease	164	16.499
Other specified cardiac dysrhythmias	Dementias	163	16.3984
Cough	Other anemias	163	16.3984
Other anemias	Back pain	163	16.3984
Encephalopathy, not elsewhere classified	Alzheimer's disease	163	16.3984
Chronic Kidney Disease, Stage III	Alzheimer's disease	163	16.3984
Osteoarthrosis NOS	Major depressive disorder	163	16.3984
Dementias	Spondylosis without myelopathy	163	16.3984
Dementias	Septicemia	163	16.3984
Hyperlipidemia	Contusion	163	16.3984
Memory loss	Dizziness and giddiness (Light-headedness and vertigo)	162	16.2978
Cough	Constipation	162	16.2978
Alzheimer's disease	Hyposmolality and/or hyponatremia	162	16.2978
Abdominal pain	Back pain	162	16.2978
Septicemia	Sepsis	162	16.2978
Chronic renal failure [CKD]	Alzheimer's disease	162	16.2978
Hyperlipidemia	Dizziness and giddiness (Light-headedness and vertigo)	161	16.1972
Essential hypertension	Acute upper respiratory infections of multiple or unspecified sites	161	16.1972
Dementias	Impacted cerumen	161	16.1972
Cataract	Dementias	161	16.1972
Encephalopathy, not elsewhere classified	Dementias	160	16.0966
Pain in limb	GERD	160	16.0966
Pain in joint	Urinary incontinence	160	16.0966
Nausea and vomiting	Alzheimer's disease	160	16.0966
Memory loss	Other abnormal glucose	159	15.996
Memory loss	Osteoporosis NOS	159	15.996
Mild cognitive impairment	Alzheimer's disease	159	15.996
Hypopotassemia	Alzheimer's disease	159	15.996
Osteoarthrosis, localized, primary	Pain in limb	159	15.996
Dementias	Chronic Kidney Disease, Stage III	159	15.996
Chronic pain	Back pain	158	15.8954
Vitamin D deficiency	Constipation	158	15.8954
Type 2 diabetes	Major depressive disorder	158	15.8954
Dementias	Hyposmolality and/or hyponatremia	158	15.8954
Memory loss	Nonspecific chest pain	157	15.7948
Essential hypertension	Atrial fibrillation	157	15.7948
Essential hypertension	Hypertensive chronic kidney disease	157	15.7948
Glaucoma	Alzheimer's disease	157	15.7948
Urinary tract infection	Urinary incontinence	157	15.7948
Hyperlipidemia	Edema	156	15.6942
Memory loss	Vascular dementia	156	15.6942
Essential hypertension	Spondylosis without myelopathy	156	15.6942
Essential hypertension	Frequency of urination and polyuria	156	15.6942
Malaise and fatigue	Dizziness and giddiness (Light-headedness and vertigo)	156	15.6942
Abdominal pain	GERD	156	15.6942
Abdominal pain	Other anemias	156	15.6942
Other dyspnea	Alzheimer's disease	156	15.6942
Type 2 diabetes	Constipation	156	15.6942
Urinary tract infection	Vitamin D deficiency	156	15.6942
Urinary tract infection	Acute renal failure	156	15.6942
Symptoms involving nervous and musculoskeletal systems	Alzheimer's disease	156	15.6942
Dementias	Chronic renal failure [CKD]	156	15.6942
Hyperlipidemia	Vascular dementia	155	15.5936
Other abnormal glucose	Pain in joint	155	15.5936
Essential hypertension	Sepsis	155	15.5936
Malaise and fatigue	Osteoarthrosis, localized, primary	155	15.5936
Hyperlipidemia	Chronic pain	154	15.493
Osteopenia or other disorder of bone and cartilage	Alzheimer's disease	154	15.493
Pain in limb	Abdominal pain	154	15.493
Osteoarthrosis NOS	Other anemias	154	15.493
Dementias	Mild cognitive impairment	154	15.493
Memory loss	Chronic pain	153	15.3924
Malaise and fatigue	Nonspecific chest pain	153	15.3924
Major depressive disorder	Back pain	153	15.3924
Syncope and collapse	Alzheimer's disease	153	15.3924
Dementias	Symptoms involving nervous and musculoskeletal systems	153	15.3924
Cough	Back pain	152	15.2918
Essential hypertension	Hyposmolality and/or hyponatremia	152	15.2918
Essential hypertension	Other specified cardiac dysrhythmias	152	15.2918
Essential hypertension	Other disorders of bone and cartilage	152	15.2918
Essential hypertension	Chronic renal failure [CKD]	152	15.2918
Essential hypertension	Chronic Kidney Disease, Stage III	152	15.2918
Major depressive disorder	Abdominal pain	152	15.2918
Acute renal failure	Other anemias	152	15.2918
Dementias	Nausea and vomiting	152	15.2918
Memory loss	Insomnia	151	15.1911
Essential hypertension	Vitamin B-complex deficiencies	151	15.1911
Malaise and fatigue	Urinary incontinence	151	15.1911
Malaise and fatigue	Altered mental status	151	15.1911
Altered mental status	Constipation	151	15.1911
Neurological disorders	Alzheimer's disease	151	15.1911
Type 2 diabetes	Pain in limb	151	15.1911
Urinary tract infection	Acute cystitis	151	15.1911
Essential hypertension	Impacted cerumen	150	15.0905
Essential hypertension	Septicemia	150	15.0905
Senile cataract	Alzheimer's disease	150	15.0905
Malaise and fatigue	Anxiety disorder	150	15.0905
Hypopotassemia	Dementias	150	15.0905
Vitamin D deficiency	Other anemias	150	15.0905
Hyperlipidemia	Hearing loss	149	14.9899
Hyperlipidemia	Insomnia	149	14.9899
Essential hypertension	Alteration of consciousness	149	14.9899
Other persistent mental disorders due to conditions classified elsewhere	GERD	149	14.9899
Other persistent mental disorders due to conditions classified elsewhere	Back pain	149	14.9899
Vitamin D deficiency	GERD	149	14.9899
Osteoarthrosis, localized, primary	GERD	149	14.9899
Type 2 diabetes	GERD	149	14.9899
Dementias	Other dyspnea	149	14.9899
Dementias	Glaucoma	149	14.9899
Dementias	Neurological disorders	149	14.9899
Dementias	Osteopenia or other disorder of bone and cartilage	149	14.9899
Memory loss	Hypercholesterolemia	148	14.8893
Alzheimer's disease	Swelling of limb	148	14.8893
Other persistent mental disorders due to conditions classified elsewhere	Vitamin D deficiency	148	14.8893
Major depressive disorder	Vitamin D deficiency	148	14.8893
Pain in joint	Hearing loss	148	14.8893
Memory loss	Urinary incontinence	147	14.7887
Other persistent mental disorders due to conditions classified elsewhere	Cough	147	14.7887
Vitamin D deficiency	Back pain	147	14.7887
Pain in limb	Vitamin D deficiency	147	14.7887
Osteoarthrosis, localized, primary	Constipation	147	14.7887
Osteoarthrosis NOS	Abdominal pain	147	14.7887
Urinary tract infection	Nonspecific chest pain	147	14.7887
Cervicalgia	Alzheimer's disease	147	14.7887
Essential hypertension	Nausea and vomiting	146	14.6881
Hypopotassemia	Essential hypertension	146	14.6881
Urinary tract infection	Contusion	146	14.6881
Hyperlipidemia	Shortness of breath	145	14.5875
Hypothyroidism NOS	Hyperlipidemia	145	14.5875
Essential hypertension	Cataract	145	14.5875
Other persistent mental disorders due to conditions classified elsewhere	Abdominal pain	145	14.5875
Hyperplasia of prostate	Alzheimer's disease	145	14.5875
Pulmonary collapse; interstitial and compensatory emphysema	Alzheimer's disease	145	14.5875
Osteoarthrosis, localized, primary	Back pain	145	14.5875
Osteoarthrosis NOS	Vitamin D deficiency	145	14.5875
Pain in joint	Edema	145	14.5875
Nonspecific chest pain	Back pain	145	14.5875
Insomnia	Pain in joint	145	14.5875
Dementias	Pulmonary collapse; interstitial and compensatory emphysema	145	14.5875
Hyperlipidemia	Diarrhea	145	14.5875
Essential hypertension	Mild cognitive impairment	144	14.4869
Malaise and fatigue	Edema	144	14.4869
Dementias	Swelling of limb	144	14.4869
Dementias	Senile cataract	144	14.4869
Dementias	Syncope and collapse	144	14.4869
Cough	Major depressive disorder	143	14.3863
Cough	Osteoarthrosis NOS	143	14.3863
Alzheimer's disease	Congestive heart failure (CHF) NOS	143	14.3863
Type 2 diabetes with renal manifestations	Alzheimer's disease	143	14.3863
Malaise and fatigue	Contusion	143	14.3863
Other persistent mental disorders due to conditions classified elsewhere	Osteoarthrosis, localized, primary	143	14.3863
Type 2 diabetes	Osteoarthrosis NOS	143	14.3863
Delirium due to conditions classified elsewhere	Alzheimer's disease	143	14.3863
Degeneration of intervertebral disc	Pain in joint	143	14.3863
Cough	GERD	142	14.2857
Coronary atherosclerosis	Pain in joint	142	14.2857
Malaise and fatigue	Osteoporosis NOS	142	14.2857
Altered mental status	Other anemias	142	14.2857
Diseases of nail, NOS	Alzheimer's disease	142	14.2857
Dysuria	Alzheimer's disease	142	14.2857
Osteoarthrosis, localized, primary	Major depressive disorder	142	14.2857
Pain in joint	Altered mental status	142	14.2857
Dementias	Cervicalgia	142	14.2857
Dementias	Delirium due to conditions classified elsewhere	142	14.2857
Essential hypertension	Symptoms involving nervous and musculoskeletal systems	141	14.1851
Essential hypertension	Syncope and collapse	141	14.1851
Osteoarthrosis, localized, primary	Abdominal pain	141	14.1851
Other headache syndromes	Alzheimer's disease	141	14.1851
Shortness of breath	Pain in joint	141	14.1851
Essential hypertension	Other dyspnea	140	14.0845
Alzheimer's disease	Allergic rhinitis	140	14.0845
Malaise and fatigue	Acute renal failure	140	14.0845
Encephalopathy, not elsewhere classified	Essential hypertension	140	14.0845
Nonspecific chest pain	GERD	140	14.0845
Nonspecific chest pain	Pain in limb	140	14.0845
Urinary tract infection	Hypovolemia	140	14.0845
Dementias	Congestive heart failure (CHF) NOS	140	14.0845
Malaise and fatigue	Shortness of breath	139	13.9839
Urinary incontinence	Constipation	139	13.9839
Cerebral artery occlusion, with cerebral infarction	Alzheimer's disease	139	13.9839
Pain in joint	Hypercholesterolemia	139	13.9839
Dementias	Diseases of nail, NOS	139	13.9839
Dementias	Type 2 diabetes with renal manifestations	139	13.9839
Dementias	Hyperplasia of prostate	139	13.9839
Cough	Type 2 diabetes	138	13.8833
Malaise and fatigue	Insomnia	138	13.8833
Dizziness and giddiness (Light-headedness and vertigo)	GERD	138	13.8833
Pain in joint	Diarrhea	138	13.8833
Hyperlipidemia	Dermatophytosis of nail	138	13.8833
Hyperlipidemia	Degeneration of intervertebral disc	138	13.8833
Hyperlipidemia	Other abnormal blood chemistry	137	13.7827
Cough	Abdominal pain	137	13.7827
Essential hypertension	Glaucoma	137	13.7827
Malaise and fatigue	Hypercholesterolemia	137	13.7827
Atopic/contact dermatitis due to other or unspecified	Alzheimer's disease	137	13.7827
Dizziness and giddiness (Light-headedness and vertigo)	Pain in limb	137	13.7827
Urinary tract infection	Osteoporosis NOS	137	13.7827
Dementias	Atopic/contact dermatitis due to other or unspecified	137	13.7827
Dementias	Allergic rhinitis	137	13.7827
Memory loss	Hearing loss	136	13.6821
Essential hypertension	Swelling of limb	136	13.6821
Essential hypertension	Senile cataract	136	13.6821
Other persistent mental disorders due to conditions classified elsewhere	Osteoporosis NOS	136	13.6821
Pain in limb	Chronic pain	136	13.6821
Hypovolemia	Other anemias	136	13.6821
Major depressive disorder	Altered mental status	136	13.6821
Type 2 diabetes	Back pain	136	13.6821
Dizziness and giddiness (Light-headedness and vertigo)	Major depressive disorder	136	13.6821
Urinary tract infection	Osteoarthrosis, localized, primary	136	13.6821
Urinary tract infection	Dysphagia	136	13.6821
Degeneration of intervertebral disc	Back pain	136	13.6821
Dementias	Dysuria	136	13.6821
Dementias	Other headache syndromes	136	13.6821
Hyperlipidemia	Hypertensive chronic kidney disease	136	13.6821
Coronary atherosclerosis	Other anemias	135	13.5815
Diverticulosis	Alzheimer's disease	135	13.5815
Constipation	Anxiety disorder	135	13.5815
Nonspecific chest pain	Other anemias	135	13.5815
Memory loss	Contusion	134	13.4809
Essential hypertension	Cervicalgia	134	13.4809
Osteoarthrosis NOS	Osteoporosis NOS	134	13.4809
Develomental delays and disorders	Alzheimer's disease	134	13.4809
Type 2 diabetes	Vitamin D deficiency	134	13.4809
Pain in joint	Spondylosis without myelopathy	134	13.4809
Acute renal failure	Type 2 diabetes	134	13.4809
Myocardial infarction	Alzheimer's disease	134	13.4809
Dementias	Develomental delays and disorders	134	13.4809
Dementias	Cerebral artery occlusion, with cerebral infarction	134	13.4809
Hyperlipidemia	Acute cystitis	134	13.4809
Hyperlipidemia	Chronic renal failure [CKD]	134	13.4809
Essential hypertension	Osteopenia or other disorder of bone and cartilage	133	13.3803
Contusion	Other anemias	133	13.3803
Mixed hyperlipidemia	Alzheimer's disease	133	13.3803
Major depressive disorder	Osteoporosis NOS	133	13.3803
Osteoarthrosis, localized, primary	Other anemias	133	13.3803
Acute renal failure	Constipation	133	13.3803
Urinary tract infection	Edema	133	13.3803
Memory loss	Edema	132	13.2797
Cough	Osteoarthrosis, localized, primary	132	13.2797
Coronary atherosclerosis	Urinary tract infection	132	13.2797
Malaise and fatigue	Coronary atherosclerosis	132	13.2797
Major depressive disorder	Urinary incontinence	132	13.2797
Pain in joint	Abnormal findings examination of lungs	132	13.2797
Nonspecific chest pain	Constipation	132	13.2797
Nonspecific chest pain	Abdominal pain	132	13.2797
Hyperlipidemia	Spondylosis without myelopathy	132	13.2797
Hyperlipidemia	Chronic Kidney Disease, Stage III	132	13.2797
Essential hypertension	Dysuria	131	13.1791
Malaise and fatigue	Hypovolemia	131	13.1791
Type 2 diabetes	Abdominal pain	131	13.1791
Retention of urine	Alzheimer's disease	131	13.1791
Pain in joint	Other disorders of bone and cartilage	131	13.1791
Pain in joint	Vascular dementia	131	13.1791
Dementias	Mixed hyperlipidemia	131	13.1791
Essential hypertension	Type 2 diabetes with renal manifestations	130	13.0785
Essential hypertension	Pulmonary collapse; interstitial and compensatory emphysema	130	13.0785
Essential hypertension	Hyperplasia of prostate	130	13.0785
Anxiety disorder	GERD	130	13.0785
Hypotension NOS	Alzheimer's disease	130	13.0785
Other persistent mental disorders due to conditions classified elsewhere	Hypercholesterolemia	130	13.0785
Other persistent mental disorders due to conditions classified elsewhere	Vascular dementia	130	13.0785
Iron deficiency anemias, unspecified or not due to blood loss	Alzheimer's disease	130	13.0785
Hypovolemia	Constipation	130	13.0785
Dizziness and giddiness (Light-headedness and vertigo)	Constipation	130	13.0785
Shortness of breath	Urinary tract infection	130	13.0785
Dementias	Myocardial infarction	130	13.0785
Essential hypertension	Other headache syndromes	129	12.9779
Essential hypertension	Mixed hyperlipidemia	129	12.9779
Essential hypertension	Congestive heart failure (CHF) NOS	129	12.9779
Essential hypertension	Allergic rhinitis	129	12.9779
Malaise and fatigue	Chronic pain	129	12.9779
Vitamin D deficiency	Abdominal pain	129	12.9779
Pain in limb	Anxiety disorder	129	12.9779
Edema	Other anemias	129	12.9779
Osteoarthrosis, localized, primary	Chronic pain	129	12.9779
Osteoarthrosis NOS	Urinary incontinence	129	12.9779
Pain in joint	Frequency of urination and polyuria	129	12.9779
Urinary tract infection	Diarrhea	129	12.9779
Dermatophytosis of nail	Pain in limb	129	12.9779
Hyperlipidemia	Frequency of urination and polyuria	129	12.9779
Hyperlipidemia	Abnormal findings examination of lungs	129	12.9779
Coronary atherosclerosis	Constipation	128	12.8773
Essential hypertension	Delirium due to conditions classified elsewhere	128	12.8773
Malaise and fatigue	Acute cystitis	128	12.8773
Pain in limb	Contusion	128	12.8773
Edema	Constipation	128	12.8773
Type 2 diabetes	Type 2 diabetes with renal manifestations	128	12.8773
Type 2 diabetes	Altered mental status	128	12.8773
Insomnia	Constipation	128	12.8773
Hyperlipidemia	Cataract	128	12.8773
Other abnormal glucose	Major depressive disorder	127	12.7767
Other abnormal glucose	Pain in limb	127	12.7767
Memory loss	Degeneration of intervertebral disc	127	12.7767
Cough	Nonspecific chest pain	127	12.7767
Malaise and fatigue	Other abnormal glucose	127	12.7767
Constipation	Chronic pain	127	12.7767
Other persistent mental disorders due to conditions classified elsewhere	Other abnormal glucose	127	12.7767
Other persistent mental disorders due to conditions classified elsewhere	Anxiety disorder	127	12.7767
Other persistent mental disorders due to conditions classified elsewhere	Acute renal failure	127	12.7767
Other persistent mental disorders due to conditions classified elsewhere	Altered mental status	127	12.7767
Osteoarthrosis, localized, primary	Vitamin D deficiency	127	12.7767
Acute renal failure	Pain in joint	127	12.7767
Urinary tract infection	Dizziness and giddiness (Light-headedness and vertigo)	127	12.7767
Dermatophytosis of nail	Pain in joint	127	12.7767
Coronary atherosclerosis	Type 2 diabetes	126	12.6761
Essential hypertension	Diseases of nail, NOS	126	12.6761
Malaise and fatigue	Abnormal findings examination of lungs	126	12.6761
Osteoporosis NOS	Other anemias	126	12.6761
Other nonspecific findings on examination of urine	Alzheimer's disease	126	12.6761
Edema	Pain in limb	126	12.6761
Dizziness and giddiness (Light-headedness and vertigo)	Osteoarthrosis NOS	126	12.6761
Nonspecific chest pain	Major depressive disorder	126	12.6761
Dementias	Diverticulosis	126	12.6761
Dementias	Iron deficiency anemias, unspecified or not due to blood loss	126	12.6761
Hyperlipidemia	Dysphagia	126	12.6761
Essential hypertension	Myocardial infarction	125	12.5755
Essential hypertension	Atopic/contact dermatitis due to other or unspecified	125	12.5755
Malaise and fatigue	Dysphagia	125	12.5755
Other anemias	Chronic pain	125	12.5755
Malaise and fatigue	Hearing loss	125	12.5755
Contusion	Back pain	125	12.5755
Pain in limb	Urinary incontinence	125	12.5755
Pain in joint	Acute cystitis	125	12.5755
Urinary tract infection	Sepsis	125	12.5755
Shortness of breath	Pain in limb	125	12.5755
Dementias	Retention of urine	125	12.5755
Dementias	Hypotension NOS	125	12.5755
Hyperlipidemia	Mixed hyperlipidemia	125	12.5755
Memory loss	Frequency of urination and polyuria	124	12.4748
Memory loss	Altered mental status	124	12.4748
Essential hypertension	Diverticulosis	124	12.4748
Essential hypertension	Cerebral artery occlusion, with cerebral infarction	124	12.4748
Constipation	Contusion	124	12.4748
Other persistent mental disorders due to conditions classified elsewhere	Urinary incontinence	124	12.4748
Decubitus ulcer	Alzheimer's disease	124	12.4748
Urinary incontinence	Back pain	124	12.4748
Osteoarthrosis NOS	Chronic pain	124	12.4748
Pain in joint	Other abnormal blood chemistry	124	12.4748
Urinary tract infection	Anxiety disorder	124	12.4748
Urinary tract infection	Insomnia	124	12.4748
Dementias	Other nonspecific findings on examination of urine	124	12.4748
Memory loss	Other abnormal blood chemistry	123	12.3742
Memory loss	Mild cognitive impairment	123	12.3742
Cough	Vitamin D deficiency	123	12.3742
Essential hypertension	Neurological disorders	123	12.3742
Other persistent mental disorders due to conditions classified elsewhere	Insomnia	123	12.3742
Hypercholesterolemia	Constipation	123	12.3742
Osteoporosis NOS	Vitamin D deficiency	123	12.3742
Osteoporosis NOS	Constipation	123	12.3742
Osteoarthrosis NOS	Contusion	123	12.3742
Dizziness and giddiness (Light-headedness and vertigo)	Abdominal pain	123	12.3742
Dizziness and giddiness (Light-headedness and vertigo)	Other anemias	123	12.3742
Insomnia	Major depressive disorder	123	12.3742
Urinary tract infection	Pneumonia	123	12.3742
Hyperlipidemia	Acute upper respiratory infections of multiple or unspecified sites	123	12.3742
Hyperlipidemia	Pneumonia	123	12.3742
Hyperlipidemia	Other disorders of bone and cartilage	123	12.3742
Hypothyroidism NOS	Urinary tract infection	122	12.2736
Memory loss	Hypothyroidism NOS	122	12.2736
Alteration of consciousness	Urinary tract infection	122	12.2736
Malaise and fatigue	Frequency of urination and polyuria	122	12.2736
Urinary incontinence	GERD	122	12.2736
Urinary incontinence	Other anemias	122	12.2736
Spondylosis without myelopathy	Back pain	122	12.2736
Osteoporosis NOS	GERD	122	12.2736
Major depressive disorder	Vascular dementia	122	12.2736
Dizziness and giddiness (Light-headedness and vertigo)	Back pain	122	12.2736
Pain in joint	Acute upper respiratory infections of multiple or unspecified sites	122	12.2736
Pain in joint	Hypovolemia	122	12.2736
Nonspecific chest pain	Osteoarthrosis NOS	122	12.2736
Septicemia	Urinary tract infection	122	12.2736
Hyperlipidemia	Atrial fibrillation	122	12.2736
Hyperlipidemia	Syncope and collapse	122	12.2736
Other abnormal glucose	Vitamin D deficiency	121	12.173
Cough	Contusion	121	12.173
Cough	Acute upper respiratory infections of multiple or unspecified sites	121	12.173
Cough	Urinary incontinence	121	12.173
Cough	Abnormal findings examination of lungs	121	12.173
Essential hypertension	Hypotension NOS	121	12.173
Malaise and fatigue	Pneumonia	121	12.173
Malaise and fatigue	Vascular dementia	121	12.173
Constipation	Hearing loss	121	12.173
Constipation	Dysphagia	121	12.173
Urinary incontinence	Abdominal pain	121	12.173
Osteoporosis NOS	Back pain	121	12.173
Type 2 diabetes	Hypercholesterolemia	121	12.173
Cervicalgia	Pain in joint	121	12.173
Degeneration of intervertebral disc	Osteoarthrosis NOS	121	12.173
Cough	Shortness of breath	120	12.0724
Essential hypertension	Iron deficiency anemias, unspecified or not due to blood loss	120	12.0724
Other anemias	Anxiety disorder	120	12.0724
Sensorineural hearing loss	Alzheimer's disease	120	12.0724
Hypercholesterolemia	GERD	120	12.0724
Major depressive disorder	Contusion	120	12.0724
Major depressive disorder	Chronic pain	120	12.0724
Insomnia	Pain in limb	120	12.0724
Urinary tract infection	Hypercholesterolemia	120	12.0724
Dementias	Decubitus ulcer	120	12.0724
Cataract	Pain in joint	120	12.0724
Other specified cardiac dysrhythmias	Hyperlipidemia	119	11.9718
Memory loss	Vitamin B-complex deficiencies	119	11.9718
Cough	Dizziness and giddiness (Light-headedness and vertigo)	119	11.9718
Coronary atherosclerosis	GERD	119	11.9718
Malaise and fatigue	Acute upper respiratory infections of multiple or unspecified sites	119	11.9718
Malaise and fatigue	Diarrhea	119	11.9718
Malaise and fatigue	Degeneration of intervertebral disc	119	11.9718
Abdominal pain	Chronic pain	119	11.9718
Constipation	Vascular dementia	119	11.9718
Other persistent mental disorders due to conditions classified elsewhere	Contusion	119	11.9718
Other persistent mental disorders due to conditions classified elsewhere	Chronic pain	119	11.9718
Other persistent mental disorders due to conditions classified elsewhere	Neurological disorders	119	11.9718
Anorexia	Alzheimer's disease	119	11.9718
Diseases of nail, NOS	Pain in limb	119	11.9718
Sepsis	Other anemias	119	11.9718
Acute renal failure	Hypovolemia	119	11.9718
Hypothyroidism NOS	Constipation	118	11.8712
Coronary atherosclerosis	Memory loss	118	11.8712
Anxiety disorder	Back pain	118	11.8712
Other anemias	Pneumonia	118	11.8712
Major depressive disorder	Hypercholesterolemia	118	11.8712
Osteoarthrosis NOS	Hypercholesterolemia	118	11.8712
Osteoarthrosis NOS	Hearing loss	118	11.8712
Type 2 diabetes	Osteoarthrosis, localized, primary	118	11.8712
Pain in joint	Swelling of limb	118	11.8712
Nonspecific chest pain	Osteoarthrosis, localized, primary	118	11.8712
Atherosclerosis of aorta	Alzheimer's disease	118	11.8712
Hyperlipidemia	Type 2 diabetes with renal manifestations	118	11.8712
Hyperlipidemia	Senile cataract	118	11.8712
Hyperlipidemia	Impacted cerumen	118	11.8712
Hyperlipidemia	Mild cognitive impairment	118	11.8712
Hyperlipidemia	Hypovolemia	117	11.7706
Other abnormal glucose	Osteoarthrosis NOS	117	11.7706
Memory loss	Shortness of breath	117	11.7706
Alteration of consciousness	Hyperlipidemia	117	11.7706
Essential hypertension	Retention of urine	117	11.7706
Vitamin D deficiency	Hearing loss	117	11.7706
Pain in limb	Hypercholesterolemia	117	11.7706
Dizziness and giddiness (Light-headedness and vertigo)	Osteoarthrosis, localized, primary	117	11.7706
Pain in joint	Impacted cerumen	117	11.7706
Insomnia	Other anemias	117	11.7706
Acute renal failure	Major depressive disorder	117	11.7706
Chronic renal failure [CKD]	Hypertensive chronic kidney disease	117	11.7706
Atherosclerosis of aorta	Dementias	117	11.7706
Memory loss	Diarrhea	116	11.67
Memory loss	Spondylosis without myelopathy	116	11.67
Coronary atherosclerosis	Acute renal failure	116	11.67
Essential hypertension	Develomental delays and disorders	116	11.67
Alzheimer's disease	Disorder of skin and subcutaneous tissue NOS	116	11.67
Elevated white blood cell count	Alzheimer's disease	116	11.67
Malaise and fatigue	Other abnormal blood chemistry	116	11.67
Pain in limb	Altered mental status	116	11.67
Osteoporosis NOS	Pain in limb	116	11.67
Osteoarthrosis NOS	Anxiety disorder	116	11.67
Pain in joint	Pneumonia	116	11.67
Pain in joint	Osteopenia or other disorder of bone and cartilage	116	11.67
Rash and other nonspecific skin eruption	Alzheimer's disease	116	11.67
Urinary tract infection	Chronic pain	116	11.67
Urinary tract infection	Vascular dementia	116	11.67
Shortness of breath	Constipation	116	11.67
Shortness of breath	Other anemias	116	11.67
Hypothyroidism NOS	Major depressive disorder	115	11.5694
Memory loss	Neurological disorders	115	11.5694
Cough	Edema	115	11.5694
Other anemias	Diarrhea	115	11.5694
Type 2 diabetes with neurological manifestations	Alzheimer's disease	115	11.5694
Abdominal pain	Anxiety disorder	115	11.5694
Altered mental status	GERD	115	11.5694
Hypertensive chronic kidney disease	Other anemias	115	11.5694
Pain in joint	Senile cataract	115	11.5694
Nonspecific chest pain	Type 2 diabetes	115	11.5694
Urinary tract infection	Other abnormal blood chemistry	115	11.5694
Degeneration of intervertebral disc	GERD	115	11.5694
Septicemia	Other anemias	115	11.5694
Dementias	Sensorineural hearing loss	115	11.5694
Dementias	Rash and other nonspecific skin eruption	115	11.5694
Hyperlipidemia	Nausea and vomiting	115	11.5694
Hyperlipidemia	Sepsis	115	11.5694
Other abnormal glucose	Back pain	114	11.4688
Memory loss	Acute renal failure	114	11.4688
Alzheimer's disease	Heart failure with preserved EF [Diastolic heart failure]	114	11.4688
Chronic pain	GERD	114	11.4688
Malaise and fatigue	Dermatophytosis of nail	114	11.4688
Contusion	GERD	114	11.4688
Encephalopathy, not elsewhere classified	Urinary tract infection	114	11.4688
Abdominal pain	Diarrhea	114	11.4688
Other persistent mental disorders due to conditions classified elsewhere	Hearing loss	114	11.4688
Anorexia	Dementias	114	11.4688
Altered mental status	Abdominal pain	114	11.4688
Edema	Back pain	114	11.4688
Type 2 diabetes	Urinary incontinence	114	11.4688
Insomnia	Osteoarthrosis NOS	114	11.4688
Urinary tract infection	Abnormal findings examination of lungs	114	11.4688
Muscular wasting and disuse atrophy	Alzheimer's disease	114	11.4688
Dementias	Elevated white blood cell count	114	11.4688
Dementias	Muscular wasting and disuse atrophy	114	11.4688
Other abnormal glucose	Urinary tract infection	113	11.3682
Essential hypertension	Type 2 diabetes with neurological manifestations	113	11.3682
Malaise and fatigue	Hypothyroidism NOS	113	11.3682
Vascular dementia	Other anemias	113	11.3682
Pain in limb	Hearing loss	113	11.3682
Osteoarthrosis, localized, primary	Hearing loss	113	11.3682
Pain in joint	Dysphagia	113	11.3682
Cardiomegaly	Alzheimer's disease	113	11.3682
Hyperlipidemia	Septicemia	113	11.3682
Other abnormal glucose	GERD	112	11.2676
Hypothyroidism NOS	Pain in joint	112	11.2676
Coronary atherosclerosis	Major depressive disorder	112	11.2676
Essential hypertension	Other nonspecific findings on examination of urine	112	11.2676
Essential hypertension	Atherosclerosis of aorta	112	11.2676
Alzheimer's disease	Muscle weakness	112	11.2676
Other anemias	Dysphagia	112	11.2676
Other persistent mental disorders due to conditions classified elsewhere	Edema	112	11.2676
Vitamin D deficiency	Anxiety disorder	112	11.2676
Hypercholesterolemia	Back pain	112	11.2676
Other abnormal blood chemistry	Other anemias	112	11.2676
Nonspecific chest pain	Contusion	112	11.2676
Nonspecific chest pain	Dizziness and giddiness (Light-headedness and vertigo)	112	11.2676
Urinary tract infection	Frequency of urination and polyuria	112	11.2676
Shortness of breath	Major depressive disorder	112	11.2676
Psychosis	Alzheimer's disease	112	11.2676
Dementias	Heart failure with preserved EF [Diastolic heart failure]	112	11.2676
Dementias	Disorder of skin and subcutaneous tissue NOS	112	11.2676
Hyperlipidemia	Symptoms involving nervous and musculoskeletal systems	112	11.2676
Other abnormal glucose	Constipation	111	11.167
Cough	Hypercholesterolemia	111	11.167
Cough	Pneumonia	111	11.167
Cough	Chronic pain	111	11.167
Respiratory failure	Alzheimer's disease	111	11.167
Other disorders of soft tissues	Alzheimer's disease	111	11.167
Acute cystitis	Constipation	111	11.167
Vitamin D deficiency	Chronic pain	111	11.167
Osteoarthrosis, localized, primary	Osteoporosis NOS	111	11.167
Osteoarthrosis NOS	Edema	111	11.167
Type 2 diabetes	Dysphagia	111	11.167
Pain in joint	Dysuria	111	11.167
Nausea and vomiting	Pain in joint	111	11.167
Acute renal failure	Sepsis	111	11.167
Dementias	Respiratory failure	111	11.167
Hypothyroidism NOS	Other anemias	110	11.0664
Cough	Insomnia	110	11.0664
Cough	Altered mental status	110	11.0664
Alteration of consciousness	Other anemias	110	11.0664
Essential hypertension	Muscular wasting and disuse atrophy	110	11.0664
Essential hypertension	Rash and other nonspecific skin eruption	110	11.0664
Fever of unknown origin	Alzheimer's disease	110	11.0664
Malaise and fatigue	Other disorders of bone and cartilage	110	11.0664
Other persistent mental disorders due to conditions classified elsewhere	Coronary atherosclerosis	110	11.0664
Hypercholesterolemia	Other anemias	110	11.0664
Edema	Abdominal pain	110	11.0664
Osteoarthrosis NOS	Spondylosis without myelopathy	110	11.0664
Type 2 diabetes	Type 2 diabetes with neurological manifestations	110	11.0664
Dizziness and giddiness (Light-headedness and vertigo)	Vitamin D deficiency	110	11.0664
Insomnia	GERD	110	11.0664
Insomnia	Back pain	110	11.0664
Acute renal failure	Hypertensive chronic kidney disease	110	11.0664
Acute renal failure	Altered mental status	110	11.0664
Urinary tract infection	Hearing loss	110	11.0664
Shortness of breath	GERD	110	11.0664
Degeneration of intervertebral disc	Constipation	110	11.0664
Degeneration of intervertebral disc	Spondylosis without myelopathy	110	11.0664
Chronic renal failure [CKD]	Acute renal failure	110	11.0664
Dementias	Muscle weakness	110	11.0664
Hyperlipidemia	Glaucoma	110	11.0664
Hyperlipidemia	Allergic rhinitis	110	11.0664
Memory loss	Dermatophytosis of nail	109	10.9658
Memory loss	Other disorders of bone and cartilage	109	10.9658
Cough	Vascular dementia	109	10.9658
Hearing loss	Back pain	109	10.9658
Other anemias	Hyposmolality and/or hyponatremia	109	10.9658
Other anemias	Hearing loss	109	10.9658
Encephalopathy, not elsewhere classified	Other anemias	109	10.9658
Encephalopathy, not elsewhere classified	Hyperlipidemia	109	10.9658
Constipation	Pneumonia	109	10.9658
Other persistent mental disorders due to conditions classified elsewhere	Acute cystitis	109	10.9658
Hypopotassemia	Hyperlipidemia	109	10.9658
Abnormal findings examination of lungs	Constipation	109	10.9658
Altered mental status	Back pain	109	10.9658
Hypercholesterolemia	Abdominal pain	109	10.9658
Osteoporosis NOS	Abdominal pain	109	10.9658
Edema	GERD	109	10.9658
Sepsis	Constipation	109	10.9658
Pain in joint	Other headache syndromes	109	10.9658
Pain in joint	Vitamin B-complex deficiencies	109	10.9658
Pain in joint	Mild cognitive impairment	109	10.9658
Acute renal failure	GERD	109	10.9658
Urinary tract infection	Hyposmolality and/or hyponatremia	109	10.9658
Urinary tract infection	Dysuria	109	10.9658
Shortness of breath	Nonspecific chest pain	109	10.9658
Septicemia	Acute renal failure	109	10.9658
Dementias	Type 2 diabetes with neurological manifestations	109	10.9658
Dementias	Psychosis	109	10.9658
Dementias	Cardiomegaly	109	10.9658
Hyperlipidemia	Diseases of nail, NOS	109	10.9658
Cough	Other abnormal glucose	108	10.8652
Alteration of consciousness	Constipation	108	10.8652
Coronary atherosclerosis	Cough	108	10.8652
Essential hypertension	Elevated white blood cell count	108	10.8652
Essential hypertension	Heart failure with preserved EF [Diastolic heart failure]	108	10.8652
Malaise and fatigue	Hyposmolality and/or hyponatremia	108	10.8652
Malaise and fatigue	Spondylosis without myelopathy	108	10.8652
Abdominal pain	Contusion	108	10.8652
Anorexia	Essential hypertension	108	10.8652
Chronic Kidney Disease, Stage III	Other anemias	108	10.8652
Abnormal findings examination of lungs	Back pain	108	10.8652
Abnormal findings examination of lungs	Other anemias	108	10.8652
Altered mental status	Dysphagia	108	10.8652
Osteoarthrosis, localized, primary	Urinary incontinence	108	10.8652
Type 2 diabetes	Contusion	108	10.8652
Pain in joint	Allergic rhinitis	108	10.8652
Insomnia	Anxiety disorder	108	10.8652
Urinary tract infection	Other disorders of bone and cartilage	108	10.8652
Shortness of breath	Back pain	108	10.8652
Degeneration of intervertebral disc	Osteoarthrosis, localized, primary	108	10.8652
Degeneration of intervertebral disc	Pain in limb	108	10.8652
Chronic renal failure [CKD]	Urinary tract infection	108	10.8652
Dementias	Other disorders of soft tissues	108	10.8652
Dementias	Fever of unknown origin	108	10.8652
Hyperlipidemia	Hyposmolality and/or hyponatremia	108	10.8652
Hyperlipidemia	Cervicalgia	108	10.8652
Acute posthemorrhagic anemia	Dementias	107	10.7646
Acute posthemorrhagic anemia	Alzheimer's disease	107	10.7646
Other abnormal glucose	Osteoarthrosis, localized, primary	107	10.7646
Other abnormal glucose	Abdominal pain	107	10.7646
Memory loss	Acute upper respiratory infections of multiple or unspecified sites	107	10.7646
Memory loss	Cervicalgia	107	10.7646
Coronary atherosclerosis	Pain in limb	107	10.7646
Essential hypertension	Disorder of skin and subcutaneous tissue NOS	107	10.7646
Malaise and fatigue	Alteration of consciousness	107	10.7646
Seborrheic keratosis	Alzheimer's disease	107	10.7646
Acute upper respiratory infections of multiple or unspecified sites	Constipation	107	10.7646
Shortness of breath	Abdominal pain	107	10.7646
Shortness of breath	Osteoarthrosis NOS	107	10.7646
Hyperlipidemia	Vitamin B-complex deficiencies	107	10.7646
Arthropathy NOS	Alzheimer's disease	106	10.664
Memory loss	Acute cystitis	106	10.664
Memory loss	Cataract	106	10.664
Memory loss	Abnormal findings examination of lungs	106	10.664
Memory loss	Impacted cerumen	106	10.664
Cough	Dysphagia	106	10.664
Cough	Hearing loss	106	10.664
Essential hypertension	Muscle weakness	106	10.664
Acidosis	Alzheimer's disease	106	10.664
Dysphagia	GERD	106	10.664
Malaise and fatigue	Other dyspnea	106	10.664
Malaise and fatigue	Cataract	106	10.664
Malaise and fatigue	Sepsis	106	10.664
Constipation	Diarrhea	106	10.664
Other persistent mental disorders due to conditions classified elsewhere	Nonspecific chest pain	106	10.664
Pain in limb	Abnormal findings examination of lungs	106	10.664
Iron deficiency anemias, unspecified or not due to blood loss	Other anemias	106	10.664
Major depressive disorder	Hypovolemia	106	10.664
Hypertensive chronic kidney disease	Type 2 diabetes	106	10.664
Urinary tract infection	Acute upper respiratory infections of multiple or unspecified sites	106	10.664
Urinary tract infection	Hypertensive chronic kidney disease	106	10.664
Symptoms involving nervous and musculoskeletal systems	Pain in joint	106	10.664
Septicemia	Constipation	106	10.664
Chronic renal failure [CKD]	Other anemias	106	10.664
Other abnormal glucose	Other anemias	105	10.5634
Cough	Anxiety disorder	105	10.5634
Superficial injury without mention of infection	Alzheimer's disease	105	10.5634
Diarrhea	GERD	105	10.5634
Other persistent mental disorders due to conditions classified elsewhere	Dizziness and giddiness (Light-headedness and vertigo)	105	10.5634
Acute cystitis	Other anemias	105	10.5634
Hypopotassemia	Urinary tract infection	105	10.5634
Vitamin D deficiency	Contusion	105	10.5634
Osteoarthrosis, localized, primary	Hypercholesterolemia	105	10.5634
Other abnormal blood chemistry	Constipation	105	10.5634
Type 2 diabetes	Osteoporosis NOS	105	10.5634
Pain in joint	Hyposmolality and/or hyponatremia	105	10.5634
Insomnia	Osteoarthrosis, localized, primary	105	10.5634
Acute renal failure	Back pain	105	10.5634
Acute renal failure	Pain in limb	105	10.5634
Degeneration of intervertebral disc	Other anemias	105	10.5634
Degeneration of intervertebral disc	Urinary tract infection	105	10.5634
Hyperlipidemia	Myocardial infarction	105	10.5634
Hyperlipidemia	Other dyspnea	105	10.5634
Hyperlipidemia	Osteopenia or other disorder of bone and cartilage	105	10.5634
Hypothyroidism NOS	GERD	104	10.4628
Memory loss	Hypovolemia	104	10.4628
Cough	Degeneration of intervertebral disc	104	10.4628
Cough	Acute renal failure	104	10.4628
Cough	Osteoporosis NOS	104	10.4628
Alteration of consciousness	Altered mental status	104	10.4628
Essential hypertension	Fever of unknown origin	104	10.4628
Essential hypertension	Sensorineural hearing loss	104	10.4628
Other persistent mental disorders due to conditions classified elsewhere	Hypovolemia	104	10.4628
Vitamin D deficiency	Vitamin B-complex deficiencies	104	10.4628
Vitamin D deficiency	Urinary incontinence	104	10.4628
Spondylosis without myelopathy	GERD	104	10.4628
Pain in limb	Other disorders of bone and cartilage	104	10.4628
Major depressive disorder	Acute cystitis	104	10.4628
Major depressive disorder	Hearing loss	104	10.4628
Edema	Major depressive disorder	104	10.4628
Osteoarthrosis, localized, primary	Anxiety disorder	104	10.4628
Acute upper respiratory infections of multiple or unspecified sites	Other anemias	104	10.4628
Nausea and vomiting	Abdominal pain	104	10.4628
Acute renal failure	Abdominal pain	104	10.4628
Urinary tract infection	Spondylosis without myelopathy	104	10.4628
Shortness of breath	Other dyspnea	104	10.4628
Dementias	Acidosis	104	10.4628
Hyperlipidemia	Dysuria	104	10.4628
Hyperlipidemia	Pulmonary collapse; interstitial and compensatory emphysema	104	10.4628
Memory loss	Senile cataract	103	10.3622
Coronary atherosclerosis	Abdominal pain	103	10.3622
Essential hypertension	Decubitus ulcer	103	10.3622
Hyperpotassemia	Alzheimer's disease	103	10.3622
Other disorders of soft tissues	Swelling of limb	103	10.3622
Malaise and fatigue	Dysuria	103	10.3622
Hemorrhoids	Alzheimer's disease	103	10.3622
Altered mental status	Pneumonia	103	10.3622
Pain in limb	Spondylosis without myelopathy	103	10.3622
Osteoporosis NOS	Anxiety disorder	103	10.3622
Osteoarthrosis, localized, primary	Contusion	103	10.3622
Other abnormal blood chemistry	Pain in limb	103	10.3622
Type 2 diabetes	Chronic pain	103	10.3622
Pain in joint	Other dyspnea	103	10.3622
Insomnia	Abdominal pain	103	10.3622
Dermatophytosis of nail	Other anemias	103	10.3622
Chronic renal failure [CKD]	Type 2 diabetes	103	10.3622
Dementias	Superficial injury without mention of infection	103	10.3622
Pleurisy; pleural effusion	Alzheimer's disease	103	10.3622
Hyperlipidemia	Swelling of limb	103	10.3622
Hyperlipidemia	Congestive heart failure (CHF) NOS	103	10.3622
Other specified cardiac dysrhythmias	Pain in joint	102	10.2616
Hypothyroidism NOS	Vitamin D deficiency	102	10.2616
Coronary atherosclerosis	Nonspecific chest pain	102	10.2616
Coronary atherosclerosis	Osteoarthrosis NOS	102	10.2616
Essential hypertension	Other disorders of soft tissues	102	10.2616
Alzheimer's disease	Nonrheumatic aortic valve disorders	102	10.2616
Malaise and fatigue	Vitamin B-complex deficiencies	102	10.2616
Malaise and fatigue	Chronic renal failure [CKD]	102	10.2616
Malaise and fatigue	Septicemia	102	10.2616
Vascular dementia	GERD	102	10.2616
Other persistent mental disorders due to conditions classified elsewhere	Diarrhea	102	10.2616
Altered mental status	Urinary incontinence	102	10.2616
Pain in limb	Frequency of urination and polyuria	102	10.2616
Major depressive disorder	Other disorders of bone and cartilage	102	10.2616
Major depressive disorder	Dysphagia	102	10.2616
Sepsis	Altered mental status	102	10.2616
Pain in joint	Mixed hyperlipidemia	102	10.2616
Dermatophytosis of nail	Osteoarthrosis NOS	102	10.2616
Dementias	Seborrheic keratosis	102	10.2616
Hyperlipidemia	Delirium due to conditions classified elsewhere	102	10.2616
Other specified cardiac dysrhythmias	Constipation	101	10.161
Other specified cardiac dysrhythmias	Urinary tract infection	101	10.161
Memory loss	Dysuria	101	10.161
Essential hypertension	Arthropathy NOS	101	10.161
Essential hypertension	Respiratory failure	101	10.161
Essential hypertension	Cardiomegaly	101	10.161
Alzheimer's disease	Hematuria	101	10.161
Hearing loss	GERD	101	10.161
Myalgia and myositis unspecified	Alzheimer's disease	101	10.161
Malaise and fatigue	Nausea and vomiting	101	10.161
Malaise and fatigue	Syncope and collapse	101	10.161
Encephalopathy, not elsewhere classified	Malaise and fatigue	101	10.161
Intestinal disaccharidase deficiencies and disaccharide malabsorption	Alzheimer's disease	101	10.161
Osteoporosis NOS	Urinary incontinence	101	10.161
Pain in joint	Diseases of nail, NOS	101	10.161
Nonspecific chest pain	Altered mental status	101	10.161
Urinary tract infection	Nausea and vomiting	101	10.161
Dermatophytosis of nail	Urinary tract infection	101	10.161
Dermatophytosis of nail	Constipation	101	10.161
Dementias	Hyperpotassemia	101	10.161
Dementias	Intestinal disaccharidase deficiencies and disaccharide malabsorption	101	10.161
Hyperlipidemia	Neurological disorders	101	10.161
Arthropathy NOS	Dementias	100	10.0604
Coronary atherosclerosis	Back pain	100	10.0604
Diarrhea	Back pain	100	10.0604
Malaise and fatigue	Other specified cardiac dysrhythmias	100	10.0604
Malaise and fatigue	Hypertensive chronic kidney disease	100	10.0604
Malaise and fatigue	Impacted cerumen	100	10.0604
Other persistent mental disorders due to conditions classified elsewhere	Hypothyroidism NOS	100	10.0604
Hypopotassemia	Other anemias	100	10.0604
Abnormal findings examination of lungs	Abdominal pain	100	10.0604
Pain in limb	Vascular dementia	100	10.0604
Hypovolemia	GERD	100	10.0604
Major depressive disorder	Frequency of urination and polyuria	100	10.0604
Hypertensive heart disease	Alzheimer's disease	100	10.0604
Osteoarthrosis, localized, primary	Edema	100	10.0604
Type 2 diabetes	Anxiety disorder	100	10.0604
Sepsis	Type 2 diabetes	100	10.0604
Peripheral vascular disease, unspecified	Alzheimer's disease	100	10.0604
Hypertensive chronic kidney disease	Chronic Kidney Disease, Stage III	100	10.0604
Nonspecific chest pain	Vitamin D deficiency	100	10.0604
Nonspecific chest pain	Chronic pain	100	10.0604
Insomnia	Type 2 diabetes	100	10.0604
Insomnia	Urinary incontinence	100	10.0604
Nausea and vomiting	Constipation	100	10.0604
Urinary tract infection	Delirium due to conditions classified elsewhere	100	10.0604
Urinary tract infection	Atrial fibrillation	100	10.0604
Degeneration of intervertebral disc	Major depressive disorder	100	10.0604
Septicemia	Altered mental status	100	10.0604
Other abnormal glucose	Type 2 diabetes	99	9.95976
Memory loss	Other headache syndromes	99	9.95976
Memory loss	Dysphagia	99	9.95976
Cough	Frequency of urination and polyuria	99	9.95976
Coronary atherosclerosis	Myocardial infarction	99	9.95976
Essential hypertension	Nonrheumatic aortic valve disorders	99	9.95976
Malaise and fatigue	Cervicalgia	99	9.95976
Malaise and fatigue	Swelling of limb	99	9.95976
Hemorrhoids	Dementias	99	9.95976
Other disorders of bone and cartilage	Other anemias	99	9.95976
Other persistent mental disorders due to conditions classified elsewhere	Dermatophytosis of nail	99	9.95976
Other persistent mental disorders due to conditions classified elsewhere	Pneumonia	99	9.95976
Spondylosis without myelopathy	Constipation	99	9.95976
Pain in limb	Swelling of limb	99	9.95976
Cerebrovascular disease	Alzheimer's disease	99	9.95976
Dizziness and giddiness (Light-headedness and vertigo)	Anxiety disorder	99	9.95976
Sepsis	Pneumonia	99	9.95976
Pain in joint	Atopic/contact dermatitis due to other or unspecified	99	9.95976
Septicemia	Type 2 diabetes	99	9.95976
Cataract	Constipation	99	9.95976
Pleurisy; pleural effusion	Dementias	99	9.95976
Hyperlipidemia	Type 2 diabetes with neurological manifestations	99	9.95976
Hyperlipidemia	Iron deficiency anemias, unspecified or not due to blood loss	99	9.95976
Hyperlipidemia	Diverticulosis	99	9.95976
Hypothyroidism NOS	Type 2 diabetes	98	9.85915
Memory loss	Atopic/contact dermatitis due to other or unspecified	98	9.85915
Cough	Dermatophytosis of nail	98	9.85915
Cough	Hypovolemia	98	9.85915
Essential hypertension	Seborrheic keratosis	98	9.85915
Alzheimer's disease	Asthma	98	9.85915
Alzheimer's disease	Cerebral ischemia	98	9.85915
Alzheimer's disease	Pneumonitis due to inhalation of food or vomitus	98	9.85915
Constipation	Other disorders of bone and cartilage	98	9.85915
Other persistent mental disorders due to conditions classified elsewhere	Alteration of consciousness	98	9.85915
Altered mental status	Anxiety disorder	98	9.85915
Pain in limb	Diarrhea	98	9.85915
Hypovolemia	Pain in limb	98	9.85915
Hypovolemia	Abdominal pain	98	9.85915
Major depressive disorder	Diarrhea	98	9.85915
Type 2 diabetes	Vascular dementia	98	9.85915
Acute upper respiratory infections of multiple or unspecified sites	Pain in limb	98	9.85915
Hypertensive chronic kidney disease	Constipation	98	9.85915
Pain in joint	Diverticulosis	98	9.85915
Pain in joint	Glaucoma	98	9.85915
Nonspecific chest pain	Hypercholesterolemia	98	9.85915
Nausea and vomiting	GERD	98	9.85915
Nausea and vomiting	Other anemias	98	9.85915
Acute renal failure	Pneumonia	98	9.85915
Acute renal failure	Osteoarthrosis NOS	98	9.85915
Acute renal failure	Chronic Kidney Disease, Stage III	98	9.85915
Urinary tract infection	Other nonspecific findings on examination of urine	98	9.85915
Shortness of breath	Type 2 diabetes	98	9.85915
Symptoms involving nervous and musculoskeletal systems	Major depressive disorder	98	9.85915
Dermatophytosis of nail	Major depressive disorder	98	9.85915
Degeneration of intervertebral disc	Abdominal pain	98	9.85915
Dementias	Peripheral vascular disease, unspecified	98	9.85915
Dementias	Hypertensive heart disease	98	9.85915
Cataract	Pain in limb	98	9.85915
Hyperlipidemia	Hyperplasia of prostate	98	9.85915
Hyperlipidemia	Atopic/contact dermatitis due to other or unspecified	98	9.85915
Coronary atherosclerosis	Osteoarthrosis, localized, primary	97	9.75855
Essential hypertension	Hyperpotassemia	97	9.75855
Encephalopathy, not elsewhere classified	Altered mental status	97	9.75855
Other persistent mental disorders due to conditions classified elsewhere	Vitamin B-complex deficiencies	97	9.75855
Acute cystitis	Abdominal pain	97	9.75855
Sensorineural hearing loss	Hearing loss	97	9.75855
Dysuria	Abdominal pain	97	9.75855
Osteoarthrosis, localized, primary	Abnormal findings examination of lungs	97	9.75855
Osteoarthrosis NOS	Vascular dementia	97	9.75855
Other abnormal blood chemistry	Vitamin D deficiency	97	9.75855
Type 2 diabetes	Diarrhea	97	9.75855
Dizziness and giddiness (Light-headedness and vertigo)	Type 2 diabetes	97	9.75855
Dizziness and giddiness (Light-headedness and vertigo)	Chronic pain	97	9.75855
Degeneration of intervertebral disc	Chronic pain	97	9.75855
Dementias	Cerebral ischemia	97	9.75855
Dementias	Pneumonitis due to inhalation of food or vomitus	97	9.75855
Dementias	Nonrheumatic aortic valve disorders	97	9.75855
Other specified cardiac dysrhythmias	Other anemias	96	9.65795
Memory loss	Mixed hyperlipidemia	96	9.65795
Essential hypertension	Pleurisy; pleural effusion	96	9.65795
Essential hypertension	Acidosis	96	9.65795
Alzheimer's disease	Other disorders of the kidney and ureters	96	9.65795
Other anemias	Type 2 diabetes with renal manifestations	96	9.65795
Encephalopathy, not elsewhere classified	Constipation	96	9.65795
Encephalopathy, not elsewhere classified	Acute renal failure	96	9.65795
Constipation	Frequency of urination and polyuria	96	9.65795
Obesity	Alzheimer's disease	96	9.65795
Vitamin D deficiency	Vascular dementia	96	9.65795
Vitamin D deficiency	Altered mental status	96	9.65795
Hypercholesterolemia	Vitamin D deficiency	96	9.65795
Pain in limb	Impacted cerumen	96	9.65795
Type 2 diabetes	Other abnormal blood chemistry	96	9.65795
Nonspecific chest pain	Urinary incontinence	96	9.65795
Nausea and vomiting	Pain in limb	96	9.65795
Acute renal failure	Osteoarthrosis, localized, primary	96	9.65795
Obstructive sleep apnea	Alzheimer's disease	96	9.65795
Dermatophytosis of nail	Vitamin D deficiency	96	9.65795
Dermatophytosis of nail	Diseases of nail, NOS	96	9.65795
Degeneration of intervertebral disc	Vitamin D deficiency	96	9.65795
Chronic renal failure [CKD]	Constipation	96	9.65795
Dementias	Asthma	96	9.65795
Dementias	Cerebrovascular disease	96	9.65795
Dementias	Hematuria	96	9.65795
Hyperlipidemia	Cerebral artery occlusion, with cerebral infarction	96	9.65795
Hyperlipidemia	Hypotension NOS	96	9.65795
Other abnormal glucose	Hypercholesterolemia	95	9.55734
Memory loss	Swelling of limb	95	9.55734
Memory loss	Syncope and collapse	95	9.55734
Memory loss	Allergic rhinitis	95	9.55734
Alteration of consciousness	Major depressive disorder	95	9.55734
Essential hypertension	Acute posthemorrhagic anemia	95	9.55734
Essential hypertension	Superficial injury without mention of infection	95	9.55734
Malaise and fatigue	Symptoms involving nervous and musculoskeletal systems	95	9.55734
Malaise and fatigue	Senile cataract	95	9.55734
Abdominal pain	Hearing loss	95	9.55734
Other persistent mental disorders due to conditions classified elsewhere	Sepsis	95	9.55734
Other persistent mental disorders due to conditions classified elsewhere	Impacted cerumen	95	9.55734
Hypopotassemia	Constipation	95	9.55734
Urinary incontinence	Contusion	95	9.55734
Acute pain	Alzheimer's disease	95	9.55734
Edema	Contusion	95	9.55734
Edema	Chronic pain	95	9.55734
Osteoarthrosis, localized, primary	Spondylosis without myelopathy	95	9.55734
Osteoarthrosis NOS	Abnormal findings examination of lungs	95	9.55734
Type 2 diabetes	Hypovolemia	95	9.55734
Dizziness and giddiness (Light-headedness and vertigo)	Contusion	95	9.55734
Dizziness and giddiness (Light-headedness and vertigo)	Urinary incontinence	95	9.55734
Nonspecific chest pain	Anxiety disorder	95	9.55734
Insomnia	Vitamin D deficiency	95	9.55734
Urinary tract infection	Retention of urine	95	9.55734
Protein-calorie malnutrition	Alzheimer's disease	95	9.55734
Septicemia	Pneumonia	95	9.55734
Chronic renal failure [CKD]	Pain in joint	95	9.55734
Dementias	Myalgia and myositis unspecified	95	9.55734
Hyperlipidemia	Other headache syndromes	95	9.55734
Memory loss	Diverticulosis	94	9.45674
Memory loss	Symptoms involving nervous and musculoskeletal systems	94	9.45674
Memory loss	Osteopenia or other disorder of bone and cartilage	94	9.45674
Coronary atherosclerosis	Altered mental status	94	9.45674
Essential hypertension	Psychosis	94	9.45674
Malaise and fatigue	Other headache syndromes	94	9.45674
Other anemias	Frequency of urination and polyuria	94	9.45674
Other persistent mental disorders due to conditions classified elsewhere	Acute upper respiratory infections of multiple or unspecified sites	94	9.45674
Other persistent mental disorders due to conditions classified elsewhere	Degeneration of intervertebral disc	94	9.45674
Other persistent mental disorders due to conditions classified elsewhere	Frequency of urination and polyuria	94	9.45674
Other persistent mental disorders due to conditions classified elsewhere	Dysphagia	94	9.45674
Spondylosis without myelopathy	Chronic pain	94	9.45674
Hypovolemia	Altered mental status	94	9.45674
Pulmonary collapse; interstitial and compensatory emphysema	Other anemias	94	9.45674
Osteoarthrosis NOS	Diarrhea	94	9.45674
Other abnormal blood chemistry	Major depressive disorder	94	9.45674
Other abnormal blood chemistry	GERD	94	9.45674
Type 2 diabetes	Pneumonia	94	9.45674
Type 2 diabetes	Hearing loss	94	9.45674
Type 2 diabetes	Abnormal findings examination of lungs	94	9.45674
Type 2 diabetes	Edema	94	9.45674
Joint effusions	Alzheimer's disease	94	9.45674
Acute upper respiratory infections of multiple or unspecified sites	Major depressive disorder	94	9.45674
Acute upper respiratory infections of multiple or unspecified sites	Osteoarthrosis NOS	94	9.45674
Pain in joint	Syncope and collapse	94	9.45674
Nausea and vomiting	Back pain	94	9.45674
Urinary tract infection	Swelling of limb	94	9.45674
Urinary tract infection	Chronic Kidney Disease, Stage III	94	9.45674
Urinary tract infection	Syncope and collapse	94	9.45674
Cervicalgia	Constipation	94	9.45674
Dementias	Obstructive sleep apnea	94	9.45674
Other abnormal glucose	Dizziness and giddiness (Light-headedness and vertigo)	93	9.35614
Memory loss	Other dyspnea	93	9.35614
Cough	Spondylosis without myelopathy	93	9.35614
Cough	Other abnormal blood chemistry	93	9.35614
Alteration of consciousness	Pain in joint	93	9.35614
Coronary atherosclerosis	Shortness of breath	93	9.35614
Frequency of urination and polyuria	Back pain	93	9.35614
Thrombocytopenia	Alzheimer's disease	93	9.35614
Malaise and fatigue	Hypotension NOS	93	9.35614
Malaise and fatigue	Atopic/contact dermatitis due to other or unspecified	93	9.35614
Malaise and fatigue	Allergic rhinitis	93	9.35614
Other anemias	Impacted cerumen	93	9.35614
Vascular dementia	Back pain	93	9.35614
Hemorrhoids	Essential hypertension	93	9.35614
Hypotension NOS	Other anemias	93	9.35614
Constipation	Hyposmolality and/or hyponatremia	93	9.35614
Other persistent mental disorders due to conditions classified elsewhere	Abnormal findings examination of lungs	93	9.35614
Atrial fibrillation	Constipation	93	9.35614
Urinary incontinence	Anxiety disorder	93	9.35614
Abnormal findings examination of lungs	GERD	93	9.35614
Altered mental status	Contusion	93	9.35614
Pain in limb	Vitamin B-complex deficiencies	93	9.35614
Osteoporosis NOS	Hearing loss	93	9.35614
Major depressive disorder	Spondylosis without myelopathy	93	9.35614
Dysuria	Constipation	93	9.35614
Edema	Osteoporosis NOS	93	9.35614
Edema	Vitamin D deficiency	93	9.35614
Osteoarthrosis, localized, primary	Vascular dementia	93	9.35614
Osteoarthrosis NOS	Acute cystitis	93	9.35614
Osteoarthrosis NOS	Altered mental status	93	9.35614
Other abnormal blood chemistry	Abdominal pain	93	9.35614
Other abnormal blood chemistry	Back pain	93	9.35614
Dizziness and giddiness (Light-headedness and vertigo)	Edema	93	9.35614
Retention of urine	Constipation	93	9.35614
Pain in joint	Congestive heart failure (CHF) NOS	93	9.35614
Pain in joint	Hypertensive chronic kidney disease	93	9.35614
Urinary tract infection	Congestive heart failure (CHF) NOS	93	9.35614
Shortness of breath	Pneumonia	93	9.35614
Symptoms involving nervous and musculoskeletal systems	Urinary tract infection	93	9.35614
Adult failure to thrive	Alzheimer's disease	93	9.35614
Dermatophytosis of nail	Type 2 diabetes	93	9.35614
Dementias	Other disorders of the kidney and ureters	93	9.35614
Hypothyroidism NOS	Osteoporosis NOS	92	9.25553
Hypothyroidism NOS	Pain in limb	92	9.25553
Memory loss	Nausea and vomiting	92	9.25553
Cough	Dysuria	92	9.25553
Essential hypertension	Peripheral vascular disease, unspecified	92	9.25553
Essential hypertension	Myalgia and myositis unspecified	92	9.25553
Essential hypertension	Hypertensive heart disease	92	9.25553
Malaise and fatigue	Osteopenia or other disorder of bone and cartilage	92	9.25553
Malaise and fatigue	Atrial fibrillation	92	9.25553
Encephalopathy, not elsewhere classified	Pain in joint	92	9.25553
Abdominal pain	Frequency of urination and polyuria	92	9.25553
Other persistent mental disorders due to conditions classified elsewhere	Other abnormal blood chemistry	92	9.25553
Other persistent mental disorders due to conditions classified elsewhere	Other disorders of bone and cartilage	92	9.25553
Other persistent mental disorders due to conditions classified elsewhere	Hypertensive chronic kidney disease	92	9.25553
Other persistent mental disorders due to conditions classified elsewhere	Shortness of breath	92	9.25553
Acute cystitis	GERD	92	9.25553
Obesity	Dementias	92	9.25553
Vitamin D deficiency	Diarrhea	92	9.25553
Hypercholesterolemia	Urinary incontinence	92	9.25553
Pain in limb	Pneumonia	92	9.25553
Pain in limb	Senile cataract	92	9.25553
Hypovolemia	Pneumonia	92	9.25553
Late effects of cerebrovascular disease	Alzheimer's disease	92	9.25553
Enthesopathy	Alzheimer's disease	92	9.25553
Osteoarthrosis NOS	Other disorders of bone and cartilage	92	9.25553
Other abnormal blood chemistry	Osteoarthrosis NOS	92	9.25553
Type 2 diabetes	Chronic Kidney Disease, Stage III	92	9.25553
Delirium due to conditions classified elsewhere	Altered mental status	92	9.25553
Delirium due to conditions classified elsewhere	Constipation	92	9.25553
Acute renal failure	Dysphagia	92	9.25553
Urinary tract infection	Vitamin B-complex deficiencies	92	9.25553
Urinary tract infection	Impacted cerumen	92	9.25553
Cervicalgia	Back pain	92	9.25553
Dementias	Acute pain	92	9.25553
Cataract	Back pain	92	9.25553
Cataract	Osteoarthrosis NOS	92	9.25553
Hyperlipidemia	Disorder of skin and subcutaneous tissue NOS	92	9.25553
Other abnormal glucose	Insomnia	91	9.15493
Memory loss	Glaucoma	91	9.15493
Alteration of consciousness	GERD	91	9.15493
Coronary atherosclerosis	Hypertensive chronic kidney disease	91	9.15493
Essential hypertension	Hematuria	91	9.15493
Malaise and fatigue	Congestive heart failure (CHF) NOS	91	9.15493
Malaise and fatigue	Glaucoma	91	9.15493
Other disorders of bone and cartilage	Back pain	91	9.15493
Abdominal pain	Vascular dementia	91	9.15493
Constipation	Impacted cerumen	91	9.15493
Other persistent mental disorders due to conditions classified elsewhere	Cataract	91	9.15493
Acute cystitis	Back pain	91	9.15493
Urinary incontinence	Hearing loss	91	9.15493
Spondylosis without myelopathy	Other anemias	91	9.15493
Pain in limb	Mixed hyperlipidemia	91	9.15493
Major depressive disorder	Abnormal findings examination of lungs	91	9.15493
Dysuria	GERD	91	9.15493
Dizziness and giddiness (Light-headedness and vertigo)	Osteoporosis NOS	91	9.15493
Sepsis	Hypovolemia	91	9.15493
Acute upper respiratory infections of multiple or unspecified sites	GERD	91	9.15493
Other headache syndromes	Back pain	91	9.15493
Pain in joint	Atrial fibrillation	91	9.15493
Nonspecific chest pain	Spondylosis without myelopathy	91	9.15493
Nonspecific chest pain	Edema	91	9.15493
Acute renal failure	Contusion	91	9.15493
Acute renal failure	Nonspecific chest pain	91	9.15493
Acute renal failure	Abnormal findings examination of lungs	91	9.15493
Symptoms involving nervous and musculoskeletal systems	Pain in limb	91	9.15493
Cervicalgia	Urinary tract infection	91	9.15493
Dementias	Protein-calorie malnutrition	91	9.15493
Memory loss	Diseases of nail, NOS	90	9.05433
Memory loss	Other specified cardiac dysrhythmias	90	9.05433
Cough	Diarrhea	90	9.05433
Alteration of consciousness	Memory loss	90	9.05433
Essential hypertension	Other disorders of the kidney and ureters	90	9.05433
Pneumonia	GERD	90	9.05433
Impacted cerumen	Hearing loss	90	9.05433
Malaise and fatigue	Delirium due to conditions classified elsewhere	90	9.05433
Malaise and fatigue	Muscular wasting and disuse atrophy	90	9.05433
Other anemias	Swelling of limb	90	9.05433
Other anemias	Congestive heart failure (CHF) NOS	90	9.05433
Contusion	Anxiety disorder	90	9.05433
Constipation	Vitamin B-complex deficiencies	90	9.05433
Other persistent mental disorders due to conditions classified elsewhere	Encephalopathy, not elsewhere classified	90	9.05433
Other persistent mental disorders due to conditions classified elsewhere	Mild cognitive impairment	90	9.05433
Other persistent mental disorders due to conditions classified elsewhere	Septicemia	90	9.05433
Hypopotassemia	Pain in joint	90	9.05433
Urinary incontinence	Frequency of urination and polyuria	90	9.05433
Spondylosis without myelopathy	Abdominal pain	90	9.05433
Heart failure with reduced EF [Systolic or combined heart failure]	Alzheimer's disease	90	9.05433
Hypovolemia	Back pain	90	9.05433
Hypovolemia	Dysphagia	90	9.05433
Osteoporosis NOS	Other disorders of bone and cartilage	90	9.05433
Glaucoma	Constipation	90	9.05433
Edema	Urinary incontinence	90	9.05433
Pulmonary collapse; interstitial and compensatory emphysema	Constipation	90	9.05433
Osteoarthrosis, localized, primary	Other disorders of bone and cartilage	90	9.05433
Osteoarthrosis NOS	Glaucoma	90	9.05433
Osteoarthrosis NOS	Frequency of urination and polyuria	90	9.05433
Abnormal involuntary movements	Alzheimer's disease	90	9.05433
Dizziness and giddiness (Light-headedness and vertigo)	Hypercholesterolemia	90	9.05433
Dizziness and giddiness (Light-headedness and vertigo)	Hearing loss	90	9.05433
Abnormal electrocardiogram [ECG] [EKG]	Alzheimer's disease	90	9.05433
Acute renal failure	Vascular dementia	90	9.05433
Urinary tract infection	Other dyspnea	90	9.05433
Dermatophytosis of nail	Osteoarthrosis, localized, primary	90	9.05433
Degeneration of intervertebral disc	Nonspecific chest pain	90	9.05433
Cataract	Urinary tract infection	90	9.05433
Cataract	Other anemias	90	9.05433
Hyperlipidemia	Retention of urine	90	9.05433
Arthropathy NOS	Pain in joint	89	8.95372
Other abnormal glucose	Chronic pain	89	8.95372
Hypothyroidism NOS	Abdominal pain	89	8.95372
Memory loss	Hyposmolality and/or hyponatremia	89	8.95372
Diverticulosis	GERD	89	8.95372
Other persistent mental disorders due to conditions classified elsewhere	Delirium due to conditions classified elsewhere	89	8.95372
Other persistent mental disorders due to conditions classified elsewhere	Chronic renal failure [CKD]	89	8.95372
Hypopotassemia	Memory loss	89	8.95372
Altered mental status	Acute cystitis	89	8.95372
Pain in limb	Acute cystitis	89	8.95372
Major depressive disorder	Pneumonia	89	8.95372
Benign neoplasm of colon	Alzheimer's disease	89	8.95372
Other hypertensive complications	Alzheimer's disease	89	8.95372
Syncope and collapse	Other anemias	89	8.95372
Dysuria	Pain in limb	89	8.95372
Osteoarthrosis, localized, primary	Swelling of limb	89	8.95372
Osteoarthrosis, localized, primary	Frequency of urination and polyuria	89	8.95372
Osteoarthrosis NOS	Osteopenia or other disorder of bone and cartilage	89	8.95372
Dizziness and giddiness (Light-headedness and vertigo)	Frequency of urination and polyuria	89	8.95372
Hypertensive chronic kidney disease	Type 2 diabetes with renal manifestations	89	8.95372
Pain in joint	Sepsis	89	8.95372
Acute renal failure	Edema	89	8.95372
Shortness of breath	Altered mental status	89	8.95372
Shortness of breath	Abnormal findings examination of lungs	89	8.95372
Cervicalgia	Osteoarthrosis NOS	89	8.95372
Dermatophytosis of nail	Back pain	89	8.95372
Dementias	Thrombocytopenia	89	8.95372
Dementias	Heart failure with reduced EF [Systolic or combined heart failure]	89	8.95372
Dementias	Enthesopathy	89	8.95372
Dementias	Joint effusions	89	8.95372
Dementias	Adult failure to thrive	89	8.95372
Cataract	GERD	89	8.95372
Symptoms involving cardiovascular system	Alzheimer's disease	89	8.95372
Hyperlipidemia	Other nonspecific findings on examination of urine	89	8.95372
Other abnormal glucose	Intestinal disaccharidase deficiencies and disaccharide malabsorption	88	8.85312
Hypothyroidism NOS	Anxiety disorder	88	8.85312
Essential hypertension	Intestinal disaccharidase deficiencies and disaccharide malabsorption	88	8.85312
Pneumonia	Back pain	88	8.85312
Malaise and fatigue	Diseases of nail, NOS	88	8.85312
Malaise and fatigue	Mixed hyperlipidemia	88	8.85312
Malaise and fatigue	Chronic Kidney Disease, Stage III	88	8.85312
Other anemias	Vitamin B-complex deficiencies	88	8.85312
Atrial fibrillation	Other anemias	88	8.85312
Hypopotassemia	Malaise and fatigue	88	8.85312
Abnormal findings examination of lungs	Pneumonia	88	8.85312
Vitamin D deficiency	Acute cystitis	88	8.85312
Osteoporosis NOS	Chronic pain	88	8.85312
Syncope and collapse	Constipation	88	8.85312
Other nonspecific findings on examination of urine	Constipation	88	8.85312
Type 2 diabetes	Hyposmolality and/or hyponatremia	88	8.85312
Retention of urine	Other anemias	88	8.85312
Other headache syndromes	Abdominal pain	88	8.85312
Pain in joint	Other nonspecific findings on examination of urine	88	8.85312
Pain in joint	Sensorineural hearing loss	88	8.85312
Pain in joint	Neurological disorders	88	8.85312
Nonspecific chest pain	Pneumonia	88	8.85312
Nonspecific chest pain	Abnormal findings examination of lungs	88	8.85312
Insomnia	Contusion	88	8.85312
Insomnia	Edema	88	8.85312
Nausea and vomiting	Major depressive disorder	88	8.85312
Shortness of breath	Contusion	88	8.85312
Shortness of breath	Vitamin D deficiency	88	8.85312
Shortness of breath	Acute renal failure	88	8.85312
Cervicalgia	Major depressive disorder	88	8.85312
Cervicalgia	GERD	88	8.85312
Cervicalgia	Pain in limb	88	8.85312
Degeneration of intervertebral disc	Dizziness and giddiness (Light-headedness and vertigo)	88	8.85312
Dry eyes	Alzheimer's disease	88	8.85312
Septicemia	Hypovolemia	88	8.85312
Dementias	Late effects of cerebrovascular disease	88	8.85312
Dementias	Abnormal involuntary movements	88	8.85312
Cataract	Major depressive disorder	88	8.85312
Hyperlipidemia	Rash and other nonspecific skin eruption	88	8.85312
Other abnormal glucose	Contusion	87	8.75252
Other abnormal glucose	Edema	87	8.75252
Hypothyroidism NOS	Back pain	87	8.75252
Memory loss	Chronic Kidney Disease, Stage III	87	8.75252
Cough	Other disorders of bone and cartilage	87	8.75252
Cough	Acute cystitis	87	8.75252
Cough	Impacted cerumen	87	8.75252
Essential hypertension	Abnormal electrocardiogram [ECG] [EKG]	87	8.75252
Essential hypertension	Asthma	87	8.75252
Essential hypertension	Other hypertensive complications	87	8.75252
Essential hypertension	Joint effusions	87	8.75252
Frequency of urination and polyuria	GERD	87	8.75252
Vitamin B-complex deficiencies	Back pain	87	8.75252
Chronic pain	Anxiety disorder	87	8.75252
Osteopenia or other disorder of bone and cartilage	Other disorders of bone and cartilage	87	8.75252
Constipation	Type 2 diabetes with renal manifestations	87	8.75252
Constipation	Allergic rhinitis	87	8.75252
Other dyspnea	Constipation	87	8.75252
Other dyspnea	Other anemias	87	8.75252
Urinary incontinence	Dysphagia	87	8.75252
Obesity	Essential hypertension	87	8.75252
Vitamin D deficiency	Other disorders of bone and cartilage	87	8.75252
Pain in limb	Hyposmolality and/or hyponatremia	87	8.75252
Pain in limb	Dysphagia	87	8.75252
Hypovolemia	Urinary incontinence	87	8.75252
Osteoporosis NOS	Diarrhea	87	8.75252
Major depressive disorder	Swelling of limb	87	8.75252
Dysuria	Major depressive disorder	87	8.75252
Edema	Swelling of limb	87	8.75252
Osteoarthrosis, localized, primary	Diarrhea	87	8.75252
Osteoarthrosis NOS	Swelling of limb	87	8.75252
Osteoarthrosis NOS	Allergic rhinitis	87	8.75252
Osteoarthrosis NOS	Impacted cerumen	87	8.75252
Delirium due to conditions classified elsewhere	Pain in joint	87	8.75252
Urinary tract infection	Osteopenia or other disorder of bone and cartilage	87	8.75252
Urinary tract infection	Hypotension NOS	87	8.75252
Shortness of breath	Osteoarthrosis, localized, primary	87	8.75252
Degeneration of intervertebral disc	Type 2 diabetes	87	8.75252
Musculoskeletal symptoms referable to limbs	Alzheimer's disease	87	8.75252
Dementias	Other hypertensive complications	87	8.75252
Dementias	Abnormal electrocardiogram [ECG] [EKG]	87	8.75252
Cataract	Type 2 diabetes	87	8.75252
Cataract	Osteoarthrosis, localized, primary	87	8.75252
Cataract	Senile cataract	87	8.75252
Symptoms involving cardiovascular system	Dementias	87	8.75252
Hyperlipidemia	Muscular wasting and disuse atrophy	87	8.75252
Other abnormal glucose	Hearing loss	86	8.65191
Cough	Pulmonary collapse; interstitial and compensatory emphysema	86	8.65191
Alteration of consciousness	Acute renal failure	86	8.65191
Coronary atherosclerosis	Atrial fibrillation	86	8.65191
Coronary atherosclerosis	Vascular dementia	86	8.65191
Essential hypertension	Obstructive sleep apnea	86	8.65191
GERD	Allergic rhinitis	86	8.65191
Essential hypertension	Pneumonitis due to inhalation of food or vomitus	86	8.65191
Essential hypertension	Cerebral ischemia	86	8.65191
Chronic pain	Hearing loss	86	8.65191
Malaise and fatigue	Type 2 diabetes with renal manifestations	86	8.65191
Abdominal pain	Impacted cerumen	86	8.65191
Other persistent mental disorders due to conditions classified elsewhere	Hyposmolality and/or hyponatremia	86	8.65191
Other persistent mental disorders due to conditions classified elsewhere	Symptoms involving nervous and musculoskeletal systems	86	8.65191
Constipation	Swelling of limb	86	8.65191
Other persistent mental disorders due to conditions classified elsewhere	Atrial fibrillation	86	8.65191
Urinary incontinence	Diarrhea	86	8.65191
Urinary incontinence	Chronic pain	86	8.65191
Hypovolemia	Hyposmolality and/or hyponatremia	86	8.65191
Osteoporosis NOS	Vascular dementia	86	8.65191
Osteoarthrosis NOS	Hypovolemia	86	8.65191
Type 2 diabetes	Other dyspnea	86	8.65191
Acute upper respiratory infections of multiple or unspecified sites	Osteoarthrosis, localized, primary	86	8.65191
Acute upper respiratory infections of multiple or unspecified sites	Back pain	86	8.65191
Pain in joint	Hypotension NOS	86	8.65191
Pain in joint	Pulmonary collapse; interstitial and compensatory emphysema	86	8.65191
Pain in joint	Chronic Kidney Disease, Stage III	86	8.65191
Delirium due to conditions classified elsewhere	Major depressive disorder	86	8.65191
Insomnia	Osteoporosis NOS	86	8.65191
Urinary tract infection	Glaucoma	86	8.65191
Urinary tract infection	Iron deficiency anemias, unspecified or not due to blood loss	86	8.65191
Urinary tract infection	Allergic rhinitis	86	8.65191
Shortness of breath	Urinary incontinence	86	8.65191
Osteoarthrosis, generalized	Alzheimer's disease	86	8.65191
Cervicalgia	Other anemias	86	8.65191
Cervicalgia	Abdominal pain	86	8.65191
Dermatophytosis of nail	GERD	86	8.65191
Cataract	Abdominal pain	86	8.65191
Hyperlipidemia	Seborrheic keratosis	86	8.65191
Hyperlipidemia	Develomental delays and disorders	86	8.65191
Hyperlipidemia	Heart failure with preserved EF [Diastolic heart failure]	86	8.65191
Cough	Cataract	85	8.55131
Alteration of consciousness	Type 2 diabetes	85	8.55131
Coronary atherosclerosis	Pneumonia	85	8.55131
Coronary atherosclerosis	Hypercholesterolemia	85	8.55131
Alzheimer's disease	Other and unspecified disorders of the nervous system	85	8.55131
Dysphagia	Back pain	85	8.55131
Pruritus and related conditions	Alzheimer's disease	85	8.55131
Chronic airway obstruction	Alzheimer's disease	85	8.55131
Malaise and fatigue	Iron deficiency anemias, unspecified or not due to blood loss	85	8.55131
Impacted cerumen	Back pain	85	8.55131
Contusion	Chronic pain	85	8.55131
Encephalopathy, not elsewhere classified	Type 2 diabetes	85	8.55131
Encephalopathy, not elsewhere classified	Memory loss	85	8.55131
Abdominal pain	Dysphagia	85	8.55131
Other persistent mental disorders due to conditions classified elsewhere	Swelling of limb	85	8.55131
Constipation	Hypotension NOS	85	8.55131
Altered mental status	Abnormal findings examination of lungs	85	8.55131
Altered mental status	Vascular dementia	85	8.55131
Vitamin D deficiency	Chronic Kidney Disease, Stage III	85	8.55131
Vitamin D deficiency	Frequency of urination and polyuria	85	8.55131
Hypercholesterolemia	Contusion	85	8.55131
Spondylosis without myelopathy	Vitamin D deficiency	85	8.55131
Pain in limb	Osteopenia or other disorder of bone and cartilage	85	8.55131
Sprains and strains	Alzheimer's disease	85	8.55131
Major depressive disorder	Vitamin B-complex deficiencies	85	8.55131
Major depressive disorder	Allergic rhinitis	85	8.55131
Osteoarthrosis NOS	Dysuria	85	8.55131
Osteoarthrosis NOS	Dysphagia	85	8.55131
Bacterial infection NOS	Alzheimer's disease	85	8.55131
Sepsis	Dysphagia	85	8.55131
Other headache syndromes	Major depressive disorder	85	8.55131
Pain in joint	Myalgia and myositis unspecified	85	8.55131
Delirium due to conditions classified elsewhere	Other anemias	85	8.55131
Insomnia	Dizziness and giddiness (Light-headedness and vertigo)	85	8.55131
Insomnia	Chronic pain	85	8.55131
Acute renal failure	Urinary incontinence	85	8.55131
Urinary tract infection	Pulmonary collapse; interstitial and compensatory emphysema	85	8.55131
Myocardial infarction	Other anemias	85	8.55131
Symptoms involving nervous and musculoskeletal systems	Back pain	85	8.55131
Degeneration of intervertebral disc	Osteoporosis NOS	85	8.55131
Septicemia	Pain in joint	85	8.55131
Chronic renal failure [CKD]	Chronic Kidney Disease, Stage III	85	8.55131
Other specified cardiac dysrhythmias	GERD	84	8.4507
Memory loss	Hypertensive chronic kidney disease	84	8.4507
Essential hypertension	Thrombocytopenia	84	8.4507
Essential hypertension	Heart failure with reduced EF [Systolic or combined heart failure]	84	8.4507
Essential hypertension	Protein-calorie malnutrition	84	8.4507
Malaise and fatigue	Retention of urine	84	8.4507
Other disorders of bone and cartilage	GERD	84	8.4507
Other diseases of lung	Alzheimer's disease	84	8.4507
Encephalopathy, not elsewhere classified	Hypovolemia	84	8.4507
Other persistent mental disorders due to conditions classified elsewhere	Other dyspnea	84	8.4507
Other persistent mental disorders due to conditions classified elsewhere	Other specified cardiac dysrhythmias	84	8.4507
Other persistent mental disorders due to conditions classified elsewhere	Muscular wasting and disuse atrophy	84	8.4507
Other dyspnea	GERD	84	8.4507
Chronic Kidney Disease, Stage III	GERD	84	8.4507
Pain in limb	Other dyspnea	84	8.4507
Pain in limb	Allergic rhinitis	84	8.4507
Osteoporosis NOS	Contusion	84	8.4507
Major depressive disorder	Other dyspnea	84	8.4507
Glaucoma	Back pain	84	8.4507
Specific nonpsychotic mental disorders due to brain damage	Alzheimer's disease	84	8.4507
Osteoarthrosis, localized, primary	Altered mental status	84	8.4507
Osteoarthrosis NOS	Pneumonia	84	8.4507
Type 2 diabetes	Senile cataract	84	8.4507
Hypertensive chronic kidney disease	GERD	84	8.4507
Other headache syndromes	GERD	84	8.4507
Other headache syndromes	Pain in limb	84	8.4507
Pain in joint	Joint effusions	84	8.4507
Pain in joint	Disorder of skin and subcutaneous tissue NOS	84	8.4507
Insomnia	Altered mental status	84	8.4507
Acute renal failure	Vitamin D deficiency	84	8.4507
Urinary tract infection	Type 2 diabetes with renal manifestations	84	8.4507
Myocardial infarction	Pain in joint	84	8.4507
Dementias	Pruritus and related conditions	84	8.4507
Dementias	Osteoarthrosis, generalized	84	8.4507
Dementias	Musculoskeletal symptoms referable to limbs	84	8.4507
Dementias	Other diseases of lung	84	8.4507
Dementias	Bacterial infection NOS	84	8.4507
Hyperlipidemia	Cardiomegaly	84	8.4507
Arthropathy NOS	Osteoarthrosis NOS	83	8.3501
Other abnormal glucose	Anxiety disorder	83	8.3501
Hypothyroidism NOS	Osteoarthrosis NOS	83	8.3501
Memory loss	Chronic renal failure [CKD]	83	8.3501
Cough	Swelling of limb	83	8.3501
Cough	Chronic renal failure [CKD]	83	8.3501
Cough	Allergic rhinitis	83	8.3501
Coronary atherosclerosis	Chronic pain	83	8.3501
Coronary atherosclerosis	Hypovolemia	83	8.3501
Essential hypertension	Enthesopathy	83	8.3501
Essential hypertension	Late effects of cerebrovascular disease	83	8.3501
Essential hypertension	Cerebrovascular disease	83	8.3501
Essential hypertension	Abnormal involuntary movements	83	8.3501
Back pain	Swelling of limb	83	8.3501
Hyposmolality and/or hyponatremia	Back pain	83	8.3501
Malaise and fatigue	Diverticulosis	83	8.3501
Malaise and fatigue	Muscle weakness	83	8.3501
Malaise and fatigue	Mild cognitive impairment	83	8.3501
Other anemias	Heart failure with preserved EF [Diastolic heart failure]	83	8.3501
Abdominal pain	Hyposmolality and/or hyponatremia	83	8.3501
Abdominal pain	Other disorders of bone and cartilage	83	8.3501
Other persistent mental disorders due to conditions classified elsewhere	Nausea and vomiting	83	8.3501
Other persistent mental disorders due to conditions classified elsewhere	Chronic Kidney Disease, Stage III	83	8.3501
Chronic Kidney Disease, Stage III	Constipation	83	8.3501
Urinary incontinence	Acute cystitis	83	8.3501
Urinary incontinence	Vascular dementia	83	8.3501
Hypercholesterolemia	Chronic pain	83	8.3501
Osteoporosis NOS	Acute cystitis	83	8.3501
Osteoporosis NOS	Hypercholesterolemia	83	8.3501
Glaucoma	GERD	83	8.3501
Glaucoma	Pain in limb	83	8.3501
Dizziness and giddiness (Light-headedness and vertigo)	Spondylosis without myelopathy	83	8.3501
Acute upper respiratory infections of multiple or unspecified sites	Abdominal pain	83	8.3501
Hypertensive chronic kidney disease	Pain in limb	83	8.3501
Pain in joint	Type 2 diabetes with neurological manifestations	83	8.3501
Pain in joint	Other disorders of soft tissues	83	8.3501
Pain in joint	Seborrheic keratosis	83	8.3501
Nonspecific chest pain	Diarrhea	83	8.3501
Acute renal failure	Hyposmolality and/or hyponatremia	83	8.3501
Shortness of breath	Dizziness and giddiness (Light-headedness and vertigo)	83	8.3501
Cervicalgia	Osteoarthrosis, localized, primary	83	8.3501
Septicemia	Dysphagia	83	8.3501
Dementias	Dry eyes	83	8.3501
Dementias	Chronic airway obstruction	83	8.3501
Dementias	Specific nonpsychotic mental disorders due to brain damage	83	8.3501
Hyperlipidemia	Sensorineural hearing loss	83	8.3501
Other abnormal glucose	Urinary incontinence	82	8.2495
Memory loss	Pneumonia	82	8.2495
Cough	Atopic/contact dermatitis due to other or unspecified	82	8.2495
Alteration of consciousness	Pain in limb	82	8.2495
Coronary atherosclerosis	Congestive heart failure (CHF) NOS	82	8.2495
Essential hypertension	Pruritus and related conditions	82	8.2495
Essential hypertension	Symptoms involving cardiovascular system	82	8.2495
Essential hypertension	Acute pain	82	8.2495
Essential hypertension	Adult failure to thrive	82	8.2495
Alzheimer's disease	Fracture of vertebral column without mention of spinal cord injury	82	8.2495
Dysphagia	Pneumonia	82	8.2495
Malaise and fatigue	Atherosclerosis of aorta	82	8.2495
Malaise and fatigue	Pulmonary collapse; interstitial and compensatory emphysema	82	8.2495
Malaise and fatigue	Neurological disorders	82	8.2495
Osteopenia or other disorder of bone and cartilage	Back pain	82	8.2495
Other persistent mental disorders due to conditions classified elsewhere	Spondylosis without myelopathy	82	8.2495
Acute cystitis	Contusion	82	8.2495
Vitamin D deficiency	Mild cognitive impairment	82	8.2495
Pain in limb	Chronic Kidney Disease, Stage III	82	8.2495
Hypovolemia	Contusion	82	8.2495
Neurological disorders	Major depressive disorder	82	8.2495
Atopic/contact dermatitis due to other or unspecified	Pain in limb	82	8.2495
Dysuria	Back pain	82	8.2495
Osteoarthrosis NOS	Hyposmolality and/or hyponatremia	82	8.2495
Other abnormal blood chemistry	Edema	82	8.2495
Type 2 diabetes	Acute cystitis	82	8.2495
Dizziness and giddiness (Light-headedness and vertigo)	Vascular dementia	82	8.2495
Dizziness and giddiness (Light-headedness and vertigo)	Altered mental status	82	8.2495
Pain in joint	Type 2 diabetes with renal manifestations	82	8.2495
Pain in joint	Enthesopathy	82	8.2495
Nonspecific chest pain	Hearing loss	82	8.2495
Rash and other nonspecific skin eruption	Pain in joint	82	8.2495
Nausea and vomiting	Nonspecific chest pain	82	8.2495
Urinary tract infection	Other headache syndromes	82	8.2495
Urinary tract infection	Atopic/contact dermatitis due to other or unspecified	82	8.2495
Symptoms involving nervous and musculoskeletal systems	Other anemias	82	8.2495
Chronic renal failure [CKD]	Type 2 diabetes with renal manifestations	82	8.2495
Chronic renal failure [CKD]	Pain in limb	82	8.2495
Dementias	Benign neoplasm of colon	82	8.2495
Dementias	Other and unspecified disorders of the nervous system	82	8.2495
Atherosclerosis of aorta	Pain in joint	82	8.2495
Hyperlipidemia	Muscle weakness	82	8.2495
Hyperlipidemia	Nonrheumatic aortic valve disorders	82	8.2495
Other abnormal glucose	Other abnormal blood chemistry	81	8.14889
Other abnormal glucose	Osteoporosis NOS	81	8.14889
Memory loss	Rash and other nonspecific skin eruption	81	8.14889
Memory loss	Sensorineural hearing loss	81	8.14889
Cough	Hyposmolality and/or hyponatremia	81	8.14889
Cough	Other dyspnea	81	8.14889
Coronary atherosclerosis	Urinary incontinence	81	8.14889
Essential hypertension	Osteoarthrosis, generalized	81	8.14889
Malaise and fatigue	Type 2 diabetes with neurological manifestations	81	8.14889
Encephalopathy, not elsewhere classified	Major depressive disorder	81	8.14889
Encephalopathy, not elsewhere classified	Sepsis	81	8.14889
Other persistent mental disorders due to conditions classified elsewhere	Diseases of nail, NOS	81	8.14889
Other upper respiratory disease	Alzheimer's disease	81	8.14889
Other dyspnea	Back pain	81	8.14889
E. coli	Alzheimer's disease	81	8.14889
Altered mental status	Hyposmolality and/or hyponatremia	81	8.14889
Vitamin D deficiency	Osteopenia or other disorder of bone and cartilage	81	8.14889
Hypovolemia	Diarrhea	81	8.14889
Major depressive disorder	Hyposmolality and/or hyponatremia	81	8.14889
Major depressive disorder	Impacted cerumen	81	8.14889
Syncope and collapse	Pain in limb	81	8.14889
Edema	Anxiety disorder	81	8.14889
Osteoarthrosis, localized, primary	Vitamin B-complex deficiencies	81	8.14889
Osteoarthrosis NOS	Vitamin B-complex deficiencies	81	8.14889
Other abnormal blood chemistry	Osteoarthrosis, localized, primary	81	8.14889
Develomental delays and disorders	Constipation	81	8.14889
Type 2 diabetes	Impacted cerumen	81	8.14889
Hypertensive chronic kidney disease	Altered mental status	81	8.14889
Other headache syndromes	Dizziness and giddiness (Light-headedness and vertigo)	81	8.14889
Other headache syndromes	Constipation	81	8.14889
Cardiomegaly	Pain in joint	81	8.14889
Nonspecific chest pain	Other headache syndromes	81	8.14889
Nonspecific chest pain	Osteoporosis NOS	81	8.14889
Insomnia	Hearing loss	81	8.14889
Nausea and vomiting	Dizziness and giddiness (Light-headedness and vertigo)	81	8.14889
Acute renal failure	Type 2 diabetes with renal manifestations	81	8.14889
Acute renal failure	Acute cystitis	81	8.14889
Acute renal failure	Hypercholesterolemia	81	8.14889
Shortness of breath	Anxiety disorder	81	8.14889
Degeneration of intervertebral disc	Hearing loss	81	8.14889
Other peripheral nerve disorders	Alzheimer's disease	81	8.14889
Dementias	E. coli	81	8.14889
Dementias	Fracture of vertebral column without mention of spinal cord injury	81	8.14889
Other abnormal glucose	Nonspecific chest pain	80	8.04829
Other abnormal glucose	Altered mental status	80	8.04829
Hypothyroidism NOS	Altered mental status	80	8.04829
Cough	Chronic Kidney Disease, Stage III	80	8.04829
Chronic kidney disease, Stage I or II	Alzheimer's disease	80	8.04829
Coronary atherosclerosis	Chronic renal failure [CKD]	80	8.04829
Coronary atherosclerosis	Vitamin D deficiency	80	8.04829
Essential hypertension	Sprains and strains	80	8.04829
Essential hypertension	Bacterial infection NOS	80	8.04829
Alzheimer's disease	Difficulty in walking	80	8.04829
Anxiety disorder	Diarrhea	80	8.04829
Mild cognitive impairment	Back pain	80	8.04829
Contusion	Swelling of limb	80	8.04829
Abdominal pain	Swelling of limb	80	8.04829
Abdominal pain	Diverticulosis	80	8.04829
Abdominal pain	Pneumonia	80	8.04829
Other persistent mental disorders due to conditions classified elsewhere	Type 2 diabetes with renal manifestations	80	8.04829
Constipation	Diverticulosis	80	8.04829
Constipation	Congestive heart failure (CHF) NOS	80	8.04829
Other persistent mental disorders due to conditions classified elsewhere	Glaucoma	80	8.04829
Constipation	Osteopenia or other disorder of bone and cartilage	80	8.04829
Other persistent mental disorders due to conditions classified elsewhere	Osteopenia or other disorder of bone and cartilage	80	8.04829
Anorexia	Hyperlipidemia	80	8.04829
Urinary incontinence	Pneumonia	80	8.04829
Altered mental status	Diarrhea	80	8.04829
Hypovolemia	Vitamin D deficiency	80	8.04829
Osteoporosis NOS	Altered mental status	80	8.04829
Glaucoma	Major depressive disorder	80	8.04829
Diseases of nail, NOS	Major depressive disorder	80	8.04829
Edema	Hypercholesterolemia	80	8.04829
Edema	Altered mental status	80	8.04829
Pulmonary collapse; interstitial and compensatory emphysema	Pain in limb	80	8.04829
Osteoarthrosis, localized, primary	Acute cystitis	80	8.04829
Osteoarthrosis, localized, primary	Hypovolemia	80	8.04829
Dizziness and giddiness (Light-headedness and vertigo)	Hypovolemia	80	8.04829
Sepsis	GERD	80	8.04829
Hypertensive chronic kidney disease	Abdominal pain	80	8.04829
Pain in joint	Iron deficiency anemias, unspecified or not due to blood loss	80	8.04829
Insomnia	Vascular dementia	80	8.04829
Acute renal failure	Atrial fibrillation	80	8.04829
Acute renal failure	Other abnormal blood chemistry	80	8.04829
Urinary tract infection	Diverticulosis	80	8.04829
Urinary tract infection	Heart failure with preserved EF [Diastolic heart failure]	80	8.04829
Urinary tract infection	Develomental delays and disorders	80	8.04829
Urinary tract infection	Decubitus ulcer	80	8.04829
Myocardial infarction	Urinary tract infection	80	8.04829
Symptoms involving nervous and musculoskeletal systems	GERD	80	8.04829
Symptoms involving nervous and musculoskeletal systems	Constipation	80	8.04829
Muscular wasting and disuse atrophy	Pain in joint	80	8.04829
Dermatophytosis of nail	Hypercholesterolemia	80	8.04829
Septicemia	GERD	80	8.04829
Dementias	Sprains and strains	80	8.04829
Dementias	Other upper respiratory disease	80	8.04829
Cataract	Osteoporosis NOS	80	8.04829
Hyperlipidemia	Elevated white blood cell count	80	8.04829
Acute posthemorrhagic anemia	Other anemias	79	7.94769
Memory loss	Disorder of skin and subcutaneous tissue NOS	79	7.94769
Cough	Diseases of nail, NOS	79	7.94769
Cough	Nausea and vomiting	79	7.94769
Cough	Sepsis	79	7.94769
Coronary atherosclerosis	Other specified cardiac dysrhythmias	79	7.94769
Coronary atherosclerosis	Sepsis	79	7.94769
Coronary atherosclerosis	Dizziness and giddiness (Light-headedness and vertigo)	79	7.94769
Essential hypertension	Benign neoplasm of colon	79	7.94769
Essential hypertension	Musculoskeletal symptoms referable to limbs	79	7.94769
Other conditions of brain, NOS	Alzheimer's disease	79	7.94769
Contusion	Pneumonia	79	7.94769
Abdominal pain	Vitamin B-complex deficiencies	79	7.94769
Other persistent mental disorders due to conditions classified elsewhere	Develomental delays and disorders	79	7.94769
Atrial fibrillation	GERD	79	7.94769
Hypopotassemia	Major depressive disorder	79	7.94769
Pain in limb	Sensorineural hearing loss	79	7.94769
Iron deficiency anemias, unspecified or not due to blood loss	Constipation	79	7.94769
Hypovolemia	Acute cystitis	79	7.94769
Osteoporosis NOS	Osteopenia or other disorder of bone and cartilage	79	7.94769
Major depressive disorder	Chronic Kidney Disease, Stage III	79	7.94769
Major depressive disorder	Osteopenia or other disorder of bone and cartilage	79	7.94769
Edema	Hypovolemia	79	7.94769
Pulmonary collapse; interstitial and compensatory emphysema	Abdominal pain	79	7.94769
Type 2 diabetes	Atrial fibrillation	79	7.94769
Dizziness and giddiness (Light-headedness and vertigo)	Diarrhea	79	7.94769
Sepsis	Abdominal pain	79	7.94769
Hypertensive chronic kidney disease	Major depressive disorder	79	7.94769
Other headache syndromes	Osteoarthrosis NOS	79	7.94769
Pain in joint	Heart failure with preserved EF [Diastolic heart failure]	79	7.94769
Nausea and vomiting	Osteoarthrosis NOS	79	7.94769
Diaphragmatic hernia	Alzheimer's disease	79	7.94769
Acute renal failure	Chronic pain	79	7.94769
Acute renal failure	Acidosis	79	7.94769
Urinary tract infection	Acidosis	79	7.94769
Shortness of breath	Osteoporosis NOS	79	7.94769
Myocardial infarction	Acute renal failure	79	7.94769
Chronic renal failure [CKD]	GERD	79	7.94769
Dementias	Difficulty in walking	79	7.94769
Hyperlipidemia	Peripheral vascular disease, unspecified	79	7.94769
Hyperlipidemia	Myalgia and myositis unspecified	79	7.94769
Hyperlipidemia	Atherosclerosis of aorta	79	7.94769
Other specified cardiac dysrhythmias	Abdominal pain	78	7.84708
Arthropathy NOS	Hyperlipidemia	78	7.84708
Memory loss	Cerebrovascular disease	78	7.84708
Alteration of consciousness	Vitamin D deficiency	78	7.84708
Alteration of consciousness	Cough	78	7.84708
Chronic kidney disease, Stage I or II	Dementias	78	7.84708
Heart failure with preserved EF [Diastolic heart failure]	Congestive heart failure (CHF) NOS	78	7.84708
GERD	Congestive heart failure (CHF) NOS	78	7.84708
Back pain	Allergic rhinitis	78	7.84708
Alzheimer's disease	Hypertensive heart and/or renal disease	78	7.84708
Senile cataract	GERD	78	7.84708
Vitamin B-complex deficiencies	GERD	78	7.84708
Malaise and fatigue	Rash and other nonspecific skin eruption	78	7.84708
Vascular dementia	Anxiety disorder	78	7.84708
Contusion	Diarrhea	78	7.84708
Hemorrhoids	Hyperlipidemia	78	7.84708
Other disorders of bone and cartilage	Anxiety disorder	78	7.84708
Encephalopathy, not elsewhere classified	Septicemia	78	7.84708
Constipation	Mild cognitive impairment	78	7.84708
Acute cystitis	Anxiety disorder	78	7.84708
Other dyspnea	Abdominal pain	78	7.84708
Anorexia	Other anemias	78	7.84708
Decubitus ulcer	Constipation	78	7.84708
Abnormal findings examination of lungs	Contusion	78	7.84708
Abnormal findings examination of lungs	Chronic pain	78	7.84708
Abnormal findings examination of lungs	Urinary incontinence	78	7.84708
Altered mental status	Atrial fibrillation	78	7.84708
Hypercholesterolemia	Anxiety disorder	78	7.84708
Hypercholesterolemia	Vascular dementia	78	7.84708
Hypercholesterolemia	Hearing loss	78	7.84708
Hypercholesterolemia	Altered mental status	78	7.84708
Pain in limb	Mild cognitive impairment	78	7.84708
Syncope and collapse	Major depressive disorder	78	7.84708
Other nonspecific findings on examination of urine	Other anemias	78	7.84708
Dysuria	Other anemias	78	7.84708
Edema	Acute cystitis	78	7.84708
Edema	Chronic Kidney Disease, Stage III	78	7.84708
Osteoarthrosis, localized, primary	Impacted cerumen	78	7.84708
Osteoarthrosis NOS	Senile cataract	78	7.84708
Dizziness and giddiness (Light-headedness and vertigo)	Abnormal findings examination of lungs	78	7.84708
Dizziness and giddiness (Light-headedness and vertigo)	Other disorders of bone and cartilage	78	7.84708
Dizziness and giddiness (Light-headedness and vertigo)	Syncope and collapse	78	7.84708
Nonspecific chest pain	Swelling of limb	78	7.84708
Nonspecific chest pain	Acute upper respiratory infections of multiple or unspecified sites	78	7.84708
Nonspecific chest pain	Hypovolemia	78	7.84708
Nonspecific chest pain	Dysphagia	78	7.84708
Insomnia	Nonspecific chest pain	78	7.84708
Nausea and vomiting	Osteoarthrosis, localized, primary	78	7.84708
Urinary tract infection	Mixed hyperlipidemia	78	7.84708
Urinary tract infection	E. coli	78	7.84708
Shortness of breath	Edema	78	7.84708
Symptoms involving nervous and musculoskeletal systems	Osteoarthrosis NOS	78	7.84708
Cervicalgia	Dizziness and giddiness (Light-headedness and vertigo)	78	7.84708
Cervicalgia	Nonspecific chest pain	78	7.84708
Degeneration of intervertebral disc	Abnormal findings examination of lungs	78	7.84708
Degeneration of intervertebral disc	Urinary incontinence	78	7.84708
Chronic renal failure [CKD]	Vitamin D deficiency	78	7.84708
Chronic renal failure [CKD]	Major depressive disorder	78	7.84708
Chronic renal failure [CKD]	Back pain	78	7.84708
Chronic renal failure [CKD]	Abdominal pain	78	7.84708
Dementias	Other peripheral nerve disorders	78	7.84708
Cataract	Vitamin D deficiency	78	7.84708
Pleurisy; pleural effusion	Other anemias	78	7.84708
Hyperlipidemia	Hyperpotassemia	78	7.84708
Hyperlipidemia	Other disorders of soft tissues	78	7.84708
Other specified cardiac dysrhythmias	Back pain	77	7.74648
Memory loss	Atrial fibrillation	77	7.74648
Cough	Hypothyroidism NOS	77	7.74648
Cough	Septicemia	77	7.74648
Cough	Syncope and collapse	77	7.74648
Coronary atherosclerosis	Contusion	77	7.74648
Coronary atherosclerosis	Abnormal findings examination of lungs	77	7.74648
Anxiety disorder	Hearing loss	77	7.74648
Other anemias	Hyperpotassemia	77	7.74648
Other anemias	Mild cognitive impairment	77	7.74648
Other anemias	Senile cataract	77	7.74648
Osteopenia or other disorder of bone and cartilage	GERD	77	7.74648
Diverticulosis	Back pain	77	7.74648
Abdominal pain	Osteopenia or other disorder of bone and cartilage	77	7.74648
Other persistent mental disorders due to conditions classified elsewhere	Pulmonary collapse; interstitial and compensatory emphysema	77	7.74648
Other persistent mental disorders due to conditions classified elsewhere	Mixed hyperlipidemia	77	7.74648
Constipation	Senile cataract	77	7.74648
Other persistent mental disorders due to conditions classified elsewhere	Senile cataract	77	7.74648
Acute cystitis	Diarrhea	77	7.74648
Vitamin D deficiency	Impacted cerumen	77	7.74648
Pain in limb	Type 2 diabetes with neurological manifestations	77	7.74648
Syncope and collapse	Abdominal pain	77	7.74648
Diseases of nail, NOS	Constipation	77	7.74648
Atopic/contact dermatitis due to other or unspecified	Constipation	77	7.74648
Anemia of chronic disease	Alzheimer's disease	77	7.74648
Osteoarthrosis NOS	Diverticulosis	77	7.74648
Other abnormal blood chemistry	Hypercholesterolemia	77	7.74648
Other abnormal blood chemistry	Altered mental status	77	7.74648
Type 2 diabetes	Congestive heart failure (CHF) NOS	77	7.74648
Sepsis	Acidosis	77	7.74648
Acute upper respiratory infections of multiple or unspecified sites	Contusion	77	7.74648
Acute upper respiratory infections of multiple or unspecified sites	Type 2 diabetes	77	7.74648
Hypertensive chronic kidney disease	Back pain	77	7.74648
Pain in joint	Develomental delays and disorders	77	7.74648
Pain in joint	Superficial injury without mention of infection	77	7.74648
Pain in joint	Retention of urine	77	7.74648
Nonspecific chest pain	Acute cystitis	77	7.74648
Nausea and vomiting	Vitamin D deficiency	77	7.74648
Acute renal failure	Dizziness and giddiness (Light-headedness and vertigo)	77	7.74648
Shortness of breath	Dysphagia	77	7.74648
Myocardial infarction	Constipation	77	7.74648
Symptoms involving nervous and musculoskeletal systems	Vitamin D deficiency	77	7.74648
Muscular wasting and disuse atrophy	Major depressive disorder	77	7.74648
Degeneration of intervertebral disc	Anxiety disorder	77	7.74648
Septicemia	Abdominal pain	77	7.74648
Dementias	Other conditions of brain, NOS	77	7.74648
Hyperlipidemia	Superficial injury without mention of infection	77	7.74648
Hyperlipidemia	Intestinal disaccharidase deficiencies and disaccharide malabsorption	77	7.74648
Other specified cardiac dysrhythmias	Osteoarthrosis NOS	76	7.64588
Other specified cardiac dysrhythmias	Altered mental status	76	7.64588
Arthropathy NOS	Back pain	76	7.64588
Memory loss	Arthropathy NOS	76	7.64588
Memory loss	Intestinal disaccharidase deficiencies and disaccharide malabsorption	76	7.64588
Memory loss	Seborrheic keratosis	76	7.64588
Cough	Disorder of skin and subcutaneous tissue NOS	76	7.64588
Cough	Other specified cardiac dysrhythmias	76	7.64588
Cough	Hypertensive chronic kidney disease	76	7.64588
Alteration of consciousness	Abdominal pain	76	7.64588
Coronary atherosclerosis	Other abnormal glucose	76	7.64588
Coronary atherosclerosis	Septicemia	76	7.64588
Essential hypertension	E. coli	76	7.64588
Essential hypertension	Dry eyes	76	7.64588
Essential hypertension	Other diseases of lung	76	7.64588
Essential hypertension	Other and unspecified disorders of the nervous system	76	7.64588
Hyposmolality and/or hyponatremia	GERD	76	7.64588
Senile cataract	Back pain	76	7.64588
Malaise and fatigue	Nonrheumatic aortic valve disorders	76	7.64588
Malaise and fatigue	Heart failure with preserved EF [Diastolic heart failure]	76	7.64588
Hemorrhoids	Pain in joint	76	7.64588
Hemorrhoids	Memory loss	76	7.64588
Encephalopathy, not elsewhere classified	Dysphagia	76	7.64588
Other open wound of head and face	Alzheimer's disease	76	7.64588
Other persistent mental disorders due to conditions classified elsewhere	Congestive heart failure (CHF) NOS	76	7.64588
Other persistent mental disorders due to conditions classified elsewhere	Retention of urine	76	7.64588
Other persistent mental disorders due to conditions classified elsewhere	Syncope and collapse	76	7.64588
Anorexia	Pain in joint	76	7.64588
Anorexia	Malaise and fatigue	76	7.64588
Atrial fibrillation	Pneumonia	76	7.64588
Hypopotassemia	GERD	76	7.64588
Altered mental status	Chronic pain	76	7.64588
Spondylosis without myelopathy	Hypercholesterolemia	76	7.64588
Major depressive disorder	Senile cataract	76	7.64588
Osteoarthrosis, localized, primary	Mild cognitive impairment	76	7.64588
Other abnormal blood chemistry	Osteoporosis NOS	76	7.64588
Develomental delays and disorders	Major depressive disorder	76	7.64588
Sepsis	Hyposmolality and/or hyponatremia	76	7.64588
Acute upper respiratory infections of multiple or unspecified sites	Vitamin D deficiency	76	7.64588
Acute upper respiratory infections of multiple or unspecified sites	Urinary incontinence	76	7.64588
Other headache syndromes	Other anemias	76	7.64588
Pain in joint	Muscle weakness	76	7.64588
Nonspecific chest pain	Dysuria	76	7.64588
Nonspecific chest pain	Vascular dementia	76	7.64588
Insomnia	Frequency of urination and polyuria	76	7.64588
Acute renal failure	Diarrhea	76	7.64588
[truncated: 2,685 more rows]

## Sheet: Latine_con_UCDDP_edges
phenotype_1	phenotype_2	Latine	pL
Essential hypertension	Hyperlipidemia	483	24.2958
Essential hypertension	Type 2 diabetes	400	20.1207
Essential hypertension	Pain in joint	296	14.8893
Essential hypertension	Other anemias	277	13.9336
Hyperlipidemia	Type 2 diabetes	276	13.8833
Essential hypertension	GERD	275	13.833
Malaise and fatigue	Essential hypertension	232	11.67
Essential hypertension	Abdominal pain	231	11.6197
Essential hypertension	Coronary atherosclerosis	229	11.5191
Essential hypertension	Osteoarthrosis NOS	227	11.4185
Hyperlipidemia	GERD	227	11.4185
Hyperlipidemia	Pain in joint	217	10.9155
Essential hypertension	Urinary tract infection	213	10.7143
Essential hypertension	Pain in limb	208	10.4628
Essential hypertension	Back pain	198	9.95976
Essential hypertension	Hypothyroidism NOS	196	9.85915
Essential hypertension	Constipation	196	9.85915
Essential hypertension	Atrial fibrillation	194	9.75855
Coronary atherosclerosis	Hyperlipidemia	193	9.70825
Hyperlipidemia	Other anemias	192	9.65795
Essential hypertension	Acute renal failure	187	9.40644
Essential hypertension	Nonspecific chest pain	186	9.35614
Essential hypertension	Cough	181	9.10463
Pain in joint	Pain in limb	169	8.50101
Essential hypertension	Osteoarthrosis, localized, primary	168	8.4507
Malaise and fatigue	Hyperlipidemia	168	8.4507
Hyperlipidemia	Osteoarthrosis NOS	168	8.4507
Essential hypertension	Chronic pain	166	8.3501
Essential hypertension	Shortness of breath	166	8.3501
Pain in joint	Osteoarthrosis NOS	166	8.3501
Hyperlipidemia	Pain in limb	164	8.2495
Type 2 diabetes	Other anemias	163	8.1992
Essential hypertension	Hypercholesterolemia	161	8.09859
Essential hypertension	Vitamin D deficiency	160	8.04829
Hyperlipidemia	Abdominal pain	160	8.04829
Pain in joint	Osteoarthrosis, localized, primary	158	7.94769
Essential hypertension	Anxiety disorder	156	7.84708
Coronary atherosclerosis	Type 2 diabetes	156	7.84708
Essential hypertension	Abnormal findings examination of lungs	155	7.79678
Hyperlipidemia	Back pain	155	7.79678
Pain in joint	GERD	153	7.69618
Hypothyroidism NOS	Hyperlipidemia	153	7.69618
Essential hypertension	Edema	152	7.64588
Pain in joint	Back pain	151	7.59557
Hyperlipidemia	Urinary tract infection	151	7.59557
Hyperlipidemia	Nonspecific chest pain	148	7.44467
Type 2 diabetes	GERD	147	7.39437
Pain in joint	Chronic pain	147	7.39437
Cough	Hyperlipidemia	147	7.39437
Essential hypertension	Pneumonia	146	7.34406
Pain in joint	Type 2 diabetes	146	7.34406
Malaise and fatigue	Pain in joint	146	7.34406
Hyperlipidemia	Constipation	146	7.34406
Essential hypertension	Osteoporosis NOS	143	7.19316
Essential hypertension	Chronic renal failure [CKD]	141	7.09256
Essential hypertension	Major depressive disorder	141	7.09256
Other anemias	GERD	139	6.99195
Hyperlipidemia	Acute renal failure	139	6.99195
Essential hypertension	Hyposmolality and/or hyponatremia	139	6.99195
Pain in joint	Abdominal pain	137	6.89135
Acute renal failure	Other anemias	137	6.89135
Hyperlipidemia	Atrial fibrillation	137	6.89135
Septicemia	Sepsis	136	6.84105
Malaise and fatigue	Other anemias	135	6.79074
Essential hypertension	Hearing loss	134	6.74044
Osteoarthrosis NOS	GERD	134	6.74044
Essential hypertension	Congestive heart failure (CHF) NOS	133	6.69014
Abdominal pain	GERD	132	6.63984
Hyperlipidemia	Chronic pain	132	6.63984
Hyperlipidemia	Osteoarthrosis, localized, primary	132	6.63984
Hyperlipidemia	Shortness of breath	130	6.53924
Essential hypertension	Hypertensive chronic kidney disease	129	6.48893
Osteoarthrosis NOS	Osteoarthrosis, localized, primary	129	6.48893
Hyperlipidemia	Vitamin D deficiency	129	6.48893
Essential hypertension	Cataract	127	6.38833
Essential hypertension	Nausea and vomiting	127	6.38833
Essential hypertension	Dizziness and giddiness (Light-headedness and vertigo)	126	6.33803
Essential hypertension	Contusion	126	6.33803
Hyperlipidemia	Anxiety disorder	125	6.28773
Essential hypertension	Other dyspnea	124	6.23742
Essential hypertension	Senile cataract	123	6.18712
Pain in joint	Other anemias	123	6.18712
Essential hypertension	Diarrhea	123	6.18712
Pain in limb	GERD	122	6.13682
Type 2 diabetes	Abdominal pain	122	6.13682
Cough	Pain in joint	122	6.13682
Essential hypertension	Hypovolemia	121	6.08652
Essential hypertension	Other abnormal glucose	120	6.03622
Osteoarthrosis NOS	Abdominal pain	120	6.03622
Pain in joint	Vitamin D deficiency	120	6.03622
Urinary tract infection	Type 2 diabetes	120	6.03622
Hyperlipidemia	Hypercholesterolemia	120	6.03622
Back pain	GERD	119	5.98592
Chronic pain	Back pain	119	5.98592
Abdominal pain	Other anemias	119	5.98592
Chronic renal failure [CKD]	Hypertensive chronic kidney disease	119	5.98592
Essential hypertension	Cervicalgia	119	5.98592
Constipation	Other anemias	118	5.93561
Osteoarthrosis NOS	Pain in limb	118	5.93561
Malaise and fatigue	GERD	118	5.93561
Urinary tract infection	Other anemias	118	5.93561
Essential hypertension	Hyperplasia of prostate	118	5.93561
Essential hypertension	Dysphagia	117	5.88531
Acute renal failure	Type 2 diabetes	116	5.83501
Hypothyroidism NOS	Type 2 diabetes	116	5.83501
Malaise and fatigue	Abdominal pain	115	5.78471
Nonspecific chest pain	Pain in joint	115	5.78471
Hyperlipidemia	Osteoporosis NOS	115	5.78471
Hyperlipidemia	Edema	115	5.78471
Essential hypertension	Dementias	115	5.78471
Essential hypertension	Degeneration of intervertebral disc	114	5.73441
Malaise and fatigue	Cough	114	5.73441
Hyperlipidemia	Hypertensive chronic kidney disease	114	5.73441
Coronary atherosclerosis	Other anemias	114	5.73441
Type 2 diabetes	Pain in limb	113	5.6841
Pain in joint	Constipation	113	5.6841
Hyperlipidemia	Abnormal findings examination of lungs	113	5.6841
Essential hypertension	Other abnormal blood chemistry	112	5.6338
Abdominal pain	Constipation	112	5.6338
Urinary tract infection	Pain in joint	112	5.6338
Essential hypertension	Osteopenia or other disorder of bone and cartilage	111	5.5835
Pain in limb	Back pain	111	5.5835
Malaise and fatigue	Type 2 diabetes	111	5.5835
Malaise and fatigue	Urinary tract infection	111	5.5835
Pain in limb	Other anemias	110	5.5332
Chronic renal failure [CKD]	Acute renal failure	110	5.5332
Hyperlipidemia	Major depressive disorder	110	5.5332
Hyperlipidemia	Pneumonia	110	5.5332
Cough	GERD	110	5.5332
Cough	Pain in limb	110	5.5332
Essential hypertension	Myocardial infarction	109	5.4829
Osteoarthrosis, localized, primary	Chronic pain	109	5.4829
Type 2 diabetes	Constipation	109	5.4829
Malaise and fatigue	Osteoarthrosis NOS	109	5.4829
Malaise and fatigue	Pain in limb	109	5.4829
Urinary tract infection	Constipation	109	5.4829
Hyperlipidemia	Chronic renal failure [CKD]	109	5.4829
Constipation	GERD	108	5.4326
Osteoarthrosis NOS	Back pain	108	5.4326
Type 2 diabetes	Osteoarthrosis NOS	108	5.4326
Essential hypertension	Chronic Kidney Disease, Stage III	107	5.38229
Type 2 diabetes	Back pain	107	5.38229
Malaise and fatigue	Back pain	107	5.38229
Coronary atherosclerosis	Myocardial infarction	107	5.38229
Urinary tract infection	Acute renal failure	106	5.33199
Shortness of breath	Other dyspnea	106	5.33199
Essential hypertension	Sepsis	106	5.33199
Essential hypertension	Respiratory failure	106	5.33199
Essential hypertension	Other disorders of bone and cartilage	106	5.33199
Essential hypertension	Glaucoma	105	5.28169
Edema	Other anemias	105	5.28169
Malaise and fatigue	Constipation	105	5.28169
Chronic pain	GERD	104	5.23139
Pain in limb	Abdominal pain	104	5.23139
Type 2 diabetes	Atrial fibrillation	104	5.23139
Nonspecific chest pain	Abdominal pain	104	5.23139
Urinary tract infection	GERD	104	5.23139
Osteoarthrosis NOS	Chronic pain	103	5.18109
Type 2 diabetes	Type 2 diabetes with renal manifestations	103	5.18109
Urinary tract infection	Abdominal pain	103	5.18109
Degeneration of intervertebral disc	Back pain	103	5.18109
Hyperlipidemia	Congestive heart failure (CHF) NOS	103	5.18109
Cough	Other anemias	103	5.18109
Coronary atherosclerosis	Congestive heart failure (CHF) NOS	103	5.18109
Essential hypertension	Other specified cardiac dysrhythmias	103	5.18109
Essential hypertension	Allergic rhinitis	102	5.13078
Nonspecific chest pain	Type 2 diabetes	102	5.13078
Essential hypertension	Iron deficiency anemias, unspecified or not due to blood loss	102	5.13078
Abdominal pain	Back pain	101	5.08048
Coronary atherosclerosis	GERD	101	5.08048
Essential hypertension	Type 2 diabetes with renal manifestations	101	5.08048
Essential hypertension	Septicemia	101	5.08048
Osteoarthrosis, localized, primary	Pain in limb	100	5.03018
Cough	Type 2 diabetes	100	5.03018
Coronary atherosclerosis	Acute renal failure	100	5.03018
Essential hypertension	Altered mental status	100	5.03018
Essential hypertension	Nonrheumatic aortic valve disorders	100	5.03018

## Sheet: White_AD_UCDDP_edges
phenotype_1	phenotype_2	White	pW
Dementias	Alzheimer's disease	945	95.0704
Essential hypertension	Alzheimer's disease	640	64.3863
Essential hypertension	Dementias	616	61.9718
Memory loss	Alzheimer's disease	538	54.1247
Memory loss	Dementias	520	52.3139
Hyperlipidemia	Alzheimer's disease	514	51.7103
Hyperlipidemia	Dementias	494	49.6982
Pain in joint	Alzheimer's disease	439	44.165
Dementias	Pain in joint	435	43.7626
Malaise and fatigue	Alzheimer's disease	418	42.0523
Malaise and fatigue	Dementias	406	40.8451
Urinary tract infection	Alzheimer's disease	403	40.5433
Essential hypertension	Hyperlipidemia	401	40.3421
Other persistent mental disorders due to conditions classified elsewhere	Alzheimer's disease	397	39.9396
Dementias	Urinary tract infection	392	39.4366
Other persistent mental disorders due to conditions classified elsewhere	Dementias	391	39.336
Major depressive disorder	Alzheimer's disease	373	37.5252
Dementias	Major depressive disorder	369	37.1227
Essential hypertension	Memory loss	349	35.1107
Essential hypertension	Pain in joint	347	34.9095
Constipation	Alzheimer's disease	343	34.507
Alzheimer's disease	Back pain	340	34.2052
Dementias	Constipation	337	33.9034
Dementias	Back pain	327	32.8974
Malaise and fatigue	Essential hypertension	324	32.5956
Cough	Alzheimer's disease	319	32.0926
Memory loss	Hyperlipidemia	317	31.8913
Cough	Dementias	314	31.5895
Essential hypertension	Urinary tract infection	311	31.2877
Osteoporosis NOS	Alzheimer's disease	307	30.8853
Pain in limb	Alzheimer's disease	303	30.4829
Anxiety disorder	Alzheimer's disease	302	30.3823
Alzheimer's disease	GERD	300	30.1811
Dementias	Osteoporosis NOS	298	29.9799
Dementias	Pain in limb	297	29.8793
Altered mental status	Alzheimer's disease	297	29.8793
Dementias	Altered mental status	296	29.7787
Dementias	Anxiety disorder	293	29.4769
Memory loss	Pain in joint	289	29.0744
Dementias	GERD	287	28.8732
Other persistent mental disorders due to conditions classified elsewhere	Essential hypertension	287	28.8732
Other anemias	Alzheimer's disease	283	28.4708
Osteoarthrosis NOS	Alzheimer's disease	282	28.3702
Dementias	Other anemias	280	28.169
Essential hypertension	Major depressive disorder	279	28.0684
Hyperlipidemia	Pain in joint	277	27.8672
Dementias	Osteoarthrosis NOS	273	27.4648
Hypothyroidism NOS	Alzheimer's disease	269	27.0624
Vitamin D deficiency	Alzheimer's disease	269	27.0624
Essential hypertension	Cough	268	26.9618
Essential hypertension	Constipation	268	26.9618
Malaise and fatigue	Memory loss	268	26.9618
Essential hypertension	Back pain	263	26.4588
Dementias	Vitamin D deficiency	262	26.3581
Malaise and fatigue	Hyperlipidemia	262	26.3581
Hypothyroidism NOS	Dementias	260	26.1569
Insomnia	Alzheimer's disease	260	26.1569
Abdominal pain	Alzheimer's disease	259	26.0563
Urinary incontinence	Alzheimer's disease	258	25.9557
Malaise and fatigue	Pain in joint	256	25.7545
Osteoarthrosis, localized, primary	Alzheimer's disease	255	25.6539
Dementias	Abdominal pain	254	25.5533
Dementias	Insomnia	252	25.3521
Dementias	Osteoarthrosis, localized, primary	252	25.3521
Edema	Alzheimer's disease	250	25.1509
Coronary atherosclerosis	Alzheimer's disease	249	25.0503
Dementias	Urinary incontinence	248	24.9497
Essential hypertension	Altered mental status	248	24.9497
Coronary atherosclerosis	Dementias	246	24.7485
Essential hypertension	GERD	246	24.7485
Essential hypertension	Pain in limb	244	24.5473
Dementias	Edema	242	24.3461
Memory loss	Major depressive disorder	242	24.3461
Other persistent mental disorders due to conditions classified elsewhere	Memory loss	241	24.2455
Hearing loss	Alzheimer's disease	240	24.1449
Chronic pain	Alzheimer's disease	240	24.1449
Vascular dementia	Alzheimer's disease	239	24.0443
Dementias	Vascular dementia	238	23.9437
Hyperlipidemia	Urinary tract infection	237	23.8431
Other persistent mental disorders due to conditions classified elsewhere	Hyperlipidemia	237	23.8431
Essential hypertension	Other anemias	236	23.7425
Pain in joint	Back pain	236	23.7425
Pain in joint	Pain in limb	235	23.6419
Dementias	Chronic pain	234	23.5412
Urinary tract infection	Pain in joint	234	23.5412
Dementias	Hearing loss	233	23.4406
Hyperlipidemia	Major depressive disorder	228	22.9376
Memory loss	Back pain	227	22.837
Malaise and fatigue	Urinary tract infection	227	22.837
Mild cognitive impairment	Alzheimer's disease	227	22.837
Essential hypertension	Osteoporosis NOS	224	22.5352
Essential hypertension	Anxiety disorder	223	22.4346
Essential hypertension	Osteoarthrosis NOS	221	22.2334
Pain in joint	Constipation	220	22.1328
Pain in joint	Major depressive disorder	219	22.0322
Dementias	Mild cognitive impairment	218	21.9316
Hyperlipidemia	Constipation	218	21.9316
Memory loss	Urinary tract infection	216	21.7304
Essential hypertension	Vitamin D deficiency	216	21.7304
Essential hypertension	Coronary atherosclerosis	213	21.4286
Atrial fibrillation	Alzheimer's disease	213	21.4286
Hyperlipidemia	GERD	211	21.2274
Essential hypertension	Edema	211	21.2274
Hypercholesterolemia	Alzheimer's disease	211	21.2274
Dementias	Atrial fibrillation	210	21.1268
Hyperlipidemia	Back pain	209	21.0262
Cough	Pain in joint	209	21.0262
Pain in joint	Osteoarthrosis, localized, primary	209	21.0262
Memory loss	Anxiety disorder	207	20.8249
Impacted cerumen	Alzheimer's disease	207	20.8249
Dementias	Hypercholesterolemia	206	20.7243
Essential hypertension	Urinary incontinence	206	20.7243
Essential hypertension	Abdominal pain	205	20.6237
Contusion	Alzheimer's disease	205	20.6237
Dizziness and giddiness (Light-headedness and vertigo)	Alzheimer's disease	205	20.6237
Urinary tract infection	Constipation	205	20.6237
Degeneration of intervertebral disc	Alzheimer's disease	205	20.6237
Dementias	Impacted cerumen	204	20.5231
Memory loss	Constipation	204	20.5231
Cough	Hyperlipidemia	203	20.4225
Essential hypertension	Osteoarthrosis, localized, primary	203	20.4225
Malaise and fatigue	Major depressive disorder	203	20.4225
Dementias	Contusion	202	20.3219
Other abnormal glucose	Alzheimer's disease	202	20.3219
Memory loss	Pain in limb	202	20.3219
Essential hypertension	Insomnia	202	20.3219
Malaise and fatigue	Cough	201	20.2213
Malaise and fatigue	Constipation	201	20.2213
Dementias	Degeneration of intervertebral disc	200	20.1207
Malaise and fatigue	Back pain	200	20.1207
Memory loss	Osteoporosis NOS	199	20.0201
Dementias	Dizziness and giddiness (Light-headedness and vertigo)	198	19.9195
Hyperlipidemia	Pain in limb	198	19.9195
Alteration of consciousness	Alzheimer's disease	198	19.9195
Other persistent mental disorders due to conditions classified elsewhere	Malaise and fatigue	197	19.8189
Other abnormal glucose	Dementias	196	19.7183
Nonspecific chest pain	Alzheimer's disease	196	19.7183
Urinary tract infection	Altered mental status	196	19.7183
Other persistent mental disorders due to conditions classified elsewhere	Pain in joint	195	19.6177
Neurological disorders	Alzheimer's disease	195	19.6177
Dementias	Neurological disorders	194	19.5171
Alteration of consciousness	Dementias	194	19.5171
Essential hypertension	Chronic pain	194	19.5171
Dysphagia	Alzheimer's disease	194	19.5171
Essential hypertension	Hypothyroidism NOS	193	19.4165
Alzheimer's disease	Frequency of urination and polyuria	193	19.4165
Vitamin B-complex deficiencies	Alzheimer's disease	193	19.4165
Pain in joint	Osteoarthrosis NOS	193	19.4165
Coronary atherosclerosis	Hyperlipidemia	192	19.3159
Other disorders of bone and cartilage	Alzheimer's disease	192	19.3159
Seborrheic keratosis	Alzheimer's disease	192	19.3159
Pain in joint	Anxiety disorder	192	19.3159
Hyperlipidemia	Altered mental status	191	19.2153
Diarrhea	Alzheimer's disease	191	19.2153
Pain in joint	Chronic pain	191	19.2153
Shortness of breath	Alzheimer's disease	191	19.2153
Dementias	Other disorders of bone and cartilage	190	19.1147
Dementias	Dysphagia	190	19.1147
Hyperlipidemia	Other anemias	190	19.1147
Dementias	Seborrheic keratosis	190	19.1147
Dementias	Vitamin B-complex deficiencies	190	19.1147
Dementias	Diarrhea	189	19.0141
Dementias	Nonspecific chest pain	188	18.9135
Hyperlipidemia	Anxiety disorder	188	18.9135
Essential hypertension	Hearing loss	188	18.9135
Acute renal failure	Alzheimer's disease	188	18.9135
Dementias	Shortness of breath	187	18.8129
Dementias	Acute renal failure	187	18.8129
Cough	Memory loss	187	18.8129
Dementias	Frequency of urination and polyuria	186	18.7123
Actinic keratosis	Alzheimer's disease	186	18.7123
Hyperlipidemia	Vitamin D deficiency	184	18.5111
Other persistent mental disorders due to conditions classified elsewhere	Urinary tract infection	184	18.5111
Major depressive disorder	Anxiety disorder	184	18.5111
Urinary tract infection	Major depressive disorder	184	18.5111
Memory loss	GERD	183	18.4105
Other persistent mental disorders due to conditions classified elsewhere	Major depressive disorder	182	18.3099
Pain in joint	Abdominal pain	182	18.3099
Urinary tract infection	Back pain	182	18.3099
Hyperlipidemia	Osteoarthrosis NOS	181	18.2093
Pain in joint	Osteoporosis NOS	181	18.2093
Symptoms involving nervous and musculoskeletal systems	Alzheimer's disease	181	18.2093
Hyperlipidemia	Osteoporosis NOS	180	18.1087
Memory loss	Mild cognitive impairment	180	18.1087
Malaise and fatigue	Pain in limb	180	18.1087
Chronic pain	Back pain	180	18.1087
Malaise and fatigue	Other anemias	179	18.008
Pain in joint	GERD	179	18.008
Dementias	Symptoms involving nervous and musculoskeletal systems	179	18.008
Cough	Urinary tract infection	178	17.9074
Syncope and collapse	Alzheimer's disease	178	17.9074
Essential hypertension	Vascular dementia	177	17.8068
Malaise and fatigue	GERD	177	17.8068
Abnormal findings examination of lungs	Alzheimer's disease	177	17.8068
Other abnormal blood chemistry	Alzheimer's disease	177	17.8068
Dementias	Actinic keratosis	177	17.8068
Essential hypertension	Dizziness and giddiness (Light-headedness and vertigo)	176	17.7062
Memory loss	Abdominal pain	175	17.6056
Essential hypertension	Atrial fibrillation	175	17.6056
Dementias	Other abnormal blood chemistry	174	17.505
Dementias	Abnormal findings examination of lungs	174	17.505
Essential hypertension	Contusion	174	17.505
Alzheimer's disease	Disorder of skin and subcutaneous tissue NOS	174	17.505
Alzheimer's disease	Allergic rhinitis	174	17.505
Major depressive disorder	Constipation	174	17.505
Hyperlipidemia	Insomnia	173	17.4044
Memory loss	Osteoarthrosis, localized, primary	173	17.4044
Pain in limb	Back pain	173	17.4044
Pain in joint	Altered mental status	173	17.4044
Pain in joint	Vitamin D deficiency	173	17.4044
Memory loss	Insomnia	172	17.3038
Pain in joint	Other anemias	172	17.3038
Hyperlipidemia	Osteoarthrosis, localized, primary	171	17.2032
Memory loss	Vascular dementia	171	17.2032
Dementias	Syncope and collapse	170	17.1026
Essential hypertension	Hypercholesterolemia	170	17.1026
Urinary tract infection	Pain in limb	169	17.002
Dementias	Disorder of skin and subcutaneous tissue NOS	169	17.002
Acute cystitis	Alzheimer's disease	168	16.9014
Dementias	Hypovolemia	167	16.8008
Essential hypertension	Nonspecific chest pain	167	16.8008
Hypovolemia	Alzheimer's disease	167	16.8008
Dementias	Acute cystitis	166	16.7002
Memory loss	Vitamin D deficiency	166	16.7002
Malaise and fatigue	Osteoporosis NOS	166	16.7002
Other persistent mental disorders due to conditions classified elsewhere	Constipation	166	16.7002
Memory loss	Chronic pain	165	16.5996
Essential hypertension	Impacted cerumen	165	16.5996
Spondylosis without myelopathy	Alzheimer's disease	165	16.5996
Major depressive disorder	GERD	165	16.5996
Dementias	Allergic rhinitis	165	16.5996
Hyperlipidemia	Abdominal pain	164	16.499
Cough	Back pain	164	16.499
Cough	Constipation	164	16.499
Osteopenia or other disorder of bone and cartilage	Alzheimer's disease	164	16.499
Major depressive disorder	Back pain	164	16.499
Memory loss	Osteoarthrosis NOS	163	16.3984
Atopic/contact dermatitis due to other or unspecified	Alzheimer's disease	163	16.3984
Insomnia	Pain in joint	163	16.3984
Urinary tract infection	GERD	163	16.3984
Other specified cardiac dysrhythmias	Alzheimer's disease	162	16.2978
Memory loss	Neurological disorders	162	16.2978
Cough	Major depressive disorder	162	16.2978
Malaise and fatigue	Altered mental status	162	16.2978
Malaise and fatigue	Abdominal pain	162	16.2978
Pneumonia	Alzheimer's disease	162	16.2978
Constipation	Back pain	162	16.2978
Dementias	Atopic/contact dermatitis due to other or unspecified	162	16.2978
Dementias	Osteopenia or other disorder of bone and cartilage	161	16.1972
Dementias	Pneumonia	161	16.1972
Essential hypertension	Alteration of consciousness	161	16.1972
Essential hypertension	Frequency of urination and polyuria	161	16.1972
Other persistent mental disorders due to conditions classified elsewhere	Cough	161	16.1972
Acute upper respiratory infections of multiple or unspecified sites	Alzheimer's disease	161	16.1972
Urinary tract infection	Other anemias	161	16.1972
Hyperlipidemia	Vascular dementia	160	16.0966
Memory loss	Urinary incontinence	160	16.0966
Memory loss	Hearing loss	160	16.0966
Memory loss	Other anemias	160	16.0966
Type 2 diabetes	Alzheimer's disease	160	16.0966
Urinary tract infection	Anxiety disorder	160	16.0966
Urinary tract infection	Osteoporosis NOS	160	16.0966
Dementias	Acute upper respiratory infections of multiple or unspecified sites	160	16.0966
Dementias	Spondylosis without myelopathy	160	16.0966
Hyperlipidemia	Edema	159	15.996
Hyperlipidemia	Urinary incontinence	159	15.996
Other specified cardiac dysrhythmias	Dementias	159	15.996
Essential hypertension	Diarrhea	159	15.996
Essential hypertension	Acute renal failure	159	15.996
Hypothyroidism NOS	Hyperlipidemia	158	15.8954
Essential hypertension	Shortness of breath	158	15.8954
Degeneration of intervertebral disc	Pain in joint	158	15.8954
Malaise and fatigue	Osteoarthrosis NOS	157	15.7948
Hyperplasia of prostate	Alzheimer's disease	157	15.7948
Urinary tract infection	Abdominal pain	157	15.7948
Essential hypertension	Degeneration of intervertebral disc	156	15.6942
Essential hypertension	Other abnormal glucose	156	15.6942
[truncated: 3,618 more rows]

## Sheet: White_con_UCDDP_edges
phenotype_1	phenotype_2	White	pW
[truncated: 253 more rows]
